# Supplementary material for: Different classes of small RNAs are essential for head regeneration in the planarian Dugesia japonica
Source: BMC Genomics. 2020 Dec 7;21:876. doi: 10.1186/s12864-020-07234-1 (PMC7722302; doi:10.1186/s12864-020-07234-1)
Supplement: Supplementary file 2 — Additional file 2: Supplemental_Table_S1. The identified 36 miRNA genes with ShortStack. [file 12864_2020_7234_MOESM2_ESM.xlsx]

## Sheet: Tabelle1
miRNA name	Location	Strand	Precursor sequence	structure	miR	miR*
dja-miR-747	DjScaffold194986:15362-15470	-	ACAUGUCUCAAUUCCGUUCAUAAUCUCAUCUGGUAAUUGAAGUUUUUGUUUGAAUUUCAAUUGAAACUUCAUUAUCAGUUCAGAUUGUAAUCGAAAUGAUUAAUCGUUA	...................(((((((...((((((((.((((((((...((((...))))..))))))))))))))))...))))))).((((((((((((..((((.(	UAAUCUCAUCUGGUAAUUGAAGU	UUCAUUAUCAGUUCAGAUUGUA
dja-miR-2165	DjScaffold197148:8179-8290	+	UUCUUACAAAUAAAGCCACUGAUUCUACAGGAUCGAAUCAGUUUGAUUAAUUAUACAACUCCACAACAACUAAUUCGAUUCUUUAGAGUAUUUGACUUUAUUUUCCACAUCA	)......((((((((.((...((((((.((((((((((.((((........................)))).)))))))))).))))))...)).)))))))).........	UAAUUCGAUUCUUUAGAGUAUU	GAUUCUACAGGAUCGAAUCAGU
dja-miR-2154-1	DjScaffold2131:31613-31724	-	GUAAAGUGAUUUUUAGAAUUUCAGCUGUACAAUUGGCAUUGUGUUUGAUAAUGGAAAAAGAUUUUUCGACACAUGUAAUUGUAGAGCUCAUAUUUUUCAUCACUGAUCGGCU	....((((((....(((((...((((.((((((((.(((.(((((.((.(((........))).)).)))))))))))))))).))))...)))))..)))))).)))))).	UCAGCUGUACAAUUGGCAUUGUGU	ACAUGgAAUUGUAGAGCUCAUA
dja-miR-36c	DjScaffold2344:11900-12001	-	AUUUUAAACAUAAAUUAGCGAUGAUUGUCCAGCCGGUUUGAUGUCGACUUUAAAAUUGCAUCACCGGGUAGACAUUCAUUCUCUAAAUUUAUUGUAAUCUAC	..............((((.(((((.((((.(.(((((..((((.(((........)))))))))))).).)))).))).)).))))....(((((((((((.	UCACCGGGUAGACAUUCAUUCU	AUGAUUGUCCAGCCGGUUUGAUG
dja-bantam-a	DjScaffold2897:4003-4100	-	UCGAAUUUUGUCAUCAUAUUGGUUUUACUAGUGAUCUAAGAAUGUCUUAAAUAUAUCUGAGAUCACUAUGAAAGCUGGUAAUAUGACAGUAAGCACCA	........((((((..((((((((((..(((((((((.(((((((.....)))).))).)))))))))..))))))))))..)))))))))))))...	UGAGAUCACUAUGAAAGCUGG	GGUUUUACUAGUGAUCUAAGA
dja-miR-7b	DjScaffold3453:105836-105945	+	AAUUUAACAGAAAAUAAUCAUGGAAGACUGUCGAUUUCGUUGUCAGAGCAUUAAACAAAAAUGUUACAACGAUUCUGAUAGUCUUCCUGGAUUUUUUUGUUGAAACUUCU	((((((((((((((..(((..((((((((((((...(((((((...((((((.......)))))))))))))...))))))))))))..)))))))))))))))..))).	UGGAAGACUGUCGAUUUCGUUGU	AACGAUUCUGAUAGUCUUCCUGG
dja-miR-7d	DjScaffold3465:70684-70807	+	UAUAACUAUAAAAAGAUUCUUGGAAGACUAGUAAUUUUGUUGUACGCAAAUAAACCGAACAGGCCCGCCUGUUAAAACAUACAACAAUAUUGCUGUUUUCCAAGAUUUUUAUAGUCGAACAACG	).....((((((((...(((((((((((.((((((.((((((((.............((((((....))))))......)))))))).)))))))))))))))))))))))))((((.....))	UGGAAGACUAGUAAUUUUGUUGU	AACAAUAUUcCUGUUUUCCAAG
dja-miR-2164	DjScaffold386:85243-85338	+	AACUAUUCAGUUUAUAAAAUUAUAUUUGAUUCACGUAGAGAUGGAAAUUUAUCUUGUGCGUGAUAUCAAGUAUAAUAAUGUAUUGAUUCUUCGUCA	((((....))))......((((((((((((((((((((((((((....))))))).))))))).))))))))))))...((((((((((.......	UUGUGCGUGAUAUCAAGUAUAAU	UAUAUUUGAUUCACGUAGAGA
dja-miR-278	DjScaffold4239:139205-139309	+	UUAAAUCAUGAUCAUUGACUUCGAAUGCUAUUUUUACCAGAUGCUUGUUUGAAUAAACAAUAUUGCUCGGUGGGAGUAACAUUCGAAAUUAAUCAUGAUUAUUCG	...(((((((((...(((.((((((((.((((((((((.((.((((((((....))))))....)))))))))))))).)))))))).)))))))))))).....	UCGGUGGGAGUAACAUUCGAAA	UCGAAUGCUAUUUUUACCAGAUG
dja-miR-61a	DjScaffold4531:86932-87030	-	AAAAGAAAAGCUCUUAUUGCAGUUUGUGAGUUUCUAGACAUAUAGCAAAUAAAAUAUGACUAGAAAGUUCACUUACUGUUUUAUGGGUUUUCAUCUUCA	).(((((((((((.((..(((((..((((((((((((.(((((..........))))).))))))).)))))..)))))..)).)))))))..))))..	UGACUAGAAAGUUCACUUACUGU	AGUUUGUGAGUUUCUAGACAUA
dja-miR-2161	DjScaffold4700:16856-16957	+	UUAAUUUUUGUCUAUAAUAGUAUCUCUUCACCACGUACAAAUAGCAUAUAUUAUGAUUUUUGUGCGUAGUAACAGAGGUAUCAAUAUUUUCAAUUUAUCAUC	((((((((.(((.......((((((((..((.(((((((((...((((...))))...))))))))).))...))))))))................(((((	UGUGCGUAGUAACAGAGGUAUC	UAUCUCUUCACCACGUACAAA
dja-let-7b	DjScaffold7835:19767-19864	+	UCUAAAGUGACUUUAACAAUUGAGGUAGAUUGUUGGAUGACUUUUAAAAUUAGAGUCAUUCAACUAUCUGUCUUCUUUUGUUAAAUUAUUUUUCAUCA	...(((((((.((((((((..(((((((((.(((((((((((((.......))))))))))))).))))).))))..)))))))))))))))((((..	UGAGGUAGAUUGUUGGAUGACU	UCAUUCAACUAUCUGUCUUCUUU
dja-miR-n1	DjScaffold9064:16973-17066	+	CUUCGAAAGUUGAUGUAUUGAGUCAGUGGAUAGGAAAAUCAUCGCUUUUUAUGAUUUCUUCAUUCAUUGAUUCAAUUACUUCAUUGAGUCAUCG	((((((.((((.(((((.(((((((((((((((((((.((((........)))))))))).)))))))))))))((((.((((.(((((...((	AUUUCUUCAUUCAUUGAUUCA	AGUCAGUGGAUAGGAAAAUCu
dja-miR-133a	DjScaffold10300:61924-62033	-	CAUGAAAAGUAUAUAAUAGCAGCUGUUGACGAAGUAUCAAAAUAGUUAAUAUAUCAAAUUAAAAUUAUUUGGUCCCCGUCAACCAGCUGUUAUAAUGUACUUUAACGUCU	.))))(((((((((.((((((((((((((((..(.((((((.(((((...............))))))))))))..)))))).)))))))))).)))))))))...((..	UUGGUCCCCGUCAACCAGCUGU	AGCUGUUGACGAAGUAUCAAAA
dja-miR-71a-2	DjScaffold13689:8872-8967	+	AUUUAUUUCUUGGAUAUAACUGAAAGACACGGGUAGUGAGAUAUGCGUUUUCAUCUCUAUAUUCGUGUCUUUCAUAUUUAUUCACGAUGGGCAUCA	..........((((((....(((((((((((((((..(((((..........)))))..)))))))))))))))....))))))))))))))....	UGAAAGACACGGGUAGUGAGAU	CUCUAUAUUCGUGUCUUUCAUA
dja-miR-1b	DjScaffold14263:25986-26090	+	AUUUUUCCAACAACACACGGGCAUAAUUCAAGAUAUUCGAUAGGGUUUCAAGUAAUGAACUAAUGGAAUGUCGUGAAUUAUGGUCUUCAUUGUUGGUAAACUUCA	..(((.(((((((.....((.(((((((((.(((((((.((..(((((........))))).)).))))))).))))))))).))....))))))).))).))))	UGGAAUGUCGUGAAUUAUGGUC	GCAUAAUUCAAGAUAUUCGAUA
dja-bantam-c	DjScaffold15050:19280-19372	+	AGAAAUUCGUUACAGCCUAAAGGCUUUCAUUGUGAUUUUAAAAUGAUAAUUUGAGAUCAUUAUGAAAGCUUUUAUGGUUAACAUGAAUCGUCA	....((((((...(((((((((((((((((.(((((((((((.......))))))))))).))))))))))))).))))...)))))).....	UGAGAUCAUUAUGAAAGCUUUU	AGGCUUUCAUUGUGAUUUUAAA
dja-miR-184	DjScaffold15228:71672-71776	-	AAUUAAUAAUCUUCAUUAACUCCUUUGUGUAUCUCCGUUUCAAAUUUGAUUAUUAUUUAUUCUGGACGGAGGUUUGCUAAGGAAUAUUUGAAGAUUAUAUUCUAC	.....((((((((((.....(((((.(((.((((((((((..(((..(((....))).)))..)))))))))).))).))))).....)))))))))).......	GACGGAGGUUUGCUAAGGAAU	UCCUUUGUGUAUCUCCGUUUC
dja-miR-n2	DjScaffold16323:398-546	+	AAUUUUAUCUGAAUUAAUUUAUCGAUUGCACUUCCACAAUCAAAUGUCUAAAAUGAAUUUAAAAAUAAUUUUGAAUAAAUUUUUUUCCAAACAAAUUUUACGUUUUAAUUGUGGAAAUGCGGUUGAUAACGGUUUUGCAGAUUAAUCUC	(((((.....))))))..((((((((((((.(((((((((.((((((..(((((..((((((((....))))))))..)))))................))))))..))))))))).)))))))))))).(((((((.(((....))).	AUCGAUUGCACUUCCACAAU	UGUGGAAAUGCGGUUGAUAA
dja-miR-36a	DjScaffold17388:16965-17064	-	UAUUUGACCACAGUGUUCUUGAUGCAUGCUACUUGGUUUUGUUGCUAAUAAAAUAACAUCACCGGGUAGACAUUCAUUAUAUAACUGAUGGGUUAUCGUN	...))).(((((((.....(((((.((((((((((((..(((((.........)))))..))))))))).))).)))))....)))).))).)))))...	UCACCGGGUAGACAUUCAUUAU	GAUGCAUGCUACUUGGUUUUG
dja-miR-36c	DjScaffold17388:17487-17588	-	AUUUUAAACAUAAAUUAGCGAUGAUUGUCCAGCCGGUUUGAUGUCGACUUUAAAAUUGCAUCACCGGGUAGACAUUCAUUCUCUAAAUUUAUUGUAAUCUAC	..............((((.(((((.((((.(.(((((..((((.(((........)))))))))))).).)))).))).)).))))....(((((((((((.	UCACCGGGUAGACAUUCAUUCU	AUGAUUGUCCAGCCGGUUUGAUG
dja-miR-31a	DjScaffold77:308-415	-	AUAUUUAUUGUUAUGUUUUAAGGCAAGAUGUUGGCAUAACUGACAAAAAUCAAAAUGAUUAAUUUCAGUUACGUUAGCACUUACCAGAUAGCAAAACAAAAUUCAUCU	((.....(((((.((((....((.(((.(((((((.(((((((....(((((...)))))....))))))).)))))))))).))....)))).))))).....))))	AGGCAAGAUGUUGGCAUAACUGA	AGUUACGUUAGCACUUACCAGA
dja-miR-71c	DjScaffold20331:11612-11714	-	AGUUUAUGUUGUAGUUUUCUUGAAAGACAUGGGUAGUGAGAUUUGUUUAAUAUUAUUUAAUCUCAUUAUUCAAGUUUUUCUUAUAAGCUACUAUUUAUCUUCA	(....(((..(((((((....(((((((.((((((((((((((...............)))))))))))))).)))))))....))))))))))...))))).	UGAAAGACAUGGGUAGUGAGAU	CUCAUUAUUCAAGUUUUUCUUA
dja-miR-7c	DjScaffold26631:76710-76805	+	AAAUAAAAUUUAAUAUUUUGUGGAAGACUGAUGAUUUGCUGAAGGGUCUCUAGCAGCAGGUCUUCUUUCUUCUCAUUAUAUUUUAUCAAUCCUCAG	...)))))))))((((..((.((((((..((.(((((((((..((....))..))))))))).))..))))))))..))))......((((....)	UGGAAGACUGAUGAUUUGCUGA	AGCAGGUCUUCUUUCUUCUCuU
dja-miR-750	DjScaffold26724:24782-24891	-	AAUAGAAAUCAGACUUUCAGCACUGGAAGGUUUGGUUUAGCUGCUGUGCACUGUAAAGUAAACACAGUCAGAUCUAACUCUUCCAGUUCUAAAGCUGAUAUUAACCUUCG	)))))))(((((.((((.((.(((((((((((.(((((.((((.(((..(((....)))..))))))).))))).))).)))))))).)))))))))))...........	UCAGAUCUAACUCUUCCAGUUCU	CACUGGAAGGUUUGGUUUAGCU
dja-miR-124d	DjScaffold28895:10024-10116	-	UUGUAAAAUACUUCAAUAAAACAUUUACAUGCGGGCCUUGAUCAGAUUGAAUUAAGGCACGCGGUAAGUGGGUUGUUGAAAUUGUUAUCAUCA	(.(((((....((((((((..(((((((.((((.((((((((((...)).)))))))).)))))))))))..))))))))(((((((((((((	UAAGGCACGCGGUAAGUGGGU	ACAUUUACAUGCGGGCCUUGAU
dja-miR-n3	DjScaffold38056:5770-5936	-	UAAUUUAACCUGGAAAAUAAAUCAGUGUAAUGAUACAGUUCCAGGGAUGCUUUGGAAUCAACAAAUUAAUUCUUCUAUAAAAUUUUGUAGAAAAUAAAAACAAGUUUUAUUUCAAAUCAUCUAUGGAAAUGCAUCAUUGACUGAUUAUUUAUUGGUAGAAUCAUCAA	((((((....(((.((((((.(((((.(((((((.((.(((((.(((((.((((((((.(((..........((((((((....))))))))...........)))..)))))))).))))).))))).)).))))))))))))))))))...((((((((((.(((	AUCAGUGUAAUGAUACAGUUC	AAUGCAUCAUUGACUGAUUa
dja-miR-96a	DjScaffold1233:104737-104845	+	UUUUAUUUGAGUAUAUAUCGUUUGGCACUUAAGGAAUUGUCACUAGUCUAUUUGACAAAAAUUCGGUGACAAUACUAAAGAGUCAAACGUUACGACUCGACUGGCUUCA	...(((((((((((((..((((((((.(((.((..(((((((((.(((.....)))........))))))))).)).))).))))))))...........(((((....	UUUGGCACUUAAGGAAUUGUCA	ACAAUACUAAAGAGUCAAACa
dja-miR-1175	DjScaffold45432:29055-29154	-	UAAAUAAAAUUCUAAAAAUCAGUGGAGAUGUUGAAAUUCAAACAGUUAUAUUUACUUUGAGAUUCAACUCCUCCUACUAAUUUAGCAUUUUAGAACAUCU	....((((((.(((((....(((((((..((((((.(((((..(((.......)))))))).))))))..)))).)))..))))).))))))...)))))	AGUGGAGAUGUUGAAAUUCA	AGAUUCAACUCCUCCUACUAA
dja-miR-2156a	DjScaffold1278:72209-72308	-	GAUUCAAAAUCAUGAAAAUCAAAAGUUUUGGGUCGUAAAAUAAAGAUUUAAAAAUUAUCUUACGGCCCCUAAACUUUGGAAUUUUCAGGAUUAUUCAACG	((.....((((.((((((((.(((((((.(((((((((.((((...........)))).)))))))))..))))))).).))))))).))))..)))).)	UCUUACGGCCCCUAAACUUUGGA	gAAAGUUUUGGGUCGUAAAAUA
dja-miR-277d	DjScaffold1303:140166-140261	+	AAUUUUAAGCAUCACAAAUUUUGGUUAGUUGUGCAUUUUCAUGAAGCACUAUGUAAAUGCAUUUAUCUGGCCAAGAAAUAGUUGCUUUAAUCAUUU	......(((((.......((((((((((..((((((((.((((......)))).))))))))....))))))))))......)))))........)	UAAAUGCAUUUAUCUGGCCAAGA	UUGGUUAGUUGUGCAUUUUCA
dja-miR-190a	DjScaffold63534:8672-8765	-	GGCUAUUGUGAUUAACUUCGAGAUAUGUUUGGUUAAUUGGUGAUAGGUAACCACCACUGACCGAGCAUAUCCAGUUGUUAAUUUUCAAACAUCC	.))))(((.(((((((..(..((((((((((((((..(((((.........))))).))))))))))))))..)..)))))))..)))......	AGAUAUGUUUGGUUAAUUGGUGA	ACCACUGACCGAGCAUAUCCAG
dja-miR-61b	DjScaffold63616:9341-9441	-	GAUGACGAUGAUUAAACUGGAGAUGGUGUCAGUCUAGAAUACAAUGUAUUAAUAUUUGUGACUAGAAUGUUCACCUUCUUUUGUUCAAUCAGACAACUUCU	))......(((((.(((.(((((.((((.((.(((((..(((((...........))))).))))).))..)))).))))).))).)))))....((....	UGACUAGAAUGUUCACCUUCUUU	AGAcGGUGUCAGUCUAGAAUACA
dja-miR-756	DjScaffold87293:3011-3115	-	UAGUAAAAGUUGGGAUAAAUCGAUAUGUGGUAAUUUGGAUGACAUCAUUAAUUUUAUUAUCUCAUCCACAUUAUCAUUUAUCAAAAUAUUCUAACGCAGUCAUCA	(((.....(((((((((....((((.((((((((.(((((((.((.((.......)).)).))))))).)))))))).))))....)))))))))..........	CGAUAUGUGGUAAUUUGGAUGA	AUaCACAUUAUCAUUUAUCAAA
dja-miR-2156b	DjScaffold143825:19609-19703	+	AAUUAUUAUCAAUGUUGAAAAAGAUUUUGAGGCAGUAAUACAUGAAAACAAUGCCUUACGGCCCCUAAAUCUUUUAAAACAAUGAUUAUUCAGCA	)......((((.((((..(((((((((.(.(((.((((..(((.......)))..)))).))).).)))))))))..)))).))))(((((((((	CCUUACGGCCCCUAAAUCUUUU	AAGAUUUUGAGGCAGUAAUACA
dja-miR-n4	DjScaffold152908:8795-8893	+	GUUUAAUACCCAACUCAAAGAAUAUUAGUUUAUACAUUUGUACAUCAUUAAUCGAUAUAAAUGCAUAUACUGAUAUUACUGAGAUUGUGUUAAUCGACU	(((((((((....((((...(((((((((.(((.((((((((..((.......)))))))))).))).)))))))))..))))...)))))))......	UAAAUGCAUAUACUGAUAUUAC	AAUAUUAGUaUAUACAUUUGUA
novel miRNA genes (no homolog in S. mediterranea) in red
