# Supplementary material for: Different classes of small RNAs are essential for head regeneration in the planarian Dugesia japonica
Source: BMC Genomics. 2020 Dec 7;21:876. doi: 10.1186/s12864-020-07234-1 (PMC7722302; doi:10.1186/s12864-020-07234-1)
Supplement: Supplementary file 3 — Additional file 3: Supplemental_Table_S2. The enrichment of specific GO terms assigned to the putative targets of the novel miRNAs. [file 12864_2020_7234_MOESM3_ESM.xlsx]

## Sheet: dja-miR-novel1
dja-miR-novel1								OBSERVED				EXPECTED
GO term	go count probe	genes probe	go count ref	genes ref	frac. in probe	frac. in ref	enrich. in probe	probe yes	probe no	ref yes	ref no	go yes	go no	ref yes	ref no	p	Bonferroni p		GO term description
GO:0046328	9	205	12	3221	0.0439024	0.00372555	11.7841	9	196	12	3209	1.25657	203.743	19.7434	3201.26	4.73178e-11	5.05355e-08		regulation of JNK cascade
GO:0019903	9	205	15	3221	0.0439024	0.00465694	9.42732	9	196	15	3206	1.43608	203.564	22.5639	3198.44	2.88578e-09	3.08202e-06		protein phosphatase binding
GO:0033209	11	205	23	3221	0.0536585	0.00714064	7.51453	11	194	23	3198	2.03444	202.966	31.9656	3189.03	3.22632e-09	3.44571e-06		tumor necrosis factor-mediated signaling pathway
GO:0046625	8	205	12	3221	0.0390244	0.00372555	10.4748	8	197	12	3209	1.19673	203.803	18.8033	3202.2	5.43464e-09	5.80419e-06		sphingolipid binding
GO:0034351	8	205	12	3221	0.0390244	0.00372555	10.4748	8	197	12	3209	1.19673	203.803	18.8033	3202.2	5.43464e-09	5.80419e-06		negative regulation of glial cell apoptotic process
GO:0071732	8	205	12	3221	0.0390244	0.00372555	10.4748	8	197	12	3209	1.19673	203.803	18.8033	3202.2	5.43464e-09	5.80419e-06		cellular response to nitric oxide
GO:0005174	8	205	12	3221	0.0390244	0.00372555	10.4748	8	197	12	3209	1.19673	203.803	18.8033	3202.2	5.43464e-09	5.80419e-06		CD40 receptor binding
GO:0097300	8	205	12	3221	0.0390244	0.00372555	10.4748	8	197	12	3209	1.19673	203.803	18.8033	3202.2	5.43464e-09	5.80419e-06		programmed necrotic cell death
GO:0070207	8	205	13	3221	0.0390244	0.00403601	9.66904	8	197	13	3208	1.25657	203.743	19.7434	3201.26	1.98035e-08	2.11501e-05		protein homotrimerization
GO:0043623	8	205	13	3221	0.0390244	0.00403601	9.66904	8	197	13	3208	1.25657	203.743	19.7434	3201.26	1.98035e-08	2.11501e-05		cellular protein-containing complex assembly
GO:0051291	9	205	18	3221	0.0439024	0.00558833	7.8561	9	196	18	3203	1.61559	203.384	25.3844	3195.62	6.84173e-08	7.30697e-05		protein heterooligomerization
GO:0012506	8	205	16	3221	0.0390244	0.0049674	7.8561	8	197	16	3205	1.43608	203.564	22.5639	3198.44	4.89796e-07	0.000523102		vesicle membrane
GO:0090073	8	205	16	3221	0.0390244	0.0049674	7.8561	8	197	16	3205	1.43608	203.564	22.5639	3198.44	4.89796e-07	0.000523102		positive regulation of protein homodimerization activity
GO:0030163	8	205	17	3221	0.0390244	0.00527786	7.39397	8	197	17	3204	1.49591	203.504	23.5041	3197.5	1.19336e-06	0.00127451		protein catabolic process
GO:0005164	11	205	32	3221	0.0536585	0.0099348	5.40107	11	194	32	3189	2.57297	202.427	40.427	3180.57	1.57278e-06	0.00167973		tumor necrosis factor receptor binding
GO:0051023	9	205	22	3221	0.0439024	0.00683018	6.42772	9	196	22	3199	1.85493	203.145	29.1451	3191.85	1.72336e-06	0.00184055		regulation of immunoglobulin secretion
GO:0002726	9	205	22	3221	0.0439024	0.00683018	6.42772	9	196	22	3199	1.85493	203.145	29.1451	3191.85	1.72336e-06	0.00184055		positive regulation of T cell cytokine production
GO:0032743	9	205	23	3221	0.0439024	0.00714064	6.14825	9	196	23	3198	1.91477	203.085	30.0852	3190.91	3.37959e-06	0.0036094		positive regulation of interleukin-2 production
GO:2001238	8	205	19	3221	0.0390244	0.00589879	6.61566	8	197	19	3202	1.61559	203.384	25.3844	3195.62	5.75088e-06	0.00614194		positive regulation of extrinsic apoptotic signaling pathway
GO:0043507	9	205	25	3221	0.0439024	0.00776156	5.65639	9	196	25	3196	2.03444	202.966	31.9656	3189.03	1.14494e-05	0.0122279		positive regulation of JUN kinase activity
GO:0005938	12	205	44	3221	0.0585366	0.0136604	4.28514	12	193	44	3177	3.35085	201.649	52.6492	3168.35	2.3348e-05	0.0249357		cell cortex
GO:0015074	31	205	202	3221	0.15122	0.0627134	2.41128	31	174	202	3019	13.9419	191.058	219.058	3001.94	2.72507e-05	0.0291038		DNA integration
GO:0004190	29	205	183	3221	0.141463	0.0568147	2.48991	29	176	183	3038	12.6853	192.315	199.315	3021.69	2.76351e-05	0.0295143		aspartic-type endopeptidase activity
GO:0045121	10	205	33	3221	0.0487805	0.0102453	4.76127	10	195	33	3188	2.57297	202.427	40.427	3180.57	3.86231e-05	0.0412495		membrane raft
GO:0000151	8	205	22	3221	0.0390244	0.00683018	5.71353	8	197	22	3199	1.7951	203.205	28.2049	3192.8	4.01059e-05	0.0428331		ubiquitin ligase complex
GO:0003964	28	205	182	3221	0.136585	0.0565042	2.41726	28	177	182	3039	12.5657	192.434	197.434	3023.57	8.36298e-05
GO:0051865	8	205	24	3221	0.0390244	0.0074511	5.2374	8	197	24	3197	1.91477	203.085	30.0852	3190.91	0.000117853
GO:0035631	13	205	56	3221	0.0634146	0.0173859	3.64747	13	192	56	3165	4.12872	200.871	64.8713	3156.13	0.000122012
GO:0070534	10	205	36	3221	0.0487805	0.0111767	4.3645	10	195	36	3185	2.75248	202.248	43.2475	3177.75	0.000129042
GO:0007250	9	205	30	3221	0.0439024	0.00931388	4.71366	9	196	30	3191	2.33363	202.666	36.6664	3184.33	0.00013441
GO:0003887	26	205	167	3221	0.126829	0.0518473	2.44621	26	179	167	3054	11.5485	193.452	181.452	3039.55	0.000141331
GO:0008233	26	205	167	3221	0.126829	0.0518473	2.44621	26	179	167	3054	11.5485	193.452	181.452	3039.55	0.000141331
GO:0019076	25	205	158	3221	0.121951	0.0490531	2.48611	25	180	158	3063	10.9501	194.05	172.05	3048.95	0.000150175
GO:0032197	25	205	158	3221	0.121951	0.0490531	2.48611	25	180	158	3063	10.9501	194.05	172.05	3048.95	0.000150175
GO:0000943	25	205	158	3221	0.121951	0.0490531	2.48611	25	180	158	3063	10.9501	194.05	172.05	3048.95	0.000150175
GO:0004540	25	205	158	3221	0.121951	0.0490531	2.48611	25	180	158	3063	10.9501	194.05	172.05	3048.95	0.000150175
GO:0004523	25	205	158	3221	0.121951	0.0490531	2.48611	25	180	158	3063	10.9501	194.05	172.05	3048.95	0.000150175
GO:0006310	26	205	169	3221	0.126829	0.0524682	2.41726	26	179	169	3052	11.6681	193.332	183.332	3037.67	0.000181973
GO:0090501	25	205	160	3221	0.121951	0.049674	2.45503	25	180	160	3061	11.0698	193.93	173.93	3047.07	0.000194938
GO:0006278	25	205	160	3221	0.121951	0.049674	2.45503	25	180	160	3061	11.0698	193.93	173.93	3047.07	0.000194938
GO:0071897	25	205	161	3221	0.121951	0.0499845	2.43978	25	180	161	3060	11.1296	193.87	174.87	3046.13	0.000221508
GO:0008270	52	205	456	3221	0.253659	0.141571	1.79174	52	153	456	2765	30.397	174.603	477.603	2743.4	0.000251736
GO:0043204	5	205	11	3221	0.0243902	0.00341509	7.14191	5	200	11	3210	0.957385	204.043	15.0426	3205.96	0.000392118
GO:0009898	13	205	62	3221	0.0634146	0.0192487	3.29449	13	192	62	3159	4.48774	200.512	70.5123	3150.49	0.000542548
GO:0031996	12	205	55	3221	0.0585366	0.0170754	3.42812	12	193	55	3166	4.00905	200.991	62.991	3158.01	0.000619109
GO:0016874	17	205	101	3221	0.0829268	0.0313567	2.64463	17	188	101	3120	7.06071	197.939	110.939	3110.06	0.00149583
GO:0007165	22	205	148	3221	0.107317	0.0459485	2.3356	22	183	148	3073	10.1722	194.828	159.828	3061.17	0.00151063
GO:0042981	14	205	76	3221	0.0682927	0.0235952	2.89435	14	191	76	3145	5.38529	199.615	84.6147	3136.39	0.0017717
GO:0031625	14	205	77	3221	0.0682927	0.0239056	2.85676	14	191	77	3144	5.44513	199.555	85.5549	3135.45	0.00210549
GO:0008607	2	205	2	3221	0.0097561	0.000620925	15.7122	2	203	2	3219	0.239346	204.761	3.76065	3217.24	0.00320248
GO:0033588	2	205	2	3221	0.0097561	0.000620925	15.7122	2	203	2	3219	0.239346	204.761	3.76065	3217.24	0.00320248
GO:0071526	2	205	2	3221	0.0097561	0.000620925	15.7122	2	203	2	3219	0.239346	204.761	3.76065	3217.24	0.00320248
GO:0007588	2	205	2	3221	0.0097561	0.000620925	15.7122	2	203	2	3219	0.239346	204.761	3.76065	3217.24	0.00320248
GO:0051092	11	205	55	3221	0.0536585	0.0170754	3.14244	11	194	55	3166	3.94921	201.051	62.0508	3158.95	0.00341856
GO:0003677	36	205	314	3221	0.17561	0.0974853	1.8014	36	169	314	2907	20.9428	184.057	329.057	2891.94	0.00503111
GO:0008023	3	205	6	3221	0.0146341	0.00186278	7.8561	3	202	6	3215	0.538529	204.461	8.46147	3212.54	0.00738901
GO:0042802	10	205	51	3221	0.0487805	0.0158336	3.08082	10	195	51	3170	3.65003	201.35	57.35	3163.65	0.00751042
GO:0004842	17	205	118	3221	0.0829268	0.0366346	2.26362	17	188	118	3103	8.07793	196.922	126.922	3094.08	0.0122139
GO:0045184	2	205	3	3221	0.0097561	0.000931388	10.4748	2	203	3	3218	0.299183	204.701	4.70082	3216.3	0.0161857
GO:0006612	2	205	3	3221	0.0097561	0.000931388	10.4748	2	203	3	3218	0.299183	204.701	4.70082	3216.3	0.0161857
GO:0005057	2	205	3	3221	0.0097561	0.000931388	10.4748	2	203	3	3218	0.299183	204.701	4.70082	3216.3	0.0161857
GO:0090307	2	205	3	3221	0.0097561	0.000931388	10.4748	2	203	3	3218	0.299183	204.701	4.70082	3216.3	0.0161857
GO:0005623	2	205	3	3221	0.0097561	0.000931388	10.4748	2	203	3	3218	0.299183	204.701	4.70082	3216.3	0.0161857
GO:0009631	2	205	3	3221	0.0097561	0.000931388	10.4748	2	203	3	3218	0.299183	204.701	4.70082	3216.3	0.0161857
GO:0016082	2	205	3	3221	0.0097561	0.000931388	10.4748	2	203	3	3218	0.299183	204.701	4.70082	3216.3	0.0161857
GO:0016575	2	205	3	3221	0.0097561	0.000931388	10.4748	2	203	3	3218	0.299183	204.701	4.70082	3216.3	0.0161857
GO:0051091	9	205	47	3221	0.0439024	0.0145917	3.00872	9	196	47	3174	3.35085	201.649	52.6492	3168.35	0.0161933
GO:0043066	9	205	52	3221	0.0439024	0.0161441	2.71942	9	196	52	3169	3.65003	201.35	57.35	3163.65	0.0368676
GO:0004402	2	205	4	3221	0.0097561	0.00124185	7.8561	2	203	4	3217	0.359019	204.641	5.64098	3215.36	0.0461805
GO:0008219	2	205	4	3221	0.0097561	0.00124185	7.8561	2	203	4	3217	0.359019	204.641	5.64098	3215.36	0.0461805
GO:0000118	2	205	4	3221	0.0097561	0.00124185	7.8561	2	203	4	3217	0.359019	204.641	5.64098	3215.36	0.0461805
GO:0008089	2	205	4	3221	0.0097561	0.00124185	7.8561	2	203	4	3217	0.359019	204.641	5.64098	3215.36	0.0461805
GO:0019899	8	205	45	3221	0.0390244	0.0139708	2.79328	8	197	45	3176	3.17134	201.829	49.8287	3171.17	0.0472066
GO:0016573	3	205	9	3221	0.0146341	0.00279416	5.2374	3	202	9	3212	0.718039	204.282	11.282	3209.72	0.0516822
GO:0005737	81	205	980	3221	0.395122	0.304253	1.29866	81	124	980	2241	63.4866	141.513	997.513	2223.49	0.0590118
GO:0003723	27	205	255	3221	0.131707	0.079168	1.66364	27	178	255	2966	16.8739	188.126	265.126	2955.87	0.0705336
GO:0006357	6	205	31	3221	0.0292683	0.00962434	3.04107	6	199	31	3190	2.21395	202.786	34.786	3186.21	0.073128
GO:0006044	1	205	1	3221	0.00487805	0.000310463	15.7122	1	204	1	3220	0.119673	204.88	1.88033	3219.12	0.0754228
GO:0090207	1	205	1	3221	0.00487805	0.000310463	15.7122	1	204	1	3220	0.119673	204.88	1.88033	3219.12	0.0754228
GO:0031340	1	205	1	3221	0.00487805	0.000310463	15.7122	1	204	1	3220	0.119673	204.88	1.88033	3219.12	0.0754228
GO:2000249	1	205	1	3221	0.00487805	0.000310463	15.7122	1	204	1	3220	0.119673	204.88	1.88033	3219.12	0.0754228
GO:0016236	1	205	1	3221	0.00487805	0.000310463	15.7122	1	204	1	3220	0.119673	204.88	1.88033	3219.12	0.0754228
GO:0070848	1	205	1	3221	0.00487805	0.000310463	15.7122	1	204	1	3220	0.119673	204.88	1.88033	3219.12	0.0754228
GO:0048791	1	205	1	3221	0.00487805	0.000310463	15.7122	1	204	1	3220	0.119673	204.88	1.88033	3219.12	0.0754228
GO:0051138	1	205	1	3221	0.00487805	0.000310463	15.7122	1	204	1	3220	0.119673	204.88	1.88033	3219.12	0.0754228
GO:0035967	1	205	1	3221	0.00487805	0.000310463	15.7122	1	204	1	3220	0.119673	204.88	1.88033	3219.12	0.0754228
GO:0006517	1	205	1	3221	0.00487805	0.000310463	15.7122	1	204	1	3220	0.119673	204.88	1.88033	3219.12	0.0754228
GO:0034721	1	205	1	3221	0.00487805	0.000310463	15.7122	1	204	1	3220	0.119673	204.88	1.88033	3219.12	0.0754228
GO:0006515	1	205	1	3221	0.00487805	0.000310463	15.7122	1	204	1	3220	0.119673	204.88	1.88033	3219.12	0.0754228
GO:0071539	1	205	1	3221	0.00487805	0.000310463	15.7122	1	204	1	3220	0.119673	204.88	1.88033	3219.12	0.0754228
GO:0035567	1	205	1	3221	0.00487805	0.000310463	15.7122	1	204	1	3220	0.119673	204.88	1.88033	3219.12	0.0754228
GO:0030708	1	205	1	3221	0.00487805	0.000310463	15.7122	1	204	1	3220	0.119673	204.88	1.88033	3219.12	0.0754228
GO:0016231	1	205	1	3221	0.00487805	0.000310463	15.7122	1	204	1	3220	0.119673	204.88	1.88033	3219.12	0.0754228
GO:0010808	1	205	1	3221	0.00487805	0.000310463	15.7122	1	204	1	3220	0.119673	204.88	1.88033	3219.12	0.0754228
GO:0040034	1	205	1	3221	0.00487805	0.000310463	15.7122	1	204	1	3220	0.119673	204.88	1.88033	3219.12	0.0754228
GO:0061511	1	205	1	3221	0.00487805	0.000310463	15.7122	1	204	1	3220	0.119673	204.88	1.88033	3219.12	0.0754228
GO:0048024	1	205	1	3221	0.00487805	0.000310463	15.7122	1	204	1	3220	0.119673	204.88	1.88033	3219.12	0.0754228
GO:0051495	1	205	1	3221	0.00487805	0.000310463	15.7122	1	204	1	3220	0.119673	204.88	1.88033	3219.12	0.0754228
GO:0051299	1	205	1	3221	0.00487805	0.000310463	15.7122	1	204	1	3220	0.119673	204.88	1.88033	3219.12	0.0754228
GO:0001640	1	205	1	3221	0.00487805	0.000310463	15.7122	1	204	1	3220	0.119673	204.88	1.88033	3219.12	0.0754228
GO:0048156	1	205	1	3221	0.00487805	0.000310463	15.7122	1	204	1	3220	0.119673	204.88	1.88033	3219.12	0.0754228
GO:0002098	1	205	1	3221	0.00487805	0.000310463	15.7122	1	204	1	3220	0.119673	204.88	1.88033	3219.12	0.0754228
GO:0072334	1	205	1	3221	0.00487805	0.000310463	15.7122	1	204	1	3220	0.119673	204.88	1.88033	3219.12	0.0754228
GO:0042587	1	205	1	3221	0.00487805	0.000310463	15.7122	1	204	1	3220	0.119673	204.88	1.88033	3219.12	0.0754228
GO:0044829	1	205	1	3221	0.00487805	0.000310463	15.7122	1	204	1	3220	0.119673	204.88	1.88033	3219.12	0.0754228
GO:0060666	1	205	1	3221	0.00487805	0.000310463	15.7122	1	204	1	3220	0.119673	204.88	1.88033	3219.12	0.0754228
GO:0046060	1	205	1	3221	0.00487805	0.000310463	15.7122	1	204	1	3220	0.119673	204.88	1.88033	3219.12	0.0754228
GO:0003417	1	205	1	3221	0.00487805	0.000310463	15.7122	1	204	1	3220	0.119673	204.88	1.88033	3219.12	0.0754228
GO:0005094	1	205	1	3221	0.00487805	0.000310463	15.7122	1	204	1	3220	0.119673	204.88	1.88033	3219.12	0.0754228
GO:0032432	1	205	1	3221	0.00487805	0.000310463	15.7122	1	204	1	3220	0.119673	204.88	1.88033	3219.12	0.0754228
GO:0090179	1	205	1	3221	0.00487805	0.000310463	15.7122	1	204	1	3220	0.119673	204.88	1.88033	3219.12	0.0754228
GO:0003151	1	205	1	3221	0.00487805	0.000310463	15.7122	1	204	1	3220	0.119673	204.88	1.88033	3219.12	0.0754228
GO:0010216	1	205	1	3221	0.00487805	0.000310463	15.7122	1	204	1	3220	0.119673	204.88	1.88033	3219.12	0.0754228
GO:0005981	1	205	1	3221	0.00487805	0.000310463	15.7122	1	204	1	3220	0.119673	204.88	1.88033	3219.12	0.0754228
GO:0048007	1	205	1	3221	0.00487805	0.000310463	15.7122	1	204	1	3220	0.119673	204.88	1.88033	3219.12	0.0754228
GO:0006865	1	205	1	3221	0.00487805	0.000310463	15.7122	1	204	1	3220	0.119673	204.88	1.88033	3219.12	0.0754228
GO:0060078	1	205	1	3221	0.00487805	0.000310463	15.7122	1	204	1	3220	0.119673	204.88	1.88033	3219.12	0.0754228
GO:0040002	1	205	1	3221	0.00487805	0.000310463	15.7122	1	204	1	3220	0.119673	204.88	1.88033	3219.12	0.0754228
GO:0050776	1	205	1	3221	0.00487805	0.000310463	15.7122	1	204	1	3220	0.119673	204.88	1.88033	3219.12	0.0754228
GO:0070845	1	205	1	3221	0.00487805	0.000310463	15.7122	1	204	1	3220	0.119673	204.88	1.88033	3219.12	0.0754228
GO:0070201	1	205	1	3221	0.00487805	0.000310463	15.7122	1	204	1	3220	0.119673	204.88	1.88033	3219.12	0.0754228
GO:0090114	1	205	1	3221	0.00487805	0.000310463	15.7122	1	204	1	3220	0.119673	204.88	1.88033	3219.12	0.0754228
GO:0051220	1	205	1	3221	0.00487805	0.000310463	15.7122	1	204	1	3220	0.119673	204.88	1.88033	3219.12	0.0754228
GO:0016765	1	205	1	3221	0.00487805	0.000310463	15.7122	1	204	1	3220	0.119673	204.88	1.88033	3219.12	0.0754228
GO:0051054	1	205	1	3221	0.00487805	0.000310463	15.7122	1	204	1	3220	0.119673	204.88	1.88033	3219.12	0.0754228
GO:0044791	1	205	1	3221	0.00487805	0.000310463	15.7122	1	204	1	3220	0.119673	204.88	1.88033	3219.12	0.0754228
GO:0035324	1	205	1	3221	0.00487805	0.000310463	15.7122	1	204	1	3220	0.119673	204.88	1.88033	3219.12	0.0754228
GO:0070265	1	205	1	3221	0.00487805	0.000310463	15.7122	1	204	1	3220	0.119673	204.88	1.88033	3219.12	0.0754228
GO:0019992	1	205	1	3221	0.00487805	0.000310463	15.7122	1	204	1	3220	0.119673	204.88	1.88033	3219.12	0.0754228
GO:0006489	1	205	1	3221	0.00487805	0.000310463	15.7122	1	204	1	3220	0.119673	204.88	1.88033	3219.12	0.0754228
GO:1902235	1	205	1	3221	0.00487805	0.000310463	15.7122	1	204	1	3220	0.119673	204.88	1.88033	3219.12	0.0754228
GO:0008302	1	205	1	3221	0.00487805	0.000310463	15.7122	1	204	1	3220	0.119673	204.88	1.88033	3219.12	0.0754228
GO:0061088	1	205	1	3221	0.00487805	0.000310463	15.7122	1	204	1	3220	0.119673	204.88	1.88033	3219.12	0.0754228
GO:0005688	1	205	1	3221	0.00487805	0.000310463	15.7122	1	204	1	3220	0.119673	204.88	1.88033	3219.12	0.0754228
GO:0017147	1	205	1	3221	0.00487805	0.000310463	15.7122	1	204	1	3220	0.119673	204.88	1.88033	3219.12	0.0754228
GO:0016807	1	205	1	3221	0.00487805	0.000310463	15.7122	1	204	1	3220	0.119673	204.88	1.88033	3219.12	0.0754228
GO:2000041	1	205	1	3221	0.00487805	0.000310463	15.7122	1	204	1	3220	0.119673	204.88	1.88033	3219.12	0.0754228
GO:0042770	1	205	1	3221	0.00487805	0.000310463	15.7122	1	204	1	3220	0.119673	204.88	1.88033	3219.12	0.0754228
GO:0097151	1	205	1	3221	0.00487805	0.000310463	15.7122	1	204	1	3220	0.119673	204.88	1.88033	3219.12	0.0754228
GO:0005879	1	205	1	3221	0.00487805	0.000310463	15.7122	1	204	1	3220	0.119673	204.88	1.88033	3219.12	0.0754228
GO:0004142	1	205	1	3221	0.00487805	0.000310463	15.7122	1	204	1	3220	0.119673	204.88	1.88033	3219.12	0.0754228
GO:0017160	1	205	1	3221	0.00487805	0.000310463	15.7122	1	204	1	3220	0.119673	204.88	1.88033	3219.12	0.0754228
GO:1901300	1	205	1	3221	0.00487805	0.000310463	15.7122	1	204	1	3220	0.119673	204.88	1.88033	3219.12	0.0754228
GO:0006968	1	205	1	3221	0.00487805	0.000310463	15.7122	1	204	1	3220	0.119673	204.88	1.88033	3219.12	0.0754228
GO:0043243	1	205	1	3221	0.00487805	0.000310463	15.7122	1	204	1	3220	0.119673	204.88	1.88033	3219.12	0.0754228
GO:0048102	1	205	1	3221	0.00487805	0.000310463	15.7122	1	204	1	3220	0.119673	204.88	1.88033	3219.12	0.0754228
GO:0034698	1	205	1	3221	0.00487805	0.000310463	15.7122	1	204	1	3220	0.119673	204.88	1.88033	3219.12	0.0754228
GO:0008113	1	205	1	3221	0.00487805	0.000310463	15.7122	1	204	1	3220	0.119673	204.88	1.88033	3219.12	0.0754228
GO:0044828	1	205	1	3221	0.00487805	0.000310463	15.7122	1	204	1	3220	0.119673	204.88	1.88033	3219.12	0.0754228
GO:0042500	1	205	1	3221	0.00487805	0.000310463	15.7122	1	204	1	3220	0.119673	204.88	1.88033	3219.12	0.0754228
GO:0035695	1	205	1	3221	0.00487805	0.000310463	15.7122	1	204	1	3220	0.119673	204.88	1.88033	3219.12	0.0754228
GO:0010972	1	205	1	3221	0.00487805	0.000310463	15.7122	1	204	1	3220	0.119673	204.88	1.88033	3219.12	0.0754228
GO:0060613	1	205	1	3221	0.00487805	0.000310463	15.7122	1	204	1	3220	0.119673	204.88	1.88033	3219.12	0.0754228
GO:0031343	1	205	1	3221	0.00487805	0.000310463	15.7122	1	204	1	3220	0.119673	204.88	1.88033	3219.12	0.0754228
GO:0070733	1	205	1	3221	0.00487805	0.000310463	15.7122	1	204	1	3220	0.119673	204.88	1.88033	3219.12	0.0754228
GO:0034647	1	205	1	3221	0.00487805	0.000310463	15.7122	1	204	1	3220	0.119673	204.88	1.88033	3219.12	0.0754228
GO:0090042	1	205	1	3221	0.00487805	0.000310463	15.7122	1	204	1	3220	0.119673	204.88	1.88033	3219.12	0.0754228
GO:0016309	1	205	1	3221	0.00487805	0.000310463	15.7122	1	204	1	3220	0.119673	204.88	1.88033	3219.12	0.0754228
GO:0030725	1	205	1	3221	0.00487805	0.000310463	15.7122	1	204	1	3220	0.119673	204.88	1.88033	3219.12	0.0754228
GO:0070846	1	205	1	3221	0.00487805	0.000310463	15.7122	1	204	1	3220	0.119673	204.88	1.88033	3219.12	0.0754228
GO:0060051	1	205	1	3221	0.00487805	0.000310463	15.7122	1	204	1	3220	0.119673	204.88	1.88033	3219.12	0.0754228
GO:0004383	1	205	1	3221	0.00487805	0.000310463	15.7122	1	204	1	3220	0.119673	204.88	1.88033	3219.12	0.0754228
GO:0035540	1	205	1	3221	0.00487805	0.000310463	15.7122	1	204	1	3220	0.119673	204.88	1.88033	3219.12	0.0754228
GO:0060124	1	205	1	3221	0.00487805	0.000310463	15.7122	1	204	1	3220	0.119673	204.88	1.88033	3219.12	0.0754228
GO:0005351	1	205	1	3221	0.00487805	0.000310463	15.7122	1	204	1	3220	0.119673	204.88	1.88033	3219.12	0.0754228
GO:0018117	1	205	1	3221	0.00487805	0.000310463	15.7122	1	204	1	3220	0.119673	204.88	1.88033	3219.12	0.0754228
GO:0035071	1	205	1	3221	0.00487805	0.000310463	15.7122	1	204	1	3220	0.119673	204.88	1.88033	3219.12	0.0754228
GO:0070370	1	205	1	3221	0.00487805	0.000310463	15.7122	1	204	1	3220	0.119673	204.88	1.88033	3219.12	0.0754228
GO:0048211	1	205	1	3221	0.00487805	0.000310463	15.7122	1	204	1	3220	0.119673	204.88	1.88033	3219.12	0.0754228
GO:0017154	1	205	1	3221	0.00487805	0.000310463	15.7122	1	204	1	3220	0.119673	204.88	1.88033	3219.12	0.0754228
GO:0042903	1	205	1	3221	0.00487805	0.000310463	15.7122	1	204	1	3220	0.119673	204.88	1.88033	3219.12	0.0754228
GO:0006476	1	205	1	3221	0.00487805	0.000310463	15.7122	1	204	1	3220	0.119673	204.88	1.88033	3219.12	0.0754228
GO:0021675	1	205	1	3221	0.00487805	0.000310463	15.7122	1	204	1	3220	0.119673	204.88	1.88033	3219.12	0.0754228
GO:0097286	1	205	1	3221	0.00487805	0.000310463	15.7122	1	204	1	3220	0.119673	204.88	1.88033	3219.12	0.0754228
GO:0043167	1	205	1	3221	0.00487805	0.000310463	15.7122	1	204	1	3220	0.119673	204.88	1.88033	3219.12	0.0754228
GO:0045880	1	205	1	3221	0.00487805	0.000310463	15.7122	1	204	1	3220	0.119673	204.88	1.88033	3219.12	0.0754228
GO:0060008	1	205	1	3221	0.00487805	0.000310463	15.7122	1	204	1	3220	0.119673	204.88	1.88033	3219.12	0.0754228
GO:0051901	1	205	1	3221	0.00487805	0.000310463	15.7122	1	204	1	3220	0.119673	204.88	1.88033	3219.12	0.0754228
GO:0010501	1	205	1	3221	0.00487805	0.000310463	15.7122	1	204	1	3220	0.119673	204.88	1.88033	3219.12	0.0754228
GO:0033149	1	205	1	3221	0.00487805	0.000310463	15.7122	1	204	1	3220	0.119673	204.88	1.88033	3219.12	0.0754228
GO:0043277	1	205	1	3221	0.00487805	0.000310463	15.7122	1	204	1	3220	0.119673	204.88	1.88033	3219.12	0.0754228
GO:0035694	1	205	1	3221	0.00487805	0.000310463	15.7122	1	204	1	3220	0.119673	204.88	1.88033	3219.12	0.0754228
GO:0000155	1	205	1	3221	0.00487805	0.000310463	15.7122	1	204	1	3220	0.119673	204.88	1.88033	3219.12	0.0754228
GO:0015277	1	205	1	3221	0.00487805	0.000310463	15.7122	1	204	1	3220	0.119673	204.88	1.88033	3219.12	0.0754228
GO:0090035	1	205	1	3221	0.00487805	0.000310463	15.7122	1	204	1	3220	0.119673	204.88	1.88033	3219.12	0.0754228
GO:0007195	1	205	1	3221	0.00487805	0.000310463	15.7122	1	204	1	3220	0.119673	204.88	1.88033	3219.12	0.0754228
GO:0043242	1	205	1	3221	0.00487805	0.000310463	15.7122	1	204	1	3220	0.119673	204.88	1.88033	3219.12	0.0754228
GO:0036057	1	205	1	3221	0.00487805	0.000310463	15.7122	1	204	1	3220	0.119673	204.88	1.88033	3219.12	0.0754228
GO:0035182	1	205	1	3221	0.00487805	0.000310463	15.7122	1	204	1	3220	0.119673	204.88	1.88033	3219.12	0.0754228
GO:0035183	1	205	1	3221	0.00487805	0.000310463	15.7122	1	204	1	3220	0.119673	204.88	1.88033	3219.12	0.0754228
GO:0033814	1	205	1	3221	0.00487805	0.000310463	15.7122	1	204	1	3220	0.119673	204.88	1.88033	3219.12	0.0754228
GO:0048545	1	205	1	3221	0.00487805	0.000310463	15.7122	1	204	1	3220	0.119673	204.88	1.88033	3219.12	0.0754228
GO:0007293	1	205	1	3221	0.00487805	0.000310463	15.7122	1	204	1	3220	0.119673	204.88	1.88033	3219.12	0.0754228
GO:0005687	1	205	1	3221	0.00487805	0.000310463	15.7122	1	204	1	3220	0.119673	204.88	1.88033	3219.12	0.0754228
GO:0016308	1	205	1	3221	0.00487805	0.000310463	15.7122	1	204	1	3220	0.119673	204.88	1.88033	3219.12	0.0754228
GO:0004997	1	205	1	3221	0.00487805	0.000310463	15.7122	1	204	1	3220	0.119673	204.88	1.88033	3219.12	0.0754228
GO:0030621	1	205	1	3221	0.00487805	0.000310463	15.7122	1	204	1	3220	0.119673	204.88	1.88033	3219.12	0.0754228
GO:2000057	1	205	1	3221	0.00487805	0.000310463	15.7122	1	204	1	3220	0.119673	204.88	1.88033	3219.12	0.0754228
GO:0031593	1	205	1	3221	0.00487805	0.000310463	15.7122	1	204	1	3220	0.119673	204.88	1.88033	3219.12	0.0754228
GO:0010616	1	205	1	3221	0.00487805	0.000310463	15.7122	1	204	1	3220	0.119673	204.88	1.88033	3219.12	0.0754228
GO:0032983	1	205	1	3221	0.00487805	0.000310463	15.7122	1	204	1	3220	0.119673	204.88	1.88033	3219.12	0.0754228
GO:0010570	1	205	1	3221	0.00487805	0.000310463	15.7122	1	204	1	3220	0.119673	204.88	1.88033	3219.12	0.0754228
GO:0046326	1	205	1	3221	0.00487805	0.000310463	15.7122	1	204	1	3220	0.119673	204.88	1.88033	3219.12	0.0754228
GO:0043616	1	205	1	3221	0.00487805	0.000310463	15.7122	1	204	1	3220	0.119673	204.88	1.88033	3219.12	0.0754228
GO:0035204	1	205	1	3221	0.00487805	0.000310463	15.7122	1	204	1	3220	0.119673	204.88	1.88033	3219.12	0.0754228
GO:0002021	1	205	1	3221	0.00487805	0.000310463	15.7122	1	204	1	3220	0.119673	204.88	1.88033	3219.12	0.0754228
GO:0010369	1	205	1	3221	0.00487805	0.000310463	15.7122	1	204	1	3220	0.119673	204.88	1.88033	3219.12	0.0754228
GO:0034485	1	205	1	3221	0.00487805	0.000310463	15.7122	1	204	1	3220	0.119673	204.88	1.88033	3219.12	0.0754228
GO:0043162	1	205	1	3221	0.00487805	0.000310463	15.7122	1	204	1	3220	0.119673	204.88	1.88033	3219.12	0.0754228
GO:0043241	1	205	1	3221	0.00487805	0.000310463	15.7122	1	204	1	3220	0.119673	204.88	1.88033	3219.12	0.0754228
GO:0060028	1	205	1	3221	0.00487805	0.000310463	15.7122	1	204	1	3220	0.119673	204.88	1.88033	3219.12	0.0754228
GO:0034988	1	205	1	3221	0.00487805	0.000310463	15.7122	1	204	1	3220	0.119673	204.88	1.88033	3219.12	0.0754228
GO:0071218	1	205	1	3221	0.00487805	0.000310463	15.7122	1	204	1	3220	0.119673	204.88	1.88033	3219.12	0.0754228
GO:0007301	1	205	1	3221	0.00487805	0.000310463	15.7122	1	204	1	3220	0.119673	204.88	1.88033	3219.12	0.0754228
GO:0051788	1	205	1	3221	0.00487805	0.000310463	15.7122	1	204	1	3220	0.119673	204.88	1.88033	3219.12	0.0754228
GO:0042574	1	205	1	3221	0.00487805	0.000310463	15.7122	1	204	1	3220	0.119673	204.88	1.88033	3219.12	0.0754228
GO:0005459	1	205	1	3221	0.00487805	0.000310463	15.7122	1	204	1	3220	0.119673	204.88	1.88033	3219.12	0.0754228
GO:0030162	3	205	10	3221	0.0146341	0.00310463	4.71366	3	202	10	3211	0.777875	204.222	12.2221	3208.78	0.0793352
GO:0042391	3	205	10	3221	0.0146341	0.00310463	4.71366	3	202	10	3211	0.777875	204.222	12.2221	3208.78	0.0793352
GO:0006811	3	205	10	3221	0.0146341	0.00310463	4.71366	3	202	10	3211	0.777875	204.222	12.2221	3208.78	0.0793352
GO:0008063	3	205	10	3221	0.0146341	0.00310463	4.71366	3	202	10	3211	0.777875	204.222	12.2221	3208.78	0.0793352
GO:0018279	3	205	10	3221	0.0146341	0.00310463	4.71366	3	202	10	3211	0.777875	204.222	12.2221	3208.78	0.0793352
GO:0043195	3	205	10	3221	0.0146341	0.00310463	4.71366	3	202	10	3211	0.777875	204.222	12.2221	3208.78	0.0793352
GO:0032648	3	205	10	3221	0.0146341	0.00310463	4.71366	3	202	10	3211	0.777875	204.222	12.2221	3208.78	0.0793352
GO:0050688	3	205	10	3221	0.0146341	0.00310463	4.71366	3	202	10	3211	0.777875	204.222	12.2221	3208.78	0.0793352
GO:0043433	2	205	5	3221	0.0097561	0.00155231	6.28488	2	203	5	3216	0.418856	204.581	6.58114	3214.42	0.0952853
GO:0070527	2	205	5	3221	0.0097561	0.00155231	6.28488	2	203	5	3216	0.418856	204.581	6.58114	3214.42	0.0952853
GO:0005768	7	205	42	3221	0.0341463	0.0130394	2.6187	7	198	42	3179	2.93199	202.068	46.068	3174.93	0.107288
GO:0004871	9	205	61	3221	0.0439024	0.0189382	2.31819	9	196	61	3160	4.18856	200.811	65.8114	3155.19	0.111545
GO:0002756	3	205	11	3221	0.0146341	0.00341509	4.28514	3	202	11	3210	0.837712	204.162	13.1623	3207.84	0.113531
GO:0032480	3	205	11	3221	0.0146341	0.00341509	4.28514	3	202	11	3210	0.837712	204.162	13.1623	3207.84	0.113531
GO:0034138	3	205	11	3221	0.0146341	0.00341509	4.28514	3	202	11	3210	0.837712	204.162	13.1623	3207.84	0.113531
GO:0035666	3	205	11	3221	0.0146341	0.00341509	4.28514	3	202	11	3210	0.837712	204.162	13.1623	3207.84	0.113531
GO:0001817	3	205	11	3221	0.0146341	0.00341509	4.28514	3	202	11	3210	0.837712	204.162	13.1623	3207.84	0.113531
GO:0006915	16	205	137	3221	0.0780488	0.0425334	1.835	16	189	137	3084	9.15499	195.845	143.845	3077.15	0.12726
GO:0005788	4	205	19	3221	0.0195122	0.00589879	3.30783	4	201	19	3202	1.37624	203.624	21.6238	3199.38	0.147482
GO:0034142	3	205	12	3221	0.0146341	0.00372555	3.92805	3	202	12	3209	0.897548	204.102	14.1025	3206.9	0.153631
GO:0043687	3	205	12	3221	0.0146341	0.00372555	3.92805	3	202	12	3209	0.897548	204.102	14.1025	3206.9	0.153631
GO:0004712	2	205	6	3221	0.0097561	0.00186278	5.2374	2	203	6	3215	0.478692	204.521	7.52131	3213.48	0.160825
GO:0005901	2	205	6	3221	0.0097561	0.00186278	5.2374	2	203	6	3215	0.478692	204.521	7.52131	3213.48	0.160825
GO:0032024	2	205	6	3221	0.0097561	0.00186278	5.2374	2	203	6	3215	0.478692	204.521	7.52131	3213.48	0.160825
GO:0005267	2	205	6	3221	0.0097561	0.00186278	5.2374	2	203	6	3215	0.478692	204.521	7.52131	3213.48	0.160825
GO:0035556	9	205	66	3221	0.0439024	0.0204905	2.14257	9	196	66	3155	4.48774	200.512	70.5123	3150.49	0.176719
GO:0003676	9	205	66	3221	0.0439024	0.0204905	2.14257	9	196	66	3155	4.48774	200.512	70.5123	3150.49	0.176719
GO:0042470	4	205	20	3221	0.0195122	0.00620925	3.14244	4	201	20	3201	1.43608	203.564	22.5639	3198.44	0.179022
GO:0005886	35	205	383	3221	0.170732	0.118907	1.43584	35	170	383	2838	25.0117	179.988	392.988	2828.01	0.184502
GO:0044212	3	205	13	3221	0.0146341	0.00403601	3.62589	3	202	13	3208	0.957385	204.043	15.0426	3205.96	0.198697
GO:0007155	6	205	38	3221	0.0292683	0.0117976	2.48087	6	199	38	3183	2.63281	202.367	41.3672	3179.63	0.200129
GO:0035249	2	205	7	3221	0.0097561	0.00217324	4.4892	2	203	7	3214	0.538529	204.461	8.46147	3212.54	0.237704
GO:0016578	2	205	7	3221	0.0097561	0.00217324	4.4892	2	203	7	3214	0.538529	204.461	8.46147	3212.54	0.237704
GO:0001745	2	205	7	3221	0.0097561	0.00217324	4.4892	2	203	7	3214	0.538529	204.461	8.46147	3212.54	0.237704
GO:0005868	2	205	7	3221	0.0097561	0.00217324	4.4892	2	203	7	3214	0.538529	204.461	8.46147	3212.54	0.237704
GO:0009749	2	205	7	3221	0.0097561	0.00217324	4.4892	2	203	7	3214	0.538529	204.461	8.46147	3212.54	0.237704
GO:0015297	2	205	7	3221	0.0097561	0.00217324	4.4892	2	203	7	3214	0.538529	204.461	8.46147	3212.54	0.237704
GO:0043542	2	205	7	3221	0.0097561	0.00217324	4.4892	2	203	7	3214	0.538529	204.461	8.46147	3212.54	0.237704
GO:0007416	2	205	7	3221	0.0097561	0.00217324	4.4892	2	203	7	3214	0.538529	204.461	8.46147	3212.54	0.237704
GO:0001837	2	205	7	3221	0.0097561	0.00217324	4.4892	2	203	7	3214	0.538529	204.461	8.46147	3212.54	0.237704
GO:0005793	3	205	14	3221	0.0146341	0.00434648	3.3669	3	202	14	3207	1.01722	203.983	15.9828	3205.02	0.247627
GO:0002224	3	205	14	3221	0.0146341	0.00434648	3.3669	3	202	14	3207	1.01722	203.983	15.9828	3205.02	0.247627
GO:0004197	4	205	22	3221	0.0195122	0.00683018	2.85676	4	201	22	3199	1.55575	203.444	24.4442	3196.56	0.249226
GO:0043393	1	205	2	3221	0.00487805	0.000620925	7.8561	1	204	2	3219	0.17951	204.82	2.82049	3218.18	0.262284
GO:0060612	1	205	2	3221	0.00487805	0.000620925	7.8561	1	204	2	3219	0.17951	204.82	2.82049	3218.18	0.262284
GO:0007196	1	205	2	3221	0.00487805	0.000620925	7.8561	1	204	2	3219	0.17951	204.82	2.82049	3218.18	0.262284
GO:0097499	1	205	2	3221	0.00487805	0.000620925	7.8561	1	204	2	3219	0.17951	204.82	2.82049	3218.18	0.262284
GO:0048663	1	205	2	3221	0.00487805	0.000620925	7.8561	1	204	2	3219	0.17951	204.82	2.82049	3218.18	0.262284
GO:0030984	1	205	2	3221	0.00487805	0.000620925	7.8561	1	204	2	3219	0.17951	204.82	2.82049	3218.18	0.262284
GO:0006820	1	205	2	3221	0.00487805	0.000620925	7.8561	1	204	2	3219	0.17951	204.82	2.82049	3218.18	0.262284
GO:0043508	1	205	2	3221	0.00487805	0.000620925	7.8561	1	204	2	3219	0.17951	204.82	2.82049	3218.18	0.262284
GO:0006475	1	205	2	3221	0.00487805	0.000620925	7.8561	1	204	2	3219	0.17951	204.82	2.82049	3218.18	0.262284
GO:0031545	1	205	2	3221	0.00487805	0.000620925	7.8561	1	204	2	3219	0.17951	204.82	2.82049	3218.18	0.262284
GO:0046969	1	205	2	3221	0.00487805	0.000620925	7.8561	1	204	2	3219	0.17951	204.82	2.82049	3218.18	0.262284
GO:0070411	1	205	2	3221	0.00487805	0.000620925	7.8561	1	204	2	3219	0.17951	204.82	2.82049	3218.18	0.262284
GO:0050900	1	205	2	3221	0.00487805	0.000620925	7.8561	1	204	2	3219	0.17951	204.82	2.82049	3218.18	0.262284
GO:0045861	1	205	2	3221	0.00487805	0.000620925	7.8561	1	204	2	3219	0.17951	204.82	2.82049	3218.18	0.262284
GO:0097009	1	205	2	3221	0.00487805	0.000620925	7.8561	1	204	2	3219	0.17951	204.82	2.82049	3218.18	0.262284
GO:0030091	1	205	2	3221	0.00487805	0.000620925	7.8561	1	204	2	3219	0.17951	204.82	2.82049	3218.18	0.262284
GO:0001967	1	205	2	3221	0.00487805	0.000620925	7.8561	1	204	2	3219	0.17951	204.82	2.82049	3218.18	0.262284
GO:0060346	1	205	2	3221	0.00487805	0.000620925	7.8561	1	204	2	3219	0.17951	204.82	2.82049	3218.18	0.262284
GO:0006337	1	205	2	3221	0.00487805	0.000620925	7.8561	1	204	2	3219	0.17951	204.82	2.82049	3218.18	0.262284
GO:0010529	1	205	2	3221	0.00487805	0.000620925	7.8561	1	204	2	3219	0.17951	204.82	2.82049	3218.18	0.262284
GO:0034648	1	205	2	3221	0.00487805	0.000620925	7.8561	1	204	2	3219	0.17951	204.82	2.82049	3218.18	0.262284
GO:0031643	1	205	2	3221	0.00487805	0.000620925	7.8561	1	204	2	3219	0.17951	204.82	2.82049	3218.18	0.262284
GO:0006376	1	205	2	3221	0.00487805	0.000620925	7.8561	1	204	2	3219	0.17951	204.82	2.82049	3218.18	0.262284
GO:0018243	1	205	2	3221	0.00487805	0.000620925	7.8561	1	204	2	3219	0.17951	204.82	2.82049	3218.18	0.262284
GO:0005705	1	205	2	3221	0.00487805	0.000620925	7.8561	1	204	2	3219	0.17951	204.82	2.82049	3218.18	0.262284
GO:0007098	1	205	2	3221	0.00487805	0.000620925	7.8561	1	204	2	3219	0.17951	204.82	2.82049	3218.18	0.262284
GO:0072556	1	205	2	3221	0.00487805	0.000620925	7.8561	1	204	2	3219	0.17951	204.82	2.82049	3218.18	0.262284
GO:0031115	1	205	2	3221	0.00487805	0.000620925	7.8561	1	204	2	3219	0.17951	204.82	2.82049	3218.18	0.262284
GO:0005024	1	205	2	3221	0.00487805	0.000620925	7.8561	1	204	2	3219	0.17951	204.82	2.82049	3218.18	0.262284
GO:0048546	1	205	2	3221	0.00487805	0.000620925	7.8561	1	204	2	3219	0.17951	204.82	2.82049	3218.18	0.262284
GO:0000189	1	205	2	3221	0.00487805	0.000620925	7.8561	1	204	2	3219	0.17951	204.82	2.82049	3218.18	0.262284
GO:0060017	1	205	2	3221	0.00487805	0.000620925	7.8561	1	204	2	3219	0.17951	204.82	2.82049	3218.18	0.262284
GO:0045187	1	205	2	3221	0.00487805	0.000620925	7.8561	1	204	2	3219	0.17951	204.82	2.82049	3218.18	0.262284
GO:0004407	1	205	2	3221	0.00487805	0.000620925	7.8561	1	204	2	3219	0.17951	204.82	2.82049	3218.18	0.262284
GO:0060037	1	205	2	3221	0.00487805	0.000620925	7.8561	1	204	2	3219	0.17951	204.82	2.82049	3218.18	0.262284
GO:0003383	1	205	2	3221	0.00487805	0.000620925	7.8561	1	204	2	3219	0.17951	204.82	2.82049	3218.18	0.262284
GO:0072357	1	205	2	3221	0.00487805	0.000620925	7.8561	1	204	2	3219	0.17951	204.82	2.82049	3218.18	0.262284
GO:0048538	1	205	2	3221	0.00487805	0.000620925	7.8561	1	204	2	3219	0.17951	204.82	2.82049	3218.18	0.262284
GO:0051879	1	205	2	3221	0.00487805	0.000620925	7.8561	1	204	2	3219	0.17951	204.82	2.82049	3218.18	0.262284
GO:0006873	1	205	2	3221	0.00487805	0.000620925	7.8561	1	204	2	3219	0.17951	204.82	2.82049	3218.18	0.262284
GO:0005242	1	205	2	3221	0.00487805	0.000620925	7.8561	1	204	2	3219	0.17951	204.82	2.82049	3218.18	0.262284
GO:0005979	1	205	2	3221	0.00487805	0.000620925	7.8561	1	204	2	3219	0.17951	204.82	2.82049	3218.18	0.262284
GO:0032924	1	205	2	3221	0.00487805	0.000620925	7.8561	1	204	2	3219	0.17951	204.82	2.82049	3218.18	0.262284
GO:0016235	1	205	2	3221	0.00487805	0.000620925	7.8561	1	204	2	3219	0.17951	204.82	2.82049	3218.18	0.262284
GO:0050872	1	205	2	3221	0.00487805	0.000620925	7.8561	1	204	2	3219	0.17951	204.82	2.82049	3218.18	0.262284
GO:0008045	1	205	2	3221	0.00487805	0.000620925	7.8561	1	204	2	3219	0.17951	204.82	2.82049	3218.18	0.262284
GO:0061357	1	205	2	3221	0.00487805	0.000620925	7.8561	1	204	2	3219	0.17951	204.82	2.82049	3218.18	0.262284
GO:1902108	1	205	2	3221	0.00487805	0.000620925	7.8561	1	204	2	3219	0.17951	204.82	2.82049	3218.18	0.262284
GO:0031523	1	205	2	3221	0.00487805	0.000620925	7.8561	1	204	2	3219	0.17951	204.82	2.82049	3218.18	0.262284
GO:0016458	1	205	2	3221	0.00487805	0.000620925	7.8561	1	204	2	3219	0.17951	204.82	2.82049	3218.18	0.262284
GO:0034451	1	205	2	3221	0.00487805	0.000620925	7.8561	1	204	2	3219	0.17951	204.82	2.82049	3218.18	0.262284
GO:0051177	1	205	2	3221	0.00487805	0.000620925	7.8561	1	204	2	3219	0.17951	204.82	2.82049	3218.18	0.262284
GO:0006188	1	205	2	3221	0.00487805	0.000620925	7.8561	1	204	2	3219	0.17951	204.82	2.82049	3218.18	0.262284
GO:0031453	1	205	2	3221	0.00487805	0.000620925	7.8561	1	204	2	3219	0.17951	204.82	2.82049	3218.18	0.262284
GO:0033269	1	205	2	3221	0.00487805	0.000620925	7.8561	1	204	2	3219	0.17951	204.82	2.82049	3218.18	0.262284
GO:0001047	1	205	2	3221	0.00487805	0.000620925	7.8561	1	204	2	3219	0.17951	204.82	2.82049	3218.18	0.262284
GO:0036089	1	205	2	3221	0.00487805	0.000620925	7.8561	1	204	2	3219	0.17951	204.82	2.82049	3218.18	0.262284
GO:0015301	1	205	2	3221	0.00487805	0.000620925	7.8561	1	204	2	3219	0.17951	204.82	2.82049	3218.18	0.262284
GO:0060389	1	205	2	3221	0.00487805	0.000620925	7.8561	1	204	2	3219	0.17951	204.82	2.82049	3218.18	0.262284
GO:0004445	1	205	2	3221	0.00487805	0.000620925	7.8561	1	204	2	3219	0.17951	204.82	2.82049	3218.18	0.262284
GO:2000491	1	205	2	3221	0.00487805	0.000620925	7.8561	1	204	2	3219	0.17951	204.82	2.82049	3218.18	0.262284
GO:0016702	1	205	2	3221	0.00487805	0.000620925	7.8561	1	204	2	3219	0.17951	204.82	2.82049	3218.18	0.262284
GO:0008643	1	205	2	3221	0.00487805	0.000620925	7.8561	1	204	2	3219	0.17951	204.82	2.82049	3218.18	0.262284
GO:0072660	1	205	2	3221	0.00487805	0.000620925	7.8561	1	204	2	3219	0.17951	204.82	2.82049	3218.18	0.262284
GO:0050708	1	205	2	3221	0.00487805	0.000620925	7.8561	1	204	2	3219	0.17951	204.82	2.82049	3218.18	0.262284
GO:0072015	1	205	2	3221	0.00487805	0.000620925	7.8561	1	204	2	3219	0.17951	204.82	2.82049	3218.18	0.262284
GO:0015108	1	205	2	3221	0.00487805	0.000620925	7.8561	1	204	2	3219	0.17951	204.82	2.82049	3218.18	0.262284
GO:0000293	1	205	2	3221	0.00487805	0.000620925	7.8561	1	204	2	3219	0.17951	204.82	2.82049	3218.18	0.262284
GO:0034720	1	205	2	3221	0.00487805	0.000620925	7.8561	1	204	2	3219	0.17951	204.82	2.82049	3218.18	0.262284
GO:0010965	1	205	2	3221	0.00487805	0.000620925	7.8561	1	204	2	3219	0.17951	204.82	2.82049	3218.18	0.262284
GO:0052658	1	205	2	3221	0.00487805	0.000620925	7.8561	1	204	2	3219	0.17951	204.82	2.82049	3218.18	0.262284
GO:0032041	1	205	2	3221	0.00487805	0.000620925	7.8561	1	204	2	3219	0.17951	204.82	2.82049	3218.18	0.262284
GO:0007215	1	205	2	3221	0.00487805	0.000620925	7.8561	1	204	2	3219	0.17951	204.82	2.82049	3218.18	0.262284
GO:0090316	1	205	2	3221	0.00487805	0.000620925	7.8561	1	204	2	3219	0.17951	204.82	2.82049	3218.18	0.262284
GO:0046970	1	205	2	3221	0.00487805	0.000620925	7.8561	1	204	2	3219	0.17951	204.82	2.82049	3218.18	0.262284
GO:0001569	1	205	2	3221	0.00487805	0.000620925	7.8561	1	204	2	3219	0.17951	204.82	2.82049	3218.18	0.262284
GO:0000164	1	205	2	3221	0.00487805	0.000620925	7.8561	1	204	2	3219	0.17951	204.82	2.82049	3218.18	0.262284
GO:0070840	1	205	2	3221	0.00487805	0.000620925	7.8561	1	204	2	3219	0.17951	204.82	2.82049	3218.18	0.262284
GO:0046697	1	205	2	3221	0.00487805	0.000620925	7.8561	1	204	2	3219	0.17951	204.82	2.82049	3218.18	0.262284
GO:0008066	1	205	2	3221	0.00487805	0.000620925	7.8561	1	204	2	3219	0.17951	204.82	2.82049	3218.18	0.262284
GO:0031990	1	205	2	3221	0.00487805	0.000620925	7.8561	1	204	2	3219	0.17951	204.82	2.82049	3218.18	0.262284
GO:0032836	1	205	2	3221	0.00487805	0.000620925	7.8561	1	204	2	3219	0.17951	204.82	2.82049	3218.18	0.262284
GO:0042993	1	205	2	3221	0.00487805	0.000620925	7.8561	1	204	2	3219	0.17951	204.82	2.82049	3218.18	0.262284
GO:0048499	1	205	2	3221	0.00487805	0.000620925	7.8561	1	204	2	3219	0.17951	204.82	2.82049	3218.18	0.262284
GO:0048041	1	205	2	3221	0.00487805	0.000620925	7.8561	1	204	2	3219	0.17951	204.82	2.82049	3218.18	0.262284
GO:0032970	1	205	2	3221	0.00487805	0.000620925	7.8561	1	204	2	3219	0.17951	204.82	2.82049	3218.18	0.262284
GO:0044062	1	205	2	3221	0.00487805	0.000620925	7.8561	1	204	2	3219	0.17951	204.82	2.82049	3218.18	0.262284
GO:0016081	1	205	2	3221	0.00487805	0.000620925	7.8561	1	204	2	3219	0.17951	204.82	2.82049	3218.18	0.262284
GO:0046832	1	205	2	3221	0.00487805	0.000620925	7.8561	1	204	2	3219	0.17951	204.82	2.82049	3218.18	0.262284
GO:0045598	1	205	2	3221	0.00487805	0.000620925	7.8561	1	204	2	3219	0.17951	204.82	2.82049	3218.18	0.262284
GO:0052659	1	205	2	3221	0.00487805	0.000620925	7.8561	1	204	2	3219	0.17951	204.82	2.82049	3218.18	0.262284
GO:0016706	1	205	2	3221	0.00487805	0.000620925	7.8561	1	204	2	3219	0.17951	204.82	2.82049	3218.18	0.262284
GO:0016234	1	205	2	3221	0.00487805	0.000620925	7.8561	1	204	2	3219	0.17951	204.82	2.82049	3218.18	0.262284
GO:0070670	1	205	2	3221	0.00487805	0.000620925	7.8561	1	204	2	3219	0.17951	204.82	2.82049	3218.18	0.262284
GO:0048762	1	205	2	3221	0.00487805	0.000620925	7.8561	1	204	2	3219	0.17951	204.82	2.82049	3218.18	0.262284
GO:0006404	1	205	2	3221	0.00487805	0.000620925	7.8561	1	204	2	3219	0.17951	204.82	2.82049	3218.18	0.262284
GO:0019882	1	205	2	3221	0.00487805	0.000620925	7.8561	1	204	2	3219	0.17951	204.82	2.82049	3218.18	0.262284
GO:0005114	1	205	2	3221	0.00487805	0.000620925	7.8561	1	204	2	3219	0.17951	204.82	2.82049	3218.18	0.262284
GO:0010940	1	205	2	3221	0.00487805	0.000620925	7.8561	1	204	2	3219	0.17951	204.82	2.82049	3218.18	0.262284
GO:1901673	1	205	2	3221	0.00487805	0.000620925	7.8561	1	204	2	3219	0.17951	204.82	2.82049	3218.18	0.262284
GO:0051090	1	205	2	3221	0.00487805	0.000620925	7.8561	1	204	2	3219	0.17951	204.82	2.82049	3218.18	0.262284
GO:2001241	1	205	2	3221	0.00487805	0.000620925	7.8561	1	204	2	3219	0.17951	204.82	2.82049	3218.18	0.262284
GO:0006405	1	205	2	3221	0.00487805	0.000620925	7.8561	1	204	2	3219	0.17951	204.82	2.82049	3218.18	0.262284
GO:0010801	1	205	2	3221	0.00487805	0.000620925	7.8561	1	204	2	3219	0.17951	204.82	2.82049	3218.18	0.262284
GO:0034097	1	205	2	3221	0.00487805	0.000620925	7.8561	1	204	2	3219	0.17951	204.82	2.82049	3218.18	0.262284
GO:0035457	1	205	2	3221	0.00487805	0.000620925	7.8561	1	204	2	3219	0.17951	204.82	2.82049	3218.18	0.262284
GO:0003876	1	205	2	3221	0.00487805	0.000620925	7.8561	1	204	2	3219	0.17951	204.82	2.82049	3218.18	0.262284
GO:0097372	1	205	2	3221	0.00487805	0.000620925	7.8561	1	204	2	3219	0.17951	204.82	2.82049	3218.18	0.262284
GO:0004745	1	205	2	3221	0.00487805	0.000620925	7.8561	1	204	2	3219	0.17951	204.82	2.82049	3218.18	0.262284
GO:0004656	1	205	2	3221	0.00487805	0.000620925	7.8561	1	204	2	3219	0.17951	204.82	2.82049	3218.18	0.262284
GO:0005025	1	205	2	3221	0.00487805	0.000620925	7.8561	1	204	2	3219	0.17951	204.82	2.82049	3218.18	0.262284
GO:0008595	1	205	2	3221	0.00487805	0.000620925	7.8561	1	204	2	3219	0.17951	204.82	2.82049	3218.18	0.262284
GO:0010717	1	205	2	3221	0.00487805	0.000620925	7.8561	1	204	2	3219	0.17951	204.82	2.82049	3218.18	0.262284
GO:0070842	1	205	2	3221	0.00487805	0.000620925	7.8561	1	204	2	3219	0.17951	204.82	2.82049	3218.18	0.262284
GO:0009814	1	205	2	3221	0.00487805	0.000620925	7.8561	1	204	2	3219	0.17951	204.82	2.82049	3218.18	0.262284
GO:0060384	1	205	2	3221	0.00487805	0.000620925	7.8561	1	204	2	3219	0.17951	204.82	2.82049	3218.18	0.262284
GO:0017070	1	205	2	3221	0.00487805	0.000620925	7.8561	1	204	2	3219	0.17951	204.82	2.82049	3218.18	0.262284
GO:0042572	1	205	2	3221	0.00487805	0.000620925	7.8561	1	204	2	3219	0.17951	204.82	2.82049	3218.18	0.262284
GO:0061178	1	205	2	3221	0.00487805	0.000620925	7.8561	1	204	2	3219	0.17951	204.82	2.82049	3218.18	0.262284
GO:0032418	1	205	2	3221	0.00487805	0.000620925	7.8561	1	204	2	3219	0.17951	204.82	2.82049	3218.18	0.262284
GO:0008293	1	205	2	3221	0.00487805	0.000620925	7.8561	1	204	2	3219	0.17951	204.82	2.82049	3218.18	0.262284
GO:0008103	1	205	2	3221	0.00487805	0.000620925	7.8561	1	204	2	3219	0.17951	204.82	2.82049	3218.18	0.262284
GO:0046332	1	205	2	3221	0.00487805	0.000620925	7.8561	1	204	2	3219	0.17951	204.82	2.82049	3218.18	0.262284
GO:0019094	1	205	2	3221	0.00487805	0.000620925	7.8561	1	204	2	3219	0.17951	204.82	2.82049	3218.18	0.262284
GO:0035414	1	205	2	3221	0.00487805	0.000620925	7.8561	1	204	2	3219	0.17951	204.82	2.82049	3218.18	0.262284
GO:0010862	1	205	2	3221	0.00487805	0.000620925	7.8561	1	204	2	3219	0.17951	204.82	2.82049	3218.18	0.262284
GO:0060341	1	205	2	3221	0.00487805	0.000620925	7.8561	1	204	2	3219	0.17951	204.82	2.82049	3218.18	0.262284
GO:0030660	1	205	2	3221	0.00487805	0.000620925	7.8561	1	204	2	3219	0.17951	204.82	2.82049	3218.18	0.262284
GO:0043235	1	205	2	3221	0.00487805	0.000620925	7.8561	1	204	2	3219	0.17951	204.82	2.82049	3218.18	0.262284
GO:0061092	1	205	2	3221	0.00487805	0.000620925	7.8561	1	204	2	3219	0.17951	204.82	2.82049	3218.18	0.262284
GO:0045956	1	205	2	3221	0.00487805	0.000620925	7.8561	1	204	2	3219	0.17951	204.82	2.82049	3218.18	0.262284
GO:0080154	1	205	2	3221	0.00487805	0.000620925	7.8561	1	204	2	3219	0.17951	204.82	2.82049	3218.18	0.262284
GO:0051967	1	205	2	3221	0.00487805	0.000620925	7.8561	1	204	2	3219	0.17951	204.82	2.82049	3218.18	0.262284
GO:0034983	1	205	2	3221	0.00487805	0.000620925	7.8561	1	204	2	3219	0.17951	204.82	2.82049	3218.18	0.262284
GO:0070723	1	205	2	3221	0.00487805	0.000620925	7.8561	1	204	2	3219	0.17951	204.82	2.82049	3218.18	0.262284
GO:0007303	1	205	2	3221	0.00487805	0.000620925	7.8561	1	204	2	3219	0.17951	204.82	2.82049	3218.18	0.262284
GO:0019511	1	205	2	3221	0.00487805	0.000620925	7.8561	1	204	2	3219	0.17951	204.82	2.82049	3218.18	0.262284
GO:0052652	1	205	2	3221	0.00487805	0.000620925	7.8561	1	204	2	3219	0.17951	204.82	2.82049	3218.18	0.262284
GO:0044319	1	205	2	3221	0.00487805	0.000620925	7.8561	1	204	2	3219	0.17951	204.82	2.82049	3218.18	0.262284
GO:0016772	1	205	2	3221	0.00487805	0.000620925	7.8561	1	204	2	3219	0.17951	204.82	2.82049	3218.18	0.262284
GO:0010870	1	205	2	3221	0.00487805	0.000620925	7.8561	1	204	2	3219	0.17951	204.82	2.82049	3218.18	0.262284
GO:0009908	1	205	2	3221	0.00487805	0.000620925	7.8561	1	204	2	3219	0.17951	204.82	2.82049	3218.18	0.262284
GO:0060317	1	205	2	3221	0.00487805	0.000620925	7.8561	1	204	2	3219	0.17951	204.82	2.82049	3218.18	0.262284
GO:0042177	1	205	2	3221	0.00487805	0.000620925	7.8561	1	204	2	3219	0.17951	204.82	2.82049	3218.18	0.262284
GO:0005524	45	205	536	3221	0.219512	0.166408	1.31912	45	160	536	2685	34.765	170.235	546.235	2674.77	0.27704
GO:0008021	3	205	15	3221	0.0146341	0.00465694	3.14244	3	202	15	3206	1.07706	203.923	16.9229	3204.08	0.299258
GO:0050790	2	205	8	3221	0.0097561	0.0024837	3.92805	2	203	8	3213	0.598365	204.402	9.40163	3211.6	0.320447
GO:0012507	2	205	8	3221	0.0097561	0.0024837	3.92805	2	203	8	3213	0.598365	204.402	9.40163	3211.6	0.320447
GO:0032088	4	205	24	3221	0.0195122	0.0074511	2.6187	4	201	24	3197	1.67542	203.325	26.3246	3194.68	0.326147
GO:0000922	3	205	16	3221	0.0146341	0.0049674	2.94604	3	202	16	3205	1.13689	203.863	17.8631	3203.14	0.352455
GO:0007283	6	205	45	3221	0.0292683	0.0139708	2.09496	6	199	45	3176	3.05166	201.948	47.9483	3173.05	0.380118
GO:0009651	2	205	9	3221	0.0097561	0.00279416	3.4916	2	203	9	3212	0.658202	204.342	10.3418	3210.66	0.40431
GO:0004721	2	205	9	3221	0.0097561	0.00279416	3.4916	2	203	9	3212	0.658202	204.342	10.3418	3210.66	0.40431
GO:0007519	2	205	9	3221	0.0097561	0.00279416	3.4916	2	203	9	3212	0.658202	204.342	10.3418	3210.66	0.40431
GO:0030335	2	205	9	3221	0.0097561	0.00279416	3.4916	2	203	9	3212	0.658202	204.342	10.3418	3210.66	0.40431
GO:0009952	2	205	9	3221	0.0097561	0.00279416	3.4916	2	203	9	3212	0.658202	204.342	10.3418	3210.66	0.40431
GO:0040008	2	205	9	3221	0.0097561	0.00279416	3.4916	2	203	9	3212	0.658202	204.342	10.3418	3210.66	0.40431
GO:0006338	3	205	17	3221	0.0146341	0.00527786	2.77274	3	202	17	3204	1.19673	203.803	18.8033	3202.2	0.406167
GO:0043161	4	205	26	3221	0.0195122	0.00807203	2.41726	4	201	26	3195	1.7951	203.205	28.2049	3192.8	0.406333
GO:0000139	8	205	69	3221	0.0390244	0.0214219	1.8217	8	197	69	3152	4.60741	200.393	72.3926	3148.61	0.437152
GO:0032266	1	205	3	3221	0.00487805	0.000931388	5.2374	1	204	3	3218	0.239346	204.761	3.76065	3217.24	0.462021
GO:0010469	1	205	3	3221	0.00487805	0.000931388	5.2374	1	204	3	3218	0.239346	204.761	3.76065	3217.24	0.462021
GO:0071458	1	205	3	3221	0.00487805	0.000931388	5.2374	1	204	3	3218	0.239346	204.761	3.76065	3217.24	0.462021
GO:0004860	1	205	3	3221	0.00487805	0.000931388	5.2374	1	204	3	3218	0.239346	204.761	3.76065	3217.24	0.462021
GO:0070688	1	205	3	3221	0.00487805	0.000931388	5.2374	1	204	3	3218	0.239346	204.761	3.76065	3217.24	0.462021
GO:0006048	1	205	3	3221	0.00487805	0.000931388	5.2374	1	204	3	3218	0.239346	204.761	3.76065	3217.24	0.462021
GO:0061025	1	205	3	3221	0.00487805	0.000931388	5.2374	1	204	3	3218	0.239346	204.761	3.76065	3217.24	0.462021
GO:0070585	1	205	3	3221	0.00487805	0.000931388	5.2374	1	204	3	3218	0.239346	204.761	3.76065	3217.24	0.462021
GO:0000245	1	205	3	3221	0.00487805	0.000931388	5.2374	1	204	3	3218	0.239346	204.761	3.76065	3217.24	0.462021
GO:0009117	1	205	3	3221	0.00487805	0.000931388	5.2374	1	204	3	3218	0.239346	204.761	3.76065	3217.24	0.462021
GO:0032264	1	205	3	3221	0.00487805	0.000931388	5.2374	1	204	3	3218	0.239346	204.761	3.76065	3217.24	0.462021
GO:0019255	1	205	3	3221	0.00487805	0.000931388	5.2374	1	204	3	3218	0.239346	204.761	3.76065	3217.24	0.462021
GO:2000002	1	205	3	3221	0.00487805	0.000931388	5.2374	1	204	3	3218	0.239346	204.761	3.76065	3217.24	0.462021
GO:0051019	1	205	3	3221	0.00487805	0.000931388	5.2374	1	204	3	3218	0.239346	204.761	3.76065	3217.24	0.462021
GO:0050321	1	205	3	3221	0.00487805	0.000931388	5.2374	1	204	3	3218	0.239346	204.761	3.76065	3217.24	0.462021
GO:0032456	1	205	3	3221	0.00487805	0.000931388	5.2374	1	204	3	3218	0.239346	204.761	3.76065	3217.24	0.462021
GO:0051536	1	205	3	3221	0.00487805	0.000931388	5.2374	1	204	3	3218	0.239346	204.761	3.76065	3217.24	0.462021
GO:0060391	1	205	3	3221	0.00487805	0.000931388	5.2374	1	204	3	3218	0.239346	204.761	3.76065	3217.24	0.462021
GO:0050832	1	205	3	3221	0.00487805	0.000931388	5.2374	1	204	3	3218	0.239346	204.761	3.76065	3217.24	0.462021
GO:0008509	1	205	3	3221	0.00487805	0.000931388	5.2374	1	204	3	3218	0.239346	204.761	3.76065	3217.24	0.462021
GO:0010839	1	205	3	3221	0.00487805	0.000931388	5.2374	1	204	3	3218	0.239346	204.761	3.76065	3217.24	0.462021
GO:0033270	1	205	3	3221	0.00487805	0.000931388	5.2374	1	204	3	3218	0.239346	204.761	3.76065	3217.24	0.462021
GO:0032331	1	205	3	3221	0.00487805	0.000931388	5.2374	1	204	3	3218	0.239346	204.761	3.76065	3217.24	0.462021
GO:0036342	1	205	3	3221	0.00487805	0.000931388	5.2374	1	204	3	3218	0.239346	204.761	3.76065	3217.24	0.462021
GO:0006488	1	205	3	3221	0.00487805	0.000931388	5.2374	1	204	3	3218	0.239346	204.761	3.76065	3217.24	0.462021
GO:0001948	1	205	3	3221	0.00487805	0.000931388	5.2374	1	204	3	3218	0.239346	204.761	3.76065	3217.24	0.462021
GO:0015701	1	205	3	3221	0.00487805	0.000931388	5.2374	1	204	3	3218	0.239346	204.761	3.76065	3217.24	0.462021
GO:0048844	1	205	3	3221	0.00487805	0.000931388	5.2374	1	204	3	3218	0.239346	204.761	3.76065	3217.24	0.462021
GO:0008081	1	205	3	3221	0.00487805	0.000931388	5.2374	1	204	3	3218	0.239346	204.761	3.76065	3217.24	0.462021
GO:1990460	1	205	3	3221	0.00487805	0.000931388	5.2374	1	204	3	3218	0.239346	204.761	3.76065	3217.24	0.462021
GO:0046426	1	205	3	3221	0.00487805	0.000931388	5.2374	1	204	3	3218	0.239346	204.761	3.76065	3217.24	0.462021
GO:1990075	1	205	3	3221	0.00487805	0.000931388	5.2374	1	204	3	3218	0.239346	204.761	3.76065	3217.24	0.462021
GO:0004610	1	205	3	3221	0.00487805	0.000931388	5.2374	1	204	3	3218	0.239346	204.761	3.76065	3217.24	0.462021
GO:0017048	1	205	3	3221	0.00487805	0.000931388	5.2374	1	204	3	3218	0.239346	204.761	3.76065	3217.24	0.462021
GO:0009409	1	205	3	3221	0.00487805	0.000931388	5.2374	1	204	3	3218	0.239346	204.761	3.76065	3217.24	0.462021
GO:0048365	1	205	3	3221	0.00487805	0.000931388	5.2374	1	204	3	3218	0.239346	204.761	3.76065	3217.24	0.462021
GO:0070449	1	205	3	3221	0.00487805	0.000931388	5.2374	1	204	3	3218	0.239346	204.761	3.76065	3217.24	0.462021
GO:0010259	1	205	3	3221	0.00487805	0.000931388	5.2374	1	204	3	3218	0.239346	204.761	3.76065	3217.24	0.462021
GO:0030587	1	205	3	3221	0.00487805	0.000931388	5.2374	1	204	3	3218	0.239346	204.761	3.76065	3217.24	0.462021
GO:0072657	1	205	3	3221	0.00487805	0.000931388	5.2374	1	204	3	3218	0.239346	204.761	3.76065	3217.24	0.462021
GO:0046827	1	205	3	3221	0.00487805	0.000931388	5.2374	1	204	3	3218	0.239346	204.761	3.76065	3217.24	0.462021
GO:0009653	1	205	3	3221	0.00487805	0.000931388	5.2374	1	204	3	3218	0.239346	204.761	3.76065	3217.24	0.462021
GO:0070301	1	205	3	3221	0.00487805	0.000931388	5.2374	1	204	3	3218	0.239346	204.761	3.76065	3217.24	0.462021
GO:0043627	1	205	3	3221	0.00487805	0.000931388	5.2374	1	204	3	3218	0.239346	204.761	3.76065	3217.24	0.462021
GO:0043412	1	205	3	3221	0.00487805	0.000931388	5.2374	1	204	3	3218	0.239346	204.761	3.76065	3217.24	0.462021
GO:0048754	1	205	3	3221	0.00487805	0.000931388	5.2374	1	204	3	3218	0.239346	204.761	3.76065	3217.24	0.462021
GO:0030060	1	205	3	3221	0.00487805	0.000931388	5.2374	1	204	3	3218	0.239346	204.761	3.76065	3217.24	0.462021
GO:0007267	1	205	3	3221	0.00487805	0.000931388	5.2374	1	204	3	3218	0.239346	204.761	3.76065	3217.24	0.462021
GO:0048705	1	205	3	3221	0.00487805	0.000931388	5.2374	1	204	3	3218	0.239346	204.761	3.76065	3217.24	0.462021
GO:0046784	1	205	3	3221	0.00487805	0.000931388	5.2374	1	204	3	3218	0.239346	204.761	3.76065	3217.24	0.462021
GO:0007099	1	205	3	3221	0.00487805	0.000931388	5.2374	1	204	3	3218	0.239346	204.761	3.76065	3217.24	0.462021
GO:0031293	1	205	3	3221	0.00487805	0.000931388	5.2374	1	204	3	3218	0.239346	204.761	3.76065	3217.24	0.462021
GO:0046854	1	205	3	3221	0.00487805	0.000931388	5.2374	1	204	3	3218	0.239346	204.761	3.76065	3217.24	0.462021
GO:0030676	1	205	3	3221	0.00487805	0.000931388	5.2374	1	204	3	3218	0.239346	204.761	3.76065	3217.24	0.462021
GO:0000077	1	205	3	3221	0.00487805	0.000931388	5.2374	1	204	3	3218	0.239346	204.761	3.76065	3217.24	0.462021
GO:0071556	1	205	3	3221	0.00487805	0.000931388	5.2374	1	204	3	3218	0.239346	204.761	3.76065	3217.24	0.462021
GO:0035616	1	205	3	3221	0.00487805	0.000931388	5.2374	1	204	3	3218	0.239346	204.761	3.76065	3217.24	0.462021
GO:0031069	1	205	3	3221	0.00487805	0.000931388	5.2374	1	204	3	3218	0.239346	204.761	3.76065	3217.24	0.462021
GO:0007031	1	205	3	3221	0.00487805	0.000931388	5.2374	1	204	3	3218	0.239346	204.761	3.76065	3217.24	0.462021
GO:0090267	1	205	3	3221	0.00487805	0.000931388	5.2374	1	204	3	3218	0.239346	204.761	3.76065	3217.24	0.462021
GO:0045451	1	205	3	3221	0.00487805	0.000931388	5.2374	1	204	3	3218	0.239346	204.761	3.76065	3217.24	0.462021
GO:0090162	1	205	3	3221	0.00487805	0.000931388	5.2374	1	204	3	3218	0.239346	204.761	3.76065	3217.24	0.462021
GO:0044295	1	205	3	3221	0.00487805	0.000931388	5.2374	1	204	3	3218	0.239346	204.761	3.76065	3217.24	0.462021
GO:0031418	1	205	3	3221	0.00487805	0.000931388	5.2374	1	204	3	3218	0.239346	204.761	3.76065	3217.24	0.462021
GO:0043968	1	205	3	3221	0.00487805	0.000931388	5.2374	1	204	3	3218	0.239346	204.761	3.76065	3217.24	0.462021
GO:1903595	1	205	3	3221	0.00487805	0.000931388	5.2374	1	204	3	3218	0.239346	204.761	3.76065	3217.24	0.462021
GO:0048490	1	205	3	3221	0.00487805	0.000931388	5.2374	1	204	3	3218	0.239346	204.761	3.76065	3217.24	0.462021
GO:0015106	1	205	3	3221	0.00487805	0.000931388	5.2374	1	204	3	3218	0.239346	204.761	3.76065	3217.24	0.462021
GO:0035646	1	205	3	3221	0.00487805	0.000931388	5.2374	1	204	3	3218	0.239346	204.761	3.76065	3217.24	0.462021
GO:0071560	1	205	3	3221	0.00487805	0.000931388	5.2374	1	204	3	3218	0.239346	204.761	3.76065	3217.24	0.462021
GO:0050435	1	205	3	3221	0.00487805	0.000931388	5.2374	1	204	3	3218	0.239346	204.761	3.76065	3217.24	0.462021
GO:1990459	1	205	3	3221	0.00487805	0.000931388	5.2374	1	204	3	3218	0.239346	204.761	3.76065	3217.24	0.462021
GO:0030117	1	205	3	3221	0.00487805	0.000931388	5.2374	1	204	3	3218	0.239346	204.761	3.76065	3217.24	0.462021
GO:0000981	1	205	3	3221	0.00487805	0.000931388	5.2374	1	204	3	3218	0.239346	204.761	3.76065	3217.24	0.462021
GO:0043488	1	205	3	3221	0.00487805	0.000931388	5.2374	1	204	3	3218	0.239346	204.761	3.76065	3217.24	0.462021
GO:0007465	1	205	3	3221	0.00487805	0.000931388	5.2374	1	204	3	3218	0.239346	204.761	3.76065	3217.24	0.462021
GO:0070849	1	205	3	3221	0.00487805	0.000931388	5.2374	1	204	3	3218	0.239346	204.761	3.76065	3217.24	0.462021
GO:0030506	1	205	3	3221	0.00487805	0.000931388	5.2374	1	204	3	3218	0.239346	204.761	3.76065	3217.24	0.462021
GO:0045022	1	205	3	3221	0.00487805	0.000931388	5.2374	1	204	3	3218	0.239346	204.761	3.76065	3217.24	0.462021
GO:0045793	1	205	3	3221	0.00487805	0.000931388	5.2374	1	204	3	3218	0.239346	204.761	3.76065	3217.24	0.462021
GO:0007430	1	205	3	3221	0.00487805	0.000931388	5.2374	1	204	3	3218	0.239346	204.761	3.76065	3217.24	0.462021
GO:0008354	1	205	3	3221	0.00487805	0.000931388	5.2374	1	204	3	3218	0.239346	204.761	3.76065	3217.24	0.462021
GO:0007216	1	205	3	3221	0.00487805	0.000931388	5.2374	1	204	3	3218	0.239346	204.761	3.76065	3217.24	0.462021
GO:0060439	1	205	3	3221	0.00487805	0.000931388	5.2374	1	204	3	3218	0.239346	204.761	3.76065	3217.24	0.462021
GO:0022011	1	205	3	3221	0.00487805	0.000931388	5.2374	1	204	3	3218	0.239346	204.761	3.76065	3217.24	0.462021
GO:0043249	1	205	3	3221	0.00487805	0.000931388	5.2374	1	204	3	3218	0.239346	204.761	3.76065	3217.24	0.462021
GO:0009792	1	205	3	3221	0.00487805	0.000931388	5.2374	1	204	3	3218	0.239346	204.761	3.76065	3217.24	0.462021
GO:0030814	1	205	3	3221	0.00487805	0.000931388	5.2374	1	204	3	3218	0.239346	204.761	3.76065	3217.24	0.462021
GO:0007369	1	205	3	3221	0.00487805	0.000931388	5.2374	1	204	3	3218	0.239346	204.761	3.76065	3217.24	0.462021
GO:0005080	1	205	3	3221	0.00487805	0.000931388	5.2374	1	204	3	3218	0.239346	204.761	3.76065	3217.24	0.462021
GO:0045955	1	205	3	3221	0.00487805	0.000931388	5.2374	1	204	3	3218	0.239346	204.761	3.76065	3217.24	0.462021
GO:0031267	1	205	3	3221	0.00487805	0.000931388	5.2374	1	204	3	3218	0.239346	204.761	3.76065	3217.24	0.462021
GO:0004653	1	205	3	3221	0.00487805	0.000931388	5.2374	1	204	3	3218	0.239346	204.761	3.76065	3217.24	0.462021
GO:0004012	1	205	3	3221	0.00487805	0.000931388	5.2374	1	204	3	3218	0.239346	204.761	3.76065	3217.24	0.462021
GO:0050431	1	205	3	3221	0.00487805	0.000931388	5.2374	1	204	3	3218	0.239346	204.761	3.76065	3217.24	0.462021
GO:0005154	1	205	3	3221	0.00487805	0.000931388	5.2374	1	204	3	3218	0.239346	204.761	3.76065	3217.24	0.462021
GO:0043153	1	205	3	3221	0.00487805	0.000931388	5.2374	1	204	3	3218	0.239346	204.761	3.76065	3217.24	0.462021
GO:0046856	1	205	3	3221	0.00487805	0.000931388	5.2374	1	204	3	3218	0.239346	204.761	3.76065	3217.24	0.462021
GO:0010172	1	205	3	3221	0.00487805	0.000931388	5.2374	1	204	3	3218	0.239346	204.761	3.76065	3217.24	0.462021
GO:0010171	1	205	3	3221	0.00487805	0.000931388	5.2374	1	204	3	3218	0.239346	204.761	3.76065	3217.24	0.462021
GO:0097284	1	205	3	3221	0.00487805	0.000931388	5.2374	1	204	3	3218	0.239346	204.761	3.76065	3217.24	0.462021
GO:0050908	1	205	3	3221	0.00487805	0.000931388	5.2374	1	204	3	3218	0.239346	204.761	3.76065	3217.24	0.462021
GO:0022604	1	205	3	3221	0.00487805	0.000931388	5.2374	1	204	3	3218	0.239346	204.761	3.76065	3217.24	0.462021
GO:0035544	1	205	3	3221	0.00487805	0.000931388	5.2374	1	204	3	3218	0.239346	204.761	3.76065	3217.24	0.462021
GO:0042277	2	205	10	3221	0.0097561	0.00310463	3.14244	2	203	10	3211	0.718039	204.282	11.282	3209.72	0.485681
GO:0031532	2	205	10	3221	0.0097561	0.00310463	3.14244	2	203	10	3211	0.718039	204.282	11.282	3209.72	0.485681
GO:0009897	2	205	10	3221	0.0097561	0.00310463	3.14244	2	203	10	3211	0.718039	204.282	11.282	3209.72	0.485681
GO:0005249	2	205	10	3221	0.0097561	0.00310463	3.14244	2	203	10	3211	0.718039	204.282	11.282	3209.72	0.485681
GO:0007173	2	205	10	3221	0.0097561	0.00310463	3.14244	2	203	10	3211	0.718039	204.282	11.282	3209.72	0.485681
GO:0007269	2	205	10	3221	0.0097561	0.00310463	3.14244	2	203	10	3211	0.718039	204.282	11.282	3209.72	0.485681
GO:0030425	7	205	60	3221	0.0341463	0.0186278	1.83309	7	198	60	3161	4.00905	200.991	62.991	3158.01	0.489782
GO:0009986	6	205	49	3221	0.0292683	0.0152127	1.92394	6	199	49	3172	3.29101	201.709	51.709	3169.29	0.491679
GO:0004674	10	205	96	3221	0.0487805	0.0298044	1.63669	10	195	96	3125	6.34267	198.657	99.6573	3121.34	0.509704
GO:0019898	3	205	19	3221	0.0146341	0.00589879	2.48087	3	202	19	3202	1.3164	203.684	20.6836	3200.32	0.511553
GO:0006887	4	205	29	3221	0.0195122	0.00900342	2.1672	4	201	29	3192	1.97461	203.025	31.0254	3189.97	0.525829
GO:0005814	3	205	20	3221	0.0146341	0.00620925	2.35683	3	202	20	3201	1.37624	203.624	21.6238	3199.38	0.561787
GO:0000124	2	205	11	3221	0.0097561	0.00341509	2.85676	2	203	11	3210	0.777875	204.222	12.2221	3208.78	0.562079
GO:0016579	2	205	11	3221	0.0097561	0.00341509	2.85676	2	203	11	3210	0.777875	204.222	12.2221	3208.78	0.562079
GO:0043001	2	205	11	3221	0.0097561	0.00341509	2.85676	2	203	11	3210	0.777875	204.222	12.2221	3208.78	0.562079
GO:0000226	2	205	11	3221	0.0097561	0.00341509	2.85676	2	203	11	3210	0.777875	204.222	12.2221	3208.78	0.562079
GO:0005871	2	205	11	3221	0.0097561	0.00341509	2.85676	2	203	11	3210	0.777875	204.222	12.2221	3208.78	0.562079
GO:0051301	7	205	63	3221	0.0341463	0.0195591	1.7458	7	198	63	3158	4.18856	200.811	65.8114	3155.19	0.562286
GO:0045202	4	205	31	3221	0.0195122	0.00962434	2.02738	4	201	31	3190	2.09428	202.906	32.9057	3188.09	0.601205
GO:0016192	5	205	42	3221	0.0243902	0.0130394	1.8705	5	200	42	3179	2.81232	202.188	44.1877	3176.81	0.60729
GO:0005887	8	205	77	3221	0.0390244	0.0239056	1.63244	8	197	77	3144	5.08611	199.914	79.9139	3141.09	0.610413
GO:0000346	1	205	4	3221	0.00487805	0.00124185	3.92805	1	204	4	3217	0.299183	204.701	4.70082	3216.3	0.626172
GO:0008542	1	205	4	3221	0.00487805	0.00124185	3.92805	1	204	4	3217	0.299183	204.701	4.70082	3216.3	0.626172
GO:0042307	1	205	4	3221	0.00487805	0.00124185	3.92805	1	204	4	3217	0.299183	204.701	4.70082	3216.3	0.626172
GO:0051453	1	205	4	3221	0.00487805	0.00124185	3.92805	1	204	4	3217	0.299183	204.701	4.70082	3216.3	0.626172
GO:0042118	1	205	4	3221	0.00487805	0.00124185	3.92805	1	204	4	3217	0.299183	204.701	4.70082	3216.3	0.626172
GO:0002088	1	205	4	3221	0.00487805	0.00124185	3.92805	1	204	4	3217	0.299183	204.701	4.70082	3216.3	0.626172
GO:0048172	1	205	4	3221	0.00487805	0.00124185	3.92805	1	204	4	3217	0.299183	204.701	4.70082	3216.3	0.626172
GO:0005158	1	205	4	3221	0.00487805	0.00124185	3.92805	1	204	4	3217	0.299183	204.701	4.70082	3216.3	0.626172
GO:0031396	1	205	4	3221	0.00487805	0.00124185	3.92805	1	204	4	3217	0.299183	204.701	4.70082	3216.3	0.626172
GO:0043014	1	205	4	3221	0.00487805	0.00124185	3.92805	1	204	4	3217	0.299183	204.701	4.70082	3216.3	0.626172
GO:0031252	1	205	4	3221	0.00487805	0.00124185	3.92805	1	204	4	3217	0.299183	204.701	4.70082	3216.3	0.626172
GO:0045467	1	205	4	3221	0.00487805	0.00124185	3.92805	1	204	4	3217	0.299183	204.701	4.70082	3216.3	0.626172
GO:0006464	1	205	4	3221	0.00487805	0.00124185	3.92805	1	204	4	3217	0.299183	204.701	4.70082	3216.3	0.626172
GO:0040018	1	205	4	3221	0.00487805	0.00124185	3.92805	1	204	4	3217	0.299183	204.701	4.70082	3216.3	0.626172
GO:0005546	1	205	4	3221	0.00487805	0.00124185	3.92805	1	204	4	3217	0.299183	204.701	4.70082	3216.3	0.626172
GO:0051764	1	205	4	3221	0.00487805	0.00124185	3.92805	1	204	4	3217	0.299183	204.701	4.70082	3216.3	0.626172
GO:0030178	1	205	4	3221	0.00487805	0.00124185	3.92805	1	204	4	3217	0.299183	204.701	4.70082	3216.3	0.626172
GO:0007266	1	205	4	3221	0.00487805	0.00124185	3.92805	1	204	4	3217	0.299183	204.701	4.70082	3216.3	0.626172
GO:0070972	1	205	4	3221	0.00487805	0.00124185	3.92805	1	204	4	3217	0.299183	204.701	4.70082	3216.3	0.626172
GO:0008353	1	205	4	3221	0.00487805	0.00124185	3.92805	1	204	4	3217	0.299183	204.701	4.70082	3216.3	0.626172
GO:0007026	1	205	4	3221	0.00487805	0.00124185	3.92805	1	204	4	3217	0.299183	204.701	4.70082	3216.3	0.626172
GO:0006999	1	205	4	3221	0.00487805	0.00124185	3.92805	1	204	4	3217	0.299183	204.701	4.70082	3216.3	0.626172
GO:0004614	1	205	4	3221	0.00487805	0.00124185	3.92805	1	204	4	3217	0.299183	204.701	4.70082	3216.3	0.626172
GO:0016591	1	205	4	3221	0.00487805	0.00124185	3.92805	1	204	4	3217	0.299183	204.701	4.70082	3216.3	0.626172
GO:0006661	1	205	4	3221	0.00487805	0.00124185	3.92805	1	204	4	3217	0.299183	204.701	4.70082	3216.3	0.626172
GO:0016079	1	205	4	3221	0.00487805	0.00124185	3.92805	1	204	4	3217	0.299183	204.701	4.70082	3216.3	0.626172
GO:0014047	1	205	4	3221	0.00487805	0.00124185	3.92805	1	204	4	3217	0.299183	204.701	4.70082	3216.3	0.626172
GO:0007126	1	205	4	3221	0.00487805	0.00124185	3.92805	1	204	4	3217	0.299183	204.701	4.70082	3216.3	0.626172
GO:0022617	1	205	4	3221	0.00487805	0.00124185	3.92805	1	204	4	3217	0.299183	204.701	4.70082	3216.3	0.626172
GO:0043495	1	205	4	3221	0.00487805	0.00124185	3.92805	1	204	4	3217	0.299183	204.701	4.70082	3216.3	0.626172
GO:0006108	1	205	4	3221	0.00487805	0.00124185	3.92805	1	204	4	3217	0.299183	204.701	4.70082	3216.3	0.626172
GO:0015171	1	205	4	3221	0.00487805	0.00124185	3.92805	1	204	4	3217	0.299183	204.701	4.70082	3216.3	0.626172
GO:0009611	1	205	4	3221	0.00487805	0.00124185	3.92805	1	204	4	3217	0.299183	204.701	4.70082	3216.3	0.626172
GO:0004693	1	205	4	3221	0.00487805	0.00124185	3.92805	1	204	4	3217	0.299183	204.701	4.70082	3216.3	0.626172
GO:0051491	1	205	4	3221	0.00487805	0.00124185	3.92805	1	204	4	3217	0.299183	204.701	4.70082	3216.3	0.626172
GO:0032839	1	205	4	3221	0.00487805	0.00124185	3.92805	1	204	4	3217	0.299183	204.701	4.70082	3216.3	0.626172
GO:0033018	1	205	4	3221	0.00487805	0.00124185	3.92805	1	204	4	3217	0.299183	204.701	4.70082	3216.3	0.626172
GO:0008574	1	205	4	3221	0.00487805	0.00124185	3.92805	1	204	4	3217	0.299183	204.701	4.70082	3216.3	0.626172
GO:0042048	1	205	4	3221	0.00487805	0.00124185	3.92805	1	204	4	3217	0.299183	204.701	4.70082	3216.3	0.626172
GO:0042752	1	205	4	3221	0.00487805	0.00124185	3.92805	1	204	4	3217	0.299183	204.701	4.70082	3216.3	0.626172
GO:0007526	1	205	4	3221	0.00487805	0.00124185	3.92805	1	204	4	3217	0.299183	204.701	4.70082	3216.3	0.626172
GO:0007474	1	205	4	3221	0.00487805	0.00124185	3.92805	1	204	4	3217	0.299183	204.701	4.70082	3216.3	0.626172
GO:0032855	1	205	4	3221	0.00487805	0.00124185	3.92805	1	204	4	3217	0.299183	204.701	4.70082	3216.3	0.626172
GO:0006509	1	205	4	3221	0.00487805	0.00124185	3.92805	1	204	4	3217	0.299183	204.701	4.70082	3216.3	0.626172
GO:0005487	1	205	4	3221	0.00487805	0.00124185	3.92805	1	204	4	3217	0.299183	204.701	4.70082	3216.3	0.626172
GO:0006829	1	205	4	3221	0.00487805	0.00124185	3.92805	1	204	4	3217	0.299183	204.701	4.70082	3216.3	0.626172
GO:0043198	1	205	4	3221	0.00487805	0.00124185	3.92805	1	204	4	3217	0.299183	204.701	4.70082	3216.3	0.626172
GO:0044262	1	205	4	3221	0.00487805	0.00124185	3.92805	1	204	4	3217	0.299183	204.701	4.70082	3216.3	0.626172
GO:0043931	1	205	4	3221	0.00487805	0.00124185	3.92805	1	204	4	3217	0.299183	204.701	4.70082	3216.3	0.626172
GO:0051087	1	205	4	3221	0.00487805	0.00124185	3.92805	1	204	4	3217	0.299183	204.701	4.70082	3216.3	0.626172
GO:0019228	1	205	4	3221	0.00487805	0.00124185	3.92805	1	204	4	3217	0.299183	204.701	4.70082	3216.3	0.626172
GO:0051272	1	205	4	3221	0.00487805	0.00124185	3.92805	1	204	4	3217	0.299183	204.701	4.70082	3216.3	0.626172
GO:0045765	1	205	4	3221	0.00487805	0.00124185	3.92805	1	204	4	3217	0.299183	204.701	4.70082	3216.3	0.626172
GO:0000910	1	205	4	3221	0.00487805	0.00124185	3.92805	1	204	4	3217	0.299183	204.701	4.70082	3216.3	0.626172
GO:0051897	1	205	4	3221	0.00487805	0.00124185	3.92805	1	204	4	3217	0.299183	204.701	4.70082	3216.3	0.626172
GO:0019894	1	205	4	3221	0.00487805	0.00124185	3.92805	1	204	4	3217	0.299183	204.701	4.70082	3216.3	0.626172
GO:0030307	1	205	4	3221	0.00487805	0.00124185	3.92805	1	204	4	3217	0.299183	204.701	4.70082	3216.3	0.626172
GO:0048149	1	205	4	3221	0.00487805	0.00124185	3.92805	1	204	4	3217	0.299183	204.701	4.70082	3216.3	0.626172
GO:0000186	2	205	12	3221	0.0097561	0.00372555	2.6187	2	203	12	3209	0.837712	204.162	13.1623	3207.84	0.631988
GO:0018105	2	205	12	3221	0.0097561	0.00372555	2.6187	2	203	12	3209	0.837712	204.162	13.1623	3207.84	0.631988
GO:0031594	4	205	32	3221	0.0195122	0.0099348	1.96402	4	201	32	3189	2.15412	202.846	33.8459	3187.15	0.636868
GO:0008360	3	205	22	3221	0.0146341	0.00683018	2.14257	3	202	22	3199	1.49591	203.504	23.5041	3197.5	0.654778
GO:0008017	3	205	22	3221	0.0146341	0.00683018	2.14257	3	202	22	3199	1.49591	203.504	23.5041	3197.5	0.654778
GO:0030424	4	205	33	3221	0.0195122	0.0102453	1.90451	4	201	33	3188	2.21395	202.786	34.786	3186.21	0.670944
GO:0005634	63	205	865	3221	0.307317	0.26855	1.14436	63	142	865	2356	55.5283	149.472	872.472	2348.53	0.689998
GO:0030659	2	205	13	3221	0.0097561	0.00403601	2.41726	2	203	13	3208	0.897548	204.102	14.1025	3206.9	0.694637
GO:0048477	2	205	13	3221	0.0097561	0.00403601	2.41726	2	203	13	3208	0.897548	204.102	14.1025	3206.9	0.694637
GO:0071805	2	205	13	3221	0.0097561	0.00403601	2.41726	2	203	13	3208	0.897548	204.102	14.1025	3206.9	0.694637
GO:0006368	2	205	13	3221	0.0097561	0.00403601	2.41726	2	203	13	3208	0.897548	204.102	14.1025	3206.9	0.694637
GO:0010923	2	205	13	3221	0.0097561	0.00403601	2.41726	2	203	13	3208	0.897548	204.102	14.1025	3206.9	0.694637
GO:0061136	2	205	13	3221	0.0097561	0.00403601	2.41726	2	203	13	3208	0.897548	204.102	14.1025	3206.9	0.694637
GO:2000651	3	205	23	3221	0.0146341	0.00714064	2.04942	3	202	23	3198	1.55575	203.444	24.4442	3196.56	0.69689
GO:0045838	3	205	23	3221	0.0146341	0.00714064	2.04942	3	202	23	3198	1.55575	203.444	24.4442	3196.56	0.69689
GO:0043266	3	205	23	3221	0.0146341	0.00714064	2.04942	3	202	23	3198	1.55575	203.444	24.4442	3196.56	0.69689
GO:1900827	3	205	23	3221	0.0146341	0.00714064	2.04942	3	202	23	3198	1.55575	203.444	24.4442	3196.56	0.69689
GO:0010765	3	205	23	3221	0.0146341	0.00714064	2.04942	3	202	23	3198	1.55575	203.444	24.4442	3196.56	0.69689
GO:0005819	4	205	34	3221	0.0195122	0.0105557	1.84849	4	201	34	3187	2.27379	202.726	35.7262	3185.27	0.703299
GO:0071709	3	205	24	3221	0.0146341	0.0074511	1.96402	3	202	24	3197	1.61559	203.384	25.3844	3195.62	0.735829
GO:0010960	3	205	24	3221	0.0146341	0.0074511	1.96402	3	202	24	3197	1.61559	203.384	25.3844	3195.62	0.735829
GO:0010650	3	205	24	3221	0.0146341	0.0074511	1.96402	3	202	24	3197	1.61559	203.384	25.3844	3195.62	0.735829
GO:1902260	3	205	24	3221	0.0146341	0.0074511	1.96402	3	202	24	3197	1.61559	203.384	25.3844	3195.62	0.735829
GO:0007268	3	205	24	3221	0.0146341	0.0074511	1.96402	3	202	24	3197	1.61559	203.384	25.3844	3195.62	0.735829
GO:0043194	3	205	24	3221	0.0146341	0.0074511	1.96402	3	202	24	3197	1.61559	203.384	25.3844	3195.62	0.735829
GO:0034112	3	205	24	3221	0.0146341	0.0074511	1.96402	3	202	24	3197	1.61559	203.384	25.3844	3195.62	0.735829
GO:0005790	1	205	5	3221	0.00487805	0.00155231	3.14244	1	204	5	3216	0.359019	204.641	5.64098	3215.36	0.748366
GO:0051384	1	205	5	3221	0.00487805	0.00155231	3.14244	1	204	5	3216	0.359019	204.641	5.64098	3215.36	0.748366
GO:0006283	1	205	5	3221	0.00487805	0.00155231	3.14244	1	204	5	3216	0.359019	204.641	5.64098	3215.36	0.748366
GO:0009967	1	205	5	3221	0.00487805	0.00155231	3.14244	1	204	5	3216	0.359019	204.641	5.64098	3215.36	0.748366
GO:0006402	1	205	5	3221	0.00487805	0.00155231	3.14244	1	204	5	3216	0.359019	204.641	5.64098	3215.36	0.748366
GO:0010977	1	205	5	3221	0.00487805	0.00155231	3.14244	1	204	5	3216	0.359019	204.641	5.64098	3215.36	0.748366
GO:0009636	1	205	5	3221	0.00487805	0.00155231	3.14244	1	204	5	3216	0.359019	204.641	5.64098	3215.36	0.748366
GO:0048487	1	205	5	3221	0.00487805	0.00155231	3.14244	1	204	5	3216	0.359019	204.641	5.64098	3215.36	0.748366
GO:0006469	1	205	5	3221	0.00487805	0.00155231	3.14244	1	204	5	3216	0.359019	204.641	5.64098	3215.36	0.748366
GO:0036126	1	205	5	3221	0.00487805	0.00155231	3.14244	1	204	5	3216	0.359019	204.641	5.64098	3215.36	0.748366
GO:0000812	1	205	5	3221	0.00487805	0.00155231	3.14244	1	204	5	3216	0.359019	204.641	5.64098	3215.36	0.748366
GO:0007016	1	205	5	3221	0.00487805	0.00155231	3.14244	1	204	5	3216	0.359019	204.641	5.64098	3215.36	0.748366
GO:0043621	1	205	5	3221	0.00487805	0.00155231	3.14244	1	204	5	3216	0.359019	204.641	5.64098	3215.36	0.748366
GO:0006487	1	205	5	3221	0.00487805	0.00155231	3.14244	1	204	5	3216	0.359019	204.641	5.64098	3215.36	0.748366
GO:0045947	1	205	5	3221	0.00487805	0.00155231	3.14244	1	204	5	3216	0.359019	204.641	5.64098	3215.36	0.748366
GO:0060548	1	205	5	3221	0.00487805	0.00155231	3.14244	1	204	5	3216	0.359019	204.641	5.64098	3215.36	0.748366
GO:0040029	1	205	5	3221	0.00487805	0.00155231	3.14244	1	204	5	3216	0.359019	204.641	5.64098	3215.36	0.748366
GO:0005388	1	205	5	3221	0.00487805	0.00155231	3.14244	1	204	5	3216	0.359019	204.641	5.64098	3215.36	0.748366
GO:0042059	1	205	5	3221	0.00487805	0.00155231	3.14244	1	204	5	3216	0.359019	204.641	5.64098	3215.36	0.748366
GO:0010033	1	205	5	3221	0.00487805	0.00155231	3.14244	1	204	5	3216	0.359019	204.641	5.64098	3215.36	0.748366
GO:0009306	1	205	5	3221	0.00487805	0.00155231	3.14244	1	204	5	3216	0.359019	204.641	5.64098	3215.36	0.748366
GO:0008355	1	205	5	3221	0.00487805	0.00155231	3.14244	1	204	5	3216	0.359019	204.641	5.64098	3215.36	0.748366
GO:0032321	1	205	5	3221	0.00487805	0.00155231	3.14244	1	204	5	3216	0.359019	204.641	5.64098	3215.36	0.748366
GO:0030010	1	205	5	3221	0.00487805	0.00155231	3.14244	1	204	5	3216	0.359019	204.641	5.64098	3215.36	0.748366
GO:0032786	1	205	5	3221	0.00487805	0.00155231	3.14244	1	204	5	3216	0.359019	204.641	5.64098	3215.36	0.748366
GO:0044615	1	205	5	3221	0.00487805	0.00155231	3.14244	1	204	5	3216	0.359019	204.641	5.64098	3215.36	0.748366
GO:0008199	1	205	5	3221	0.00487805	0.00155231	3.14244	1	204	5	3216	0.359019	204.641	5.64098	3215.36	0.748366
GO:0005771	1	205	5	3221	0.00487805	0.00155231	3.14244	1	204	5	3216	0.359019	204.641	5.64098	3215.36	0.748366
GO:0018107	1	205	5	3221	0.00487805	0.00155231	3.14244	1	204	5	3216	0.359019	204.641	5.64098	3215.36	0.748366
GO:0017025	1	205	5	3221	0.00487805	0.00155231	3.14244	1	204	5	3216	0.359019	204.641	5.64098	3215.36	0.748366
GO:0043027	1	205	5	3221	0.00487805	0.00155231	3.14244	1	204	5	3216	0.359019	204.641	5.64098	3215.36	0.748366
GO:0048870	1	205	5	3221	0.00487805	0.00155231	3.14244	1	204	5	3216	0.359019	204.641	5.64098	3215.36	0.748366
GO:0001752	1	205	5	3221	0.00487805	0.00155231	3.14244	1	204	5	3216	0.359019	204.641	5.64098	3215.36	0.748366
GO:0072562	1	205	5	3221	0.00487805	0.00155231	3.14244	1	204	5	3216	0.359019	204.641	5.64098	3215.36	0.748366
GO:0004970	1	205	5	3221	0.00487805	0.00155231	3.14244	1	204	5	3216	0.359019	204.641	5.64098	3215.36	0.748366
GO:0005547	1	205	5	3221	0.00487805	0.00155231	3.14244	1	204	5	3216	0.359019	204.641	5.64098	3215.36	0.748366
GO:0001824	1	205	5	3221	0.00487805	0.00155231	3.14244	1	204	5	3216	0.359019	204.641	5.64098	3215.36	0.748366
GO:0048701	1	205	5	3221	0.00487805	0.00155231	3.14244	1	204	5	3216	0.359019	204.641	5.64098	3215.36	0.748366
GO:0016604	1	205	5	3221	0.00487805	0.00155231	3.14244	1	204	5	3216	0.359019	204.641	5.64098	3215.36	0.748366
GO:0035097	1	205	5	3221	0.00487805	0.00155231	3.14244	1	204	5	3216	0.359019	204.641	5.64098	3215.36	0.748366
GO:0034399	1	205	5	3221	0.00487805	0.00155231	3.14244	1	204	5	3216	0.359019	204.641	5.64098	3215.36	0.748366
GO:0035058	1	205	5	3221	0.00487805	0.00155231	3.14244	1	204	5	3216	0.359019	204.641	5.64098	3215.36	0.748366
GO:0042405	1	205	5	3221	0.00487805	0.00155231	3.14244	1	204	5	3216	0.359019	204.641	5.64098	3215.36	0.748366
GO:0005452	1	205	5	3221	0.00487805	0.00155231	3.14244	1	204	5	3216	0.359019	204.641	5.64098	3215.36	0.748366
GO:0043021	1	205	5	3221	0.00487805	0.00155231	3.14244	1	204	5	3216	0.359019	204.641	5.64098	3215.36	0.748366
GO:0017056	1	205	5	3221	0.00487805	0.00155231	3.14244	1	204	5	3216	0.359019	204.641	5.64098	3215.36	0.748366
GO:0007520	1	205	5	3221	0.00487805	0.00155231	3.14244	1	204	5	3216	0.359019	204.641	5.64098	3215.36	0.748366
GO:0006914	2	205	14	3221	0.0097561	0.00434648	2.2446	2	203	14	3207	0.957385	204.043	15.0426	3205.96	0.749801
GO:0008104	2	205	14	3221	0.0097561	0.00434648	2.2446	2	203	14	3207	0.957385	204.043	15.0426	3205.96	0.749801
GO:0031982	2	205	14	3221	0.0097561	0.00434648	2.2446	2	203	14	3207	0.957385	204.043	15.0426	3205.96	0.749801
GO:0048812	2	205	14	3221	0.0097561	0.00434648	2.2446	2	203	14	3207	0.957385	204.043	15.0426	3205.96	0.749801
GO:0016042	2	205	14	3221	0.0097561	0.00434648	2.2446	2	203	14	3207	0.957385	204.043	15.0426	3205.96	0.749801
GO:0033268	3	205	25	3221	0.0146341	0.00776156	1.88546	3	202	25	3196	1.67542	203.325	26.3246	3194.68	0.771518
GO:0015031	8	205	86	3221	0.0390244	0.0266998	1.4616	8	197	86	3135	5.62464	199.375	88.3754	3132.62	0.777775
GO:0007528	4	205	37	3221	0.0195122	0.0114871	1.69862	4	201	37	3184	2.4533	202.547	38.5467	3182.45	0.789215
GO:0006457	4	205	37	3221	0.0195122	0.0114871	1.69862	4	201	37	3184	2.4533	202.547	38.5467	3182.45	0.789215
GO:0043034	3	205	26	3221	0.0146341	0.00807203	1.81295	3	202	26	3195	1.73526	203.265	27.2647	3193.74	0.803952
GO:0090314	3	205	26	3221	0.0146341	0.00807203	1.81295	3	202	26	3195	1.73526	203.265	27.2647	3193.74	0.803952
GO:0071286	3	205	26	3221	0.0146341	0.00807203	1.81295	3	202	26	3195	1.73526	203.265	27.2647	3193.74	0.803952
GO:0005802	3	205	26	3221	0.0146341	0.00807203	1.81295	3	202	26	3195	1.73526	203.265	27.2647	3193.74	0.803952
GO:0005783	10	205	116	3221	0.0487805	0.0360137	1.3545	10	195	116	3105	7.5394	197.461	118.461	3102.54	0.828618
GO:0030315	3	205	27	3221	0.0146341	0.00838249	1.7458	3	202	27	3194	1.7951	203.205	28.2049	3192.8	0.833184
GO:0045296	3	205	27	3221	0.0146341	0.00838249	1.7458	3	202	27	3194	1.7951	203.205	28.2049	3192.8	0.833184
GO:0045859	1	205	6	3221	0.00487805	0.00186278	2.6187	1	204	6	3215	0.418856	204.581	6.58114	3214.42	0.835216
GO:0048188	1	205	6	3221	0.00487805	0.00186278	2.6187	1	204	6	3215	0.418856	204.581	6.58114	3214.42	0.835216
GO:0031175	1	205	6	3221	0.00487805	0.00186278	2.6187	1	204	6	3215	0.418856	204.581	6.58114	3214.42	0.835216
GO:0016540	1	205	6	3221	0.00487805	0.00186278	2.6187	1	204	6	3215	0.418856	204.581	6.58114	3214.42	0.835216
GO:0005934	1	205	6	3221	0.00487805	0.00186278	2.6187	1	204	6	3215	0.418856	204.581	6.58114	3214.42	0.835216
GO:0006891	1	205	6	3221	0.00487805	0.00186278	2.6187	1	204	6	3215	0.418856	204.581	6.58114	3214.42	0.835216
GO:0035267	1	205	6	3221	0.00487805	0.00186278	2.6187	1	204	6	3215	0.418856	204.581	6.58114	3214.42	0.835216
GO:0043967	1	205	6	3221	0.00487805	0.00186278	2.6187	1	204	6	3215	0.418856	204.581	6.58114	3214.42	0.835216
GO:0007009	1	205	6	3221	0.00487805	0.00186278	2.6187	1	204	6	3215	0.418856	204.581	6.58114	3214.42	0.835216
GO:0017022	1	205	6	3221	0.00487805	0.00186278	2.6187	1	204	6	3215	0.418856	204.581	6.58114	3214.42	0.835216
GO:0008586	1	205	6	3221	0.00487805	0.00186278	2.6187	1	204	6	3215	0.418856	204.581	6.58114	3214.42	0.835216
GO:0070830	1	205	6	3221	0.00487805	0.00186278	2.6187	1	204	6	3215	0.418856	204.581	6.58114	3214.42	0.835216
GO:0007274	1	205	6	3221	0.00487805	0.00186278	2.6187	1	204	6	3215	0.418856	204.581	6.58114	3214.42	0.835216
GO:0014075	1	205	6	3221	0.00487805	0.00186278	2.6187	1	204	6	3215	0.418856	204.581	6.58114	3214.42	0.835216
GO:0007254	1	205	6	3221	0.00487805	0.00186278	2.6187	1	204	6	3215	0.418856	204.581	6.58114	3214.42	0.835216
GO:0005544	1	205	6	3221	0.00487805	0.00186278	2.6187	1	204	6	3215	0.418856	204.581	6.58114	3214.42	0.835216
GO:2001235	1	205	6	3221	0.00487805	0.00186278	2.6187	1	204	6	3215	0.418856	204.581	6.58114	3214.42	0.835216
GO:0018095	1	205	6	3221	0.00487805	0.00186278	2.6187	1	204	6	3215	0.418856	204.581	6.58114	3214.42	0.835216
GO:0006506	1	205	6	3221	0.00487805	0.00186278	2.6187	1	204	6	3215	0.418856	204.581	6.58114	3214.42	0.835216
GO:0008582	1	205	6	3221	0.00487805	0.00186278	2.6187	1	204	6	3215	0.418856	204.581	6.58114	3214.42	0.835216
GO:0001772	1	205	6	3221	0.00487805	0.00186278	2.6187	1	204	6	3215	0.418856	204.581	6.58114	3214.42	0.835216
GO:0070059	1	205	6	3221	0.00487805	0.00186278	2.6187	1	204	6	3215	0.418856	204.581	6.58114	3214.42	0.835216
GO:0035235	1	205	6	3221	0.00487805	0.00186278	2.6187	1	204	6	3215	0.418856	204.581	6.58114	3214.42	0.835216
GO:0071339	1	205	6	3221	0.00487805	0.00186278	2.6187	1	204	6	3215	0.418856	204.581	6.58114	3214.42	0.835216
GO:0030838	1	205	6	3221	0.00487805	0.00186278	2.6187	1	204	6	3215	0.418856	204.581	6.58114	3214.42	0.835216
GO:0060021	1	205	6	3221	0.00487805	0.00186278	2.6187	1	204	6	3215	0.418856	204.581	6.58114	3214.42	0.835216
GO:0001540	1	205	6	3221	0.00487805	0.00186278	2.6187	1	204	6	3215	0.418856	204.581	6.58114	3214.42	0.835216
GO:0005935	1	205	6	3221	0.00487805	0.00186278	2.6187	1	204	6	3215	0.418856	204.581	6.58114	3214.42	0.835216
GO:0034394	1	205	6	3221	0.00487805	0.00186278	2.6187	1	204	6	3215	0.418856	204.581	6.58114	3214.42	0.835216
GO:0030242	1	205	6	3221	0.00487805	0.00186278	2.6187	1	204	6	3215	0.418856	204.581	6.58114	3214.42	0.835216
GO:0045197	1	205	6	3221	0.00487805	0.00186278	2.6187	1	204	6	3215	0.418856	204.581	6.58114	3214.42	0.835216
GO:0043113	1	205	6	3221	0.00487805	0.00186278	2.6187	1	204	6	3215	0.418856	204.581	6.58114	3214.42	0.835216
GO:0006890	1	205	6	3221	0.00487805	0.00186278	2.6187	1	204	6	3215	0.418856	204.581	6.58114	3214.42	0.835216
GO:0009791	1	205	6	3221	0.00487805	0.00186278	2.6187	1	204	6	3215	0.418856	204.581	6.58114	3214.42	0.835216
GO:0042584	1	205	6	3221	0.00487805	0.00186278	2.6187	1	204	6	3215	0.418856	204.581	6.58114	3214.42	0.835216
GO:0009612	1	205	6	3221	0.00487805	0.00186278	2.6187	1	204	6	3215	0.418856	204.581	6.58114	3214.42	0.835216
GO:0006493	1	205	6	3221	0.00487805	0.00186278	2.6187	1	204	6	3215	0.418856	204.581	6.58114	3214.42	0.835216
GO:0004004	1	205	6	3221	0.00487805	0.00186278	2.6187	1	204	6	3215	0.418856	204.581	6.58114	3214.42	0.835216
GO:0051225	1	205	6	3221	0.00487805	0.00186278	2.6187	1	204	6	3215	0.418856	204.581	6.58114	3214.42	0.835216
GO:0030148	1	205	6	3221	0.00487805	0.00186278	2.6187	1	204	6	3215	0.418856	204.581	6.58114	3214.42	0.835216
GO:0033365	1	205	6	3221	0.00487805	0.00186278	2.6187	1	204	6	3215	0.418856	204.581	6.58114	3214.42	0.835216
GO:0060237	1	205	6	3221	0.00487805	0.00186278	2.6187	1	204	6	3215	0.418856	204.581	6.58114	3214.42	0.835216
GO:0007608	1	205	6	3221	0.00487805	0.00186278	2.6187	1	204	6	3215	0.418856	204.581	6.58114	3214.42	0.835216
GO:0001937	1	205	6	3221	0.00487805	0.00186278	2.6187	1	204	6	3215	0.418856	204.581	6.58114	3214.42	0.835216
GO:0016328	1	205	6	3221	0.00487805	0.00186278	2.6187	1	204	6	3215	0.418856	204.581	6.58114	3214.42	0.835216
GO:0032880	1	205	6	3221	0.00487805	0.00186278	2.6187	1	204	6	3215	0.418856	204.581	6.58114	3214.42	0.835216
GO:0043434	1	205	6	3221	0.00487805	0.00186278	2.6187	1	204	6	3215	0.418856	204.581	6.58114	3214.42	0.835216
GO:0002080	1	205	6	3221	0.00487805	0.00186278	2.6187	1	204	6	3215	0.418856	204.581	6.58114	3214.42	0.835216
GO:0045177	2	205	16	3221	0.0097561	0.0049674	1.96402	2	203	16	3205	1.07706	203.923	16.9229	3204.08	0.838518
GO:0006979	2	205	16	3221	0.0097561	0.0049674	1.96402	2	203	16	3205	1.07706	203.923	16.9229	3204.08	0.838518
GO:0048813	2	205	16	3221	0.0097561	0.0049674	1.96402	2	203	16	3205	1.07706	203.923	16.9229	3204.08	0.838518
GO:0005643	2	205	16	3221	0.0097561	0.0049674	1.96402	2	203	16	3205	1.07706	203.923	16.9229	3204.08	0.838518
GO:0010628	4	205	40	3221	0.0195122	0.0124185	1.57122	4	201	40	3181	2.63281	202.367	41.3672	3179.63	0.857824
GO:0014704	3	205	28	3221	0.0146341	0.00869295	1.68345	3	202	28	3193	1.85493	203.145	29.1451	3191.85	0.859314
GO:0007067	5	205	53	3221	0.0243902	0.0164545	1.48228	5	200	53	3168	3.47052	201.529	54.5295	3166.47	0.866292
GO:0019904	2	205	17	3221	0.0097561	0.00527786	1.84849	2	203	17	3204	1.13689	203.863	17.8631	3203.14	0.873006
GO:0007010	2	205	17	3221	0.0097561	0.00527786	1.84849	2	203	17	3204	1.13689	203.863	17.8631	3203.14	0.873006
GO:0007409	2	205	17	3221	0.0097561	0.00527786	1.84849	2	203	17	3204	1.13689	203.863	17.8631	3203.14	0.873006
GO:0006417	2	205	17	3221	0.0097561	0.00527786	1.84849	2	203	17	3204	1.13689	203.863	17.8631	3203.14	0.873006
GO:0000287	4	205	41	3221	0.0195122	0.012729	1.5329	4	201	41	3180	2.69264	202.307	42.3074	3178.69	0.876927
GO:0030674	3	205	29	3221	0.0146341	0.00900342	1.6254	3	202	29	3192	1.91477	203.085	30.0852	3190.91	0.882479
GO:0008092	3	205	29	3221	0.0146341	0.00900342	1.6254	3	202	29	3192	1.91477	203.085	30.0852	3190.91	0.882479
GO:0005795	1	205	7	3221	0.00487805	0.00217324	2.2446	1	204	7	3214	0.478692	204.521	7.52131	3213.48	0.895227
GO:0007568	1	205	7	3221	0.00487805	0.00217324	2.2446	1	204	7	3214	0.478692	204.521	7.52131	3213.48	0.895227
GO:0003727	1	205	7	3221	0.00487805	0.00217324	2.2446	1	204	7	3214	0.478692	204.521	7.52131	3213.48	0.895227
GO:0007166	1	205	7	3221	0.00487805	0.00217324	2.2446	1	204	7	3214	0.478692	204.521	7.52131	3213.48	0.895227
GO:0033017	1	205	7	3221	0.00487805	0.00217324	2.2446	1	204	7	3214	0.478692	204.521	7.52131	3213.48	0.895227
GO:0001822	1	205	7	3221	0.00487805	0.00217324	2.2446	1	204	7	3214	0.478692	204.521	7.52131	3213.48	0.895227
GO:0006644	1	205	7	3221	0.00487805	0.00217324	2.2446	1	204	7	3214	0.478692	204.521	7.52131	3213.48	0.895227
GO:0033137	1	205	7	3221	0.00487805	0.00217324	2.2446	1	204	7	3214	0.478692	204.521	7.52131	3213.48	0.895227
GO:0006520	1	205	7	3221	0.00487805	0.00217324	2.2446	1	204	7	3214	0.478692	204.521	7.52131	3213.48	0.895227
GO:0004864	1	205	7	3221	0.00487805	0.00217324	2.2446	1	204	7	3214	0.478692	204.521	7.52131	3213.48	0.895227
GO:0032482	1	205	7	3221	0.00487805	0.00217324	2.2446	1	204	7	3214	0.478692	204.521	7.52131	3213.48	0.895227
GO:0030334	1	205	7	3221	0.00487805	0.00217324	2.2446	1	204	7	3214	0.478692	204.521	7.52131	3213.48	0.895227
GO:0072686	1	205	7	3221	0.00487805	0.00217324	2.2446	1	204	7	3214	0.478692	204.521	7.52131	3213.48	0.895227
GO:0051642	1	205	7	3221	0.00487805	0.00217324	2.2446	1	204	7	3214	0.478692	204.521	7.52131	3213.48	0.895227
GO:0009987	1	205	7	3221	0.00487805	0.00217324	2.2446	1	204	7	3214	0.478692	204.521	7.52131	3213.48	0.895227
GO:0016791	1	205	7	3221	0.00487805	0.00217324	2.2446	1	204	7	3214	0.478692	204.521	7.52131	3213.48	0.895227
GO:0045444	1	205	7	3221	0.00487805	0.00217324	2.2446	1	204	7	3214	0.478692	204.521	7.52131	3213.48	0.895227
GO:0030324	1	205	7	3221	0.00487805	0.00217324	2.2446	1	204	7	3214	0.478692	204.521	7.52131	3213.48	0.895227
GO:0006913	1	205	7	3221	0.00487805	0.00217324	2.2446	1	204	7	3214	0.478692	204.521	7.52131	3213.48	0.895227
GO:0006352	1	205	7	3221	0.00487805	0.00217324	2.2446	1	204	7	3214	0.478692	204.521	7.52131	3213.48	0.895227
GO:0042995	1	205	7	3221	0.00487805	0.00217324	2.2446	1	204	7	3214	0.478692	204.521	7.52131	3213.48	0.895227
GO:0030131	1	205	7	3221	0.00487805	0.00217324	2.2446	1	204	7	3214	0.478692	204.521	7.52131	3213.48	0.895227
GO:0043202	1	205	7	3221	0.00487805	0.00217324	2.2446	1	204	7	3214	0.478692	204.521	7.52131	3213.48	0.895227
GO:0005234	1	205	7	3221	0.00487805	0.00217324	2.2446	1	204	7	3214	0.478692	204.521	7.52131	3213.48	0.895227
GO:0045332	1	205	7	3221	0.00487805	0.00217324	2.2446	1	204	7	3214	0.478692	204.521	7.52131	3213.48	0.895227
GO:0045862	1	205	7	3221	0.00487805	0.00217324	2.2446	1	204	7	3214	0.478692	204.521	7.52131	3213.48	0.895227
GO:0006879	1	205	7	3221	0.00487805	0.00217324	2.2446	1	204	7	3214	0.478692	204.521	7.52131	3213.48	0.895227
GO:0010634	1	205	7	3221	0.00487805	0.00217324	2.2446	1	204	7	3214	0.478692	204.521	7.52131	3213.48	0.895227
GO:0010524	1	205	7	3221	0.00487805	0.00217324	2.2446	1	204	7	3214	0.478692	204.521	7.52131	3213.48	0.895227
GO:0030866	1	205	7	3221	0.00487805	0.00217324	2.2446	1	204	7	3214	0.478692	204.521	7.52131	3213.48	0.895227
GO:0031072	1	205	7	3221	0.00487805	0.00217324	2.2446	1	204	7	3214	0.478692	204.521	7.52131	3213.48	0.895227
GO:0043123	5	205	55	3221	0.0243902	0.0170754	1.42838	5	200	55	3166	3.59019	201.41	56.4098	3164.59	0.896584
GO:0003729	2	205	18	3221	0.0097561	0.00558833	1.7458	2	203	18	3203	1.19673	203.803	18.8033	3202.2	0.90171
GO:0000281	2	205	18	3221	0.0097561	0.00558833	1.7458	2	203	18	3203	1.19673	203.803	18.8033	3202.2	0.90171
GO:0019886	2	205	18	3221	0.0097561	0.00558833	1.7458	2	203	18	3203	1.19673	203.803	18.8033	3202.2	0.90171
GO:0016323	3	205	30	3221	0.0146341	0.00931388	1.57122	3	202	30	3191	1.97461	203.025	31.0254	3189.97	0.90284
GO:0014731	3	205	30	3221	0.0146341	0.00931388	1.57122	3	202	30	3191	1.97461	203.025	31.0254	3189.97	0.90284
GO:0043234	4	205	43	3221	0.0195122	0.0133499	1.4616	4	201	43	3178	2.81232	202.188	44.1877	3176.81	0.909814
GO:0006897	3	205	31	3221	0.0146341	0.00962434	1.52054	3	202	31	3190	2.03444	202.966	31.9656	3189.03	0.920578
GO:0044325	3	205	31	3221	0.0146341	0.00962434	1.52054	3	202	31	3190	2.03444	202.966	31.9656	3189.03	0.920578
GO:0004519	3	205	31	3221	0.0146341	0.00962434	1.52054	3	202	31	3190	2.03444	202.966	31.9656	3189.03	0.920578
GO:0006888	2	205	19	3221	0.0097561	0.00589879	1.65392	2	203	19	3202	1.25657	203.743	19.7434	3201.26	0.925275
GO:0010468	2	205	19	3221	0.0097561	0.00589879	1.65392	2	203	19	3202	1.25657	203.743	19.7434	3201.26	0.925275
GO:0004713	2	205	19	3221	0.0097561	0.00589879	1.65392	2	203	19	3202	1.25657	203.743	19.7434	3201.26	0.925275
GO:0043197	2	205	19	3221	0.0097561	0.00589879	1.65392	2	203	19	3202	1.25657	203.743	19.7434	3201.26	0.925275
GO:0001525	2	205	19	3221	0.0097561	0.00589879	1.65392	2	203	19	3202	1.25657	203.743	19.7434	3201.26	0.925275
GO:0030141	2	205	19	3221	0.0097561	0.00589879	1.65392	2	203	19	3202	1.25657	203.743	19.7434	3201.26	0.925275
GO:0031201	1	205	8	3221	0.00487805	0.0024837	1.96402	1	204	8	3213	0.538529	204.461	8.46147	3212.54	0.935721
GO:0009790	1	205	8	3221	0.00487805	0.0024837	1.96402	1	204	8	3213	0.538529	204.461	8.46147	3212.54	0.935721
GO:0030317	1	205	8	3221	0.00487805	0.0024837	1.96402	1	204	8	3213	0.538529	204.461	8.46147	3212.54	0.935721
GO:0030168	1	205	8	3221	0.00487805	0.0024837	1.96402	1	204	8	3213	0.538529	204.461	8.46147	3212.54	0.935721
GO:0009408	1	205	8	3221	0.00487805	0.0024837	1.96402	1	204	8	3213	0.538529	204.461	8.46147	3212.54	0.935721
GO:0004175	1	205	8	3221	0.00487805	0.0024837	1.96402	1	204	8	3213	0.538529	204.461	8.46147	3212.54	0.935721
GO:0017124	1	205	8	3221	0.00487805	0.0024837	1.96402	1	204	8	3213	0.538529	204.461	8.46147	3212.54	0.935721
GO:0007612	1	205	8	3221	0.00487805	0.0024837	1.96402	1	204	8	3213	0.538529	204.461	8.46147	3212.54	0.935721
GO:0006898	1	205	8	3221	0.00487805	0.0024837	1.96402	1	204	8	3213	0.538529	204.461	8.46147	3212.54	0.935721
GO:0016050	1	205	8	3221	0.00487805	0.0024837	1.96402	1	204	8	3213	0.538529	204.461	8.46147	3212.54	0.935721
GO:0043484	1	205	8	3221	0.00487805	0.0024837	1.96402	1	204	8	3213	0.538529	204.461	8.46147	3212.54	0.935721
GO:0043332	1	205	8	3221	0.00487805	0.0024837	1.96402	1	204	8	3213	0.538529	204.461	8.46147	3212.54	0.935721
GO:0006665	1	205	8	3221	0.00487805	0.0024837	1.96402	1	204	8	3213	0.538529	204.461	8.46147	3212.54	0.935721
GO:0008013	1	205	8	3221	0.00487805	0.0024837	1.96402	1	204	8	3213	0.538529	204.461	8.46147	3212.54	0.935721
GO:0032922	1	205	8	3221	0.00487805	0.0024837	1.96402	1	204	8	3213	0.538529	204.461	8.46147	3212.54	0.935721
GO:0042826	1	205	8	3221	0.00487805	0.0024837	1.96402	1	204	8	3213	0.538529	204.461	8.46147	3212.54	0.935721
GO:0051568	1	205	8	3221	0.00487805	0.0024837	1.96402	1	204	8	3213	0.538529	204.461	8.46147	3212.54	0.935721
GO:0004867	1	205	8	3221	0.00487805	0.0024837	1.96402	1	204	8	3213	0.538529	204.461	8.46147	3212.54	0.935721
GO:0008286	1	205	8	3221	0.00487805	0.0024837	1.96402	1	204	8	3213	0.538529	204.461	8.46147	3212.54	0.935721
GO:0015631	1	205	8	3221	0.00487805	0.0024837	1.96402	1	204	8	3213	0.538529	204.461	8.46147	3212.54	0.935721
GO:0005977	1	205	8	3221	0.00487805	0.0024837	1.96402	1	204	8	3213	0.538529	204.461	8.46147	3212.54	0.935721
GO:0006821	1	205	8	3221	0.00487805	0.0024837	1.96402	1	204	8	3213	0.538529	204.461	8.46147	3212.54	0.935721
GO:0006200	1	205	8	3221	0.00487805	0.0024837	1.96402	1	204	8	3213	0.538529	204.461	8.46147	3212.54	0.935721
GO:0006869	1	205	8	3221	0.00487805	0.0024837	1.96402	1	204	8	3213	0.538529	204.461	8.46147	3212.54	0.935721
GO:0008584	1	205	8	3221	0.00487805	0.0024837	1.96402	1	204	8	3213	0.538529	204.461	8.46147	3212.54	0.935721
GO:0001938	1	205	8	3221	0.00487805	0.0024837	1.96402	1	204	8	3213	0.538529	204.461	8.46147	3212.54	0.935721
GO:0006468	5	205	59	3221	0.0243902	0.0183173	1.33154	5	200	59	3162	3.82954	201.17	60.1705	3160.83	0.942761
GO:0004708	2	205	20	3221	0.0097561	0.00620925	1.57122	2	203	20	3201	1.3164	203.684	20.6836	3200.32	0.944339
GO:0006355	10	205	129	3221	0.0487805	0.0400497	1.218	10	195	129	3092	8.31728	196.683	130.683	3090.32	0.944866
GO:0042383	4	205	46	3221	0.0195122	0.0142813	1.36628	4	201	46	3175	2.99183	202.008	47.0082	3173.99	0.947032
GO:0007049	4	205	46	3221	0.0195122	0.0142813	1.36628	4	201	46	3175	2.99183	202.008	47.0082	3173.99	0.947032
GO:0016529	3	205	33	3221	0.0146341	0.0102453	1.42838	3	202	33	3188	2.15412	202.846	33.8459	3187.15	0.948963
GO:0051726	2	205	21	3221	0.0097561	0.00651971	1.4964	2	203	21	3200	1.37624	203.624	21.6238	3199.38	0.959513
GO:0005923	2	205	21	3221	0.0097561	0.00651971	1.4964	2	203	21	3200	1.37624	203.624	21.6238	3199.38	0.959513
GO:0000165	3	205	34	3221	0.0146341	0.0105557	1.38637	3	202	34	3187	2.21395	202.786	34.786	3186.21	0.960013
GO:0072659	3	205	34	3221	0.0146341	0.0105557	1.38637	3	202	34	3187	2.21395	202.786	34.786	3186.21	0.960013
GO:0030155	1	205	9	3221	0.00487805	0.00279416	1.7458	1	204	9	3212	0.598365	204.402	9.40163	3211.6	0.962347
GO:0043022	1	205	9	3221	0.00487805	0.00279416	1.7458	1	204	9	3212	0.598365	204.402	9.40163	3211.6	0.962347
GO:2001237	1	205	9	3221	0.00487805	0.00279416	1.7458	1	204	9	3212	0.598365	204.402	9.40163	3211.6	0.962347
GO:0071260	1	205	9	3221	0.00487805	0.00279416	1.7458	1	204	9	3212	0.598365	204.402	9.40163	3211.6	0.962347
GO:0005913	1	205	9	3221	0.00487805	0.00279416	1.7458	1	204	9	3212	0.598365	204.402	9.40163	3211.6	0.962347
GO:0001077	1	205	9	3221	0.00487805	0.00279416	1.7458	1	204	9	3212	0.598365	204.402	9.40163	3211.6	0.962347
GO:0034976	1	205	9	3221	0.00487805	0.00279416	1.7458	1	204	9	3212	0.598365	204.402	9.40163	3211.6	0.962347
GO:0005694	1	205	9	3221	0.00487805	0.00279416	1.7458	1	204	9	3212	0.598365	204.402	9.40163	3211.6	0.962347
GO:0000776	1	205	9	3221	0.00487805	0.00279416	1.7458	1	204	9	3212	0.598365	204.402	9.40163	3211.6	0.962347
GO:0030175	1	205	9	3221	0.00487805	0.00279416	1.7458	1	204	9	3212	0.598365	204.402	9.40163	3211.6	0.962347
GO:0048786	1	205	9	3221	0.00487805	0.00279416	1.7458	1	204	9	3212	0.598365	204.402	9.40163	3211.6	0.962347
GO:0007611	1	205	9	3221	0.00487805	0.00279416	1.7458	1	204	9	3212	0.598365	204.402	9.40163	3211.6	0.962347
GO:0003756	1	205	9	3221	0.00487805	0.00279416	1.7458	1	204	9	3212	0.598365	204.402	9.40163	3211.6	0.962347
GO:0030286	1	205	9	3221	0.00487805	0.00279416	1.7458	1	204	9	3212	0.598365	204.402	9.40163	3211.6	0.962347
GO:0004722	1	205	9	3221	0.00487805	0.00279416	1.7458	1	204	9	3212	0.598365	204.402	9.40163	3211.6	0.962347
GO:0030199	1	205	9	3221	0.00487805	0.00279416	1.7458	1	204	9	3212	0.598365	204.402	9.40163	3211.6	0.962347
GO:0007094	1	205	9	3221	0.00487805	0.00279416	1.7458	1	204	9	3212	0.598365	204.402	9.40163	3211.6	0.962347
GO:0008340	1	205	9	3221	0.00487805	0.00279416	1.7458	1	204	9	3212	0.598365	204.402	9.40163	3211.6	0.962347
GO:0031225	1	205	9	3221	0.00487805	0.00279416	1.7458	1	204	9	3212	0.598365	204.402	9.40163	3211.6	0.962347
GO:0019902	1	205	9	3221	0.00487805	0.00279416	1.7458	1	204	9	3212	0.598365	204.402	9.40163	3211.6	0.962347
GO:0045087	4	205	48	3221	0.0195122	0.0149022	1.30935	4	201	48	3173	3.1115	201.888	48.8885	3172.11	0.964838
GO:0043005	5	205	62	3221	0.0243902	0.0192487	1.26711	5	200	62	3159	4.00905	200.991	62.991	3158.01	0.96634
GO:0005811	3	205	35	3221	0.0146341	0.0108662	1.34676	3	202	35	3186	2.27379	202.726	35.7262	3185.27	0.969234
GO:0015630	2	205	22	3221	0.0097561	0.00683018	1.42838	2	203	22	3199	1.43608	203.564	22.5639	3198.44	0.971372
GO:0006886	4	205	49	3221	0.0195122	0.0152127	1.28263	4	201	49	3172	3.17134	201.829	49.8287	3171.17	0.971935
GO:0001731	1	205	10	3221	0.00487805	0.00310463	1.57122	1	204	10	3211	0.658202	204.342	10.3418	3210.66	0.979283
GO:0019221	1	205	10	3221	0.00487805	0.00310463	1.57122	1	204	10	3211	0.658202	204.342	10.3418	3210.66	0.979283
GO:0033290	1	205	10	3221	0.00487805	0.00310463	1.57122	1	204	10	3211	0.658202	204.342	10.3418	3210.66	0.979283
GO:0005902	1	205	10	3221	0.00487805	0.00310463	1.57122	1	204	10	3211	0.658202	204.342	10.3418	3210.66	0.979283
GO:1902476	1	205	10	3221	0.00487805	0.00310463	1.57122	1	204	10	3211	0.658202	204.342	10.3418	3210.66	0.979283
GO:0045410	1	205	10	3221	0.00487805	0.00310463	1.57122	1	204	10	3211	0.658202	204.342	10.3418	3210.66	0.979283
GO:0016282	1	205	10	3221	0.00487805	0.00310463	1.57122	1	204	10	3211	0.658202	204.342	10.3418	3210.66	0.979283
GO:0042088	1	205	10	3221	0.00487805	0.00310463	1.57122	1	204	10	3211	0.658202	204.342	10.3418	3210.66	0.979283
GO:0051082	1	205	10	3221	0.00487805	0.00310463	1.57122	1	204	10	3211	0.658202	204.342	10.3418	3210.66	0.979283
GO:0042147	1	205	10	3221	0.00487805	0.00310463	1.57122	1	204	10	3211	0.658202	204.342	10.3418	3210.66	0.979283
GO:0001764	1	205	10	3221	0.00487805	0.00310463	1.57122	1	204	10	3211	0.658202	204.342	10.3418	3210.66	0.979283
GO:0043011	1	205	10	3221	0.00487805	0.00310463	1.57122	1	204	10	3211	0.658202	204.342	10.3418	3210.66	0.979283
GO:0070498	1	205	10	3221	0.00487805	0.00310463	1.57122	1	204	10	3211	0.658202	204.342	10.3418	3210.66	0.979283
GO:0002039	1	205	10	3221	0.00487805	0.00310463	1.57122	1	204	10	3211	0.658202	204.342	10.3418	3210.66	0.979283
GO:0000123	1	205	10	3221	0.00487805	0.00310463	1.57122	1	204	10	3211	0.658202	204.342	10.3418	3210.66	0.979283
GO:0005852	1	205	10	3221	0.00487805	0.00310463	1.57122	1	204	10	3211	0.658202	204.342	10.3418	3210.66	0.979283
GO:0007005	1	205	10	3221	0.00487805	0.00310463	1.57122	1	204	10	3211	0.658202	204.342	10.3418	3210.66	0.979283
GO:0045453	1	205	10	3221	0.00487805	0.00310463	1.57122	1	204	10	3211	0.658202	204.342	10.3418	3210.66	0.979283
GO:0045084	1	205	10	3221	0.00487805	0.00310463	1.57122	1	204	10	3211	0.658202	204.342	10.3418	3210.66	0.979283
GO:0072372	1	205	10	3221	0.00487805	0.00310463	1.57122	1	204	10	3211	0.658202	204.342	10.3418	3210.66	0.979283
GO:0007179	1	205	10	3221	0.00487805	0.00310463	1.57122	1	204	10	3211	0.658202	204.342	10.3418	3210.66	0.979283
GO:0031234	1	205	10	3221	0.00487805	0.00310463	1.57122	1	204	10	3211	0.658202	204.342	10.3418	3210.66	0.979283
GO:0051898	1	205	10	3221	0.00487805	0.00310463	1.57122	1	204	10	3211	0.658202	204.342	10.3418	3210.66	0.979283
GO:0007015	1	205	10	3221	0.00487805	0.00310463	1.57122	1	204	10	3211	0.658202	204.342	10.3418	3210.66	0.979283
GO:0006351	13	205	181	3221	0.0634146	0.0561937	1.1285	13	192	181	3040	11.6083	193.392	182.392	3038.61	0.979483
GO:0005096	2	205	23	3221	0.0097561	0.00714064	1.36628	2	203	23	3198	1.49591	203.504	23.5041	3197.5	0.980441
GO:0016568	2	205	23	3221	0.0097561	0.00714064	1.36628	2	203	23	3198	1.49591	203.504	23.5041	3197.5	0.980441
GO:0005741	2	205	23	3221	0.0097561	0.00714064	1.36628	2	203	23	3198	1.49591	203.504	23.5041	3197.5	0.980441
GO:0004843	2	205	23	3221	0.0097561	0.00714064	1.36628	2	203	23	3198	1.49591	203.504	23.5041	3197.5	0.980441
GO:0005681	2	205	23	3221	0.0097561	0.00714064	1.36628	2	203	23	3198	1.49591	203.504	23.5041	3197.5	0.980441
GO:2001259	2	205	24	3221	0.0097561	0.0074511	1.30935	2	203	24	3197	1.55575	203.444	24.4442	3196.56	0.987197
GO:0001701	2	205	24	3221	0.0097561	0.0074511	1.30935	2	203	24	3197	1.55575	203.444	24.4442	3196.56	0.987197
GO:0030507	3	205	38	3221	0.0146341	0.0117976	1.24044	3	202	38	3183	2.4533	202.547	38.5467	3182.45	0.987853
GO:2000679	1	205	11	3221	0.00487805	0.00341509	1.42838	1	204	11	3210	0.718039	204.282	11.282	3209.72	0.98957
GO:0042102	1	205	11	3221	0.00487805	0.00341509	1.42838	1	204	11	3210	0.718039	204.282	11.282	3209.72	0.98957
GO:0007249	1	205	11	3221	0.00487805	0.00341509	1.42838	1	204	11	3210	0.718039	204.282	11.282	3209.72	0.98957
GO:0006461	1	205	11	3221	0.00487805	0.00341509	1.42838	1	204	11	3210	0.718039	204.282	11.282	3209.72	0.98957
GO:0005778	1	205	11	3221	0.00487805	0.00341509	1.42838	1	204	11	3210	0.718039	204.282	11.282	3209.72	0.98957
GO:0005089	1	205	11	3221	0.00487805	0.00341509	1.42838	1	204	11	3210	0.718039	204.282	11.282	3209.72	0.98957
GO:0032092	1	205	11	3221	0.00487805	0.00341509	1.42838	1	204	11	3210	0.718039	204.282	11.282	3209.72	0.98957
GO:0006099	1	205	11	3221	0.00487805	0.00341509	1.42838	1	204	11	3210	0.718039	204.282	11.282	3209.72	0.98957
GO:0042734	1	205	11	3221	0.00487805	0.00341509	1.42838	1	204	11	3210	0.718039	204.282	11.282	3209.72	0.98957
GO:0030316	1	205	11	3221	0.00487805	0.00341509	1.42838	1	204	11	3210	0.718039	204.282	11.282	3209.72	0.98957
GO:0004177	1	205	11	3221	0.00487805	0.00341509	1.42838	1	204	11	3210	0.718039	204.282	11.282	3209.72	0.98957
GO:0030182	1	205	11	3221	0.00487805	0.00341509	1.42838	1	204	11	3210	0.718039	204.282	11.282	3209.72	0.98957
GO:0030863	1	205	11	3221	0.00487805	0.00341509	1.42838	1	204	11	3210	0.718039	204.282	11.282	3209.72	0.98957
GO:0008201	1	205	11	3221	0.00487805	0.00341509	1.42838	1	204	11	3210	0.718039	204.282	11.282	3209.72	0.98957
GO:0048468	1	205	11	3221	0.00487805	0.00341509	1.42838	1	204	11	3210	0.718039	204.282	11.282	3209.72	0.98957
GO:0045672	1	205	11	3221	0.00487805	0.00341509	1.42838	1	204	11	3210	0.718039	204.282	11.282	3209.72	0.98957
GO:0005813	7	205	97	3221	0.0341463	0.0301149	1.13387	7	198	97	3124	6.223	198.777	97.777	3123.22	0.991056
GO:0000187	2	205	25	3221	0.0097561	0.00776156	1.25698	2	203	25	3196	1.61559	203.384	25.3844	3195.62	0.992069
GO:0042384	2	205	25	3221	0.0097561	0.00776156	1.25698	2	203	25	3196	1.61559	203.384	25.3844	3195.62	0.992069
GO:0010008	2	205	25	3221	0.0097561	0.00776156	1.25698	2	203	25	3196	1.61559	203.384	25.3844	3195.62	0.992069
GO:0005829	26	205	387	3221	0.126829	0.120149	1.0556	26	179	387	2834	24.7125	180.288	388.288	2832.71	0.994002
GO:0044267	3	205	40	3221	0.0146341	0.0124185	1.17841	3	202	40	3181	2.57297	202.427	40.427	3180.57	0.994517
GO:0031966	1	205	12	3221	0.00487805	0.00372555	1.30935	1	204	12	3209	0.777875	204.222	12.2221	3208.78	0.995407
GO:0008234	1	205	12	3221	0.00487805	0.00372555	1.30935	1	204	12	3209	0.777875	204.222	12.2221	3208.78	0.995407
GO:0014070	1	205	12	3221	0.00487805	0.00372555	1.30935	1	204	12	3209	0.777875	204.222	12.2221	3208.78	0.995407
GO:0032968	1	205	12	3221	0.00487805	0.00372555	1.30935	1	204	12	3209	0.777875	204.222	12.2221	3208.78	0.995407
GO:0006325	1	205	12	3221	0.00487805	0.00372555	1.30935	1	204	12	3209	0.777875	204.222	12.2221	3208.78	0.995407
GO:0031666	1	205	12	3221	0.00487805	0.00372555	1.30935	1	204	12	3209	0.777875	204.222	12.2221	3208.78	0.995407
GO:0035064	1	205	12	3221	0.00487805	0.00372555	1.30935	1	204	12	3209	0.777875	204.222	12.2221	3208.78	0.995407
GO:0019003	1	205	12	3221	0.00487805	0.00372555	1.30935	1	204	12	3209	0.777875	204.222	12.2221	3208.78	0.995407
GO:0042787	1	205	12	3221	0.00487805	0.00372555	1.30935	1	204	12	3209	0.777875	204.222	12.2221	3208.78	0.995407
GO:0031901	1	205	12	3221	0.00487805	0.00372555	1.30935	1	204	12	3209	0.777875	204.222	12.2221	3208.78	0.995407
GO:0030097	1	205	12	3221	0.00487805	0.00372555	1.30935	1	204	12	3209	0.777875	204.222	12.2221	3208.78	0.995407
GO:0042803	5	205	70	3221	0.0243902	0.0217324	1.1223	5	200	70	3151	4.48774	200.512	70.5123	3150.49	0.995816
GO:0031965	3	205	41	3221	0.0146341	0.012729	1.14967	3	202	41	3180	2.63281	202.367	41.3672	3179.63	0.996609
GO:0003779	2	205	27	3221	0.0097561	0.00838249	1.16387	2	203	27	3194	1.73526	203.265	27.2647	3193.74	0.997632
GO:0007411	3	205	42	3221	0.0146341	0.0130394	1.1223	3	202	42	3179	2.69264	202.307	42.3074	3178.69	0.998066
GO:0045471	1	205	13	3221	0.00487805	0.00403601	1.20863	1	204	13	3208	0.837712	204.162	13.1623	3207.84	0.99838
GO:0001726	1	205	13	3221	0.00487805	0.00403601	1.20863	1	204	13	3208	0.837712	204.162	13.1623	3207.84	0.99838
GO:0060271	1	205	13	3221	0.00487805	0.00403601	1.20863	1	204	13	3208	0.837712	204.162	13.1623	3207.84	0.99838
GO:0001078	1	205	13	3221	0.00487805	0.00403601	1.20863	1	204	13	3208	0.837712	204.162	13.1623	3207.84	0.99838
GO:0042475	1	205	13	3221	0.00487805	0.00403601	1.20863	1	204	13	3208	0.837712	204.162	13.1623	3207.84	0.99838
GO:0072661	1	205	13	3221	0.00487805	0.00403601	1.20863	1	204	13	3208	0.837712	204.162	13.1623	3207.84	0.99838
GO:0004709	1	205	13	3221	0.00487805	0.00403601	1.20863	1	204	13	3208	0.837712	204.162	13.1623	3207.84	0.99838
GO:0006446	1	205	13	3221	0.00487805	0.00403601	1.20863	1	204	13	3208	0.837712	204.162	13.1623	3207.84	0.99838
GO:0001843	1	205	13	3221	0.00487805	0.00403601	1.20863	1	204	13	3208	0.837712	204.162	13.1623	3207.84	0.99838
GO:0007018	1	205	13	3221	0.00487805	0.00403601	1.20863	1	204	13	3208	0.837712	204.162	13.1623	3207.84	0.99838
GO:0001501	1	205	13	3221	0.00487805	0.00403601	1.20863	1	204	13	3208	0.837712	204.162	13.1623	3207.84	0.99838
GO:0043130	1	205	13	3221	0.00487805	0.00403601	1.20863	1	204	13	3208	0.837712	204.162	13.1623	3207.84	0.99838
GO:0034605	1	205	13	3221	0.00487805	0.00403601	1.20863	1	204	13	3208	0.837712	204.162	13.1623	3207.84	0.99838
GO:0046982	2	205	28	3221	0.0097561	0.00869295	1.1223	2	203	28	3193	1.7951	203.205	28.2049	3192.8	0.99895
GO:0004672	2	205	28	3221	0.0097561	0.00869295	1.1223	2	203	28	3193	1.7951	203.205	28.2049	3192.8	0.99895
GO:0015629	2	205	28	3221	0.0097561	0.00869295	1.1223	2	203	28	3193	1.7951	203.205	28.2049	3192.8	0.99895
GO:0006508	2	205	28	3221	0.0097561	0.00869295	1.1223	2	203	28	3193	1.7951	203.205	28.2049	3192.8	0.99895
GO:0005794	8	205	119	3221	0.0390244	0.036945	1.05628	8	197	119	3102	7.59924	197.401	119.401	3101.6	0.999058
GO:0030018	4	205	59	3221	0.0195122	0.0183173	1.06523	4	201	59	3162	3.7697	201.23	59.2303	3161.77	0.999502
GO:0043025	3	205	44	3221	0.0146341	0.0136604	1.07129	3	202	44	3177	2.81232	202.188	44.1877	3176.81	0.999584
GO:0035264	1	205	14	3221	0.00487805	0.00434648	1.1223	1	204	14	3207	0.897548	204.102	14.1025	3206.9	0.99963
GO:0005506	1	205	14	3221	0.00487805	0.00434648	1.1223	1	204	14	3207	0.897548	204.102	14.1025	3206.9	0.99963
GO:0035091	1	205	14	3221	0.00487805	0.00434648	1.1223	1	204	14	3207	0.897548	204.102	14.1025	3206.9	0.99963
GO:0003714	1	205	14	3221	0.00487805	0.00434648	1.1223	1	204	14	3207	0.897548	204.102	14.1025	3206.9	0.99963
GO:0007476	1	205	14	3221	0.00487805	0.00434648	1.1223	1	204	14	3207	0.897548	204.102	14.1025	3206.9	0.99963
GO:0050821	1	205	14	3221	0.00487805	0.00434648	1.1223	1	204	14	3207	0.897548	204.102	14.1025	3206.9	0.99963
GO:0009267	1	205	14	3221	0.00487805	0.00434648	1.1223	1	204	14	3207	0.897548	204.102	14.1025	3206.9	0.99963
GO:0008565	1	205	14	3221	0.00487805	0.00434648	1.1223	1	204	14	3207	0.897548	204.102	14.1025	3206.9	0.99963
GO:0030054	5	205	75	3221	0.0243902	0.0232847	1.04748	5	200	75	3146	4.78692	200.213	75.2131	3145.79	0.999722
GO:0005925	4	205	60	3221	0.0195122	0.0186278	1.04748	4	201	60	3161	3.82954	201.17	60.1705	3160.83	0.999802
GO:0030154	3	205	45	3221	0.0146341	0.0139708	1.04748	3	202	45	3176	2.87215	202.128	45.1278	3175.87	0.999872
GO:0004702	2	205	30	3221	0.0097561	0.00931388	1.04748	2	203	30	3191	1.91477	203.085	30.0852	3190.91	0.999931
GO:0006810	2	205	30	3221	0.0097561	0.00931388	1.04748	2	203	30	3191	1.91477	203.085	30.0852	3190.91	0.999931
GO:0016023	1	205	15	3221	0.00487805	0.00465694	1.04748	1	204	15	3206	0.957385	204.043	15.0426	3205.96	0.999976
GO:0000086	1	205	15	3221	0.00487805	0.00465694	1.04748	1	204	15	3206	0.957385	204.043	15.0426	3205.96	0.999976
GO:0032403	1	205	15	3221	0.00487805	0.00465694	1.04748	1	204	15	3206	0.957385	204.043	15.0426	3205.96	0.999976
GO:0004872	1	205	15	3221	0.00487805	0.00465694	1.04748	1	204	15	3206	0.957385	204.043	15.0426	3205.96	0.999976
GO:0046872	16	205	252	3221	0.0780488	0.0782366	0.9976	16	189	252	2969	16.0362	188.964	251.964	2969.04	1
GO:0043565	3	205	47	3221	0.0146341	0.0145917	1.00291	3	202	47	3174	2.99183	202.008	47.0082	3173.99	1
GO:0005874	5	205	79	3221	0.0243902	0.0245265	0.994443	5	200	79	3142	5.02627	199.974	78.9737	3142.03	1
GO:0006955	1	205	16	3221	0.00487805	0.0049674	0.982012	1	204	16	3205	1.01722	203.983	15.9828	3205.02	0.999999
GO:0030198	1	205	16	3221	0.00487805	0.0049674	0.982012	1	204	16	3205	1.01722	203.983	15.9828	3205.02	0.999999
GO:0000978	1	205	16	3221	0.00487805	0.0049674	0.982012	1	204	16	3205	1.01722	203.983	15.9828	3205.02	0.999999
GO:0050852	1	205	16	3221	0.00487805	0.0049674	0.982012	1	204	16	3205	1.01722	203.983	15.9828	3205.02	0.999999
GO:0003777	1	205	16	3221	0.00487805	0.0049674	0.982012	1	204	16	3205	1.01722	203.983	15.9828	3205.02	0.999999
GO:0005905	1	205	16	3221	0.00487805	0.0049674	0.982012	1	204	16	3205	1.01722	203.983	15.9828	3205.02	0.999999
GO:0030036	2	205	32	3221	0.0097561	0.0099348	0.982012	2	203	32	3189	2.03444	202.966	31.9656	3189.03	0.999996
GO:0006974	2	205	32	3221	0.0097561	0.0099348	0.982012	2	203	32	3189	2.03444	202.966	31.9656	3189.03	0.999996
GO:0005764	4	205	64	3221	0.0195122	0.0198696	0.982012	4	201	64	3157	4.06888	200.931	63.9311	3157.07	0.999988
GO:0006511	2	205	33	3221	0.0097561	0.0102453	0.952254	2	203	33	3188	2.09428	202.906	32.9057	3188.09	0.999918
GO:0045892	2	205	33	3221	0.0097561	0.0102453	0.952254	2	203	33	3188	2.09428	202.906	32.9057	3188.09	0.999918
GO:0004252	1	205	17	3221	0.00487805	0.00527786	0.924247	1	204	17	3204	1.07706	203.923	16.9229	3204.08	0.99988
GO:0016605	1	205	17	3221	0.00487805	0.00527786	0.924247	1	204	17	3204	1.07706	203.923	16.9229	3204.08	0.99988
GO:0007052	1	205	17	3221	0.00487805	0.00527786	0.924247	1	204	17	3204	1.07706	203.923	16.9229	3204.08	0.99988
GO:0030426	1	205	17	3221	0.00487805	0.00527786	0.924247	1	204	17	3204	1.07706	203.923	16.9229	3204.08	0.99988
GO:0016477	1	205	17	3221	0.00487805	0.00527786	0.924247	1	204	17	3204	1.07706	203.923	16.9229	3204.08	0.99988
GO:0030336	1	205	17	3221	0.00487805	0.00527786	0.924247	1	204	17	3204	1.07706	203.923	16.9229	3204.08	0.99988
GO:0007507	1	205	17	3221	0.00487805	0.00527786	0.924247	1	204	17	3204	1.07706	203.923	16.9229	3204.08	0.99988
GO:0003755	1	205	17	3221	0.00487805	0.00527786	0.924247	1	204	17	3204	1.07706	203.923	16.9229	3204.08	0.99988
GO:0016363	1	205	17	3221	0.00487805	0.00527786	0.924247	1	204	17	3204	1.07706	203.923	16.9229	3204.08	0.99988
GO:0005856	5	205	82	3221	0.0243902	0.0254579	0.958061	5	200	82	3139	5.20578	199.794	81.7942	3139.21	0.999778
GO:0008285	2	205	34	3221	0.0097561	0.0105557	0.924247	2	203	34	3187	2.15412	202.846	33.8459	3187.15	0.999658
GO:0007596	1	205	18	3221	0.00487805	0.00558833	0.8729	1	204	18	3203	1.13689	203.863	17.8631	3203.14	0.999381
GO:0030246	1	205	18	3221	0.00487805	0.00558833	0.8729	1	204	18	3203	1.13689	203.863	17.8631	3203.14	0.999381
GO:0071222	1	205	18	3221	0.00487805	0.00558833	0.8729	1	204	18	3203	1.13689	203.863	17.8631	3203.14	0.999381
GO:0006813	1	205	18	3221	0.00487805	0.00558833	0.8729	1	204	18	3203	1.13689	203.863	17.8631	3203.14	0.999381
GO:0090090	1	205	18	3221	0.00487805	0.00558833	0.8729	1	204	18	3203	1.13689	203.863	17.8631	3203.14	0.999381
GO:0001503	1	205	18	3221	0.00487805	0.00558833	0.8729	1	204	18	3203	1.13689	203.863	17.8631	3203.14	0.999381
GO:0005635	2	205	35	3221	0.0097561	0.0108662	0.89784	2	203	35	3186	2.21395	202.786	34.786	3186.21	0.999124
GO:0005911	2	205	35	3221	0.0097561	0.0108662	0.89784	2	203	35	3186	2.21395	202.786	34.786	3186.21	0.999124
GO:0055114	7	205	117	3221	0.0341463	0.0363241	0.940046	7	198	117	3104	7.41973	197.58	116.58	3104.42	0.998881
GO:0005654	16	205	262	3221	0.0780488	0.0813412	0.959523	16	189	262	2959	16.6346	188.365	261.365	2959.63	0.998763
GO:0008022	1	205	19	3221	0.00487805	0.00589879	0.826958	1	204	19	3202	1.19673	203.803	18.8033	3202.2	0.998306
GO:0051015	1	205	19	3221	0.00487805	0.00589879	0.826958	1	204	19	3202	1.19673	203.803	18.8033	3202.2	0.998306
GO:0008134	2	205	36	3221	0.0097561	0.0111767	0.8729	2	203	36	3185	2.27379	202.726	35.7262	3185.27	0.998243
GO:0045944	5	205	86	3221	0.0243902	0.0266998	0.9135	5	200	86	3135	5.44513	199.555	85.5549	3135.45	0.997916
GO:0012505	1	205	20	3221	0.00487805	0.00620925	0.78561	1	204	20	3201	1.25657	203.743	19.7434	3201.26	0.996528
GO:0020037	1	205	20	3221	0.00487805	0.00620925	0.78561	1	204	20	3201	1.25657	203.743	19.7434	3201.26	0.996528
GO:0061630	1	205	20	3221	0.00487805	0.00620925	0.78561	1	204	20	3201	1.25657	203.743	19.7434	3201.26	0.996528
GO:0005777	1	205	20	3221	0.00487805	0.00620925	0.78561	1	204	20	3201	1.25657	203.743	19.7434	3201.26	0.996528
GO:0005576	5	205	88	3221	0.0243902	0.0273207	0.892738	5	200	88	3133	5.5648	199.435	87.4352	3133.56	0.995905
GO:0008152	2	205	38	3221	0.0097561	0.0117976	0.826958	2	203	38	3183	2.39346	202.607	37.6065	3183.39	0.995216
GO:0005929	2	205	38	3221	0.0097561	0.0117976	0.826958	2	203	38	3183	2.39346	202.607	37.6065	3183.39	0.995216
GO:0004222	1	205	21	3221	0.00487805	0.00651971	0.7482	1	204	21	3200	1.3164	203.684	20.6836	3200.32	0.993971
GO:0006470	1	205	21	3221	0.00487805	0.00651971	0.7482	1	204	21	3200	1.3164	203.684	20.6836	3200.32	0.993971
GO:0045211	4	205	73	3221	0.0195122	0.0226638	0.860942	4	201	73	3148	4.60741	200.393	72.3926	3148.61	0.993336
GO:0005615	4	205	74	3221	0.0195122	0.0229742	0.849308	4	201	74	3147	4.66725	200.333	73.3327	3147.67	0.991374
GO:0051260	1	205	22	3221	0.00487805	0.00683018	0.714191	1	204	22	3199	1.37624	203.624	21.6238	3199.38	0.990593
GO:0051028	1	205	22	3221	0.00487805	0.00683018	0.714191	1	204	22	3199	1.37624	203.624	21.6238	3199.38	0.990593
GO:0030027	1	205	22	3221	0.00487805	0.00683018	0.714191	1	204	22	3199	1.37624	203.624	21.6238	3199.38	0.990593
GO:0023014	1	205	22	3221	0.00487805	0.00683018	0.714191	1	204	22	3199	1.37624	203.624	21.6238	3199.38	0.990593
GO:0045454	1	205	22	3221	0.00487805	0.00683018	0.714191	1	204	22	3199	1.37624	203.624	21.6238	3199.38	0.990593
GO:0005765	2	205	40	3221	0.0097561	0.0124185	0.78561	2	203	40	3181	2.51313	202.487	39.4869	3181.51	0.990255
GO:0006366	2	205	40	3221	0.0097561	0.0124185	0.78561	2	203	40	3181	2.51313	202.487	39.4869	3181.51	0.990255
GO:0009186	5	205	92	3221	0.0243902	0.0285626	0.853924	5	200	92	3129	5.80414	199.196	91.1959	3129.8	0.989078
GO:0016324	1	205	23	3221	0.00487805	0.00714064	0.683139	1	204	23	3198	1.43608	203.564	22.5639	3198.44	0.986382
GO:0019901	2	205	42	3221	0.0097561	0.0130394	0.7482	2	203	42	3179	2.63281	202.367	41.3672	3179.63	0.983198
GO:0005215	1	205	24	3221	0.00487805	0.0074511	0.654675	1	204	24	3197	1.49591	203.504	23.5041	3197.5	0.981344
GO:0046777	1	205	24	3221	0.00487805	0.0074511	0.654675	1	204	24	3197	1.49591	203.504	23.5041	3197.5	0.981344
GO:0003743	1	205	25	3221	0.00487805	0.00776156	0.628488	1	204	25	3196	1.55575	203.444	24.4442	3196.56	0.975501
GO:0003700	3	205	62	3221	0.0146341	0.0192487	0.760268	3	202	62	3159	3.88938	201.111	61.1106	3159.89	0.974214
GO:0043231	2	205	44	3221	0.0097561	0.0136604	0.714191	2	203	44	3177	2.75248	202.248	43.2475	3177.75	0.973998
GO:0008380	2	205	44	3221	0.0097561	0.0136604	0.714191	2	203	44	3177	2.75248	202.248	43.2475	3177.75	0.973998
GO:0055085	2	205	44	3221	0.0097561	0.0136604	0.714191	2	203	44	3177	2.75248	202.248	43.2475	3177.75	0.973998
GO:0007275	2	205	45	3221	0.0097561	0.0139708	0.69832	2	203	45	3176	2.81232	202.188	44.1877	3176.81	0.968605
GO:0000166	3	205	65	3221	0.0146341	0.0201801	0.725178	3	202	65	3156	4.06888	200.931	63.9311	3157.07	0.95914
GO:0008289	1	205	28	3221	0.00487805	0.00869295	0.56115	1	204	28	3193	1.73526	203.265	27.2647	3193.74	0.953473
GO:0005200	1	205	28	3221	0.00487805	0.00869295	0.56115	1	204	28	3193	1.73526	203.265	27.2647	3193.74	0.953473
GO:0005875	1	205	28	3221	0.00487805	0.00869295	0.56115	1	204	28	3193	1.73526	203.265	27.2647	3193.74	0.953473
GO:0000209	1	205	28	3221	0.00487805	0.00869295	0.56115	1	204	28	3193	1.73526	203.265	27.2647	3193.74	0.953473
GO:0005789	7	205	138	3221	0.0341463	0.0428438	0.796995	7	198	138	3083	8.6763	196.324	136.324	3084.68	0.948435
GO:0005509	5	205	103	3221	0.0243902	0.0319776	0.762728	5	200	103	3118	6.46235	198.538	101.538	3119.46	0.947689
GO:0034220	1	205	29	3221	0.00487805	0.00900342	0.5418	1	204	29	3192	1.7951	203.205	28.2049	3192.8	0.944771
GO:0006397	2	205	49	3221	0.0097561	0.0152127	0.641314	2	203	49	3172	3.05166	201.948	47.9483	3173.05	0.942031
GO:0000122	3	205	68	3221	0.0146341	0.0211115	0.693185	3	202	68	3153	4.24839	200.752	66.7516	3154.25	0.940563
GO:0016607	1	205	30	3221	0.00487805	0.00931388	0.52374	1	204	30	3191	1.85493	203.145	29.1451	3191.85	0.935464
GO:0005730	6	205	123	3221	0.0292683	0.0381869	0.766449	6	199	123	3098	7.71891	197.281	121.281	3099.72	0.935436
GO:0003682	2	205	50	3221	0.0097561	0.0155231	0.628488	2	203	50	3171	3.1115	201.888	48.8885	3172.11	0.934224
GO:0016887	1	205	31	3221	0.00487805	0.00962434	0.506845	1	204	31	3190	1.91477	203.085	30.0852	3190.91	0.925599
GO:0045893	1	205	32	3221	0.00487805	0.0099348	0.491006	1	204	32	3189	1.97461	203.025	31.0254	3189.97	0.915223
GO:0008284	2	205	54	3221	0.0097561	0.016765	0.581933	2	203	54	3167	3.35085	201.649	52.6492	3168.35	0.898978
GO:0006184	1	205	34	3221	0.00487805	0.0105557	0.462123	1	204	34	3187	2.09428	202.906	32.9057	3188.09	0.893119
GO:0048471	5	205	112	3221	0.0243902	0.0347718	0.701437	5	200	112	3109	7.00088	197.999	109.999	3111	0.889587
GO:0070062	16	205	312	3221	0.0780488	0.0968643	0.805754	16	189	312	2909	19.6264	185.374	308.374	2912.63	0.852299
GO:0016021	26	205	486	3221	0.126829	0.150885	0.84057	26	179	486	2735	30.6363	174.364	481.364	2739.64	0.830875
GO:0016032	1	205	41	3221	0.00487805	0.012729	0.383224	1	204	41	3180	2.51313	202.487	39.4869	3181.51	0.805836
GO:0005622	1	205	41	3221	0.00487805	0.012729	0.383224	1	204	41	3180	2.51313	202.487	39.4869	3181.51	0.805836
GO:0044281	3	205	85	3221	0.0146341	0.0263893	0.554548	3	202	85	3136	5.26562	199.734	82.7344	3138.27	0.785724
GO:0016567	1	205	48	3221	0.00487805	0.0149022	0.327337	1	204	48	3173	2.93199	202.068	46.068	3174.93	0.711705
GO:0003924	1	205	48	3221	0.00487805	0.0149022	0.327337	1	204	48	3173	2.93199	202.068	46.068	3174.93	0.711705
GO:0005759	1	205	51	3221	0.00487805	0.0158336	0.308082	1	204	51	3170	3.1115	201.888	48.8885	3172.11	0.671335
GO:0005525	2	205	74	3221	0.0097561	0.0229742	0.424654	2	203	74	3147	4.54758	200.452	71.4524	3149.55	0.670222
GO:0044822	5	205	160	3221	0.0243902	0.049674	0.491006	5	200	160	3061	9.87303	195.127	155.127	3065.87	0.442322
GO:0005739	9	205	252	3221	0.0439024	0.0782366	0.56115	9	196	252	2969	15.6173	189.383	245.383	2975.62	0.357751
GO:0005743	1	205	91	3221	0.00487805	0.0282521	0.172661	1	204	91	3130	5.50496	199.495	86.495	3134.5	0.258301
GO:0016020	9	205	273	3221	0.0439024	0.0847563	0.517984	9	196	273	2948	16.8739	188.126	265.126	2955.87	0.234861

## Sheet: dja-miR-novel2
dja-miR-novel2								OBSERVED				EXPECTED
GO term	go count probe	genes probe	go count ref	genes ref	frac. in probe	frac. in ref	enrich. in probe	probe yes	probe no	ref yes	ref no	go yes	go no	ref yes	ref no	p	Bonferroni p		GO term description
GO:0044233	3	136	4	3221	0.0220588	0.00124185	17.7629	3	133	4	3217	0.283587	135.716	6.71641	3214.28	5.40978e-06	0.00528536		mitochondria-associated endoplasmic reticulum membrane
GO:0061024	4	136	8	3221	0.0294118	0.0024837	11.8419	4	132	8	3213	0.486148	135.514	11.5139	3209.49	7.2617e-06	0.00709468		membrane organization
GO:0031413	2	136	2	3221	0.0147059	0.000620925	23.6838	2	134	2	3219	0.162049	135.838	3.83795	3217.16	7.34602e-05
GO:0001750	2	136	2	3221	0.0147059	0.000620925	23.6838	2	134	2	3219	0.162049	135.838	3.83795	3217.16	7.34602e-05
GO:0050881	2	136	2	3221	0.0147059	0.000620925	23.6838	2	134	2	3219	0.162049	135.838	3.83795	3217.16	7.34602e-05
GO:0050690	2	136	2	3221	0.0147059	0.000620925	23.6838	2	134	2	3219	0.162049	135.838	3.83795	3217.16	7.34602e-05
GO:0048570	2	136	3	3221	0.0147059	0.000931388	15.7892	2	134	3	3218	0.202562	135.797	4.79744	3216.2	0.000834921
GO:0035253	2	136	3	3221	0.0147059	0.000931388	15.7892	2	134	3	3218	0.202562	135.797	4.79744	3216.2	0.000834921
GO:0051213	2	136	3	3221	0.0147059	0.000931388	15.7892	2	134	3	3218	0.202562	135.797	4.79744	3216.2	0.000834921
GO:0016082	2	136	3	3221	0.0147059	0.000931388	15.7892	2	134	3	3218	0.202562	135.797	4.79744	3216.2	0.000834921
GO:0007430	2	136	3	3221	0.0147059	0.000931388	15.7892	2	134	3	3218	0.202562	135.797	4.79744	3216.2	0.000834921
GO:0060439	2	136	3	3221	0.0147059	0.000931388	15.7892	2	134	3	3218	0.202562	135.797	4.79744	3216.2	0.000834921
GO:0006869	3	136	8	3221	0.0220588	0.0024837	8.88143	3	133	8	3213	0.445636	135.554	10.5544	3210.45	0.00157011
GO:2001237	3	136	9	3221	0.0220588	0.00279416	7.89461	3	133	9	3212	0.486148	135.514	11.5139	3209.49	0.0035092
GO:0070064	2	136	4	3221	0.0147059	0.00124185	11.8419	2	134	4	3217	0.243074	135.757	5.75693	3215.24	0.00410901
GO:0031396	2	136	4	3221	0.0147059	0.00124185	11.8419	2	134	4	3217	0.243074	135.757	5.75693	3215.24	0.00410901
GO:0030307	2	136	4	3221	0.0147059	0.00124185	11.8419	2	134	4	3217	0.243074	135.757	5.75693	3215.24	0.00410901
GO:0006892	2	136	4	3221	0.0147059	0.00124185	11.8419	2	134	4	3217	0.243074	135.757	5.75693	3215.24	0.00410901
GO:0043198	2	136	4	3221	0.0147059	0.00124185	11.8419	2	134	4	3217	0.243074	135.757	5.75693	3215.24	0.00410901
GO:1903307	1	136	1	3221	0.00735294	0.000310463	23.6838	1	135	1	3220	0.0810247	135.919	1.91898	3219.08	0.0124529
GO:0031957	1	136	1	3221	0.00735294	0.000310463	23.6838	1	135	1	3220	0.0810247	135.919	1.91898	3219.08	0.0124529
GO:0060996	1	136	1	3221	0.00735294	0.000310463	23.6838	1	135	1	3220	0.0810247	135.919	1.91898	3219.08	0.0124529
GO:0016790	1	136	1	3221	0.00735294	0.000310463	23.6838	1	135	1	3220	0.0810247	135.919	1.91898	3219.08	0.0124529
GO:0043162	1	136	1	3221	0.00735294	0.000310463	23.6838	1	135	1	3220	0.0810247	135.919	1.91898	3219.08	0.0124529
GO:0031113	1	136	1	3221	0.00735294	0.000310463	23.6838	1	135	1	3220	0.0810247	135.919	1.91898	3219.08	0.0124529
GO:0060242	1	136	1	3221	0.00735294	0.000310463	23.6838	1	135	1	3220	0.0810247	135.919	1.91898	3219.08	0.0124529
GO:0006476	1	136	1	3221	0.00735294	0.000310463	23.6838	1	135	1	3220	0.0810247	135.919	1.91898	3219.08	0.0124529
GO:0031101	1	136	1	3221	0.00735294	0.000310463	23.6838	1	135	1	3220	0.0810247	135.919	1.91898	3219.08	0.0124529
GO:0051005	1	136	1	3221	0.00735294	0.000310463	23.6838	1	135	1	3220	0.0810247	135.919	1.91898	3219.08	0.0124529
GO:0071567	1	136	1	3221	0.00735294	0.000310463	23.6838	1	135	1	3220	0.0810247	135.919	1.91898	3219.08	0.0124529
GO:0008444	1	136	1	3221	0.00735294	0.000310463	23.6838	1	135	1	3220	0.0810247	135.919	1.91898	3219.08	0.0124529
GO:0006515	1	136	1	3221	0.00735294	0.000310463	23.6838	1	135	1	3220	0.0810247	135.919	1.91898	3219.08	0.0124529
GO:0006655	1	136	1	3221	0.00735294	0.000310463	23.6838	1	135	1	3220	0.0810247	135.919	1.91898	3219.08	0.0124529
GO:0022406	1	136	1	3221	0.00735294	0.000310463	23.6838	1	135	1	3220	0.0810247	135.919	1.91898	3219.08	0.0124529
GO:1902165	1	136	1	3221	0.00735294	0.000310463	23.6838	1	135	1	3220	0.0810247	135.919	1.91898	3219.08	0.0124529
GO:0070848	1	136	1	3221	0.00735294	0.000310463	23.6838	1	135	1	3220	0.0810247	135.919	1.91898	3219.08	0.0124529
GO:0006295	1	136	1	3221	0.00735294	0.000310463	23.6838	1	135	1	3220	0.0810247	135.919	1.91898	3219.08	0.0124529
GO:0001672	1	136	1	3221	0.00735294	0.000310463	23.6838	1	135	1	3220	0.0810247	135.919	1.91898	3219.08	0.0124529
GO:0031953	1	136	1	3221	0.00735294	0.000310463	23.6838	1	135	1	3220	0.0810247	135.919	1.91898	3219.08	0.0124529
GO:0032940	1	136	1	3221	0.00735294	0.000310463	23.6838	1	135	1	3220	0.0810247	135.919	1.91898	3219.08	0.0124529
GO:1901300	1	136	1	3221	0.00735294	0.000310463	23.6838	1	135	1	3220	0.0810247	135.919	1.91898	3219.08	0.0124529
GO:1902236	1	136	1	3221	0.00735294	0.000310463	23.6838	1	135	1	3220	0.0810247	135.919	1.91898	3219.08	0.0124529
GO:0070845	1	136	1	3221	0.00735294	0.000310463	23.6838	1	135	1	3220	0.0810247	135.919	1.91898	3219.08	0.0124529
GO:0090042	1	136	1	3221	0.00735294	0.000310463	23.6838	1	135	1	3220	0.0810247	135.919	1.91898	3219.08	0.0124529
GO:0006296	1	136	1	3221	0.00735294	0.000310463	23.6838	1	135	1	3220	0.0810247	135.919	1.91898	3219.08	0.0124529
GO:0003863	1	136	1	3221	0.00735294	0.000310463	23.6838	1	135	1	3220	0.0810247	135.919	1.91898	3219.08	0.0124529
GO:0030903	1	136	1	3221	0.00735294	0.000310463	23.6838	1	135	1	3220	0.0810247	135.919	1.91898	3219.08	0.0124529
GO:1900126	1	136	1	3221	0.00735294	0.000310463	23.6838	1	135	1	3220	0.0810247	135.919	1.91898	3219.08	0.0124529
GO:0043325	1	136	1	3221	0.00735294	0.000310463	23.6838	1	135	1	3220	0.0810247	135.919	1.91898	3219.08	0.0124529
GO:0042308	1	136	1	3221	0.00735294	0.000310463	23.6838	1	135	1	3220	0.0810247	135.919	1.91898	3219.08	0.0124529
GO:0015379	1	136	1	3221	0.00735294	0.000310463	23.6838	1	135	1	3220	0.0810247	135.919	1.91898	3219.08	0.0124529
GO:0010837	1	136	1	3221	0.00735294	0.000310463	23.6838	1	135	1	3220	0.0810247	135.919	1.91898	3219.08	0.0124529
GO:0032509	1	136	1	3221	0.00735294	0.000310463	23.6838	1	135	1	3220	0.0810247	135.919	1.91898	3219.08	0.0124529
GO:0003151	1	136	1	3221	0.00735294	0.000310463	23.6838	1	135	1	3220	0.0810247	135.919	1.91898	3219.08	0.0124529
GO:0070846	1	136	1	3221	0.00735294	0.000310463	23.6838	1	135	1	3220	0.0810247	135.919	1.91898	3219.08	0.0124529
GO:0043242	1	136	1	3221	0.00735294	0.000310463	23.6838	1	135	1	3220	0.0810247	135.919	1.91898	3219.08	0.0124529
GO:2000768	1	136	1	3221	0.00735294	0.000310463	23.6838	1	135	1	3220	0.0810247	135.919	1.91898	3219.08	0.0124529
GO:0042903	1	136	1	3221	0.00735294	0.000310463	23.6838	1	135	1	3220	0.0810247	135.919	1.91898	3219.08	0.0124529
GO:0048752	1	136	1	3221	0.00735294	0.000310463	23.6838	1	135	1	3220	0.0810247	135.919	1.91898	3219.08	0.0124529
GO:0008308	1	136	1	3221	0.00735294	0.000310463	23.6838	1	135	1	3220	0.0810247	135.919	1.91898	3219.08	0.0124529
GO:0010668	1	136	1	3221	0.00735294	0.000310463	23.6838	1	135	1	3220	0.0810247	135.919	1.91898	3219.08	0.0124529
GO:0070672	1	136	1	3221	0.00735294	0.000310463	23.6838	1	135	1	3220	0.0810247	135.919	1.91898	3219.08	0.0124529
GO:0042471	1	136	1	3221	0.00735294	0.000310463	23.6838	1	135	1	3220	0.0810247	135.919	1.91898	3219.08	0.0124529
GO:0071218	1	136	1	3221	0.00735294	0.000310463	23.6838	1	135	1	3220	0.0810247	135.919	1.91898	3219.08	0.0124529
GO:0097038	1	136	1	3221	0.00735294	0.000310463	23.6838	1	135	1	3220	0.0810247	135.919	1.91898	3219.08	0.0124529
GO:0097227	1	136	1	3221	0.00735294	0.000310463	23.6838	1	135	1	3220	0.0810247	135.919	1.91898	3219.08	0.0124529
GO:0035878	1	136	1	3221	0.00735294	0.000310463	23.6838	1	135	1	3220	0.0810247	135.919	1.91898	3219.08	0.0124529
GO:1903071	1	136	1	3221	0.00735294	0.000310463	23.6838	1	135	1	3220	0.0810247	135.919	1.91898	3219.08	0.0124529
GO:0033235	1	136	1	3221	0.00735294	0.000310463	23.6838	1	135	1	3220	0.0810247	135.919	1.91898	3219.08	0.0124529
GO:0006953	1	136	1	3221	0.00735294	0.000310463	23.6838	1	135	1	3220	0.0810247	135.919	1.91898	3219.08	0.0124529
GO:0005903	1	136	1	3221	0.00735294	0.000310463	23.6838	1	135	1	3220	0.0810247	135.919	1.91898	3219.08	0.0124529
GO:0030289	1	136	1	3221	0.00735294	0.000310463	23.6838	1	135	1	3220	0.0810247	135.919	1.91898	3219.08	0.0124529
GO:0030878	1	136	1	3221	0.00735294	0.000310463	23.6838	1	135	1	3220	0.0810247	135.919	1.91898	3219.08	0.0124529
GO:0035540	1	136	1	3221	0.00735294	0.000310463	23.6838	1	135	1	3220	0.0810247	135.919	1.91898	3219.08	0.0124529
GO:0010972	1	136	1	3221	0.00735294	0.000310463	23.6838	1	135	1	3220	0.0810247	135.919	1.91898	3219.08	0.0124529
GO:0043316	1	136	1	3221	0.00735294	0.000310463	23.6838	1	135	1	3220	0.0810247	135.919	1.91898	3219.08	0.0124529
GO:0008186	1	136	1	3221	0.00735294	0.000310463	23.6838	1	135	1	3220	0.0810247	135.919	1.91898	3219.08	0.0124529
GO:2000737	1	136	1	3221	0.00735294	0.000310463	23.6838	1	135	1	3220	0.0810247	135.919	1.91898	3219.08	0.0124529
GO:0000109	1	136	1	3221	0.00735294	0.000310463	23.6838	1	135	1	3220	0.0810247	135.919	1.91898	3219.08	0.0124529
GO:1990037	1	136	1	3221	0.00735294	0.000310463	23.6838	1	135	1	3220	0.0810247	135.919	1.91898	3219.08	0.0124529
GO:0031076	1	136	1	3221	0.00735294	0.000310463	23.6838	1	135	1	3220	0.0810247	135.919	1.91898	3219.08	0.0124529
GO:0071973	1	136	1	3221	0.00735294	0.000310463	23.6838	1	135	1	3220	0.0810247	135.919	1.91898	3219.08	0.0124529
GO:0010570	1	136	1	3221	0.00735294	0.000310463	23.6838	1	135	1	3220	0.0810247	135.919	1.91898	3219.08	0.0124529
GO:0003143	1	136	1	3221	0.00735294	0.000310463	23.6838	1	135	1	3220	0.0810247	135.919	1.91898	3219.08	0.0124529
GO:0060285	1	136	1	3221	0.00735294	0.000310463	23.6838	1	135	1	3220	0.0810247	135.919	1.91898	3219.08	0.0124529
GO:0071480	1	136	1	3221	0.00735294	0.000310463	23.6838	1	135	1	3220	0.0810247	135.919	1.91898	3219.08	0.0124529
GO:0006518	1	136	1	3221	0.00735294	0.000310463	23.6838	1	135	1	3220	0.0810247	135.919	1.91898	3219.08	0.0124529
GO:0070306	1	136	1	3221	0.00735294	0.000310463	23.6838	1	135	1	3220	0.0810247	135.919	1.91898	3219.08	0.0124529
GO:0048211	1	136	1	3221	0.00735294	0.000310463	23.6838	1	135	1	3220	0.0810247	135.919	1.91898	3219.08	0.0124529
GO:0006312	1	136	1	3221	0.00735294	0.000310463	23.6838	1	135	1	3220	0.0810247	135.919	1.91898	3219.08	0.0124529
GO:0046323	1	136	1	3221	0.00735294	0.000310463	23.6838	1	135	1	3220	0.0810247	135.919	1.91898	3219.08	0.0124529
GO:0036297	1	136	1	3221	0.00735294	0.000310463	23.6838	1	135	1	3220	0.0810247	135.919	1.91898	3219.08	0.0124529
GO:0035770	1	136	1	3221	0.00735294	0.000310463	23.6838	1	135	1	3220	0.0810247	135.919	1.91898	3219.08	0.0124529
GO:0060831	1	136	1	3221	0.00735294	0.000310463	23.6838	1	135	1	3220	0.0810247	135.919	1.91898	3219.08	0.0124529
GO:0048489	1	136	1	3221	0.00735294	0.000310463	23.6838	1	135	1	3220	0.0810247	135.919	1.91898	3219.08	0.0124529
GO:0048333	1	136	1	3221	0.00735294	0.000310463	23.6838	1	135	1	3220	0.0810247	135.919	1.91898	3219.08	0.0124529
GO:0042805	1	136	1	3221	0.00735294	0.000310463	23.6838	1	135	1	3220	0.0810247	135.919	1.91898	3219.08	0.0124529
GO:0097629	1	136	1	3221	0.00735294	0.000310463	23.6838	1	135	1	3220	0.0810247	135.919	1.91898	3219.08	0.0124529
GO:0070201	1	136	1	3221	0.00735294	0.000310463	23.6838	1	135	1	3220	0.0810247	135.919	1.91898	3219.08	0.0124529
GO:0030379	1	136	1	3221	0.00735294	0.000310463	23.6838	1	135	1	3220	0.0810247	135.919	1.91898	3219.08	0.0124529
GO:0005545	1	136	1	3221	0.00735294	0.000310463	23.6838	1	135	1	3220	0.0810247	135.919	1.91898	3219.08	0.0124529
GO:0035967	1	136	1	3221	0.00735294	0.000310463	23.6838	1	135	1	3220	0.0810247	135.919	1.91898	3219.08	0.0124529
GO:0016236	1	136	1	3221	0.00735294	0.000310463	23.6838	1	135	1	3220	0.0810247	135.919	1.91898	3219.08	0.0124529
GO:1990182	1	136	1	3221	0.00735294	0.000310463	23.6838	1	135	1	3220	0.0810247	135.919	1.91898	3219.08	0.0124529
GO:0048339	1	136	1	3221	0.00735294	0.000310463	23.6838	1	135	1	3220	0.0810247	135.919	1.91898	3219.08	0.0124529
GO:0048368	1	136	1	3221	0.00735294	0.000310463	23.6838	1	135	1	3220	0.0810247	135.919	1.91898	3219.08	0.0124529
GO:0030214	1	136	1	3221	0.00735294	0.000310463	23.6838	1	135	1	3220	0.0810247	135.919	1.91898	3219.08	0.0124529
GO:0007317	1	136	1	3221	0.00735294	0.000310463	23.6838	1	135	1	3220	0.0810247	135.919	1.91898	3219.08	0.0124529
GO:0060117	1	136	1	3221	0.00735294	0.000310463	23.6838	1	135	1	3220	0.0810247	135.919	1.91898	3219.08	0.0124529
GO:0060828	1	136	1	3221	0.00735294	0.000310463	23.6838	1	135	1	3220	0.0810247	135.919	1.91898	3219.08	0.0124529
GO:0030119	1	136	1	3221	0.00735294	0.000310463	23.6838	1	135	1	3220	0.0810247	135.919	1.91898	3219.08	0.0124529
GO:0031593	1	136	1	3221	0.00735294	0.000310463	23.6838	1	135	1	3220	0.0810247	135.919	1.91898	3219.08	0.0124529
GO:0004605	1	136	1	3221	0.00735294	0.000310463	23.6838	1	135	1	3220	0.0810247	135.919	1.91898	3219.08	0.0124529
GO:0072091	1	136	1	3221	0.00735294	0.000310463	23.6838	1	135	1	3220	0.0810247	135.919	1.91898	3219.08	0.0124529
GO:0043241	1	136	1	3221	0.00735294	0.000310463	23.6838	1	135	1	3220	0.0810247	135.919	1.91898	3219.08	0.0124529
GO:0060666	1	136	1	3221	0.00735294	0.000310463	23.6838	1	135	1	3220	0.0810247	135.919	1.91898	3219.08	0.0124529
GO:0014902	1	136	1	3221	0.00735294	0.000310463	23.6838	1	135	1	3220	0.0810247	135.919	1.91898	3219.08	0.0124529
GO:0032205	1	136	1	3221	0.00735294	0.000310463	23.6838	1	135	1	3220	0.0810247	135.919	1.91898	3219.08	0.0124529
GO:0010608	1	136	1	3221	0.00735294	0.000310463	23.6838	1	135	1	3220	0.0810247	135.919	1.91898	3219.08	0.0124529
GO:0022409	1	136	1	3221	0.00735294	0.000310463	23.6838	1	135	1	3220	0.0810247	135.919	1.91898	3219.08	0.0124529
GO:0050811	1	136	1	3221	0.00735294	0.000310463	23.6838	1	135	1	3220	0.0810247	135.919	1.91898	3219.08	0.0124529
GO:0072139	1	136	1	3221	0.00735294	0.000310463	23.6838	1	135	1	3220	0.0810247	135.919	1.91898	3219.08	0.0124529
GO:0032307	1	136	1	3221	0.00735294	0.000310463	23.6838	1	135	1	3220	0.0810247	135.919	1.91898	3219.08	0.0124529
GO:0016320	1	136	1	3221	0.00735294	0.000310463	23.6838	1	135	1	3220	0.0810247	135.919	1.91898	3219.08	0.0124529
GO:0033093	1	136	1	3221	0.00735294	0.000310463	23.6838	1	135	1	3220	0.0810247	135.919	1.91898	3219.08	0.0124529
GO:0071914	1	136	1	3221	0.00735294	0.000310463	23.6838	1	135	1	3220	0.0810247	135.919	1.91898	3219.08	0.0124529
GO:0017154	1	136	1	3221	0.00735294	0.000310463	23.6838	1	135	1	3220	0.0810247	135.919	1.91898	3219.08	0.0124529
GO:0015288	1	136	1	3221	0.00735294	0.000310463	23.6838	1	135	1	3220	0.0810247	135.919	1.91898	3219.08	0.0124529
GO:1903435	1	136	1	3221	0.00735294	0.000310463	23.6838	1	135	1	3220	0.0810247	135.919	1.91898	3219.08	0.0124529
GO:0046622	1	136	1	3221	0.00735294	0.000310463	23.6838	1	135	1	3220	0.0810247	135.919	1.91898	3219.08	0.0124529
GO:0060050	1	136	1	3221	0.00735294	0.000310463	23.6838	1	135	1	3220	0.0810247	135.919	1.91898	3219.08	0.0124529
GO:0047676	1	136	1	3221	0.00735294	0.000310463	23.6838	1	135	1	3220	0.0810247	135.919	1.91898	3219.08	0.0124529
GO:0061055	1	136	1	3221	0.00735294	0.000310463	23.6838	1	135	1	3220	0.0810247	135.919	1.91898	3219.08	0.0124529
GO:0000720	1	136	1	3221	0.00735294	0.000310463	23.6838	1	135	1	3220	0.0810247	135.919	1.91898	3219.08	0.0124529
GO:0036257	1	136	1	3221	0.00735294	0.000310463	23.6838	1	135	1	3220	0.0810247	135.919	1.91898	3219.08	0.0124529
GO:0006605	1	136	1	3221	0.00735294	0.000310463	23.6838	1	135	1	3220	0.0810247	135.919	1.91898	3219.08	0.0124529
GO:0060042	1	136	1	3221	0.00735294	0.000310463	23.6838	1	135	1	3220	0.0810247	135.919	1.91898	3219.08	0.0124529
GO:0010465	1	136	1	3221	0.00735294	0.000310463	23.6838	1	135	1	3220	0.0810247	135.919	1.91898	3219.08	0.0124529
GO:0010216	1	136	1	3221	0.00735294	0.000310463	23.6838	1	135	1	3220	0.0810247	135.919	1.91898	3219.08	0.0124529
GO:0048156	1	136	1	3221	0.00735294	0.000310463	23.6838	1	135	1	3220	0.0810247	135.919	1.91898	3219.08	0.0124529
GO:0072112	1	136	1	3221	0.00735294	0.000310463	23.6838	1	135	1	3220	0.0810247	135.919	1.91898	3219.08	0.0124529
GO:0032525	1	136	1	3221	0.00735294	0.000310463	23.6838	1	135	1	3220	0.0810247	135.919	1.91898	3219.08	0.0124529
GO:0006949	1	136	1	3221	0.00735294	0.000310463	23.6838	1	135	1	3220	0.0810247	135.919	1.91898	3219.08	0.0124529
GO:0010842	1	136	1	3221	0.00735294	0.000310463	23.6838	1	135	1	3220	0.0810247	135.919	1.91898	3219.08	0.0124529
GO:0032575	1	136	1	3221	0.00735294	0.000310463	23.6838	1	135	1	3220	0.0810247	135.919	1.91898	3219.08	0.0124529
GO:1902459	1	136	1	3221	0.00735294	0.000310463	23.6838	1	135	1	3220	0.0810247	135.919	1.91898	3219.08	0.0124529
GO:0090035	1	136	1	3221	0.00735294	0.000310463	23.6838	1	135	1	3220	0.0810247	135.919	1.91898	3219.08	0.0124529
GO:0034676	1	136	1	3221	0.00735294	0.000310463	23.6838	1	135	1	3220	0.0810247	135.919	1.91898	3219.08	0.0124529
GO:1900062	1	136	1	3221	0.00735294	0.000310463	23.6838	1	135	1	3220	0.0810247	135.919	1.91898	3219.08	0.0124529
GO:0001618	1	136	1	3221	0.00735294	0.000310463	23.6838	1	135	1	3220	0.0810247	135.919	1.91898	3219.08	0.0124529
GO:0070885	1	136	1	3221	0.00735294	0.000310463	23.6838	1	135	1	3220	0.0810247	135.919	1.91898	3219.08	0.0124529
GO:0031668	1	136	1	3221	0.00735294	0.000310463	23.6838	1	135	1	3220	0.0810247	135.919	1.91898	3219.08	0.0124529
GO:0097186	1	136	1	3221	0.00735294	0.000310463	23.6838	1	135	1	3220	0.0810247	135.919	1.91898	3219.08	0.0124529
GO:0070286	1	136	1	3221	0.00735294	0.000310463	23.6838	1	135	1	3220	0.0810247	135.919	1.91898	3219.08	0.0124529
GO:0051222	1	136	1	3221	0.00735294	0.000310463	23.6838	1	135	1	3220	0.0810247	135.919	1.91898	3219.08	0.0124529
GO:0001302	1	136	1	3221	0.00735294	0.000310463	23.6838	1	135	1	3220	0.0810247	135.919	1.91898	3219.08	0.0124529
GO:0048406	1	136	1	3221	0.00735294	0.000310463	23.6838	1	135	1	3220	0.0810247	135.919	1.91898	3219.08	0.0124529
GO:0051788	1	136	1	3221	0.00735294	0.000310463	23.6838	1	135	1	3220	0.0810247	135.919	1.91898	3219.08	0.0124529
GO:0071354	1	136	1	3221	0.00735294	0.000310463	23.6838	1	135	1	3220	0.0810247	135.919	1.91898	3219.08	0.0124529
GO:0071558	1	136	1	3221	0.00735294	0.000310463	23.6838	1	135	1	3220	0.0810247	135.919	1.91898	3219.08	0.0124529
GO:0006975	1	136	1	3221	0.00735294	0.000310463	23.6838	1	135	1	3220	0.0810247	135.919	1.91898	3219.08	0.0124529
GO:0032474	1	136	1	3221	0.00735294	0.000310463	23.6838	1	135	1	3220	0.0810247	135.919	1.91898	3219.08	0.0124529
GO:0071468	1	136	1	3221	0.00735294	0.000310463	23.6838	1	135	1	3220	0.0810247	135.919	1.91898	3219.08	0.0124529
GO:0051276	2	136	5	3221	0.0147059	0.00155231	9.47353	2	134	5	3216	0.283587	135.716	6.71641	3214.28	0.0125659
GO:0008408	2	136	5	3221	0.0147059	0.00155231	9.47353	2	134	5	3216	0.283587	135.716	6.71641	3214.28	0.0125659
GO:0048701	2	136	5	3221	0.0147059	0.00155231	9.47353	2	134	5	3216	0.283587	135.716	6.71641	3214.28	0.0125659
GO:0005547	2	136	5	3221	0.0147059	0.00155231	9.47353	2	134	5	3216	0.283587	135.716	6.71641	3214.28	0.0125659
GO:0016337	2	136	5	3221	0.0147059	0.00155231	9.47353	2	134	5	3216	0.283587	135.716	6.71641	3214.28	0.0125659
GO:0008022	4	136	19	3221	0.0294118	0.00589879	4.98607	4	132	19	3202	0.931784	135.068	22.0682	3198.93	0.0140823
GO:0006887	5	136	29	3221	0.0367647	0.00900342	4.08342	5	131	29	3192	1.37742	134.623	32.6226	3188.38	0.0183031
GO:0005198	5	136	29	3221	0.0367647	0.00900342	4.08342	5	131	29	3192	1.37742	134.623	32.6226	3188.38	0.0183031
GO:0005901	2	136	6	3221	0.0147059	0.00186278	7.89461	2	134	6	3215	0.324099	135.676	7.6759	3213.32	0.0285881
GO:2001235	2	136	6	3221	0.0147059	0.00186278	7.89461	2	134	6	3215	0.324099	135.676	7.6759	3213.32	0.0285881
GO:0032588	2	136	6	3221	0.0147059	0.00186278	7.89461	2	134	6	3215	0.324099	135.676	7.6759	3213.32	0.0285881
GO:0008582	2	136	6	3221	0.0147059	0.00186278	7.89461	2	134	6	3215	0.324099	135.676	7.6759	3213.32	0.0285881
GO:0030424	5	136	33	3221	0.0367647	0.0102453	3.58846	5	131	33	3188	1.53947	134.461	36.4605	3184.54	0.0420524
GO:0000139	8	136	69	3221	0.0588235	0.0214219	2.74595	8	128	69	3152	3.11945	132.881	73.8805	3147.12	0.043106
GO:0035264	3	136	14	3221	0.0220588	0.00434648	5.07511	3	133	14	3207	0.68871	135.311	16.3113	3204.69	0.0434925
GO:0005793	3	136	14	3221	0.0220588	0.00434648	5.07511	3	133	14	3207	0.68871	135.311	16.3113	3204.69	0.0434925
GO:0008333	2	136	7	3221	0.0147059	0.00217324	6.76681	2	134	7	3214	0.364611	135.635	8.63539	3212.36	0.053456
GO:0005795	2	136	7	3221	0.0147059	0.00217324	6.76681	2	134	7	3214	0.364611	135.635	8.63539	3212.36	0.053456
GO:0042995	2	136	7	3221	0.0147059	0.00217324	6.76681	2	134	7	3214	0.364611	135.635	8.63539	3212.36	0.053456
GO:0043542	2	136	7	3221	0.0147059	0.00217324	6.76681	2	134	7	3214	0.364611	135.635	8.63539	3212.36	0.053456
GO:0030136	2	136	7	3221	0.0147059	0.00217324	6.76681	2	134	7	3214	0.364611	135.635	8.63539	3212.36	0.053456
GO:0010634	2	136	7	3221	0.0147059	0.00217324	6.76681	2	134	7	3214	0.364611	135.635	8.63539	3212.36	0.053456
GO:0032088	4	136	24	3221	0.0294118	0.0074511	3.9473	4	132	24	3197	1.13435	134.866	26.8657	3194.13	0.0548348
GO:0016023	3	136	15	3221	0.0220588	0.00465694	4.73676	3	133	15	3206	0.729223	135.271	17.2708	3203.73	0.0599319
GO:0005905	3	136	16	3221	0.0220588	0.0049674	4.44072	3	133	16	3205	0.769735	135.23	18.2303	3202.77	0.079487
GO:0009986	6	136	49	3221	0.0441176	0.0152127	2.90006	6	130	49	3172	2.22818	133.772	52.7718	3168.23	0.0797671
GO:0006886	6	136	49	3221	0.0441176	0.0152127	2.90006	6	130	49	3172	2.22818	133.772	52.7718	3168.23	0.0797671
GO:0045056	1	136	2	3221	0.00735294	0.000620925	11.8419	1	135	2	3219	0.121537	135.878	2.87846	3218.12	0.0849175
GO:0000407	1	136	2	3221	0.00735294	0.000620925	11.8419	1	135	2	3219	0.121537	135.878	2.87846	3218.12	0.0849175
GO:0045190	1	136	2	3221	0.00735294	0.000620925	11.8419	1	135	2	3219	0.121537	135.878	2.87846	3218.12	0.0849175
GO:0035372	1	136	2	3221	0.00735294	0.000620925	11.8419	1	135	2	3219	0.121537	135.878	2.87846	3218.12	0.0849175
GO:0032926	1	136	2	3221	0.00735294	0.000620925	11.8419	1	135	2	3219	0.121537	135.878	2.87846	3218.12	0.0849175
GO:0008610	1	136	2	3221	0.00735294	0.000620925	11.8419	1	135	2	3219	0.121537	135.878	2.87846	3218.12	0.0849175
GO:0001569	1	136	2	3221	0.00735294	0.000620925	11.8419	1	135	2	3219	0.121537	135.878	2.87846	3218.12	0.0849175
GO:0019217	1	136	2	3221	0.00735294	0.000620925	11.8419	1	135	2	3219	0.121537	135.878	2.87846	3218.12	0.0849175
GO:0060389	1	136	2	3221	0.00735294	0.000620925	11.8419	1	135	2	3219	0.121537	135.878	2.87846	3218.12	0.0849175
GO:0007044	1	136	2	3221	0.00735294	0.000620925	11.8419	1	135	2	3219	0.121537	135.878	2.87846	3218.12	0.0849175
GO:0008135	1	136	2	3221	0.00735294	0.000620925	11.8419	1	135	2	3219	0.121537	135.878	2.87846	3218.12	0.0849175
GO:0072001	1	136	2	3221	0.00735294	0.000620925	11.8419	1	135	2	3219	0.121537	135.878	2.87846	3218.12	0.0849175
GO:0045786	1	136	2	3221	0.00735294	0.000620925	11.8419	1	135	2	3219	0.121537	135.878	2.87846	3218.12	0.0849175
GO:2001243	1	136	2	3221	0.00735294	0.000620925	11.8419	1	135	2	3219	0.121537	135.878	2.87846	3218.12	0.0849175
GO:0042987	1	136	2	3221	0.00735294	0.000620925	11.8419	1	135	2	3219	0.121537	135.878	2.87846	3218.12	0.0849175
GO:0019882	1	136	2	3221	0.00735294	0.000620925	11.8419	1	135	2	3219	0.121537	135.878	2.87846	3218.12	0.0849175
GO:0005229	1	136	2	3221	0.00735294	0.000620925	11.8419	1	135	2	3219	0.121537	135.878	2.87846	3218.12	0.0849175
GO:0004407	1	136	2	3221	0.00735294	0.000620925	11.8419	1	135	2	3219	0.121537	135.878	2.87846	3218.12	0.0849175
GO:0031123	1	136	2	3221	0.00735294	0.000620925	11.8419	1	135	2	3219	0.121537	135.878	2.87846	3218.12	0.0849175
GO:0051879	1	136	2	3221	0.00735294	0.000620925	11.8419	1	135	2	3219	0.121537	135.878	2.87846	3218.12	0.0849175
GO:0042327	1	136	2	3221	0.00735294	0.000620925	11.8419	1	135	2	3219	0.121537	135.878	2.87846	3218.12	0.0849175
GO:2000772	1	136	2	3221	0.00735294	0.000620925	11.8419	1	135	2	3219	0.121537	135.878	2.87846	3218.12	0.0849175
GO:0040040	1	136	2	3221	0.00735294	0.000620925	11.8419	1	135	2	3219	0.121537	135.878	2.87846	3218.12	0.0849175
GO:0010870	1	136	2	3221	0.00735294	0.000620925	11.8419	1	135	2	3219	0.121537	135.878	2.87846	3218.12	0.0849175
GO:0000347	1	136	2	3221	0.00735294	0.000620925	11.8419	1	135	2	3219	0.121537	135.878	2.87846	3218.12	0.0849175
GO:0030056	1	136	2	3221	0.00735294	0.000620925	11.8419	1	135	2	3219	0.121537	135.878	2.87846	3218.12	0.0849175
GO:0060325	1	136	2	3221	0.00735294	0.000620925	11.8419	1	135	2	3219	0.121537	135.878	2.87846	3218.12	0.0849175
GO:0010883	1	136	2	3221	0.00735294	0.000620925	11.8419	1	135	2	3219	0.121537	135.878	2.87846	3218.12	0.0849175
GO:0031016	1	136	2	3221	0.00735294	0.000620925	11.8419	1	135	2	3219	0.121537	135.878	2.87846	3218.12	0.0849175
GO:0032041	1	136	2	3221	0.00735294	0.000620925	11.8419	1	135	2	3219	0.121537	135.878	2.87846	3218.12	0.0849175
GO:0045185	1	136	2	3221	0.00735294	0.000620925	11.8419	1	135	2	3219	0.121537	135.878	2.87846	3218.12	0.0849175
GO:0001047	1	136	2	3221	0.00735294	0.000620925	11.8419	1	135	2	3219	0.121537	135.878	2.87846	3218.12	0.0849175
GO:0006895	1	136	2	3221	0.00735294	0.000620925	11.8419	1	135	2	3219	0.121537	135.878	2.87846	3218.12	0.0849175
GO:0060341	1	136	2	3221	0.00735294	0.000620925	11.8419	1	135	2	3219	0.121537	135.878	2.87846	3218.12	0.0849175
GO:0004756	1	136	2	3221	0.00735294	0.000620925	11.8419	1	135	2	3219	0.121537	135.878	2.87846	3218.12	0.0849175
GO:0034696	1	136	2	3221	0.00735294	0.000620925	11.8419	1	135	2	3219	0.121537	135.878	2.87846	3218.12	0.0849175
GO:0070840	1	136	2	3221	0.00735294	0.000620925	11.8419	1	135	2	3219	0.121537	135.878	2.87846	3218.12	0.0849175
GO:0050900	1	136	2	3221	0.00735294	0.000620925	11.8419	1	135	2	3219	0.121537	135.878	2.87846	3218.12	0.0849175
GO:0016056	1	136	2	3221	0.00735294	0.000620925	11.8419	1	135	2	3219	0.121537	135.878	2.87846	3218.12	0.0849175
GO:0070765	1	136	2	3221	0.00735294	0.000620925	11.8419	1	135	2	3219	0.121537	135.878	2.87846	3218.12	0.0849175
GO:0070842	1	136	2	3221	0.00735294	0.000620925	11.8419	1	135	2	3219	0.121537	135.878	2.87846	3218.12	0.0849175
GO:0042622	1	136	2	3221	0.00735294	0.000620925	11.8419	1	135	2	3219	0.121537	135.878	2.87846	3218.12	0.0849175
GO:0016234	1	136	2	3221	0.00735294	0.000620925	11.8419	1	135	2	3219	0.121537	135.878	2.87846	3218.12	0.0849175
GO:0032924	1	136	2	3221	0.00735294	0.000620925	11.8419	1	135	2	3219	0.121537	135.878	2.87846	3218.12	0.0849175
GO:0043320	1	136	2	3221	0.00735294	0.000620925	11.8419	1	135	2	3219	0.121537	135.878	2.87846	3218.12	0.0849175
GO:0060317	1	136	2	3221	0.00735294	0.000620925	11.8419	1	135	2	3219	0.121537	135.878	2.87846	3218.12	0.0849175
GO:0050265	1	136	2	3221	0.00735294	0.000620925	11.8419	1	135	2	3219	0.121537	135.878	2.87846	3218.12	0.0849175
GO:0048190	1	136	2	3221	0.00735294	0.000620925	11.8419	1	135	2	3219	0.121537	135.878	2.87846	3218.12	0.0849175
GO:0070382	1	136	2	3221	0.00735294	0.000620925	11.8419	1	135	2	3219	0.121537	135.878	2.87846	3218.12	0.0849175
GO:0048663	1	136	2	3221	0.00735294	0.000620925	11.8419	1	135	2	3219	0.121537	135.878	2.87846	3218.12	0.0849175
GO:0008039	1	136	2	3221	0.00735294	0.000620925	11.8419	1	135	2	3219	0.121537	135.878	2.87846	3218.12	0.0849175
GO:0060136	1	136	2	3221	0.00735294	0.000620925	11.8419	1	135	2	3219	0.121537	135.878	2.87846	3218.12	0.0849175
GO:0000400	1	136	2	3221	0.00735294	0.000620925	11.8419	1	135	2	3219	0.121537	135.878	2.87846	3218.12	0.0849175
GO:0055123	1	136	2	3221	0.00735294	0.000620925	11.8419	1	135	2	3219	0.121537	135.878	2.87846	3218.12	0.0849175
GO:0010811	1	136	2	3221	0.00735294	0.000620925	11.8419	1	135	2	3219	0.121537	135.878	2.87846	3218.12	0.0849175
GO:0033627	1	136	2	3221	0.00735294	0.000620925	11.8419	1	135	2	3219	0.121537	135.878	2.87846	3218.12	0.0849175
GO:0097372	1	136	2	3221	0.00735294	0.000620925	11.8419	1	135	2	3219	0.121537	135.878	2.87846	3218.12	0.0849175
GO:0070723	1	136	2	3221	0.00735294	0.000620925	11.8419	1	135	2	3219	0.121537	135.878	2.87846	3218.12	0.0849175
GO:0071526	1	136	2	3221	0.00735294	0.000620925	11.8419	1	135	2	3219	0.121537	135.878	2.87846	3218.12	0.0849175
GO:0016235	1	136	2	3221	0.00735294	0.000620925	11.8419	1	135	2	3219	0.121537	135.878	2.87846	3218.12	0.0849175
GO:0051090	1	136	2	3221	0.00735294	0.000620925	11.8419	1	135	2	3219	0.121537	135.878	2.87846	3218.12	0.0849175
GO:0005024	1	136	2	3221	0.00735294	0.000620925	11.8419	1	135	2	3219	0.121537	135.878	2.87846	3218.12	0.0849175
GO:0032410	1	136	2	3221	0.00735294	0.000620925	11.8419	1	135	2	3219	0.121537	135.878	2.87846	3218.12	0.0849175
GO:0035166	1	136	2	3221	0.00735294	0.000620925	11.8419	1	135	2	3219	0.121537	135.878	2.87846	3218.12	0.0849175
GO:0030130	1	136	2	3221	0.00735294	0.000620925	11.8419	1	135	2	3219	0.121537	135.878	2.87846	3218.12	0.0849175
GO:0002089	1	136	2	3221	0.00735294	0.000620925	11.8419	1	135	2	3219	0.121537	135.878	2.87846	3218.12	0.0849175
GO:0032780	1	136	2	3221	0.00735294	0.000620925	11.8419	1	135	2	3219	0.121537	135.878	2.87846	3218.12	0.0849175
GO:0060351	1	136	2	3221	0.00735294	0.000620925	11.8419	1	135	2	3219	0.121537	135.878	2.87846	3218.12	0.0849175
GO:0046969	1	136	2	3221	0.00735294	0.000620925	11.8419	1	135	2	3219	0.121537	135.878	2.87846	3218.12	0.0849175
GO:0046332	1	136	2	3221	0.00735294	0.000620925	11.8419	1	135	2	3219	0.121537	135.878	2.87846	3218.12	0.0849175
GO:0010457	1	136	2	3221	0.00735294	0.000620925	11.8419	1	135	2	3219	0.121537	135.878	2.87846	3218.12	0.0849175
GO:0044319	1	136	2	3221	0.00735294	0.000620925	11.8419	1	135	2	3219	0.121537	135.878	2.87846	3218.12	0.0849175
GO:0034983	1	136	2	3221	0.00735294	0.000620925	11.8419	1	135	2	3219	0.121537	135.878	2.87846	3218.12	0.0849175
GO:0046970	1	136	2	3221	0.00735294	0.000620925	11.8419	1	135	2	3219	0.121537	135.878	2.87846	3218.12	0.0849175
GO:0072583	1	136	2	3221	0.00735294	0.000620925	11.8419	1	135	2	3219	0.121537	135.878	2.87846	3218.12	0.0849175
GO:1902108	1	136	2	3221	0.00735294	0.000620925	11.8419	1	135	2	3219	0.121537	135.878	2.87846	3218.12	0.0849175
GO:0017156	1	136	2	3221	0.00735294	0.000620925	11.8419	1	135	2	3219	0.121537	135.878	2.87846	3218.12	0.0849175
GO:0030318	1	136	2	3221	0.00735294	0.000620925	11.8419	1	135	2	3219	0.121537	135.878	2.87846	3218.12	0.0849175
GO:0030212	1	136	2	3221	0.00735294	0.000620925	11.8419	1	135	2	3219	0.121537	135.878	2.87846	3218.12	0.0849175
GO:0000042	1	136	2	3221	0.00735294	0.000620925	11.8419	1	135	2	3219	0.121537	135.878	2.87846	3218.12	0.0849175
GO:0006403	1	136	2	3221	0.00735294	0.000620925	11.8419	1	135	2	3219	0.121537	135.878	2.87846	3218.12	0.0849175
GO:0030132	1	136	2	3221	0.00735294	0.000620925	11.8419	1	135	2	3219	0.121537	135.878	2.87846	3218.12	0.0849175
GO:0060017	1	136	2	3221	0.00735294	0.000620925	11.8419	1	135	2	3219	0.121537	135.878	2.87846	3218.12	0.0849175
GO:0030857	1	136	2	3221	0.00735294	0.000620925	11.8419	1	135	2	3219	0.121537	135.878	2.87846	3218.12	0.0849175
GO:0003844	1	136	2	3221	0.00735294	0.000620925	11.8419	1	135	2	3219	0.121537	135.878	2.87846	3218.12	0.0849175
GO:0005025	1	136	2	3221	0.00735294	0.000620925	11.8419	1	135	2	3219	0.121537	135.878	2.87846	3218.12	0.0849175
GO:0032585	1	136	2	3221	0.00735294	0.000620925	11.8419	1	135	2	3219	0.121537	135.878	2.87846	3218.12	0.0849175
GO:0003016	1	136	2	3221	0.00735294	0.000620925	11.8419	1	135	2	3219	0.121537	135.878	2.87846	3218.12	0.0849175
GO:0060037	1	136	2	3221	0.00735294	0.000620925	11.8419	1	135	2	3219	0.121537	135.878	2.87846	3218.12	0.0849175
GO:0001076	1	136	2	3221	0.00735294	0.000620925	11.8419	1	135	2	3219	0.121537	135.878	2.87846	3218.12	0.0849175
GO:0003383	1	136	2	3221	0.00735294	0.000620925	11.8419	1	135	2	3219	0.121537	135.878	2.87846	3218.12	0.0849175
GO:0031581	1	136	2	3221	0.00735294	0.000620925	11.8419	1	135	2	3219	0.121537	135.878	2.87846	3218.12	0.0849175
GO:0045598	1	136	2	3221	0.00735294	0.000620925	11.8419	1	135	2	3219	0.121537	135.878	2.87846	3218.12	0.0849175
GO:0043235	1	136	2	3221	0.00735294	0.000620925	11.8419	1	135	2	3219	0.121537	135.878	2.87846	3218.12	0.0849175
GO:0034185	1	136	2	3221	0.00735294	0.000620925	11.8419	1	135	2	3219	0.121537	135.878	2.87846	3218.12	0.0849175
GO:0048227	1	136	2	3221	0.00735294	0.000620925	11.8419	1	135	2	3219	0.121537	135.878	2.87846	3218.12	0.0849175
GO:0032970	1	136	2	3221	0.00735294	0.000620925	11.8419	1	135	2	3219	0.121537	135.878	2.87846	3218.12	0.0849175
GO:0050804	1	136	2	3221	0.00735294	0.000620925	11.8419	1	135	2	3219	0.121537	135.878	2.87846	3218.12	0.0849175
GO:0070411	1	136	2	3221	0.00735294	0.000620925	11.8419	1	135	2	3219	0.121537	135.878	2.87846	3218.12	0.0849175
GO:0005114	1	136	2	3221	0.00735294	0.000620925	11.8419	1	135	2	3219	0.121537	135.878	2.87846	3218.12	0.0849175
GO:0030382	1	136	2	3221	0.00735294	0.000620925	11.8419	1	135	2	3219	0.121537	135.878	2.87846	3218.12	0.0849175
GO:0043393	1	136	2	3221	0.00735294	0.000620925	11.8419	1	135	2	3219	0.121537	135.878	2.87846	3218.12	0.0849175
GO:0050877	1	136	2	3221	0.00735294	0.000620925	11.8419	1	135	2	3219	0.121537	135.878	2.87846	3218.12	0.0849175
GO:0000018	1	136	2	3221	0.00735294	0.000620925	11.8419	1	135	2	3219	0.121537	135.878	2.87846	3218.12	0.0849175
GO:0033269	1	136	2	3221	0.00735294	0.000620925	11.8419	1	135	2	3219	0.121537	135.878	2.87846	3218.12	0.0849175
GO:0032469	1	136	2	3221	0.00735294	0.000620925	11.8419	1	135	2	3219	0.121537	135.878	2.87846	3218.12	0.0849175
GO:0048538	1	136	2	3221	0.00735294	0.000620925	11.8419	1	135	2	3219	0.121537	135.878	2.87846	3218.12	0.0849175
GO:0010717	1	136	2	3221	0.00735294	0.000620925	11.8419	1	135	2	3219	0.121537	135.878	2.87846	3218.12	0.0849175
GO:0045861	1	136	2	3221	0.00735294	0.000620925	11.8419	1	135	2	3219	0.121537	135.878	2.87846	3218.12	0.0849175
GO:0048762	1	136	2	3221	0.00735294	0.000620925	11.8419	1	135	2	3219	0.121537	135.878	2.87846	3218.12	0.0849175
GO:0035914	1	136	2	3221	0.00735294	0.000620925	11.8419	1	135	2	3219	0.121537	135.878	2.87846	3218.12	0.0849175
GO:0032418	1	136	2	3221	0.00735294	0.000620925	11.8419	1	135	2	3219	0.121537	135.878	2.87846	3218.12	0.0849175
GO:0010862	1	136	2	3221	0.00735294	0.000620925	11.8419	1	135	2	3219	0.121537	135.878	2.87846	3218.12	0.0849175
GO:0031643	1	136	2	3221	0.00735294	0.000620925	11.8419	1	135	2	3219	0.121537	135.878	2.87846	3218.12	0.0849175
GO:1903053	1	136	2	3221	0.00735294	0.000620925	11.8419	1	135	2	3219	0.121537	135.878	2.87846	3218.12	0.0849175
GO:0010801	1	136	2	3221	0.00735294	0.000620925	11.8419	1	135	2	3219	0.121537	135.878	2.87846	3218.12	0.0849175
GO:0030326	1	136	2	3221	0.00735294	0.000620925	11.8419	1	135	2	3219	0.121537	135.878	2.87846	3218.12	0.0849175
GO:0034763	1	136	2	3221	0.00735294	0.000620925	11.8419	1	135	2	3219	0.121537	135.878	2.87846	3218.12	0.0849175
GO:1901214	1	136	2	3221	0.00735294	0.000620925	11.8419	1	135	2	3219	0.121537	135.878	2.87846	3218.12	0.0849175
GO:0002044	1	136	2	3221	0.00735294	0.000620925	11.8419	1	135	2	3219	0.121537	135.878	2.87846	3218.12	0.0849175
GO:0043052	1	136	2	3221	0.00735294	0.000620925	11.8419	1	135	2	3219	0.121537	135.878	2.87846	3218.12	0.0849175
GO:0046847	1	136	2	3221	0.00735294	0.000620925	11.8419	1	135	2	3219	0.121537	135.878	2.87846	3218.12	0.0849175
GO:0032006	1	136	2	3221	0.00735294	0.000620925	11.8419	1	135	2	3219	0.121537	135.878	2.87846	3218.12	0.0849175
GO:0009908	1	136	2	3221	0.00735294	0.000620925	11.8419	1	135	2	3219	0.121537	135.878	2.87846	3218.12	0.0849175
GO:0048297	1	136	2	3221	0.00735294	0.000620925	11.8419	1	135	2	3219	0.121537	135.878	2.87846	3218.12	0.0849175
GO:0008584	2	136	8	3221	0.0147059	0.0024837	5.92096	2	134	8	3213	0.405124	135.595	9.59488	3211.41	0.087199
GO:0006821	2	136	8	3221	0.0147059	0.0024837	5.92096	2	134	8	3213	0.405124	135.595	9.59488	3211.41	0.087199
GO:0006904	2	136	8	3221	0.0147059	0.0024837	5.92096	2	134	8	3213	0.405124	135.595	9.59488	3211.41	0.087199
GO:0005886	26	136	383	3221	0.191176	0.118907	1.60778	26	110	383	2838	16.5696	119.43	392.43	2828.57	0.0949338
GO:0010628	5	136	40	3221	0.0367647	0.0124185	2.96048	5	131	40	3181	1.82306	134.177	43.1769	3177.82	0.119221
GO:0005913	2	136	9	3221	0.0147059	0.00279416	5.26307	2	134	9	3212	0.445636	135.554	10.5544	3210.45	0.128869
GO:0030286	2	136	9	3221	0.0147059	0.00279416	5.26307	2	134	9	3212	0.445636	135.554	10.5544	3210.45	0.128869
GO:0048306	2	136	9	3221	0.0147059	0.00279416	5.26307	2	134	9	3212	0.445636	135.554	10.5544	3210.45	0.128869
GO:0009952	2	136	9	3221	0.0147059	0.00279416	5.26307	2	134	9	3212	0.445636	135.554	10.5544	3210.45	0.128869
GO:0005581	2	136	9	3221	0.0147059	0.00279416	5.26307	2	134	9	3212	0.445636	135.554	10.5544	3210.45	0.128869
GO:0010468	3	136	19	3221	0.0220588	0.00589879	3.73955	3	133	19	3202	0.891272	135.109	21.1087	3199.89	0.155432
GO:0007269	2	136	10	3221	0.0147059	0.00310463	4.73676	2	134	10	3211	0.486148	135.514	11.5139	3209.49	0.176938
GO:0043025	5	136	44	3221	0.0367647	0.0136604	2.69134	5	131	44	3177	1.98511	134.015	47.0149	3173.99	0.183668
GO:0042470	3	136	20	3221	0.0220588	0.00620925	3.55257	3	133	20	3201	0.931784	135.068	22.0682	3198.93	0.185658
GO:0006974	4	136	32	3221	0.0294118	0.0099348	2.96048	4	132	32	3189	1.45845	134.542	34.5416	3186.46	0.197946
GO:0060278	1	136	3	3221	0.00735294	0.000931388	7.89461	1	135	3	3218	0.162049	135.838	3.83795	3217.16	0.210394
GO:0060830	1	136	3	3221	0.00735294	0.000931388	7.89461	1	135	3	3218	0.162049	135.838	3.83795	3217.16	0.210394
GO:0071985	1	136	3	3221	0.00735294	0.000931388	7.89461	1	135	3	3218	0.162049	135.838	3.83795	3217.16	0.210394
GO:0006937	1	136	3	3221	0.00735294	0.000931388	7.89461	1	135	3	3218	0.162049	135.838	3.83795	3217.16	0.210394
GO:0043169	1	136	3	3221	0.00735294	0.000931388	7.89461	1	135	3	3218	0.162049	135.838	3.83795	3217.16	0.210394
GO:0030514	1	136	3	3221	0.00735294	0.000931388	7.89461	1	135	3	3218	0.162049	135.838	3.83795	3217.16	0.210394
GO:0038180	1	136	3	3221	0.00735294	0.000931388	7.89461	1	135	3	3218	0.162049	135.838	3.83795	3217.16	0.210394
GO:0030665	1	136	3	3221	0.00735294	0.000931388	7.89461	1	135	3	3218	0.162049	135.838	3.83795	3217.16	0.210394
GO:0008094	1	136	3	3221	0.00735294	0.000931388	7.89461	1	135	3	3218	0.162049	135.838	3.83795	3217.16	0.210394
GO:0031011	1	136	3	3221	0.00735294	0.000931388	7.89461	1	135	3	3218	0.162049	135.838	3.83795	3217.16	0.210394
GO:0044295	1	136	3	3221	0.00735294	0.000931388	7.89461	1	135	3	3218	0.162049	135.838	3.83795	3217.16	0.210394
GO:0000145	1	136	3	3221	0.00735294	0.000931388	7.89461	1	135	3	3218	0.162049	135.838	3.83795	3217.16	0.210394
GO:0048488	1	136	3	3221	0.00735294	0.000931388	7.89461	1	135	3	3218	0.162049	135.838	3.83795	3217.16	0.210394
GO:0060219	1	136	3	3221	0.00735294	0.000931388	7.89461	1	135	3	3218	0.162049	135.838	3.83795	3217.16	0.210394
GO:0000445	1	136	3	3221	0.00735294	0.000931388	7.89461	1	135	3	3218	0.162049	135.838	3.83795	3217.16	0.210394
GO:0010469	1	136	3	3221	0.00735294	0.000931388	7.89461	1	135	3	3218	0.162049	135.838	3.83795	3217.16	0.210394
GO:0004356	1	136	3	3221	0.00735294	0.000931388	7.89461	1	135	3	3218	0.162049	135.838	3.83795	3217.16	0.210394
GO:0016281	1	136	3	3221	0.00735294	0.000931388	7.89461	1	135	3	3218	0.162049	135.838	3.83795	3217.16	0.210394
GO:0097284	1	136	3	3221	0.00735294	0.000931388	7.89461	1	135	3	3218	0.162049	135.838	3.83795	3217.16	0.210394
GO:0031519	1	136	3	3221	0.00735294	0.000931388	7.89461	1	135	3	3218	0.162049	135.838	3.83795	3217.16	0.210394
GO:0050435	1	136	3	3221	0.00735294	0.000931388	7.89461	1	135	3	3218	0.162049	135.838	3.83795	3217.16	0.210394
GO:0006612	1	136	3	3221	0.00735294	0.000931388	7.89461	1	135	3	3218	0.162049	135.838	3.83795	3217.16	0.210394
GO:0030667	1	136	3	3221	0.00735294	0.000931388	7.89461	1	135	3	3218	0.162049	135.838	3.83795	3217.16	0.210394
GO:0001578	1	136	3	3221	0.00735294	0.000931388	7.89461	1	135	3	3218	0.162049	135.838	3.83795	3217.16	0.210394
GO:0061512	1	136	3	3221	0.00735294	0.000931388	7.89461	1	135	3	3218	0.162049	135.838	3.83795	3217.16	0.210394
GO:0008354	1	136	3	3221	0.00735294	0.000931388	7.89461	1	135	3	3218	0.162049	135.838	3.83795	3217.16	0.210394
GO:0035646	1	136	3	3221	0.00735294	0.000931388	7.89461	1	135	3	3218	0.162049	135.838	3.83795	3217.16	0.210394
GO:0004553	1	136	3	3221	0.00735294	0.000931388	7.89461	1	135	3	3218	0.162049	135.838	3.83795	3217.16	0.210394
GO:0048844	1	136	3	3221	0.00735294	0.000931388	7.89461	1	135	3	3218	0.162049	135.838	3.83795	3217.16	0.210394
GO:0010259	1	136	3	3221	0.00735294	0.000931388	7.89461	1	135	3	3218	0.162049	135.838	3.83795	3217.16	0.210394
GO:0031513	1	136	3	3221	0.00735294	0.000931388	7.89461	1	135	3	3218	0.162049	135.838	3.83795	3217.16	0.210394
GO:0015908	1	136	3	3221	0.00735294	0.000931388	7.89461	1	135	3	3218	0.162049	135.838	3.83795	3217.16	0.210394
GO:2000002	1	136	3	3221	0.00735294	0.000931388	7.89461	1	135	3	3218	0.162049	135.838	3.83795	3217.16	0.210394
GO:0005954	1	136	3	3221	0.00735294	0.000931388	7.89461	1	135	3	3218	0.162049	135.838	3.83795	3217.16	0.210394
GO:0008047	1	136	3	3221	0.00735294	0.000931388	7.89461	1	135	3	3218	0.162049	135.838	3.83795	3217.16	0.210394
GO:0090162	1	136	3	3221	0.00735294	0.000931388	7.89461	1	135	3	3218	0.162049	135.838	3.83795	3217.16	0.210394
GO:0005623	1	136	3	3221	0.00735294	0.000931388	7.89461	1	135	3	3218	0.162049	135.838	3.83795	3217.16	0.210394
GO:0006997	1	136	3	3221	0.00735294	0.000931388	7.89461	1	135	3	3218	0.162049	135.838	3.83795	3217.16	0.210394
GO:0016575	1	136	3	3221	0.00735294	0.000931388	7.89461	1	135	3	3218	0.162049	135.838	3.83795	3217.16	0.210394
GO:0022011	1	136	3	3221	0.00735294	0.000931388	7.89461	1	135	3	3218	0.162049	135.838	3.83795	3217.16	0.210394
GO:0043141	1	136	3	3221	0.00735294	0.000931388	7.89461	1	135	3	3218	0.162049	135.838	3.83795	3217.16	0.210394
GO:0048240	1	136	3	3221	0.00735294	0.000931388	7.89461	1	135	3	3218	0.162049	135.838	3.83795	3217.16	0.210394
GO:0045955	1	136	3	3221	0.00735294	0.000931388	7.89461	1	135	3	3218	0.162049	135.838	3.83795	3217.16	0.210394
GO:0030060	1	136	3	3221	0.00735294	0.000931388	7.89461	1	135	3	3218	0.162049	135.838	3.83795	3217.16	0.210394
GO:0010718	1	136	3	3221	0.00735294	0.000931388	7.89461	1	135	3	3218	0.162049	135.838	3.83795	3217.16	0.210394
GO:0032266	1	136	3	3221	0.00735294	0.000931388	7.89461	1	135	3	3218	0.162049	135.838	3.83795	3217.16	0.210394
GO:0035544	1	136	3	3221	0.00735294	0.000931388	7.89461	1	135	3	3218	0.162049	135.838	3.83795	3217.16	0.210394
GO:0017112	1	136	3	3221	0.00735294	0.000931388	7.89461	1	135	3	3218	0.162049	135.838	3.83795	3217.16	0.210394
GO:0051020	1	136	3	3221	0.00735294	0.000931388	7.89461	1	135	3	3218	0.162049	135.838	3.83795	3217.16	0.210394
GO:0032417	1	136	3	3221	0.00735294	0.000931388	7.89461	1	135	3	3218	0.162049	135.838	3.83795	3217.16	0.210394
GO:0061025	1	136	3	3221	0.00735294	0.000931388	7.89461	1	135	3	3218	0.162049	135.838	3.83795	3217.16	0.210394
GO:0051297	1	136	3	3221	0.00735294	0.000931388	7.89461	1	135	3	3218	0.162049	135.838	3.83795	3217.16	0.210394
GO:0005391	1	136	3	3221	0.00735294	0.000931388	7.89461	1	135	3	3218	0.162049	135.838	3.83795	3217.16	0.210394
GO:0032331	1	136	3	3221	0.00735294	0.000931388	7.89461	1	135	3	3218	0.162049	135.838	3.83795	3217.16	0.210394
GO:0005057	1	136	3	3221	0.00735294	0.000931388	7.89461	1	135	3	3218	0.162049	135.838	3.83795	3217.16	0.210394
GO:0000014	1	136	3	3221	0.00735294	0.000931388	7.89461	1	135	3	3218	0.162049	135.838	3.83795	3217.16	0.210394
GO:0051010	1	136	3	3221	0.00735294	0.000931388	7.89461	1	135	3	3218	0.162049	135.838	3.83795	3217.16	0.210394
GO:0071560	1	136	3	3221	0.00735294	0.000931388	7.89461	1	135	3	3218	0.162049	135.838	3.83795	3217.16	0.210394
GO:0031122	1	136	3	3221	0.00735294	0.000931388	7.89461	1	135	3	3218	0.162049	135.838	3.83795	3217.16	0.210394
GO:0002102	1	136	3	3221	0.00735294	0.000931388	7.89461	1	135	3	3218	0.162049	135.838	3.83795	3217.16	0.210394
GO:0004860	1	136	3	3221	0.00735294	0.000931388	7.89461	1	135	3	3218	0.162049	135.838	3.83795	3217.16	0.210394
GO:0001948	1	136	3	3221	0.00735294	0.000931388	7.89461	1	135	3	3218	0.162049	135.838	3.83795	3217.16	0.210394
GO:0032784	1	136	3	3221	0.00735294	0.000931388	7.89461	1	135	3	3218	0.162049	135.838	3.83795	3217.16	0.210394
GO:0006629	1	136	3	3221	0.00735294	0.000931388	7.89461	1	135	3	3218	0.162049	135.838	3.83795	3217.16	0.210394
GO:0050431	1	136	3	3221	0.00735294	0.000931388	7.89461	1	135	3	3218	0.162049	135.838	3.83795	3217.16	0.210394
GO:0005978	1	136	3	3221	0.00735294	0.000931388	7.89461	1	135	3	3218	0.162049	135.838	3.83795	3217.16	0.210394
GO:0010165	1	136	3	3221	0.00735294	0.000931388	7.89461	1	135	3	3218	0.162049	135.838	3.83795	3217.16	0.210394
GO:0070301	1	136	3	3221	0.00735294	0.000931388	7.89461	1	135	3	3218	0.162049	135.838	3.83795	3217.16	0.210394
GO:0030134	1	136	3	3221	0.00735294	0.000931388	7.89461	1	135	3	3218	0.162049	135.838	3.83795	3217.16	0.210394
GO:0035721	1	136	3	3221	0.00735294	0.000931388	7.89461	1	135	3	3218	0.162049	135.838	3.83795	3217.16	0.210394
GO:0009650	1	136	3	3221	0.00735294	0.000931388	7.89461	1	135	3	3218	0.162049	135.838	3.83795	3217.16	0.210394
GO:0070585	1	136	3	3221	0.00735294	0.000931388	7.89461	1	135	3	3218	0.162049	135.838	3.83795	3217.16	0.210394
GO:0006542	1	136	3	3221	0.00735294	0.000931388	7.89461	1	135	3	3218	0.162049	135.838	3.83795	3217.16	0.210394
GO:0031528	1	136	3	3221	0.00735294	0.000931388	7.89461	1	135	3	3218	0.162049	135.838	3.83795	3217.16	0.210394
GO:0030991	1	136	3	3221	0.00735294	0.000931388	7.89461	1	135	3	3218	0.162049	135.838	3.83795	3217.16	0.210394
GO:0048705	1	136	3	3221	0.00735294	0.000931388	7.89461	1	135	3	3218	0.162049	135.838	3.83795	3217.16	0.210394
GO:0032438	1	136	3	3221	0.00735294	0.000931388	7.89461	1	135	3	3218	0.162049	135.838	3.83795	3217.16	0.210394
GO:0046784	1	136	3	3221	0.00735294	0.000931388	7.89461	1	135	3	3218	0.162049	135.838	3.83795	3217.16	0.210394
GO:0072307	1	136	3	3221	0.00735294	0.000931388	7.89461	1	135	3	3218	0.162049	135.838	3.83795	3217.16	0.210394
GO:0032851	1	136	3	3221	0.00735294	0.000931388	7.89461	1	135	3	3218	0.162049	135.838	3.83795	3217.16	0.210394
GO:0007602	1	136	3	3221	0.00735294	0.000931388	7.89461	1	135	3	3218	0.162049	135.838	3.83795	3217.16	0.210394
GO:0060391	1	136	3	3221	0.00735294	0.000931388	7.89461	1	135	3	3218	0.162049	135.838	3.83795	3217.16	0.210394
GO:0042472	1	136	3	3221	0.00735294	0.000931388	7.89461	1	135	3	3218	0.162049	135.838	3.83795	3217.16	0.210394
GO:0048278	1	136	3	3221	0.00735294	0.000931388	7.89461	1	135	3	3218	0.162049	135.838	3.83795	3217.16	0.210394
GO:0030117	1	136	3	3221	0.00735294	0.000931388	7.89461	1	135	3	3218	0.162049	135.838	3.83795	3217.16	0.210394
GO:0004467	1	136	3	3221	0.00735294	0.000931388	7.89461	1	135	3	3218	0.162049	135.838	3.83795	3217.16	0.210394
GO:0000185	1	136	3	3221	0.00735294	0.000931388	7.89461	1	135	3	3218	0.162049	135.838	3.83795	3217.16	0.210394
GO:0000784	1	136	3	3221	0.00735294	0.000931388	7.89461	1	135	3	3218	0.162049	135.838	3.83795	3217.16	0.210394
GO:0005667	3	136	21	3221	0.0220588	0.00651971	3.3834	3	133	21	3200	0.972297	135.028	23.0277	3197.97	0.217795
GO:0007049	5	136	46	3221	0.0367647	0.0142813	2.57433	5	131	46	3175	2.06613	133.934	48.9339	3172.07	0.220559
GO:0030425	6	136	60	3221	0.0441176	0.0186278	2.36838	6	130	60	3161	2.67382	133.326	63.3262	3157.67	0.221486
GO:0032092	2	136	11	3221	0.0147059	0.00341509	4.30615	2	134	11	3210	0.526661	135.473	12.4733	3208.53	0.229645
GO:0043001	2	136	11	3221	0.0147059	0.00341509	4.30615	2	134	11	3210	0.526661	135.473	12.4733	3208.53	0.229645
GO:0032480	2	136	11	3221	0.0147059	0.00341509	4.30615	2	134	11	3210	0.526661	135.473	12.4733	3208.53	0.229645
GO:0000902	2	136	11	3221	0.0147059	0.00341509	4.30615	2	134	11	3210	0.526661	135.473	12.4733	3208.53	0.229645
GO:0008360	3	136	22	3221	0.0220588	0.00683018	3.22961	3	133	22	3199	1.01281	134.987	23.9872	3197.01	0.251481
GO:0051301	6	136	63	3221	0.0441176	0.0195591	2.2556	6	130	63	3158	2.79535	133.205	66.2046	3154.8	0.271421
GO:0042787	2	136	12	3221	0.0147059	0.00372555	3.9473	2	134	12	3209	0.567173	135.433	13.4328	3207.57	0.285247
GO:0031966	2	136	12	3221	0.0147059	0.00372555	3.9473	2	134	12	3209	0.567173	135.433	13.4328	3207.57	0.285247
GO:0000186	2	136	12	3221	0.0147059	0.00372555	3.9473	2	134	12	3209	0.567173	135.433	13.4328	3207.57	0.285247
GO:0018105	2	136	12	3221	0.0147059	0.00372555	3.9473	2	134	12	3209	0.567173	135.433	13.4328	3207.57	0.285247
GO:0005201	2	136	12	3221	0.0147059	0.00372555	3.9473	2	134	12	3209	0.567173	135.433	13.4328	3207.57	0.285247
GO:0090263	2	136	12	3221	0.0147059	0.00372555	3.9473	2	134	12	3209	0.567173	135.433	13.4328	3207.57	0.285247
GO:0071300	2	136	12	3221	0.0147059	0.00372555	3.9473	2	134	12	3209	0.567173	135.433	13.4328	3207.57	0.285247
GO:0016324	3	136	23	3221	0.0220588	0.00714064	3.08919	3	133	23	3198	1.05332	134.947	24.9467	3196.05	0.28635
GO:0005741	3	136	23	3221	0.0220588	0.00714064	3.08919	3	133	23	3198	1.05332	134.947	24.9467	3196.05	0.28635
GO:0016020	18	136	273	3221	0.132353	0.0847563	1.56157	18	118	273	2948	11.7891	124.211	279.211	2941.79	0.291663
GO:0004674	8	136	96	3221	0.0588235	0.0298044	1.97365	8	128	96	3125	4.21329	131.787	99.7867	3121.21	0.300543
GO:0005813	8	136	97	3221	0.0588235	0.0301149	1.95331	8	128	97	3124	4.2538	131.746	100.746	3120.25	0.314399
GO:0007165	11	136	148	3221	0.0808824	0.0459485	1.76028	11	125	148	3073	6.44147	129.559	152.559	3068.44	0.316971
GO:0005769	3	136	24	3221	0.0220588	0.0074511	2.96048	3	133	24	3197	1.09383	134.906	25.9062	3195.09	0.322048
GO:0001701	3	136	24	3221	0.0220588	0.0074511	2.96048	3	133	24	3197	1.09383	134.906	25.9062	3195.09	0.322048
GO:0007268	3	136	24	3221	0.0220588	0.0074511	2.96048	3	133	24	3197	1.09383	134.906	25.9062	3195.09	0.322048
GO:0044212	2	136	13	3221	0.0147059	0.00403601	3.64367	2	134	13	3208	0.607685	135.392	14.3923	3206.61	0.342162
GO:0030659	2	136	13	3221	0.0147059	0.00403601	3.64367	2	134	13	3208	0.607685	135.392	14.3923	3206.61	0.342162
GO:0007626	2	136	13	3221	0.0147059	0.00403601	3.64367	2	134	13	3208	0.607685	135.392	14.3923	3206.61	0.342162
GO:0003697	2	136	13	3221	0.0147059	0.00403601	3.64367	2	134	13	3208	0.607685	135.392	14.3923	3206.61	0.342162
GO:0001501	2	136	13	3221	0.0147059	0.00403601	3.64367	2	134	13	3208	0.607685	135.392	14.3923	3206.61	0.342162
GO:0010923	2	136	13	3221	0.0147059	0.00403601	3.64367	2	134	13	3208	0.607685	135.392	14.3923	3206.61	0.342162
GO:0005783	9	136	116	3221	0.0661765	0.0360137	1.83754	9	127	116	3105	5.06405	130.936	119.936	3101.06	0.346026
GO:0005929	4	136	38	3221	0.0294118	0.0117976	2.49303	4	132	38	3183	1.70152	134.298	40.2985	3180.7	0.35086
GO:0007160	1	136	4	3221	0.00735294	0.00124185	5.92096	1	135	4	3217	0.202562	135.797	4.79744	3216.2	0.350891
GO:0007298	1	136	4	3221	0.00735294	0.00124185	5.92096	1	135	4	3217	0.202562	135.797	4.79744	3216.2	0.350891
GO:0045765	1	136	4	3221	0.00735294	0.00124185	5.92096	1	135	4	3217	0.202562	135.797	4.79744	3216.2	0.350891
GO:0030216	1	136	4	3221	0.00735294	0.00124185	5.92096	1	135	4	3217	0.202562	135.797	4.79744	3216.2	0.350891
GO:0007619	1	136	4	3221	0.00735294	0.00124185	5.92096	1	135	4	3217	0.202562	135.797	4.79744	3216.2	0.350891
GO:0007026	1	136	4	3221	0.00735294	0.00124185	5.92096	1	135	4	3217	0.202562	135.797	4.79744	3216.2	0.350891
GO:0009953	1	136	4	3221	0.00735294	0.00124185	5.92096	1	135	4	3217	0.202562	135.797	4.79744	3216.2	0.350891
GO:0043410	1	136	4	3221	0.00735294	0.00124185	5.92096	1	135	4	3217	0.202562	135.797	4.79744	3216.2	0.350891
GO:0016079	1	136	4	3221	0.00735294	0.00124185	5.92096	1	135	4	3217	0.202562	135.797	4.79744	3216.2	0.350891
GO:0031252	1	136	4	3221	0.00735294	0.00124185	5.92096	1	135	4	3217	0.202562	135.797	4.79744	3216.2	0.350891
GO:0046930	1	136	4	3221	0.00735294	0.00124185	5.92096	1	135	4	3217	0.202562	135.797	4.79744	3216.2	0.350891
GO:0051453	1	136	4	3221	0.00735294	0.00124185	5.92096	1	135	4	3217	0.202562	135.797	4.79744	3216.2	0.350891
GO:0000118	1	136	4	3221	0.00735294	0.00124185	5.92096	1	135	4	3217	0.202562	135.797	4.79744	3216.2	0.350891
GO:0044262	1	136	4	3221	0.00735294	0.00124185	5.92096	1	135	4	3217	0.202562	135.797	4.79744	3216.2	0.350891
GO:0000979	1	136	4	3221	0.00735294	0.00124185	5.92096	1	135	4	3217	0.202562	135.797	4.79744	3216.2	0.350891
GO:0015677	1	136	4	3221	0.00735294	0.00124185	5.92096	1	135	4	3217	0.202562	135.797	4.79744	3216.2	0.350891
GO:0008812	1	136	4	3221	0.00735294	0.00124185	5.92096	1	135	4	3217	0.202562	135.797	4.79744	3216.2	0.350891
GO:0045773	1	136	4	3221	0.00735294	0.00124185	5.92096	1	135	4	3217	0.202562	135.797	4.79744	3216.2	0.350891
GO:0006108	1	136	4	3221	0.00735294	0.00124185	5.92096	1	135	4	3217	0.202562	135.797	4.79744	3216.2	0.350891
GO:0051272	1	136	4	3221	0.00735294	0.00124185	5.92096	1	135	4	3217	0.202562	135.797	4.79744	3216.2	0.350891
GO:0051259	1	136	4	3221	0.00735294	0.00124185	5.92096	1	135	4	3217	0.202562	135.797	4.79744	3216.2	0.350891
GO:0007220	1	136	4	3221	0.00735294	0.00124185	5.92096	1	135	4	3217	0.202562	135.797	4.79744	3216.2	0.350891
GO:0048565	1	136	4	3221	0.00735294	0.00124185	5.92096	1	135	4	3217	0.202562	135.797	4.79744	3216.2	0.350891
GO:0051489	1	136	4	3221	0.00735294	0.00124185	5.92096	1	135	4	3217	0.202562	135.797	4.79744	3216.2	0.350891
GO:0042025	1	136	4	3221	0.00735294	0.00124185	5.92096	1	135	4	3217	0.202562	135.797	4.79744	3216.2	0.350891
GO:0035019	1	136	4	3221	0.00735294	0.00124185	5.92096	1	135	4	3217	0.202562	135.797	4.79744	3216.2	0.350891
GO:0048593	1	136	4	3221	0.00735294	0.00124185	5.92096	1	135	4	3217	0.202562	135.797	4.79744	3216.2	0.350891
GO:0045921	1	136	4	3221	0.00735294	0.00124185	5.92096	1	135	4	3217	0.202562	135.797	4.79744	3216.2	0.350891
GO:0005546	1	136	4	3221	0.00735294	0.00124185	5.92096	1	135	4	3217	0.202562	135.797	4.79744	3216.2	0.350891
GO:0051897	1	136	4	3221	0.00735294	0.00124185	5.92096	1	135	4	3217	0.202562	135.797	4.79744	3216.2	0.350891
GO:0006509	1	136	4	3221	0.00735294	0.00124185	5.92096	1	135	4	3217	0.202562	135.797	4.79744	3216.2	0.350891
GO:1903507	1	136	4	3221	0.00735294	0.00124185	5.92096	1	135	4	3217	0.202562	135.797	4.79744	3216.2	0.350891
GO:0002376	1	136	4	3221	0.00735294	0.00124185	5.92096	1	135	4	3217	0.202562	135.797	4.79744	3216.2	0.350891
GO:0001676	1	136	4	3221	0.00735294	0.00124185	5.92096	1	135	4	3217	0.202562	135.797	4.79744	3216.2	0.350891
GO:0043014	1	136	4	3221	0.00735294	0.00124185	5.92096	1	135	4	3217	0.202562	135.797	4.79744	3216.2	0.350891
GO:0002088	1	136	4	3221	0.00735294	0.00124185	5.92096	1	135	4	3217	0.202562	135.797	4.79744	3216.2	0.350891
GO:0051491	1	136	4	3221	0.00735294	0.00124185	5.92096	1	135	4	3217	0.202562	135.797	4.79744	3216.2	0.350891
GO:0042118	1	136	4	3221	0.00735294	0.00124185	5.92096	1	135	4	3217	0.202562	135.797	4.79744	3216.2	0.350891
GO:0009992	1	136	4	3221	0.00735294	0.00124185	5.92096	1	135	4	3217	0.202562	135.797	4.79744	3216.2	0.350891
GO:0008625	1	136	4	3221	0.00735294	0.00124185	5.92096	1	135	4	3217	0.202562	135.797	4.79744	3216.2	0.350891
GO:0032839	1	136	4	3221	0.00735294	0.00124185	5.92096	1	135	4	3217	0.202562	135.797	4.79744	3216.2	0.350891
GO:0000346	1	136	4	3221	0.00735294	0.00124185	5.92096	1	135	4	3217	0.202562	135.797	4.79744	3216.2	0.350891
GO:0008049	1	136	4	3221	0.00735294	0.00124185	5.92096	1	135	4	3217	0.202562	135.797	4.79744	3216.2	0.350891
GO:0019894	1	136	4	3221	0.00735294	0.00124185	5.92096	1	135	4	3217	0.202562	135.797	4.79744	3216.2	0.350891
GO:0043588	1	136	4	3221	0.00735294	0.00124185	5.92096	1	135	4	3217	0.202562	135.797	4.79744	3216.2	0.350891
GO:0008089	1	136	4	3221	0.00735294	0.00124185	5.92096	1	135	4	3217	0.202562	135.797	4.79744	3216.2	0.350891
GO:0006915	10	136	137	3221	0.0735294	0.0425334	1.72875	10	126	137	3084	5.95532	130.045	141.045	3079.96	0.392531
GO:0090314	3	136	26	3221	0.0220588	0.00807203	2.73275	3	133	26	3195	1.17486	134.825	27.8251	3193.17	0.394591
GO:0008565	2	136	14	3221	0.0147059	0.00434648	3.3834	2	134	14	3207	0.648198	135.352	15.3518	3205.65	0.399045
GO:0003714	2	136	14	3221	0.0147059	0.00434648	3.3834	2	134	14	3207	0.648198	135.352	15.3518	3205.65	0.399045
GO:0006914	2	136	14	3221	0.0147059	0.00434648	3.3834	2	134	14	3207	0.648198	135.352	15.3518	3205.65	0.399045
GO:0005765	4	136	40	3221	0.0294118	0.0124185	2.36838	4	132	40	3181	1.78254	134.217	42.2175	3178.78	0.405213
GO:0045296	3	136	27	3221	0.0220588	0.00838249	2.63154	3	133	27	3194	1.21537	134.785	28.7846	3192.22	0.430829
GO:0031965	4	136	41	3221	0.0294118	0.012729	2.31062	4	132	41	3180	1.82306	134.177	43.1769	3177.82	0.43245
GO:0007219	2	136	15	3221	0.0147059	0.00465694	3.15784	2	134	15	3206	0.68871	135.311	16.3113	3204.69	0.454808
GO:0016192	4	136	42	3221	0.0294118	0.0130394	2.2556	4	132	42	3179	1.86357	134.136	44.1364	3176.86	0.459575
GO:0006260	3	136	28	3221	0.0220588	0.00869295	2.53755	3	133	28	3193	1.25588	134.744	29.7441	3191.26	0.466687
GO:0004672	3	136	28	3221	0.0220588	0.00869295	2.53755	3	133	28	3193	1.25588	134.744	29.7441	3191.26	0.466687
GO:0004017	1	136	5	3221	0.00735294	0.00155231	4.73676	1	135	5	3216	0.243074	135.757	5.75693	3215.24	0.482387
GO:0019005	1	136	5	3221	0.00735294	0.00155231	4.73676	1	135	5	3216	0.243074	135.757	5.75693	3215.24	0.482387
GO:0048870	1	136	5	3221	0.00735294	0.00155231	4.73676	1	135	5	3216	0.243074	135.757	5.75693	3215.24	0.482387
GO:0030203	1	136	5	3221	0.00735294	0.00155231	4.73676	1	135	5	3216	0.243074	135.757	5.75693	3215.24	0.482387
GO:0006469	1	136	5	3221	0.00735294	0.00155231	4.73676	1	135	5	3216	0.243074	135.757	5.75693	3215.24	0.482387
GO:0032402	1	136	5	3221	0.00735294	0.00155231	4.73676	1	135	5	3216	0.243074	135.757	5.75693	3215.24	0.482387
GO:0007616	1	136	5	3221	0.00735294	0.00155231	4.73676	1	135	5	3216	0.243074	135.757	5.75693	3215.24	0.482387
GO:0031297	1	136	5	3221	0.00735294	0.00155231	4.73676	1	135	5	3216	0.243074	135.757	5.75693	3215.24	0.482387
GO:0032420	1	136	5	3221	0.00735294	0.00155231	4.73676	1	135	5	3216	0.243074	135.757	5.75693	3215.24	0.482387
GO:0060070	1	136	5	3221	0.00735294	0.00155231	4.73676	1	135	5	3216	0.243074	135.757	5.75693	3215.24	0.482387
GO:0031146	1	136	5	3221	0.00735294	0.00155231	4.73676	1	135	5	3216	0.243074	135.757	5.75693	3215.24	0.482387
GO:0042626	1	136	5	3221	0.00735294	0.00155231	4.73676	1	135	5	3216	0.243074	135.757	5.75693	3215.24	0.482387
GO:0019285	1	136	5	3221	0.00735294	0.00155231	4.73676	1	135	5	3216	0.243074	135.757	5.75693	3215.24	0.482387
GO:0009306	1	136	5	3221	0.00735294	0.00155231	4.73676	1	135	5	3216	0.243074	135.757	5.75693	3215.24	0.482387
GO:0005639	1	136	5	3221	0.00735294	0.00155231	4.73676	1	135	5	3216	0.243074	135.757	5.75693	3215.24	0.482387
GO:0003684	1	136	5	3221	0.00735294	0.00155231	4.73676	1	135	5	3216	0.243074	135.757	5.75693	3215.24	0.482387
GO:0032508	1	136	5	3221	0.00735294	0.00155231	4.73676	1	135	5	3216	0.243074	135.757	5.75693	3215.24	0.482387
GO:0071873	1	136	5	3221	0.00735294	0.00155231	4.73676	1	135	5	3216	0.243074	135.757	5.75693	3215.24	0.482387
GO:0018107	1	136	5	3221	0.00735294	0.00155231	4.73676	1	135	5	3216	0.243074	135.757	5.75693	3215.24	0.482387
GO:0004683	1	136	5	3221	0.00735294	0.00155231	4.73676	1	135	5	3216	0.243074	135.757	5.75693	3215.24	0.482387
GO:0006107	1	136	5	3221	0.00735294	0.00155231	4.73676	1	135	5	3216	0.243074	135.757	5.75693	3215.24	0.482387
GO:0042059	1	136	5	3221	0.00735294	0.00155231	4.73676	1	135	5	3216	0.243074	135.757	5.75693	3215.24	0.482387
GO:0035255	1	136	5	3221	0.00735294	0.00155231	4.73676	1	135	5	3216	0.243074	135.757	5.75693	3215.24	0.482387
GO:0009967	1	136	5	3221	0.00735294	0.00155231	4.73676	1	135	5	3216	0.243074	135.757	5.75693	3215.24	0.482387
GO:0001824	1	136	5	3221	0.00735294	0.00155231	4.73676	1	135	5	3216	0.243074	135.757	5.75693	3215.24	0.482387
GO:0035097	1	136	5	3221	0.00735294	0.00155231	4.73676	1	135	5	3216	0.243074	135.757	5.75693	3215.24	0.482387
GO:0000724	1	136	5	3221	0.00735294	0.00155231	4.73676	1	135	5	3216	0.243074	135.757	5.75693	3215.24	0.482387
GO:0046331	1	136	5	3221	0.00735294	0.00155231	4.73676	1	135	5	3216	0.243074	135.757	5.75693	3215.24	0.482387
GO:0015459	1	136	5	3221	0.00735294	0.00155231	4.73676	1	135	5	3216	0.243074	135.757	5.75693	3215.24	0.482387
GO:0097067	1	136	5	3221	0.00735294	0.00155231	4.73676	1	135	5	3216	0.243074	135.757	5.75693	3215.24	0.482387
GO:0005771	1	136	5	3221	0.00735294	0.00155231	4.73676	1	135	5	3216	0.243074	135.757	5.75693	3215.24	0.482387
GO:0016459	1	136	5	3221	0.00735294	0.00155231	4.73676	1	135	5	3216	0.243074	135.757	5.75693	3215.24	0.482387
GO:0072562	1	136	5	3221	0.00735294	0.00155231	4.73676	1	135	5	3216	0.243074	135.757	5.75693	3215.24	0.482387
GO:0006283	1	136	5	3221	0.00735294	0.00155231	4.73676	1	135	5	3216	0.243074	135.757	5.75693	3215.24	0.482387
GO:0061077	1	136	5	3221	0.00735294	0.00155231	4.73676	1	135	5	3216	0.243074	135.757	5.75693	3215.24	0.482387
GO:0009416	1	136	5	3221	0.00735294	0.00155231	4.73676	1	135	5	3216	0.243074	135.757	5.75693	3215.24	0.482387
GO:0034329	1	136	5	3221	0.00735294	0.00155231	4.73676	1	135	5	3216	0.243074	135.757	5.75693	3215.24	0.482387
GO:0032786	1	136	5	3221	0.00735294	0.00155231	4.73676	1	135	5	3216	0.243074	135.757	5.75693	3215.24	0.482387
GO:0007218	1	136	5	3221	0.00735294	0.00155231	4.73676	1	135	5	3216	0.243074	135.757	5.75693	3215.24	0.482387
GO:2001244	1	136	5	3221	0.00735294	0.00155231	4.73676	1	135	5	3216	0.243074	135.757	5.75693	3215.24	0.482387
GO:0009636	1	136	5	3221	0.00735294	0.00155231	4.73676	1	135	5	3216	0.243074	135.757	5.75693	3215.24	0.482387
GO:0010033	1	136	5	3221	0.00735294	0.00155231	4.73676	1	135	5	3216	0.243074	135.757	5.75693	3215.24	0.482387
GO:0001570	1	136	5	3221	0.00735294	0.00155231	4.73676	1	135	5	3216	0.243074	135.757	5.75693	3215.24	0.482387
GO:0036126	1	136	5	3221	0.00735294	0.00155231	4.73676	1	135	5	3216	0.243074	135.757	5.75693	3215.24	0.482387
GO:0070423	1	136	5	3221	0.00735294	0.00155231	4.73676	1	135	5	3216	0.243074	135.757	5.75693	3215.24	0.482387
GO:0005790	1	136	5	3221	0.00735294	0.00155231	4.73676	1	135	5	3216	0.243074	135.757	5.75693	3215.24	0.482387
GO:0010225	1	136	5	3221	0.00735294	0.00155231	4.73676	1	135	5	3216	0.243074	135.757	5.75693	3215.24	0.482387
GO:0001933	1	136	5	3221	0.00735294	0.00155231	4.73676	1	135	5	3216	0.243074	135.757	5.75693	3215.24	0.482387
GO:0048487	1	136	5	3221	0.00735294	0.00155231	4.73676	1	135	5	3216	0.243074	135.757	5.75693	3215.24	0.482387
GO:0003007	1	136	5	3221	0.00735294	0.00155231	4.73676	1	135	5	3216	0.243074	135.757	5.75693	3215.24	0.482387
GO:0016024	1	136	5	3221	0.00735294	0.00155231	4.73676	1	135	5	3216	0.243074	135.757	5.75693	3215.24	0.482387
GO:0071407	1	136	5	3221	0.00735294	0.00155231	4.73676	1	135	5	3216	0.243074	135.757	5.75693	3215.24	0.482387
GO:0040029	1	136	5	3221	0.00735294	0.00155231	4.73676	1	135	5	3216	0.243074	135.757	5.75693	3215.24	0.482387
GO:0004970	1	136	5	3221	0.00735294	0.00155231	4.73676	1	135	5	3216	0.243074	135.757	5.75693	3215.24	0.482387
GO:0006468	5	136	59	3221	0.0367647	0.0183173	2.0071	5	131	59	3162	2.59279	133.407	61.4072	3159.59	0.498391
GO:0008092	3	136	29	3221	0.0220588	0.00900342	2.45005	3	133	29	3192	1.2964	134.704	30.7036	3190.3	0.501934
GO:0006979	2	136	16	3221	0.0147059	0.0049674	2.96048	2	134	16	3205	0.729223	135.271	17.2708	3203.73	0.508612
GO:0000978	2	136	16	3221	0.0147059	0.0049674	2.96048	2	134	16	3205	0.729223	135.271	17.2708	3203.73	0.508612
GO:0014731	3	136	30	3221	0.0220588	0.00931388	2.36838	3	133	30	3191	1.33691	134.663	31.6631	3189.34	0.53637
GO:0007275	4	136	45	3221	0.0294118	0.0139708	2.10523	4	132	45	3176	1.98511	134.015	47.0149	3173.99	0.539262
GO:0007010	2	136	17	3221	0.0147059	0.00527786	2.78633	2	134	17	3204	0.769735	135.23	18.2303	3202.77	0.559839
GO:0030426	2	136	17	3221	0.0147059	0.00527786	2.78633	2	134	17	3204	0.769735	135.23	18.2303	3202.77	0.559839
GO:0019904	2	136	17	3221	0.0147059	0.00527786	2.78633	2	134	17	3204	0.769735	135.23	18.2303	3202.77	0.559839
GO:0016363	2	136	17	3221	0.0147059	0.00527786	2.78633	2	134	17	3204	0.769735	135.23	18.2303	3202.77	0.559839
GO:0006357	3	136	31	3221	0.0220588	0.00962434	2.29198	3	133	31	3190	1.37742	134.623	32.6226	3188.38	0.569825
GO:0004519	3	136	31	3221	0.0220588	0.00962434	2.29198	3	133	31	3190	1.37742	134.623	32.6226	3188.38	0.569825
GO:0044325	3	136	31	3221	0.0220588	0.00962434	2.29198	3	133	31	3190	1.37742	134.623	32.6226	3188.38	0.569825
GO:1901026	1	136	6	3221	0.00735294	0.00186278	3.9473	1	135	6	3215	0.283587	135.716	6.71641	3214.28	0.595505
GO:0005044	1	136	6	3221	0.00735294	0.00186278	3.9473	1	135	6	3215	0.283587	135.716	6.71641	3214.28	0.595505
GO:0006734	1	136	6	3221	0.00735294	0.00186278	3.9473	1	135	6	3215	0.283587	135.716	6.71641	3214.28	0.595505
GO:0006641	1	136	6	3221	0.00735294	0.00186278	3.9473	1	135	6	3215	0.283587	135.716	6.71641	3214.28	0.595505
GO:0001937	1	136	6	3221	0.00735294	0.00186278	3.9473	1	135	6	3215	0.283587	135.716	6.71641	3214.28	0.595505
GO:0005637	1	136	6	3221	0.00735294	0.00186278	3.9473	1	135	6	3215	0.283587	135.716	6.71641	3214.28	0.595505
GO:0030512	1	136	6	3221	0.00735294	0.00186278	3.9473	1	135	6	3215	0.283587	135.716	6.71641	3214.28	0.595505
GO:0051721	1	136	6	3221	0.00735294	0.00186278	3.9473	1	135	6	3215	0.283587	135.716	6.71641	3214.28	0.595505
GO:0033365	1	136	6	3221	0.00735294	0.00186278	3.9473	1	135	6	3215	0.283587	135.716	6.71641	3214.28	0.595505
GO:0032880	1	136	6	3221	0.00735294	0.00186278	3.9473	1	135	6	3215	0.283587	135.716	6.71641	3214.28	0.595505
GO:0045197	1	136	6	3221	0.00735294	0.00186278	3.9473	1	135	6	3215	0.283587	135.716	6.71641	3214.28	0.595505
GO:0050873	1	136	6	3221	0.00735294	0.00186278	3.9473	1	135	6	3215	0.283587	135.716	6.71641	3214.28	0.595505
GO:0006506	1	136	6	3221	0.00735294	0.00186278	3.9473	1	135	6	3215	0.283587	135.716	6.71641	3214.28	0.595505
GO:0009791	1	136	6	3221	0.00735294	0.00186278	3.9473	1	135	6	3215	0.283587	135.716	6.71641	3214.28	0.595505
GO:0043271	1	136	6	3221	0.00735294	0.00186278	3.9473	1	135	6	3215	0.283587	135.716	6.71641	3214.28	0.595505
GO:0035872	1	136	6	3221	0.00735294	0.00186278	3.9473	1	135	6	3215	0.283587	135.716	6.71641	3214.28	0.595505
GO:0008593	1	136	6	3221	0.00735294	0.00186278	3.9473	1	135	6	3215	0.283587	135.716	6.71641	3214.28	0.595505
GO:0009925	1	136	6	3221	0.00735294	0.00186278	3.9473	1	135	6	3215	0.283587	135.716	6.71641	3214.28	0.595505
GO:2001242	1	136	6	3221	0.00735294	0.00186278	3.9473	1	135	6	3215	0.283587	135.716	6.71641	3214.28	0.595505
GO:0005544	1	136	6	3221	0.00735294	0.00186278	3.9473	1	135	6	3215	0.283587	135.716	6.71641	3214.28	0.595505
GO:0061578	1	136	6	3221	0.00735294	0.00186278	3.9473	1	135	6	3215	0.283587	135.716	6.71641	3214.28	0.595505
GO:0016540	1	136	6	3221	0.00735294	0.00186278	3.9473	1	135	6	3215	0.283587	135.716	6.71641	3214.28	0.595505
GO:0060021	1	136	6	3221	0.00735294	0.00186278	3.9473	1	135	6	3215	0.283587	135.716	6.71641	3214.28	0.595505
GO:0034644	1	136	6	3221	0.00735294	0.00186278	3.9473	1	135	6	3215	0.283587	135.716	6.71641	3214.28	0.595505
GO:0005776	1	136	6	3221	0.00735294	0.00186278	3.9473	1	135	6	3215	0.283587	135.716	6.71641	3214.28	0.595505
GO:0045581	1	136	6	3221	0.00735294	0.00186278	3.9473	1	135	6	3215	0.283587	135.716	6.71641	3214.28	0.595505
GO:0005680	1	136	6	3221	0.00735294	0.00186278	3.9473	1	135	6	3215	0.283587	135.716	6.71641	3214.28	0.595505
GO:0070830	1	136	6	3221	0.00735294	0.00186278	3.9473	1	135	6	3215	0.283587	135.716	6.71641	3214.28	0.595505
GO:0006611	1	136	6	3221	0.00735294	0.00186278	3.9473	1	135	6	3215	0.283587	135.716	6.71641	3214.28	0.595505
GO:0042584	1	136	6	3221	0.00735294	0.00186278	3.9473	1	135	6	3215	0.283587	135.716	6.71641	3214.28	0.595505
GO:0007274	1	136	6	3221	0.00735294	0.00186278	3.9473	1	135	6	3215	0.283587	135.716	6.71641	3214.28	0.595505
GO:0000149	1	136	6	3221	0.00735294	0.00186278	3.9473	1	135	6	3215	0.283587	135.716	6.71641	3214.28	0.595505
GO:0007599	1	136	6	3221	0.00735294	0.00186278	3.9473	1	135	6	3215	0.283587	135.716	6.71641	3214.28	0.595505
GO:0070507	1	136	6	3221	0.00735294	0.00186278	3.9473	1	135	6	3215	0.283587	135.716	6.71641	3214.28	0.595505
GO:0031594	3	136	32	3221	0.0220588	0.0099348	2.22036	3	133	32	3189	1.41793	134.582	33.5821	3187.42	0.602156
GO:0007596	2	136	18	3221	0.0147059	0.00558833	2.63154	2	134	18	3203	0.810247	135.19	19.1898	3201.81	0.608064
GO:0019886	2	136	18	3221	0.0147059	0.00558833	2.63154	2	134	18	3203	0.810247	135.19	19.1898	3201.81	0.608064
GO:0001503	2	136	18	3221	0.0147059	0.00558833	2.63154	2	134	18	3203	0.810247	135.19	19.1898	3201.81	0.608064
GO:0006813	2	136	18	3221	0.0147059	0.00558833	2.63154	2	134	18	3203	0.810247	135.19	19.1898	3201.81	0.608064
GO:0005856	6	136	82	3221	0.0441176	0.0254579	1.73296	6	130	82	3139	3.56509	132.435	84.4349	3136.57	0.619321
GO:0004842	8	136	118	3221	0.0588235	0.0366346	1.60568	8	128	118	3103	5.10456	130.895	120.895	3100.1	0.619631
GO:0016529	3	136	33	3221	0.0220588	0.0102453	2.15307	3	133	33	3188	1.45845	134.542	34.5416	3186.46	0.633248
GO:0006511	3	136	33	3221	0.0220588	0.0102453	2.15307	3	133	33	3188	1.45845	134.542	34.5416	3186.46	0.633248
GO:0000278	4	136	49	3221	0.0294118	0.0152127	1.93337	4	132	49	3172	2.14716	133.853	50.8528	3170.15	0.638465
GO:0003676	5	136	66	3221	0.0367647	0.0204905	1.79423	5	131	66	3155	2.87638	133.124	68.1236	3152.88	0.643765
GO:0001525	2	136	19	3221	0.0147059	0.00589879	2.49303	2	134	19	3202	0.85076	135.149	20.1492	3200.85	0.653019
GO:0015031	6	136	86	3221	0.0441176	0.0266998	1.65236	6	130	86	3135	3.72714	132.273	88.2729	3132.73	0.685679
GO:0070266	1	136	7	3221	0.00735294	0.00217324	3.3834	1	135	7	3214	0.324099	135.676	7.6759	3213.32	0.688608
GO:0004198	1	136	7	3221	0.00735294	0.00217324	3.3834	1	135	7	3214	0.324099	135.676	7.6759	3213.32	0.688608
GO:0007166	1	136	7	3221	0.00735294	0.00217324	3.3834	1	135	7	3214	0.324099	135.676	7.6759	3213.32	0.688608
GO:0031398	1	136	7	3221	0.00735294	0.00217324	3.3834	1	135	7	3214	0.324099	135.676	7.6759	3213.32	0.688608
GO:0008093	1	136	7	3221	0.00735294	0.00217324	3.3834	1	135	7	3214	0.324099	135.676	7.6759	3213.32	0.688608
GO:0001822	1	136	7	3221	0.00735294	0.00217324	3.3834	1	135	7	3214	0.324099	135.676	7.6759	3213.32	0.688608
GO:0007568	1	136	7	3221	0.00735294	0.00217324	3.3834	1	135	7	3214	0.324099	135.676	7.6759	3213.32	0.688608
GO:0005234	1	136	7	3221	0.00735294	0.00217324	3.3834	1	135	7	3214	0.324099	135.676	7.6759	3213.32	0.688608
GO:0004864	1	136	7	3221	0.00735294	0.00217324	3.3834	1	135	7	3214	0.324099	135.676	7.6759	3213.32	0.688608
GO:0032482	1	136	7	3221	0.00735294	0.00217324	3.3834	1	135	7	3214	0.324099	135.676	7.6759	3213.32	0.688608
GO:0030855	1	136	7	3221	0.00735294	0.00217324	3.3834	1	135	7	3214	0.324099	135.676	7.6759	3213.32	0.688608
GO:0015672	1	136	7	3221	0.00735294	0.00217324	3.3834	1	135	7	3214	0.324099	135.676	7.6759	3213.32	0.688608
GO:0032391	1	136	7	3221	0.00735294	0.00217324	3.3834	1	135	7	3214	0.324099	135.676	7.6759	3213.32	0.688608
GO:0016578	1	136	7	3221	0.00735294	0.00217324	3.3834	1	135	7	3214	0.324099	135.676	7.6759	3213.32	0.688608
GO:0071310	1	136	7	3221	0.00735294	0.00217324	3.3834	1	135	7	3214	0.324099	135.676	7.6759	3213.32	0.688608
GO:0045199	1	136	7	3221	0.00735294	0.00217324	3.3834	1	135	7	3214	0.324099	135.676	7.6759	3213.32	0.688608
GO:0030139	1	136	7	3221	0.00735294	0.00217324	3.3834	1	135	7	3214	0.324099	135.676	7.6759	3213.32	0.688608
GO:0030334	1	136	7	3221	0.00735294	0.00217324	3.3834	1	135	7	3214	0.324099	135.676	7.6759	3213.32	0.688608
GO:0045494	1	136	7	3221	0.00735294	0.00217324	3.3834	1	135	7	3214	0.324099	135.676	7.6759	3213.32	0.688608
GO:0043085	1	136	7	3221	0.00735294	0.00217324	3.3834	1	135	7	3214	0.324099	135.676	7.6759	3213.32	0.688608
GO:0007416	1	136	7	3221	0.00735294	0.00217324	3.3834	1	135	7	3214	0.324099	135.676	7.6759	3213.32	0.688608
GO:0035329	1	136	7	3221	0.00735294	0.00217324	3.3834	1	135	7	3214	0.324099	135.676	7.6759	3213.32	0.688608
GO:0001837	1	136	7	3221	0.00735294	0.00217324	3.3834	1	135	7	3214	0.324099	135.676	7.6759	3213.32	0.688608
GO:0010638	1	136	7	3221	0.00735294	0.00217324	3.3834	1	135	7	3214	0.324099	135.676	7.6759	3213.32	0.688608
GO:0032868	1	136	7	3221	0.00735294	0.00217324	3.3834	1	135	7	3214	0.324099	135.676	7.6759	3213.32	0.688608
GO:0006779	1	136	7	3221	0.00735294	0.00217324	3.3834	1	135	7	3214	0.324099	135.676	7.6759	3213.32	0.688608
GO:0007229	1	136	7	3221	0.00735294	0.00217324	3.3834	1	135	7	3214	0.324099	135.676	7.6759	3213.32	0.688608
GO:0051642	1	136	7	3221	0.00735294	0.00217324	3.3834	1	135	7	3214	0.324099	135.676	7.6759	3213.32	0.688608
GO:0048821	1	136	7	3221	0.00735294	0.00217324	3.3834	1	135	7	3214	0.324099	135.676	7.6759	3213.32	0.688608
GO:0030131	1	136	7	3221	0.00735294	0.00217324	3.3834	1	135	7	3214	0.324099	135.676	7.6759	3213.32	0.688608
GO:0030282	1	136	7	3221	0.00735294	0.00217324	3.3834	1	135	7	3214	0.324099	135.676	7.6759	3213.32	0.688608
GO:0008654	1	136	7	3221	0.00735294	0.00217324	3.3834	1	135	7	3214	0.324099	135.676	7.6759	3213.32	0.688608
GO:0005669	1	136	7	3221	0.00735294	0.00217324	3.3834	1	135	7	3214	0.324099	135.676	7.6759	3213.32	0.688608
GO:0007029	1	136	7	3221	0.00735294	0.00217324	3.3834	1	135	7	3214	0.324099	135.676	7.6759	3213.32	0.688608
GO:0043209	1	136	7	3221	0.00735294	0.00217324	3.3834	1	135	7	3214	0.324099	135.676	7.6759	3213.32	0.688608
GO:0019900	1	136	7	3221	0.00735294	0.00217324	3.3834	1	135	7	3214	0.324099	135.676	7.6759	3213.32	0.688608
GO:0005770	2	136	20	3221	0.0147059	0.00620925	2.36838	2	134	20	3201	0.891272	135.109	21.1087	3199.89	0.694565
GO:0012505	2	136	20	3221	0.0147059	0.00620925	2.36838	2	134	20	3201	0.891272	135.109	21.1087	3199.89	0.694565
GO:0005829	21	136	387	3221	0.154412	0.120149	1.28517	21	115	387	2834	16.529	119.471	391.471	2829.53	0.697399
GO:0007067	4	136	53	3221	0.0294118	0.0164545	1.78746	4	132	53	3168	2.3092	133.691	54.6908	3166.31	0.726154
GO:0005923	2	136	21	3221	0.0147059	0.00651971	2.2556	2	134	21	3200	0.931784	135.068	22.0682	3198.93	0.732666
GO:0008283	3	136	37	3221	0.0220588	0.0114871	1.92031	3	133	37	3184	1.62049	134.38	38.3795	3182.62	0.743738
GO:0007528	3	136	37	3221	0.0220588	0.0114871	1.92031	3	133	37	3184	1.62049	134.38	38.3795	3182.62	0.743738
GO:0008284	4	136	54	3221	0.0294118	0.016765	1.75436	4	132	54	3167	2.34972	133.65	55.6503	3165.35	0.746004
GO:0008013	1	136	8	3221	0.00735294	0.0024837	2.96048	1	135	8	3213	0.364611	135.635	8.63539	3212.36	0.763308
GO:0048025	1	136	8	3221	0.00735294	0.0024837	2.96048	1	135	8	3213	0.364611	135.635	8.63539	3212.36	0.763308
GO:0005912	1	136	8	3221	0.00735294	0.0024837	2.96048	1	135	8	3213	0.364611	135.635	8.63539	3212.36	0.763308
GO:0003678	1	136	8	3221	0.00735294	0.0024837	2.96048	1	135	8	3213	0.364611	135.635	8.63539	3212.36	0.763308
GO:0070979	1	136	8	3221	0.00735294	0.0024837	2.96048	1	135	8	3213	0.364611	135.635	8.63539	3212.36	0.763308
GO:0031397	1	136	8	3221	0.00735294	0.0024837	2.96048	1	135	8	3213	0.364611	135.635	8.63539	3212.36	0.763308
GO:0007612	1	136	8	3221	0.00735294	0.0024837	2.96048	1	135	8	3213	0.364611	135.635	8.63539	3212.36	0.763308
GO:0004175	1	136	8	3221	0.00735294	0.0024837	2.96048	1	135	8	3213	0.364611	135.635	8.63539	3212.36	0.763308
GO:0006987	1	136	8	3221	0.00735294	0.0024837	2.96048	1	135	8	3213	0.364611	135.635	8.63539	3212.36	0.763308
GO:0006200	1	136	8	3221	0.00735294	0.0024837	2.96048	1	135	8	3213	0.364611	135.635	8.63539	3212.36	0.763308
GO:0042826	1	136	8	3221	0.00735294	0.0024837	2.96048	1	135	8	3213	0.364611	135.635	8.63539	3212.36	0.763308
GO:0051568	1	136	8	3221	0.00735294	0.0024837	2.96048	1	135	8	3213	0.364611	135.635	8.63539	3212.36	0.763308
GO:0030673	1	136	8	3221	0.00735294	0.0024837	2.96048	1	135	8	3213	0.364611	135.635	8.63539	3212.36	0.763308
GO:0045860	1	136	8	3221	0.00735294	0.0024837	2.96048	1	135	8	3213	0.364611	135.635	8.63539	3212.36	0.763308
GO:0016050	1	136	8	3221	0.00735294	0.0024837	2.96048	1	135	8	3213	0.364611	135.635	8.63539	3212.36	0.763308
GO:0001938	1	136	8	3221	0.00735294	0.0024837	2.96048	1	135	8	3213	0.364611	135.635	8.63539	3212.36	0.763308
GO:0048011	1	136	8	3221	0.00735294	0.0024837	2.96048	1	135	8	3213	0.364611	135.635	8.63539	3212.36	0.763308
GO:0005604	1	136	8	3221	0.00735294	0.0024837	2.96048	1	135	8	3213	0.364611	135.635	8.63539	3212.36	0.763308
GO:0045171	1	136	8	3221	0.00735294	0.0024837	2.96048	1	135	8	3213	0.364611	135.635	8.63539	3212.36	0.763308
GO:0006406	1	136	8	3221	0.00735294	0.0024837	2.96048	1	135	8	3213	0.364611	135.635	8.63539	3212.36	0.763308
GO:0000049	1	136	8	3221	0.00735294	0.0024837	2.96048	1	135	8	3213	0.364611	135.635	8.63539	3212.36	0.763308
GO:0031201	1	136	8	3221	0.00735294	0.0024837	2.96048	1	135	8	3213	0.364611	135.635	8.63539	3212.36	0.763308
GO:0045211	5	136	73	3221	0.0367647	0.0226638	1.62218	5	131	73	3148	3.15996	132.84	74.84	3146.16	0.766645
GO:0045454	2	136	22	3221	0.0147059	0.00683018	2.15307	2	134	22	3199	0.972297	135.028	23.0277	3197.97	0.767359
GO:0008017	2	136	22	3221	0.0147059	0.00683018	2.15307	2	134	22	3199	0.972297	135.028	23.0277	3197.97	0.767359
GO:0005815	2	136	22	3221	0.0147059	0.00683018	2.15307	2	134	22	3199	0.972297	135.028	23.0277	3197.97	0.767359
GO:0005578	2	136	22	3221	0.0147059	0.00683018	2.15307	2	134	22	3199	0.972297	135.028	23.0277	3197.97	0.767359
GO:0004197	2	136	22	3221	0.0147059	0.00683018	2.15307	2	134	22	3199	0.972297	135.028	23.0277	3197.97	0.767359
GO:0030507	3	136	38	3221	0.0220588	0.0117976	1.86978	3	133	38	3183	1.66101	134.339	39.339	3181.66	0.767695
GO:0016021	25	136	486	3221	0.183824	0.150885	1.2183	25	111	486	2735	20.7018	115.298	490.298	2730.7	0.777779
GO:0005737	47	136	980	3221	0.345588	0.304253	1.13586	47	89	980	2241	41.6062	94.3938	985.394	2235.61	0.789156
GO:0045838	2	136	23	3221	0.0147059	0.00714064	2.05946	2	134	23	3198	1.01281	134.987	23.9872	3197.01	0.798742
GO:2000651	2	136	23	3221	0.0147059	0.00714064	2.05946	2	134	23	3198	1.01281	134.987	23.9872	3197.01	0.798742
GO:0016568	2	136	23	3221	0.0147059	0.00714064	2.05946	2	134	23	3198	1.01281	134.987	23.9872	3197.01	0.798742
GO:0010765	2	136	23	3221	0.0147059	0.00714064	2.05946	2	134	23	3198	1.01281	134.987	23.9872	3197.01	0.798742
GO:0004843	2	136	23	3221	0.0147059	0.00714064	2.05946	2	134	23	3198	1.01281	134.987	23.9872	3197.01	0.798742
GO:1900827	2	136	23	3221	0.0147059	0.00714064	2.05946	2	134	23	3198	1.01281	134.987	23.9872	3197.01	0.798742
GO:0043266	2	136	23	3221	0.0147059	0.00714064	2.05946	2	134	23	3198	1.01281	134.987	23.9872	3197.01	0.798742
GO:0009651	1	136	9	3221	0.00735294	0.00279416	2.63154	1	135	9	3212	0.405124	135.595	9.59488	3211.41	0.822263
GO:0043022	1	136	9	3221	0.00735294	0.00279416	2.63154	1	135	9	3212	0.405124	135.595	9.59488	3211.41	0.822263
GO:0032580	1	136	9	3221	0.00735294	0.00279416	2.63154	1	135	9	3212	0.405124	135.595	9.59488	3211.41	0.822263
GO:0007611	1	136	9	3221	0.00735294	0.00279416	2.63154	1	135	9	3212	0.405124	135.595	9.59488	3211.41	0.822263
GO:0007094	1	136	9	3221	0.00735294	0.00279416	2.63154	1	135	9	3212	0.405124	135.595	9.59488	3211.41	0.822263
GO:0043154	1	136	9	3221	0.00735294	0.00279416	2.63154	1	135	9	3212	0.405124	135.595	9.59488	3211.41	0.822263
GO:0030199	1	136	9	3221	0.00735294	0.00279416	2.63154	1	135	9	3212	0.405124	135.595	9.59488	3211.41	0.822263
GO:0034976	1	136	9	3221	0.00735294	0.00279416	2.63154	1	135	9	3212	0.405124	135.595	9.59488	3211.41	0.822263
GO:0035176	1	136	9	3221	0.00735294	0.00279416	2.63154	1	135	9	3212	0.405124	135.595	9.59488	3211.41	0.822263
GO:0009966	1	136	9	3221	0.00735294	0.00279416	2.63154	1	135	9	3212	0.405124	135.595	9.59488	3211.41	0.822263
GO:0048786	1	136	9	3221	0.00735294	0.00279416	2.63154	1	135	9	3212	0.405124	135.595	9.59488	3211.41	0.822263
GO:0007346	1	136	9	3221	0.00735294	0.00279416	2.63154	1	135	9	3212	0.405124	135.595	9.59488	3211.41	0.822263
GO:0016573	1	136	9	3221	0.00735294	0.00279416	2.63154	1	135	9	3212	0.405124	135.595	9.59488	3211.41	0.822263
GO:0030155	1	136	9	3221	0.00735294	0.00279416	2.63154	1	135	9	3212	0.405124	135.595	9.59488	3211.41	0.822263
GO:0016746	1	136	9	3221	0.00735294	0.00279416	2.63154	1	135	9	3212	0.405124	135.595	9.59488	3211.41	0.822263
GO:0007584	1	136	9	3221	0.00735294	0.00279416	2.63154	1	135	9	3212	0.405124	135.595	9.59488	3211.41	0.822263
GO:0006954	1	136	9	3221	0.00735294	0.00279416	2.63154	1	135	9	3212	0.405124	135.595	9.59488	3211.41	0.822263
GO:0030433	1	136	9	3221	0.00735294	0.00279416	2.63154	1	135	9	3212	0.405124	135.595	9.59488	3211.41	0.822263
GO:0070374	1	136	9	3221	0.00735294	0.00279416	2.63154	1	135	9	3212	0.405124	135.595	9.59488	3211.41	0.822263
GO:0030175	1	136	9	3221	0.00735294	0.00279416	2.63154	1	135	9	3212	0.405124	135.595	9.59488	3211.41	0.822263
GO:0006986	1	136	9	3221	0.00735294	0.00279416	2.63154	1	135	9	3212	0.405124	135.595	9.59488	3211.41	0.822263
GO:0005516	1	136	9	3221	0.00735294	0.00279416	2.63154	1	135	9	3212	0.405124	135.595	9.59488	3211.41	0.822263
GO:0030140	1	136	9	3221	0.00735294	0.00279416	2.63154	1	135	9	3212	0.405124	135.595	9.59488	3211.41	0.822263
GO:0005887	5	136	77	3221	0.0367647	0.0239056	1.53791	5	131	77	3144	3.32201	132.678	78.678	3142.32	0.824107
GO:0031625	5	136	77	3221	0.0367647	0.0239056	1.53791	5	131	77	3144	3.32201	132.678	78.678	3142.32	0.824107
GO:0071709	2	136	24	3221	0.0147059	0.0074511	1.97365	2	134	24	3197	1.05332	134.947	24.9467	3196.05	0.826953
GO:0034112	2	136	24	3221	0.0147059	0.0074511	1.97365	2	134	24	3197	1.05332	134.947	24.9467	3196.05	0.826953
GO:0043194	2	136	24	3221	0.0147059	0.0074511	1.97365	2	134	24	3197	1.05332	134.947	24.9467	3196.05	0.826953
GO:0010960	2	136	24	3221	0.0147059	0.0074511	1.97365	2	134	24	3197	1.05332	134.947	24.9467	3196.05	0.826953
GO:2001259	2	136	24	3221	0.0147059	0.0074511	1.97365	2	134	24	3197	1.05332	134.947	24.9467	3196.05	0.826953
GO:1902260	2	136	24	3221	0.0147059	0.0074511	1.97365	2	134	24	3197	1.05332	134.947	24.9467	3196.05	0.826953
GO:0010650	2	136	24	3221	0.0147059	0.0074511	1.97365	2	134	24	3197	1.05332	134.947	24.9467	3196.05	0.826953
GO:0005622	3	136	41	3221	0.0220588	0.012729	1.73296	3	133	41	3180	1.78254	134.217	42.2175	3178.78	0.830703
GO:0016032	3	136	41	3221	0.0220588	0.012729	1.73296	3	133	41	3180	1.78254	134.217	42.2175	3178.78	0.830703
GO:0030018	4	136	59	3221	0.0294118	0.0183173	1.60568	4	132	59	3162	2.55228	133.448	60.4477	3160.55	0.832124
GO:0005874	5	136	79	3221	0.0367647	0.0245265	1.49898	5	131	79	3142	3.40304	132.597	80.597	3140.4	0.849203
GO:0033268	2	136	25	3221	0.0147059	0.00776156	1.89471	2	134	25	3196	1.09383	134.906	25.9062	3195.09	0.852159
GO:0004871	4	136	61	3221	0.0294118	0.0189382	1.55304	4	132	61	3160	2.6333	133.367	62.3667	3158.63	0.860466
GO:0043234	3	136	43	3221	0.0220588	0.0133499	1.65236	3	133	43	3178	1.86357	134.136	44.1364	3176.86	0.86558
GO:1902017	1	136	10	3221	0.00735294	0.00310463	2.36838	1	135	10	3211	0.445636	135.554	10.5544	3210.45	0.86823
GO:0007005	1	136	10	3221	0.00735294	0.00310463	2.36838	1	135	10	3211	0.445636	135.554	10.5544	3210.45	0.86823
GO:0051082	1	136	10	3221	0.00735294	0.00310463	2.36838	1	135	10	3211	0.445636	135.554	10.5544	3210.45	0.86823
GO:0030133	1	136	10	3221	0.00735294	0.00310463	2.36838	1	135	10	3211	0.445636	135.554	10.5544	3210.45	0.86823
GO:0002039	1	136	10	3221	0.00735294	0.00310463	2.36838	1	135	10	3211	0.445636	135.554	10.5544	3210.45	0.86823
GO:0005902	1	136	10	3221	0.00735294	0.00310463	2.36838	1	135	10	3211	0.445636	135.554	10.5544	3210.45	0.86823
GO:0051436	1	136	10	3221	0.00735294	0.00310463	2.36838	1	135	10	3211	0.445636	135.554	10.5544	3210.45	0.86823
GO:0032648	1	136	10	3221	0.00735294	0.00310463	2.36838	1	135	10	3211	0.445636	135.554	10.5544	3210.45	0.86823
GO:0042347	1	136	10	3221	0.00735294	0.00310463	2.36838	1	135	10	3211	0.445636	135.554	10.5544	3210.45	0.86823
GO:0051439	1	136	10	3221	0.00735294	0.00310463	2.36838	1	135	10	3211	0.445636	135.554	10.5544	3210.45	0.86823
GO:0030162	1	136	10	3221	0.00735294	0.00310463	2.36838	1	135	10	3211	0.445636	135.554	10.5544	3210.45	0.86823
GO:0008063	1	136	10	3221	0.00735294	0.00310463	2.36838	1	135	10	3211	0.445636	135.554	10.5544	3210.45	0.86823
GO:0042127	1	136	10	3221	0.00735294	0.00310463	2.36838	1	135	10	3211	0.445636	135.554	10.5544	3210.45	0.86823
GO:0007179	1	136	10	3221	0.00735294	0.00310463	2.36838	1	135	10	3211	0.445636	135.554	10.5544	3210.45	0.86823
GO:0007173	1	136	10	3221	0.00735294	0.00310463	2.36838	1	135	10	3211	0.445636	135.554	10.5544	3210.45	0.86823
GO:0031234	1	136	10	3221	0.00735294	0.00310463	2.36838	1	135	10	3211	0.445636	135.554	10.5544	3210.45	0.86823
GO:0009897	1	136	10	3221	0.00735294	0.00310463	2.36838	1	135	10	3211	0.445636	135.554	10.5544	3210.45	0.86823
GO:0050688	1	136	10	3221	0.00735294	0.00310463	2.36838	1	135	10	3211	0.445636	135.554	10.5544	3210.45	0.86823
GO:0006302	1	136	10	3221	0.00735294	0.00310463	2.36838	1	135	10	3211	0.445636	135.554	10.5544	3210.45	0.86823
GO:1902476	1	136	10	3221	0.00735294	0.00310463	2.36838	1	135	10	3211	0.445636	135.554	10.5544	3210.45	0.86823
GO:0055072	1	136	10	3221	0.00735294	0.00310463	2.36838	1	135	10	3211	0.445636	135.554	10.5544	3210.45	0.86823
GO:0001889	1	136	10	3221	0.00735294	0.00310463	2.36838	1	135	10	3211	0.445636	135.554	10.5544	3210.45	0.86823
GO:0043195	1	136	10	3221	0.00735294	0.00310463	2.36838	1	135	10	3211	0.445636	135.554	10.5544	3210.45	0.86823
GO:0051437	1	136	10	3221	0.00735294	0.00310463	2.36838	1	135	10	3211	0.445636	135.554	10.5544	3210.45	0.86823
GO:0072372	1	136	10	3221	0.00735294	0.00310463	2.36838	1	135	10	3211	0.445636	135.554	10.5544	3210.45	0.86823
GO:0000777	1	136	10	3221	0.00735294	0.00310463	2.36838	1	135	10	3211	0.445636	135.554	10.5544	3210.45	0.86823
GO:0003700	4	136	62	3221	0.0294118	0.0192487	1.52799	4	132	62	3159	2.67382	133.326	63.3262	3157.67	0.87337
GO:0071286	2	136	26	3221	0.0147059	0.00807203	1.82183	2	134	26	3195	1.13435	134.866	26.8657	3194.13	0.874546
GO:0043034	2	136	26	3221	0.0147059	0.00807203	1.82183	2	134	26	3195	1.13435	134.866	26.8657	3194.13	0.874546
GO:0003713	2	136	26	3221	0.0147059	0.00807203	1.82183	2	134	26	3195	1.13435	134.866	26.8657	3194.13	0.874546
GO:0043161	2	136	26	3221	0.0147059	0.00807203	1.82183	2	134	26	3195	1.13435	134.866	26.8657	3194.13	0.874546
GO:0016874	6	136	101	3221	0.0441176	0.0313567	1.40696	6	130	101	3120	4.33482	131.665	102.665	3118.33	0.875878
GO:0043231	3	136	44	3221	0.0220588	0.0136604	1.61481	3	133	44	3177	1.90408	134.096	45.0959	3175.9	0.880998
GO:0070062	16	136	312	3221	0.117647	0.0968643	1.21456	16	120	312	2909	13.2881	122.712	314.712	2906.29	0.887377
GO:0005509	6	136	103	3221	0.0441176	0.0319776	1.37964	6	130	103	3118	4.41585	131.584	104.584	3116.42	0.89364
GO:0030315	2	136	27	3221	0.0147059	0.00838249	1.75436	2	134	27	3194	1.17486	134.825	27.8251	3193.17	0.89431
GO:0043065	2	136	27	3221	0.0147059	0.00838249	1.75436	2	134	27	3194	1.17486	134.825	27.8251	3193.17	0.89431
GO:0007283	3	136	45	3221	0.0220588	0.0139708	1.57892	3	133	45	3176	1.94459	134.055	46.0554	3174.94	0.895136
GO:0016579	1	136	11	3221	0.00735294	0.00341509	2.15307	1	135	11	3210	0.486148	135.514	11.5139	3209.49	0.903695
GO:0000124	1	136	11	3221	0.00735294	0.00341509	2.15307	1	135	11	3210	0.486148	135.514	11.5139	3209.49	0.903695
GO:0003774	1	136	11	3221	0.00735294	0.00341509	2.15307	1	135	11	3210	0.486148	135.514	11.5139	3209.49	0.903695
GO:0030030	1	136	11	3221	0.00735294	0.00341509	2.15307	1	135	11	3210	0.486148	135.514	11.5139	3209.49	0.903695
GO:0001817	1	136	11	3221	0.00735294	0.00341509	2.15307	1	135	11	3210	0.486148	135.514	11.5139	3209.49	0.903695
GO:0070536	1	136	11	3221	0.00735294	0.00341509	2.15307	1	135	11	3210	0.486148	135.514	11.5139	3209.49	0.903695
GO:0004177	1	136	11	3221	0.00735294	0.00341509	2.15307	1	135	11	3210	0.486148	135.514	11.5139	3209.49	0.903695
GO:0006099	1	136	11	3221	0.00735294	0.00341509	2.15307	1	135	11	3210	0.486148	135.514	11.5139	3209.49	0.903695
GO:0035666	1	136	11	3221	0.00735294	0.00341509	2.15307	1	135	11	3210	0.486148	135.514	11.5139	3209.49	0.903695
GO:0030145	1	136	11	3221	0.00735294	0.00341509	2.15307	1	135	11	3210	0.486148	135.514	11.5139	3209.49	0.903695
GO:0000226	1	136	11	3221	0.00735294	0.00341509	2.15307	1	135	11	3210	0.486148	135.514	11.5139	3209.49	0.903695
GO:0007224	1	136	11	3221	0.00735294	0.00341509	2.15307	1	135	11	3210	0.486148	135.514	11.5139	3209.49	0.903695
GO:0031145	1	136	11	3221	0.00735294	0.00341509	2.15307	1	135	11	3210	0.486148	135.514	11.5139	3209.49	0.903695
GO:0002756	1	136	11	3221	0.00735294	0.00341509	2.15307	1	135	11	3210	0.486148	135.514	11.5139	3209.49	0.903695
GO:0030863	1	136	11	3221	0.00735294	0.00341509	2.15307	1	135	11	3210	0.486148	135.514	11.5139	3209.49	0.903695
GO:0030182	1	136	11	3221	0.00735294	0.00341509	2.15307	1	135	11	3210	0.486148	135.514	11.5139	3209.49	0.903695
GO:0043204	1	136	11	3221	0.00735294	0.00341509	2.15307	1	135	11	3210	0.486148	135.514	11.5139	3209.49	0.903695
GO:0034138	1	136	11	3221	0.00735294	0.00341509	2.15307	1	135	11	3210	0.486148	135.514	11.5139	3209.49	0.903695
GO:0005778	1	136	11	3221	0.00735294	0.00341509	2.15307	1	135	11	3210	0.486148	135.514	11.5139	3209.49	0.903695
GO:0000166	4	136	65	3221	0.0294118	0.0201801	1.45747	4	132	65	3156	2.79535	133.205	66.2046	3154.8	0.907235
GO:0042383	3	136	46	3221	0.0220588	0.0142813	1.5446	3	133	46	3175	1.98511	134.015	47.0149	3173.99	0.908049
GO:0015629	2	136	28	3221	0.0147059	0.00869295	1.6917	2	134	28	3193	1.21537	134.785	28.7846	3192.22	0.911652
GO:0000209	2	136	28	3221	0.0147059	0.00869295	1.6917	2	134	28	3193	1.21537	134.785	28.7846	3192.22	0.911652
GO:0014704	2	136	28	3221	0.0147059	0.00869295	1.6917	2	134	28	3193	1.21537	134.785	28.7846	3192.22	0.911652
GO:0006508	2	136	28	3221	0.0147059	0.00869295	1.6917	2	134	28	3193	1.21537	134.785	28.7846	3192.22	0.911652
GO:0035556	4	136	66	3221	0.0294118	0.0204905	1.43538	4	132	66	3155	2.83587	133.164	67.1641	3153.84	0.916983
GO:0030674	2	136	29	3221	0.0147059	0.00900342	1.63337	2	134	29	3192	1.25588	134.744	29.7441	3191.26	0.926771
GO:0006909	1	136	12	3221	0.00735294	0.00372555	1.97365	1	135	12	3209	0.526661	135.473	12.4733	3208.53	0.930776
GO:0034142	1	136	12	3221	0.00735294	0.00372555	1.97365	1	135	12	3209	0.526661	135.473	12.4733	3208.53	0.930776
GO:0019003	1	136	12	3221	0.00735294	0.00372555	1.97365	1	135	12	3209	0.526661	135.473	12.4733	3208.53	0.930776
GO:0006325	1	136	12	3221	0.00735294	0.00372555	1.97365	1	135	12	3209	0.526661	135.473	12.4733	3208.53	0.930776
GO:0016607	2	136	30	3221	0.0147059	0.00931388	1.57892	2	134	30	3191	1.2964	134.704	30.7036	3190.3	0.939865
GO:0004702	2	136	30	3221	0.0147059	0.00931388	1.57892	2	134	30	3191	1.2964	134.704	30.7036	3190.3	0.939865
GO:0042803	4	136	70	3221	0.0294118	0.0217324	1.35336	4	132	70	3151	2.99791	133.002	71.0021	3150	0.948981
GO:0006897	2	136	31	3221	0.0147059	0.00962434	1.52799	2	134	31	3190	1.33691	134.663	31.6631	3189.34	0.951122
GO:0016887	2	136	31	3221	0.0147059	0.00962434	1.52799	2	134	31	3190	1.33691	134.663	31.6631	3189.34	0.951122
GO:0072661	1	136	13	3221	0.00735294	0.00403601	1.82183	1	135	13	3208	0.567173	135.433	13.4328	3207.57	0.951218
GO:0060271	1	136	13	3221	0.00735294	0.00403601	1.82183	1	135	13	3208	0.567173	135.433	13.4328	3207.57	0.951218
GO:0001078	1	136	13	3221	0.00735294	0.00403601	1.82183	1	135	13	3208	0.567173	135.433	13.4328	3207.57	0.951218
GO:0043130	1	136	13	3221	0.00735294	0.00403601	1.82183	1	135	13	3208	0.567173	135.433	13.4328	3207.57	0.951218
GO:0006446	1	136	13	3221	0.00735294	0.00403601	1.82183	1	135	13	3208	0.567173	135.433	13.4328	3207.57	0.951218
GO:0001843	1	136	13	3221	0.00735294	0.00403601	1.82183	1	135	13	3208	0.567173	135.433	13.4328	3207.57	0.951218
GO:0031514	1	136	13	3221	0.00735294	0.00403601	1.82183	1	135	13	3208	0.567173	135.433	13.4328	3207.57	0.951218
GO:0097542	1	136	13	3221	0.00735294	0.00403601	1.82183	1	135	13	3208	0.567173	135.433	13.4328	3207.57	0.951218
GO:0007186	1	136	13	3221	0.00735294	0.00403601	1.82183	1	135	13	3208	0.567173	135.433	13.4328	3207.57	0.951218
GO:0004709	1	136	13	3221	0.00735294	0.00403601	1.82183	1	135	13	3208	0.567173	135.433	13.4328	3207.57	0.951218
GO:0061136	1	136	13	3221	0.00735294	0.00403601	1.82183	1	135	13	3208	0.567173	135.433	13.4328	3207.57	0.951218
GO:0048477	1	136	13	3221	0.00735294	0.00403601	1.82183	1	135	13	3208	0.567173	135.433	13.4328	3207.57	0.951218
GO:0048471	6	136	112	3221	0.0441176	0.0347718	1.26878	6	130	112	3109	4.78046	131.22	113.22	3107.78	0.953109
GO:0016055	2	136	32	3221	0.0147059	0.0099348	1.48024	2	134	32	3189	1.37742	134.623	32.6226	3188.38	0.960726
GO:0050821	1	136	14	3221	0.00735294	0.00434648	1.6917	1	135	14	3207	0.607685	135.392	14.3923	3206.61	0.966443
GO:0031982	1	136	14	3221	0.00735294	0.00434648	1.6917	1	135	14	3207	0.607685	135.392	14.3923	3206.61	0.966443
GO:0002224	1	136	14	3221	0.00735294	0.00434648	1.6917	1	135	14	3207	0.607685	135.392	14.3923	3206.61	0.966443
GO:0008104	1	136	14	3221	0.00735294	0.00434648	1.6917	1	135	14	3207	0.607685	135.392	14.3923	3206.61	0.966443
GO:0048812	1	136	14	3221	0.00735294	0.00434648	1.6917	1	135	14	3207	0.607685	135.392	14.3923	3206.61	0.966443
GO:0030968	1	136	14	3221	0.00735294	0.00434648	1.6917	1	135	14	3207	0.607685	135.392	14.3923	3206.61	0.966443
GO:0035091	1	136	14	3221	0.00735294	0.00434648	1.6917	1	135	14	3207	0.607685	135.392	14.3923	3206.61	0.966443
GO:0045121	2	136	33	3221	0.0147059	0.0102453	1.43538	2	134	33	3188	1.41793	134.582	33.5821	3187.42	0.968849
GO:0006351	9	136	181	3221	0.0661765	0.0561937	1.17765	9	127	181	3040	7.69735	128.303	182.303	3038.7	0.970271
GO:0005789	7	136	138	3221	0.0514706	0.0428438	1.20135	7	129	138	3083	5.87429	130.126	139.126	3081.87	0.971754
GO:0030054	4	136	75	3221	0.0294118	0.0232847	1.26314	4	132	75	3146	3.20048	132.8	75.7995	3145.2	0.975434
GO:0005819	2	136	34	3221	0.0147059	0.0105557	1.39317	2	134	34	3187	1.45845	134.542	34.5416	3186.46	0.975653
GO:0072659	2	136	34	3221	0.0147059	0.0105557	1.39317	2	134	34	3187	1.45845	134.542	34.5416	3186.46	0.975653
GO:0007264	2	136	34	3221	0.0147059	0.0105557	1.39317	2	134	34	3187	1.45845	134.542	34.5416	3186.46	0.975653
GO:0000086	1	136	15	3221	0.00735294	0.00465694	1.57892	1	135	15	3206	0.648198	135.352	15.3518	3205.65	0.977597
GO:0019903	1	136	15	3221	0.00735294	0.00465694	1.57892	1	135	15	3206	0.648198	135.352	15.3518	3205.65	0.977597
GO:0005930	1	136	15	3221	0.00735294	0.00465694	1.57892	1	135	15	3206	0.648198	135.352	15.3518	3205.65	0.977597
GO:0031430	1	136	15	3221	0.00735294	0.00465694	1.57892	1	135	15	3206	0.648198	135.352	15.3518	3205.65	0.977597
GO:0010629	1	136	15	3221	0.00735294	0.00465694	1.57892	1	135	15	3206	0.648198	135.352	15.3518	3205.65	0.977597
GO:0000502	1	136	15	3221	0.00735294	0.00465694	1.57892	1	135	15	3206	0.648198	135.352	15.3518	3205.65	0.977597
GO:0051287	1	136	15	3221	0.00735294	0.00465694	1.57892	1	135	15	3206	0.648198	135.352	15.3518	3205.65	0.977597
GO:0055037	1	136	15	3221	0.00735294	0.00465694	1.57892	1	135	15	3206	0.648198	135.352	15.3518	3205.65	0.977597
GO:0008021	1	136	15	3221	0.00735294	0.00465694	1.57892	1	135	15	3206	0.648198	135.352	15.3518	3205.65	0.977597
GO:0051117	1	136	15	3221	0.00735294	0.00465694	1.57892	1	135	15	3206	0.648198	135.352	15.3518	3205.65	0.977597
GO:0007601	1	136	15	3221	0.00735294	0.00465694	1.57892	1	135	15	3206	0.648198	135.352	15.3518	3205.65	0.977597
GO:0031996	3	136	55	3221	0.0220588	0.0170754	1.29184	3	133	55	3166	2.34972	133.65	55.6503	3165.35	0.979051
GO:0043123	3	136	55	3221	0.0220588	0.0170754	1.29184	3	133	55	3166	2.34972	133.65	55.6503	3165.35	0.979051
GO:0042981	4	136	76	3221	0.0294118	0.0235952	1.24652	4	132	76	3145	3.24099	132.759	76.759	3144.24	0.979222
GO:0046872	12	136	252	3221	0.0882353	0.0782366	1.1278	12	124	252	2969	10.6953	125.305	253.305	2967.7	0.980744
GO:0005635	2	136	35	3221	0.0147059	0.0108662	1.35336	2	134	35	3186	1.49896	134.501	35.501	3185.5	0.981291
GO:0035631	3	136	56	3221	0.0220588	0.0173859	1.26878	3	133	56	3165	2.39023	133.61	56.6098	3164.39	0.983027
GO:0050660	1	136	16	3221	0.00735294	0.0049674	1.48024	1	135	16	3205	0.68871	135.311	16.3113	3204.69	0.985599
GO:0030198	1	136	16	3221	0.00735294	0.0049674	1.48024	1	135	16	3205	0.68871	135.311	16.3113	3204.69	0.985599
GO:0008237	1	136	16	3221	0.00735294	0.0049674	1.48024	1	135	16	3205	0.68871	135.311	16.3113	3204.69	0.985599
GO:0006874	1	136	16	3221	0.00735294	0.0049674	1.48024	1	135	16	3205	0.68871	135.311	16.3113	3204.69	0.985599
GO:0045177	1	136	16	3221	0.00735294	0.0049674	1.48024	1	135	16	3205	0.68871	135.311	16.3113	3204.69	0.985599
GO:0008134	2	136	36	3221	0.0147059	0.0111767	1.31577	2	134	36	3185	1.53947	134.461	36.4605	3184.54	0.985905
GO:0016605	1	136	17	3221	0.00735294	0.00527786	1.39317	1	135	17	3204	0.729223	135.271	17.2708	3203.73	0.991187
GO:0031589	1	136	17	3221	0.00735294	0.00527786	1.39317	1	135	17	3204	0.729223	135.271	17.2708	3203.73	0.991187
GO:0007507	1	136	17	3221	0.00735294	0.00527786	1.39317	1	135	17	3204	0.729223	135.271	17.2708	3203.73	0.991187
GO:0003755	1	136	17	3221	0.00735294	0.00527786	1.39317	1	135	17	3204	0.729223	135.271	17.2708	3203.73	0.991187
GO:0006338	1	136	17	3221	0.00735294	0.00527786	1.39317	1	135	17	3204	0.729223	135.271	17.2708	3203.73	0.991187
GO:0008152	2	136	38	3221	0.0147059	0.0117976	1.24652	2	134	38	3183	1.62049	134.38	38.3795	3182.62	0.992577
GO:0005654	12	136	262	3221	0.0882353	0.0813412	1.08476	12	124	262	2959	11.1004	124.9	262.9	2958.1	0.993825
GO:0006816	1	136	18	3221	0.00735294	0.00558833	1.31577	1	135	18	3203	0.769735	135.23	18.2303	3202.77	0.994951
GO:0000281	1	136	18	3221	0.00735294	0.00558833	1.31577	1	135	18	3203	0.769735	135.23	18.2303	3202.77	0.994951
GO:0030246	1	136	18	3221	0.00735294	0.00558833	1.31577	1	135	18	3203	0.769735	135.23	18.2303	3202.77	0.994951
GO:0003729	1	136	18	3221	0.00735294	0.00558833	1.31577	1	135	18	3203	0.769735	135.23	18.2303	3202.77	0.994951
GO:0090090	1	136	18	3221	0.00735294	0.00558833	1.31577	1	135	18	3203	0.769735	135.23	18.2303	3202.77	0.994951
GO:0044267	2	136	40	3221	0.0147059	0.0124185	1.18419	2	134	40	3181	1.70152	134.298	40.2985	3180.7	0.996602
GO:0009898	3	136	62	3221	0.0220588	0.0192487	1.14599	3	133	62	3159	2.6333	133.367	62.3667	3158.63	0.996692
GO:0005788	1	136	19	3221	0.00735294	0.00589879	1.24652	1	135	19	3202	0.810247	135.19	19.1898	3201.81	0.997362
GO:0006996	1	136	19	3221	0.00735294	0.00589879	1.24652	1	135	19	3202	0.810247	135.19	19.1898	3201.81	0.997362
GO:0006888	1	136	19	3221	0.00735294	0.00589879	1.24652	1	135	19	3202	0.810247	135.19	19.1898	3201.81	0.997362
GO:0043197	1	136	19	3221	0.00735294	0.00589879	1.24652	1	135	19	3202	0.810247	135.19	19.1898	3201.81	0.997362
GO:0030141	1	136	19	3221	0.00735294	0.00589879	1.24652	1	135	19	3202	0.810247	135.19	19.1898	3201.81	0.997362
GO:2001238	1	136	19	3221	0.00735294	0.00589879	1.24652	1	135	19	3202	0.810247	135.19	19.1898	3201.81	0.997362
GO:0019898	1	136	19	3221	0.00735294	0.00589879	1.24652	1	135	19	3202	0.810247	135.19	19.1898	3201.81	0.997362
GO:0005764	3	136	64	3221	0.0220588	0.0198696	1.11018	3	133	64	3157	2.71433	133.286	64.2857	3156.71	0.998494
GO:0019901	2	136	42	3221	0.0147059	0.0130394	1.1278	2	134	42	3179	1.78254	134.217	42.2175	3178.78	0.998763
GO:0007411	2	136	42	3221	0.0147059	0.0130394	1.1278	2	134	42	3179	1.78254	134.217	42.2175	3178.78	0.998763
GO:0005768	2	136	42	3221	0.0147059	0.0130394	1.1278	2	134	42	3179	1.78254	134.217	42.2175	3178.78	0.998763
GO:0005814	1	136	20	3221	0.00735294	0.00620925	1.18419	1	135	20	3201	0.85076	135.149	20.1492	3200.85	0.9988
GO:0030529	1	136	21	3221	0.00735294	0.00651971	1.1278	1	135	21	3200	0.891272	135.109	21.1087	3199.89	0.999565
GO:0051726	1	136	21	3221	0.00735294	0.00651971	1.1278	1	135	21	3200	0.891272	135.109	21.1087	3199.89	0.999565
GO:0004222	1	136	21	3221	0.00735294	0.00651971	1.1278	1	135	21	3200	0.891272	135.109	21.1087	3199.89	0.999565
GO:0006470	1	136	21	3221	0.00735294	0.00651971	1.1278	1	135	21	3200	0.891272	135.109	21.1087	3199.89	0.999565
GO:0005739	11	136	252	3221	0.0808824	0.0782366	1.03382	11	125	252	2969	10.6548	125.345	252.345	2968.65	0.999623
GO:0005938	2	136	44	3221	0.0147059	0.0136604	1.07654	2	134	44	3177	1.86357	134.136	44.1364	3176.86	0.999713
GO:0055085	2	136	44	3221	0.0147059	0.0136604	1.07654	2	134	44	3177	1.86357	134.136	44.1364	3176.86	0.999713
GO:0008380	2	136	44	3221	0.0147059	0.0136604	1.07654	2	134	44	3177	1.86357	134.136	44.1364	3176.86	0.999713
GO:0005743	4	136	91	3221	0.0294118	0.0282521	1.04105	4	132	91	3130	3.84867	132.151	91.1513	3129.85	0.999865
GO:0000122	3	136	68	3221	0.0220588	0.0211115	1.04487	3	133	68	3153	2.87638	133.124	68.1236	3152.88	0.999887
GO:0007017	1	136	22	3221	0.00735294	0.00683018	1.07654	1	135	22	3199	0.931784	135.068	22.0682	3198.93	0.999899
GO:0015630	1	136	22	3221	0.00735294	0.00683018	1.07654	1	135	22	3199	0.931784	135.068	22.0682	3198.93	0.999899
GO:0051260	1	136	22	3221	0.00735294	0.00683018	1.07654	1	135	22	3199	0.931784	135.068	22.0682	3198.93	0.999899
GO:0000151	1	136	22	3221	0.00735294	0.00683018	1.07654	1	135	22	3199	0.931784	135.068	22.0682	3198.93	0.999899
GO:0030027	1	136	22	3221	0.00735294	0.00683018	1.07654	1	135	22	3199	0.931784	135.068	22.0682	3198.93	0.999899
GO:0023014	1	136	22	3221	0.00735294	0.00683018	1.07654	1	135	22	3199	0.931784	135.068	22.0682	3198.93	0.999899
GO:0019899	2	136	45	3221	0.0147059	0.0139708	1.05261	2	134	45	3176	1.90408	134.096	45.0959	3175.9	0.999903
GO:0030154	2	136	45	3221	0.0147059	0.0139708	1.05261	2	134	45	3176	1.90408	134.096	45.0959	3175.9	0.999903
GO:0033209	1	136	23	3221	0.00735294	0.00714064	1.02973	1	135	23	3198	0.972297	135.028	23.0277	3197.97	0.999994
GO:0005681	1	136	23	3221	0.00735294	0.00714064	1.02973	1	135	23	3198	0.972297	135.028	23.0277	3197.97	0.999994
GO:0051091	2	136	47	3221	0.0147059	0.0145917	1.00782	2	134	47	3174	1.98511	134.015	47.0149	3173.99	1
GO:0007420	1	136	24	3221	0.00735294	0.0074511	0.986826	1	135	24	3197	1.01281	134.987	23.9872	3197.01	0.999999
GO:0046777	1	136	24	3221	0.00735294	0.0074511	0.986826	1	135	24	3197	1.01281	134.987	23.9872	3197.01	0.999999
GO:0005215	1	136	24	3221	0.00735294	0.0074511	0.986826	1	135	24	3197	1.01281	134.987	23.9872	3197.01	0.999999
GO:0036064	1	136	24	3221	0.00735294	0.0074511	0.986826	1	135	24	3197	1.01281	134.987	23.9872	3197.01	0.999999
GO:0016567	2	136	48	3221	0.0147059	0.0149022	0.986826	2	134	48	3173	2.02562	133.974	47.9744	3173.03	0.999998
GO:0003924	2	136	48	3221	0.0147059	0.0149022	0.986826	2	134	48	3173	2.02562	133.974	47.9744	3173.03	0.999998
GO:0045087	2	136	48	3221	0.0147059	0.0149022	0.986826	2	134	48	3173	2.02562	133.974	47.9744	3173.03	0.999998
GO:0006397	2	136	49	3221	0.0147059	0.0152127	0.966687	2	134	49	3172	2.06613	133.934	48.9339	3172.07	0.999972
GO:0003743	1	136	25	3221	0.00735294	0.00776156	0.947353	1	135	25	3196	1.05332	134.947	24.9467	3196.05	0.99996
GO:0042384	1	136	25	3221	0.00735294	0.00776156	0.947353	1	135	25	3196	1.05332	134.947	24.9467	3196.05	0.99996
GO:0010008	1	136	25	3221	0.00735294	0.00776156	0.947353	1	135	25	3196	1.05332	134.947	24.9467	3196.05	0.99996
GO:0005525	3	136	74	3221	0.0220588	0.0229742	0.960155	3	133	74	3147	3.11945	132.881	73.8805	3147.12	0.999909
GO:0022008	1	136	26	3221	0.00735294	0.00807203	0.910916	1	135	26	3195	1.09383	134.906	25.9062	3195.09	0.999794
GO:0005975	1	136	26	3221	0.00735294	0.00807203	0.910916	1	135	26	3195	1.09383	134.906	25.9062	3195.09	0.999794
GO:0043066	2	136	52	3221	0.0147059	0.0161441	0.910916	2	134	52	3169	2.18767	133.812	51.8123	3169.19	0.999411
GO:0046982	1	136	28	3221	0.00735294	0.00869295	0.845851	1	135	28	3193	1.17486	134.825	27.8251	3193.17	0.998806
GO:0005200	1	136	28	3221	0.00735294	0.00869295	0.845851	1	135	28	3193	1.17486	134.825	27.8251	3193.17	0.998806
GO:0005875	1	136	28	3221	0.00735294	0.00869295	0.845851	1	135	28	3193	1.17486	134.825	27.8251	3193.17	0.998806
GO:0008289	1	136	28	3221	0.00735294	0.00869295	0.845851	1	135	28	3193	1.17486	134.825	27.8251	3193.17	0.998806
GO:0051092	2	136	55	3221	0.0147059	0.0170754	0.86123	2	134	55	3166	2.3092	133.691	54.6908	3166.31	0.997586
GO:0042493	1	136	30	3221	0.00735294	0.00931388	0.789461	1	135	30	3191	1.25588	134.744	29.7441	3191.26	0.99664
GO:0006810	1	136	30	3221	0.00735294	0.00931388	0.789461	1	135	30	3191	1.25588	134.744	29.7441	3191.26	0.99664
GO:0016323	1	136	30	3221	0.00735294	0.00931388	0.789461	1	135	30	3191	1.25588	134.744	29.7441	3191.26	0.99664
GO:0009405	1	136	31	3221	0.00735294	0.00962434	0.763994	1	135	31	3190	1.2964	134.704	30.7036	3190.3	0.995043
GO:0045893	1	136	32	3221	0.00735294	0.0099348	0.740119	1	135	32	3189	1.33691	134.663	31.6631	3189.34	0.993082
GO:0005164	1	136	32	3221	0.00735294	0.0099348	0.740119	1	135	32	3189	1.33691	134.663	31.6631	3189.34	0.993082
GO:0008270	18	136	456	3221	0.132353	0.141571	0.934888	18	118	456	2765	19.2029	116.797	454.797	2766.2	0.992845
GO:0005925	2	136	60	3221	0.0147059	0.0186278	0.789461	2	134	60	3161	2.51177	133.488	59.4882	3161.51	0.990521
GO:0000165	1	136	34	3221	0.00735294	0.0105557	0.696583	1	135	34	3187	1.41793	134.582	33.5821	3187.42	0.988044
GO:0006184	1	136	34	3221	0.00735294	0.0105557	0.696583	1	135	34	3187	1.41793	134.582	33.5821	3187.42	0.988044
GO:0005576	3	136	88	3221	0.0220588	0.0273207	0.807403	3	133	88	3133	3.68662	132.313	87.3134	3133.69	0.987055
GO:0043005	2	136	62	3221	0.0147059	0.0192487	0.763994	2	134	62	3159	2.59279	133.407	61.4072	3159.59	0.986079
GO:0005811	1	136	35	3221	0.00735294	0.0108662	0.676681	1	135	35	3186	1.45845	134.542	34.5416	3186.46	0.984965
GO:0005911	1	136	35	3221	0.00735294	0.0108662	0.676681	1	135	35	3186	1.45845	134.542	34.5416	3186.46	0.984965
GO:0006281	1	136	36	3221	0.00735294	0.0111767	0.657884	1	135	36	3185	1.49896	134.501	35.501	3185.5	0.981516
GO:0006457	1	136	37	3221	0.00735294	0.0114871	0.640103	1	135	37	3184	1.53947	134.461	36.4605	3184.54	0.977705
GO:0007155	1	136	38	3221	0.00735294	0.0117976	0.623259	1	135	38	3183	1.57998	134.42	37.42	3183.58	0.973541
GO:0006366	1	136	40	3221	0.00735294	0.0124185	0.592096	1	135	40	3181	1.66101	134.339	39.339	3181.66	0.964194
GO:0005840	1	136	41	3221	0.00735294	0.012729	0.577654	1	135	41	3180	1.70152	134.298	40.2985	3180.7	0.959036
GO:0005524	20	136	536	3221	0.147059	0.166408	0.883725	20	116	536	2685	22.5249	113.475	533.475	2687.52	0.949667
GO:0006355	4	136	129	3221	0.0294118	0.0400497	0.734382	4	132	129	3092	5.38814	130.612	127.612	3093.39	0.942689
GO:0005615	2	136	74	3221	0.0147059	0.0229742	0.640103	2	134	74	3147	3.07894	132.921	72.9211	3148.08	0.939585
GO:0003677	11	136	314	3221	0.0808824	0.0974853	0.829688	11	125	314	2907	13.1665	122.833	311.833	2909.17	0.937883
GO:0043565	1	136	47	3221	0.00735294	0.0145917	0.503911	1	135	47	3174	1.94459	134.055	46.0554	3174.94	0.922142
GO:0003682	1	136	50	3221	0.00735294	0.0155231	0.473676	1	135	50	3171	2.06613	133.934	48.9339	3172.07	0.900495
GO:0042802	1	136	51	3221	0.00735294	0.0158336	0.464389	1	135	51	3170	2.10664	133.893	49.8934	3171.11	0.892896
GO:0005759	1	136	51	3221	0.00735294	0.0158336	0.464389	1	135	51	3170	2.10664	133.893	49.8934	3171.11	0.892896
GO:0006412	1	136	54	3221	0.00735294	0.016765	0.438589	1	135	54	3167	2.22818	133.772	52.7718	3168.23	0.869124
GO:0045944	2	136	86	3221	0.0147059	0.0266998	0.550787	2	134	86	3135	3.56509	132.435	84.4349	3136.57	0.864855
GO:0005794	3	136	119	3221	0.0220588	0.036945	0.597071	3	133	119	3102	4.94251	131.057	117.057	3103.94	0.843313
GO:0044822	4	136	160	3221	0.0294118	0.049674	0.592096	4	132	160	3061	6.64403	129.356	157.356	3063.64	0.764308
GO:0004190	4	136	183	3221	0.0294118	0.0568147	0.517679	4	132	183	3038	7.57581	128.424	179.424	3041.58	0.601359
GO:0044281	1	136	85	3221	0.00735294	0.0263893	0.278633	1	135	85	3136	3.48406	132.516	82.5159	3138.48	0.594612
GO:0005634	29	136	865	3221	0.213235	0.26855	0.794024	29	107	865	2356	36.2181	99.7819	857.782	2363.22	0.563439
GO:0009186	1	136	92	3221	0.00735294	0.0285626	0.257433	1	135	92	3129	3.76765	132.232	89.2324	3131.77	0.536041
GO:0003887	3	136	167	3221	0.0220588	0.0518473	0.425458	3	133	167	3054	6.8871	129.113	163.113	3057.89	0.492056
GO:0003964	3	136	182	3221	0.0220588	0.0565042	0.390393	3	133	182	3039	7.49479	128.505	177.505	3043.49	0.395761
GO:0055114	1	136	117	3221	0.00735294	0.0363241	0.202426	1	135	117	3104	4.78046	131.22	113.22	3107.78	0.357592
GO:0003723	5	136	255	3221	0.0367647	0.079168	0.464389	5	131	255	2966	10.5332	125.467	249.467	2971.53	0.349916
GO:0015074	3	136	202	3221	0.0220588	0.0627134	0.35174	3	133	202	3019	8.30503	127.695	196.695	3024.31	0.288397
GO:0006310	2	136	169	3221	0.0147059	0.0524682	0.280282	2	134	169	3052	6.92761	129.072	164.072	3056.93	0.27823

## Sheet: dja-miR-novel3
dja-miR-novel3								OBSERVED				EXPECTED
GO term	go count probe	genes probe	go count ref	genes ref	frac. in probe	frac. in ref	enrich. in probe	probe yes	probe no	ref yes	ref no	go yes	go no	ref yes	ref no	p	Bonferroni p		GO term description
GO:0016286	3	105	3	3221	0.0285714	0.000931388	30.6762	3	102	3	3218	0.189417	104.811	5.81058	3215.19	2.29706e-09	2.2672e-06		small conductance calcium-activated potassium channel activity
GO:0016057	3	105	3	3221	0.0285714	0.000931388	30.6762	3	102	3	3218	0.189417	104.811	5.81058	3215.19	2.29706e-09	2.2672e-06		regulation of membrane potential in photoreceptor cell
GO:0009881	3	105	4	3221	0.0285714	0.00124185	23.0071	3	102	4	3217	0.220986	104.779	6.77901	3214.22	6.91754e-08	6.82761e-05		photoreceptor activity
GO:0071805	5	105	13	3221	0.047619	0.00403601	11.7985	5	100	13	3208	0.56825	104.432	17.4317	3203.57	7.92394e-08	7.82093e-05		potassium ion transmembrane transport
GO:0010633	2	105	2	3221	0.0190476	0.000620925	30.6762	2	103	2	3219	0.126278	104.874	3.87372	3217.13	2.53547e-06	0.00250251		negative regulation of epithelial cell migration
GO:0004571	2	105	2	3221	0.0190476	0.000620925	30.6762	2	103	2	3219	0.126278	104.874	3.87372	3217.13	2.53547e-06	0.00250251		mannosyl-oligosaccharide 1,2-alpha-mannosidase activity
GO:0007622	2	105	3	3221	0.0190476	0.000931388	20.4508	2	103	3	3218	0.157847	104.842	4.84215	3216.16	5.83382e-05
GO:0006491	2	105	3	3221	0.0190476	0.000931388	20.4508	2	103	3	3218	0.157847	104.842	4.84215	3216.16	5.83382e-05
GO:0016082	2	105	3	3221	0.0190476	0.000931388	20.4508	2	103	3	3218	0.157847	104.842	4.84215	3216.16	5.83382e-05
GO:0008354	2	105	3	3221	0.0190476	0.000931388	20.4508	2	103	3	3218	0.157847	104.842	4.84215	3216.16	5.83382e-05
GO:0070301	2	105	3	3221	0.0190476	0.000931388	20.4508	2	103	3	3218	0.157847	104.842	4.84215	3216.16	5.83382e-05
GO:0033180	2	105	3	3221	0.0190476	0.000931388	20.4508	2	103	3	3218	0.157847	104.842	4.84215	3216.16	5.83382e-05
GO:0030117	2	105	3	3221	0.0190476	0.000931388	20.4508	2	103	3	3218	0.157847	104.842	4.84215	3216.16	5.83382e-05
GO:0005516	3	105	9	3221	0.0285714	0.00279416	10.2254	3	102	9	3212	0.378833	104.621	11.6212	3209.38	0.000301421
GO:0007507	4	105	17	3221	0.0380952	0.00527786	7.21793	4	101	17	3204	0.662959	104.337	20.337	3200.66	0.000569677
GO:0006813	4	105	18	3221	0.0380952	0.00558833	6.81693	4	101	18	3203	0.694528	104.305	21.3055	3199.69	0.00095994
GO:0048870	2	105	5	3221	0.0190476	0.00155231	12.2705	2	103	5	3216	0.220986	104.779	6.77901	3214.22	0.00197737
GO:0009967	2	105	5	3221	0.0190476	0.00155231	12.2705	2	103	5	3216	0.220986	104.779	6.77901	3214.22	0.00197737
GO:0040029	2	105	5	3221	0.0190476	0.00155231	12.2705	2	103	5	3216	0.220986	104.779	6.77901	3214.22	0.00197737
GO:0010033	2	105	5	3221	0.0190476	0.00155231	12.2705	2	103	5	3216	0.220986	104.779	6.77901	3214.22	0.00197737
GO:0042059	2	105	5	3221	0.0190476	0.00155231	12.2705	2	103	5	3216	0.220986	104.779	6.77901	3214.22	0.00197737
GO:2001032	1	105	1	3221	0.00952381	0.000310463	30.6762	1	104	1	3220	0.0631389	104.937	1.93686	3219.06	0.00245043
GO:0043241	1	105	1	3221	0.00952381	0.000310463	30.6762	1	104	1	3220	0.0631389	104.937	1.93686	3219.06	0.00245043
GO:0008154	1	105	1	3221	0.00952381	0.000310463	30.6762	1	104	1	3220	0.0631389	104.937	1.93686	3219.06	0.00245043
GO:1900028	1	105	1	3221	0.00952381	0.000310463	30.6762	1	104	1	3220	0.0631389	104.937	1.93686	3219.06	0.00245043
GO:0072332	1	105	1	3221	0.00952381	0.000310463	30.6762	1	104	1	3220	0.0631389	104.937	1.93686	3219.06	0.00245043
GO:2000124	1	105	1	3221	0.00952381	0.000310463	30.6762	1	104	1	3220	0.0631389	104.937	1.93686	3219.06	0.00245043
GO:1902175	1	105	1	3221	0.00952381	0.000310463	30.6762	1	104	1	3220	0.0631389	104.937	1.93686	3219.06	0.00245043
GO:0003810	1	105	1	3221	0.00952381	0.000310463	30.6762	1	104	1	3220	0.0631389	104.937	1.93686	3219.06	0.00245043
GO:0009888	1	105	1	3221	0.00952381	0.000310463	30.6762	1	104	1	3220	0.0631389	104.937	1.93686	3219.06	0.00245043
GO:1900037	1	105	1	3221	0.00952381	0.000310463	30.6762	1	104	1	3220	0.0631389	104.937	1.93686	3219.06	0.00245043
GO:0034374	1	105	1	3221	0.00952381	0.000310463	30.6762	1	104	1	3220	0.0631389	104.937	1.93686	3219.06	0.00245043
GO:0042574	1	105	1	3221	0.00952381	0.000310463	30.6762	1	104	1	3220	0.0631389	104.937	1.93686	3219.06	0.00245043
GO:0019344	1	105	1	3221	0.00952381	0.000310463	30.6762	1	104	1	3220	0.0631389	104.937	1.93686	3219.06	0.00245043
GO:0060828	1	105	1	3221	0.00952381	0.000310463	30.6762	1	104	1	3220	0.0631389	104.937	1.93686	3219.06	0.00245043
GO:0035182	1	105	1	3221	0.00952381	0.000310463	30.6762	1	104	1	3220	0.0631389	104.937	1.93686	3219.06	0.00245043
GO:0060293	1	105	1	3221	0.00952381	0.000310463	30.6762	1	104	1	3220	0.0631389	104.937	1.93686	3219.06	0.00245043
GO:0051787	1	105	1	3221	0.00952381	0.000310463	30.6762	1	104	1	3220	0.0631389	104.937	1.93686	3219.06	0.00245043
GO:0044770	1	105	1	3221	0.00952381	0.000310463	30.6762	1	104	1	3220	0.0631389	104.937	1.93686	3219.06	0.00245043
GO:0007301	1	105	1	3221	0.00952381	0.000310463	30.6762	1	104	1	3220	0.0631389	104.937	1.93686	3219.06	0.00245043
GO:0007447	1	105	1	3221	0.00952381	0.000310463	30.6762	1	104	1	3220	0.0631389	104.937	1.93686	3219.06	0.00245043
GO:0043279	1	105	1	3221	0.00952381	0.000310463	30.6762	1	104	1	3220	0.0631389	104.937	1.93686	3219.06	0.00245043
GO:0061088	1	105	1	3221	0.00952381	0.000310463	30.6762	1	104	1	3220	0.0631389	104.937	1.93686	3219.06	0.00245043
GO:0014074	1	105	1	3221	0.00952381	0.000310463	30.6762	1	104	1	3220	0.0631389	104.937	1.93686	3219.06	0.00245043
GO:0030371	1	105	1	3221	0.00952381	0.000310463	30.6762	1	104	1	3220	0.0631389	104.937	1.93686	3219.06	0.00245043
GO:0043103	1	105	1	3221	0.00952381	0.000310463	30.6762	1	104	1	3220	0.0631389	104.937	1.93686	3219.06	0.00245043
GO:0007317	1	105	1	3221	0.00952381	0.000310463	30.6762	1	104	1	3220	0.0631389	104.937	1.93686	3219.06	0.00245043
GO:0032873	1	105	1	3221	0.00952381	0.000310463	30.6762	1	104	1	3220	0.0631389	104.937	1.93686	3219.06	0.00245043
GO:0042500	1	105	1	3221	0.00952381	0.000310463	30.6762	1	104	1	3220	0.0631389	104.937	1.93686	3219.06	0.00245043
GO:0000076	1	105	1	3221	0.00952381	0.000310463	30.6762	1	104	1	3220	0.0631389	104.937	1.93686	3219.06	0.00245043
GO:0080146	1	105	1	3221	0.00952381	0.000310463	30.6762	1	104	1	3220	0.0631389	104.937	1.93686	3219.06	0.00245043
GO:0035306	1	105	1	3221	0.00952381	0.000310463	30.6762	1	104	1	3220	0.0631389	104.937	1.93686	3219.06	0.00245043
GO:0032940	1	105	1	3221	0.00952381	0.000310463	30.6762	1	104	1	3220	0.0631389	104.937	1.93686	3219.06	0.00245043
GO:0043619	1	105	1	3221	0.00952381	0.000310463	30.6762	1	104	1	3220	0.0631389	104.937	1.93686	3219.06	0.00245043
GO:0006548	1	105	1	3221	0.00952381	0.000310463	30.6762	1	104	1	3220	0.0631389	104.937	1.93686	3219.06	0.00245043
GO:0042587	1	105	1	3221	0.00952381	0.000310463	30.6762	1	104	1	3220	0.0631389	104.937	1.93686	3219.06	0.00245043
GO:2000394	1	105	1	3221	0.00952381	0.000310463	30.6762	1	104	1	3220	0.0631389	104.937	1.93686	3219.06	0.00245043
GO:0046100	1	105	1	3221	0.00952381	0.000310463	30.6762	1	104	1	3220	0.0631389	104.937	1.93686	3219.06	0.00245043
GO:2000779	1	105	1	3221	0.00952381	0.000310463	30.6762	1	104	1	3220	0.0631389	104.937	1.93686	3219.06	0.00245043
GO:0080058	1	105	1	3221	0.00952381	0.000310463	30.6762	1	104	1	3220	0.0631389	104.937	1.93686	3219.06	0.00245043
GO:0090042	1	105	1	3221	0.00952381	0.000310463	30.6762	1	104	1	3220	0.0631389	104.937	1.93686	3219.06	0.00245043
GO:0045964	1	105	1	3221	0.00952381	0.000310463	30.6762	1	104	1	3220	0.0631389	104.937	1.93686	3219.06	0.00245043
GO:0071250	1	105	1	3221	0.00952381	0.000310463	30.6762	1	104	1	3220	0.0631389	104.937	1.93686	3219.06	0.00245043
GO:0014823	1	105	1	3221	0.00952381	0.000310463	30.6762	1	104	1	3220	0.0631389	104.937	1.93686	3219.06	0.00245043
GO:0007110	1	105	1	3221	0.00952381	0.000310463	30.6762	1	104	1	3220	0.0631389	104.937	1.93686	3219.06	0.00245043
GO:0030708	1	105	1	3221	0.00952381	0.000310463	30.6762	1	104	1	3220	0.0631389	104.937	1.93686	3219.06	0.00245043
GO:0046464	1	105	1	3221	0.00952381	0.000310463	30.6762	1	104	1	3220	0.0631389	104.937	1.93686	3219.06	0.00245043
GO:0033993	1	105	1	3221	0.00952381	0.000310463	30.6762	1	104	1	3220	0.0631389	104.937	1.93686	3219.06	0.00245043
GO:0048478	1	105	1	3221	0.00952381	0.000310463	30.6762	1	104	1	3220	0.0631389	104.937	1.93686	3219.06	0.00245043
GO:0051495	1	105	1	3221	0.00952381	0.000310463	30.6762	1	104	1	3220	0.0631389	104.937	1.93686	3219.06	0.00245043
GO:0005981	1	105	1	3221	0.00952381	0.000310463	30.6762	1	104	1	3220	0.0631389	104.937	1.93686	3219.06	0.00245043
GO:0018401	1	105	1	3221	0.00952381	0.000310463	30.6762	1	104	1	3220	0.0631389	104.937	1.93686	3219.06	0.00245043
GO:0033814	1	105	1	3221	0.00952381	0.000310463	30.6762	1	104	1	3220	0.0631389	104.937	1.93686	3219.06	0.00245043
GO:0035324	1	105	1	3221	0.00952381	0.000310463	30.6762	1	104	1	3220	0.0631389	104.937	1.93686	3219.06	0.00245043
GO:0045201	1	105	1	3221	0.00952381	0.000310463	30.6762	1	104	1	3220	0.0631389	104.937	1.93686	3219.06	0.00245043
GO:0061419	1	105	1	3221	0.00952381	0.000310463	30.6762	1	104	1	3220	0.0631389	104.937	1.93686	3219.06	0.00245043
GO:0072091	1	105	1	3221	0.00952381	0.000310463	30.6762	1	104	1	3220	0.0631389	104.937	1.93686	3219.06	0.00245043
GO:1902459	1	105	1	3221	0.00952381	0.000310463	30.6762	1	104	1	3220	0.0631389	104.937	1.93686	3219.06	0.00245043
GO:0010499	1	105	1	3221	0.00952381	0.000310463	30.6762	1	104	1	3220	0.0631389	104.937	1.93686	3219.06	0.00245043
GO:0010575	1	105	1	3221	0.00952381	0.000310463	30.6762	1	104	1	3220	0.0631389	104.937	1.93686	3219.06	0.00245043
GO:0043179	1	105	1	3221	0.00952381	0.000310463	30.6762	1	104	1	3220	0.0631389	104.937	1.93686	3219.06	0.00245043
GO:0016153	1	105	1	3221	0.00952381	0.000310463	30.6762	1	104	1	3220	0.0631389	104.937	1.93686	3219.06	0.00245043
GO:0004123	1	105	1	3221	0.00952381	0.000310463	30.6762	1	104	1	3220	0.0631389	104.937	1.93686	3219.06	0.00245043
GO:0050776	1	105	1	3221	0.00952381	0.000310463	30.6762	1	104	1	3220	0.0631389	104.937	1.93686	3219.06	0.00245043
GO:0043162	1	105	1	3221	0.00952381	0.000310463	30.6762	1	104	1	3220	0.0631389	104.937	1.93686	3219.06	0.00245043
GO:0009720	1	105	1	3221	0.00952381	0.000310463	30.6762	1	104	1	3220	0.0631389	104.937	1.93686	3219.06	0.00245043
GO:0006476	1	105	1	3221	0.00952381	0.000310463	30.6762	1	104	1	3220	0.0631389	104.937	1.93686	3219.06	0.00245043
GO:0008302	1	105	1	3221	0.00952381	0.000310463	30.6762	1	104	1	3220	0.0631389	104.937	1.93686	3219.06	0.00245043
GO:0030903	1	105	1	3221	0.00952381	0.000310463	30.6762	1	104	1	3220	0.0631389	104.937	1.93686	3219.06	0.00245043
GO:0034375	1	105	1	3221	0.00952381	0.000310463	30.6762	1	104	1	3220	0.0631389	104.937	1.93686	3219.06	0.00245043
GO:0071279	1	105	1	3221	0.00952381	0.000310463	30.6762	1	104	1	3220	0.0631389	104.937	1.93686	3219.06	0.00245043
GO:0035183	1	105	1	3221	0.00952381	0.000310463	30.6762	1	104	1	3220	0.0631389	104.937	1.93686	3219.06	0.00245043
GO:0070848	1	105	1	3221	0.00952381	0.000310463	30.6762	1	104	1	3220	0.0631389	104.937	1.93686	3219.06	0.00245043
GO:0007423	1	105	1	3221	0.00952381	0.000310463	30.6762	1	104	1	3220	0.0631389	104.937	1.93686	3219.06	0.00245043
GO:0015876	1	105	1	3221	0.00952381	0.000310463	30.6762	1	104	1	3220	0.0631389	104.937	1.93686	3219.06	0.00245043
GO:0032025	1	105	1	3221	0.00952381	0.000310463	30.6762	1	104	1	3220	0.0631389	104.937	1.93686	3219.06	0.00245043
GO:0070845	1	105	1	3221	0.00952381	0.000310463	30.6762	1	104	1	3220	0.0631389	104.937	1.93686	3219.06	0.00245043
GO:0008521	1	105	1	3221	0.00952381	0.000310463	30.6762	1	104	1	3220	0.0631389	104.937	1.93686	3219.06	0.00245043
GO:1901300	1	105	1	3221	0.00952381	0.000310463	30.6762	1	104	1	3220	0.0631389	104.937	1.93686	3219.06	0.00245043
GO:0016236	1	105	1	3221	0.00952381	0.000310463	30.6762	1	104	1	3220	0.0631389	104.937	1.93686	3219.06	0.00245043
GO:0044540	1	105	1	3221	0.00952381	0.000310463	30.6762	1	104	1	3220	0.0631389	104.937	1.93686	3219.06	0.00245043
GO:0043616	1	105	1	3221	0.00952381	0.000310463	30.6762	1	104	1	3220	0.0631389	104.937	1.93686	3219.06	0.00245043
GO:0006975	1	105	1	3221	0.00952381	0.000310463	30.6762	1	104	1	3220	0.0631389	104.937	1.93686	3219.06	0.00245043
GO:0034041	1	105	1	3221	0.00952381	0.000310463	30.6762	1	104	1	3220	0.0631389	104.937	1.93686	3219.06	0.00245043
GO:0071347	1	105	1	3221	0.00952381	0.000310463	30.6762	1	104	1	3220	0.0631389	104.937	1.93686	3219.06	0.00245043
GO:0048211	1	105	1	3221	0.00952381	0.000310463	30.6762	1	104	1	3220	0.0631389	104.937	1.93686	3219.06	0.00245043
GO:0035204	1	105	1	3221	0.00952381	0.000310463	30.6762	1	104	1	3220	0.0631389	104.937	1.93686	3219.06	0.00245043
GO:0048156	1	105	1	3221	0.00952381	0.000310463	30.6762	1	104	1	3220	0.0631389	104.937	1.93686	3219.06	0.00245043
GO:0048368	1	105	1	3221	0.00952381	0.000310463	30.6762	1	104	1	3220	0.0631389	104.937	1.93686	3219.06	0.00245043
GO:0002060	1	105	1	3221	0.00952381	0.000310463	30.6762	1	104	1	3220	0.0631389	104.937	1.93686	3219.06	0.00245043
GO:0019896	1	105	1	3221	0.00952381	0.000310463	30.6762	1	104	1	3220	0.0631389	104.937	1.93686	3219.06	0.00245043
GO:0090035	1	105	1	3221	0.00952381	0.000310463	30.6762	1	104	1	3220	0.0631389	104.937	1.93686	3219.06	0.00245043
GO:0046622	1	105	1	3221	0.00952381	0.000310463	30.6762	1	104	1	3220	0.0631389	104.937	1.93686	3219.06	0.00245043
GO:0030725	1	105	1	3221	0.00952381	0.000310463	30.6762	1	104	1	3220	0.0631389	104.937	1.93686	3219.06	0.00245043
GO:0015295	1	105	1	3221	0.00952381	0.000310463	30.6762	1	104	1	3220	0.0631389	104.937	1.93686	3219.06	0.00245043
GO:0006515	1	105	1	3221	0.00952381	0.000310463	30.6762	1	104	1	3220	0.0631389	104.937	1.93686	3219.06	0.00245043
GO:0080048	1	105	1	3221	0.00952381	0.000310463	30.6762	1	104	1	3220	0.0631389	104.937	1.93686	3219.06	0.00245043
GO:0004422	1	105	1	3221	0.00952381	0.000310463	30.6762	1	104	1	3220	0.0631389	104.937	1.93686	3219.06	0.00245043
GO:0048339	1	105	1	3221	0.00952381	0.000310463	30.6762	1	104	1	3220	0.0631389	104.937	1.93686	3219.06	0.00245043
GO:0035967	1	105	1	3221	0.00952381	0.000310463	30.6762	1	104	1	3220	0.0631389	104.937	1.93686	3219.06	0.00245043
GO:0035540	1	105	1	3221	0.00952381	0.000310463	30.6762	1	104	1	3220	0.0631389	104.937	1.93686	3219.06	0.00245043
GO:0043292	1	105	1	3221	0.00952381	0.000310463	30.6762	1	104	1	3220	0.0631389	104.937	1.93686	3219.06	0.00245043
GO:0048489	1	105	1	3221	0.00952381	0.000310463	30.6762	1	104	1	3220	0.0631389	104.937	1.93686	3219.06	0.00245043
GO:0019079	1	105	1	3221	0.00952381	0.000310463	30.6762	1	104	1	3220	0.0631389	104.937	1.93686	3219.06	0.00245043
GO:0019534	1	105	1	3221	0.00952381	0.000310463	30.6762	1	104	1	3220	0.0631389	104.937	1.93686	3219.06	0.00245043
GO:0010837	1	105	1	3221	0.00952381	0.000310463	30.6762	1	104	1	3220	0.0631389	104.937	1.93686	3219.06	0.00245043
GO:0060242	1	105	1	3221	0.00952381	0.000310463	30.6762	1	104	1	3220	0.0631389	104.937	1.93686	3219.06	0.00245043
GO:0071257	1	105	1	3221	0.00952381	0.000310463	30.6762	1	104	1	3220	0.0631389	104.937	1.93686	3219.06	0.00245043
GO:0010872	1	105	1	3221	0.00952381	0.000310463	30.6762	1	104	1	3220	0.0631389	104.937	1.93686	3219.06	0.00245043
GO:0051930	1	105	1	3221	0.00952381	0.000310463	30.6762	1	104	1	3220	0.0631389	104.937	1.93686	3219.06	0.00245043
GO:0071218	1	105	1	3221	0.00952381	0.000310463	30.6762	1	104	1	3220	0.0631389	104.937	1.93686	3219.06	0.00245043
GO:0034436	1	105	1	3221	0.00952381	0.000310463	30.6762	1	104	1	3220	0.0631389	104.937	1.93686	3219.06	0.00245043
GO:0097237	1	105	1	3221	0.00952381	0.000310463	30.6762	1	104	1	3220	0.0631389	104.937	1.93686	3219.06	0.00245043
GO:0071245	1	105	1	3221	0.00952381	0.000310463	30.6762	1	104	1	3220	0.0631389	104.937	1.93686	3219.06	0.00245043
GO:0052657	1	105	1	3221	0.00952381	0.000310463	30.6762	1	104	1	3220	0.0631389	104.937	1.93686	3219.06	0.00245043
GO:0060135	1	105	1	3221	0.00952381	0.000310463	30.6762	1	104	1	3220	0.0631389	104.937	1.93686	3219.06	0.00245043
GO:0048024	1	105	1	3221	0.00952381	0.000310463	30.6762	1	104	1	3220	0.0631389	104.937	1.93686	3219.06	0.00245043
GO:0055099	1	105	1	3221	0.00952381	0.000310463	30.6762	1	104	1	3220	0.0631389	104.937	1.93686	3219.06	0.00245043
GO:0070846	1	105	1	3221	0.00952381	0.000310463	30.6762	1	104	1	3220	0.0631389	104.937	1.93686	3219.06	0.00245043
GO:0071437	1	105	1	3221	0.00952381	0.000310463	30.6762	1	104	1	3220	0.0631389	104.937	1.93686	3219.06	0.00245043
GO:0003863	1	105	1	3221	0.00952381	0.000310463	30.6762	1	104	1	3220	0.0631389	104.937	1.93686	3219.06	0.00245043
GO:1900126	1	105	1	3221	0.00952381	0.000310463	30.6762	1	104	1	3220	0.0631389	104.937	1.93686	3219.06	0.00245043
GO:0070201	1	105	1	3221	0.00952381	0.000310463	30.6762	1	104	1	3220	0.0631389	104.937	1.93686	3219.06	0.00245043
GO:0048007	1	105	1	3221	0.00952381	0.000310463	30.6762	1	104	1	3220	0.0631389	104.937	1.93686	3219.06	0.00245043
GO:0046040	1	105	1	3221	0.00952381	0.000310463	30.6762	1	104	1	3220	0.0631389	104.937	1.93686	3219.06	0.00245043
GO:0071480	1	105	1	3221	0.00952381	0.000310463	30.6762	1	104	1	3220	0.0631389	104.937	1.93686	3219.06	0.00245043
GO:0043242	1	105	1	3221	0.00952381	0.000310463	30.6762	1	104	1	3220	0.0631389	104.937	1.93686	3219.06	0.00245043
GO:0003143	1	105	1	3221	0.00952381	0.000310463	30.6762	1	104	1	3220	0.0631389	104.937	1.93686	3219.06	0.00245043
GO:0045906	1	105	1	3221	0.00952381	0.000310463	30.6762	1	104	1	3220	0.0631389	104.937	1.93686	3219.06	0.00245043
GO:0060632	1	105	1	3221	0.00952381	0.000310463	30.6762	1	104	1	3220	0.0631389	104.937	1.93686	3219.06	0.00245043
GO:0045542	1	105	1	3221	0.00952381	0.000310463	30.6762	1	104	1	3220	0.0631389	104.937	1.93686	3219.06	0.00245043
GO:0051788	1	105	1	3221	0.00952381	0.000310463	30.6762	1	104	1	3220	0.0631389	104.937	1.93686	3219.06	0.00245043
GO:0031593	1	105	1	3221	0.00952381	0.000310463	30.6762	1	104	1	3220	0.0631389	104.937	1.93686	3219.06	0.00245043
GO:0004102	1	105	1	3221	0.00952381	0.000310463	30.6762	1	104	1	3220	0.0631389	104.937	1.93686	3219.06	0.00245043
GO:0007529	1	105	1	3221	0.00952381	0.000310463	30.6762	1	104	1	3220	0.0631389	104.937	1.93686	3219.06	0.00245043
GO:0042903	1	105	1	3221	0.00952381	0.000310463	30.6762	1	104	1	3220	0.0631389	104.937	1.93686	3219.06	0.00245043
GO:0034437	1	105	1	3221	0.00952381	0.000310463	30.6762	1	104	1	3220	0.0631389	104.937	1.93686	3219.06	0.00245043
GO:0006178	1	105	1	3221	0.00952381	0.000310463	30.6762	1	104	1	3220	0.0631389	104.937	1.93686	3219.06	0.00245043
GO:0051138	1	105	1	3221	0.00952381	0.000310463	30.6762	1	104	1	3220	0.0631389	104.937	1.93686	3219.06	0.00245043
GO:2000737	1	105	1	3221	0.00952381	0.000310463	30.6762	1	104	1	3220	0.0631389	104.937	1.93686	3219.06	0.00245043
GO:0046038	1	105	1	3221	0.00952381	0.000310463	30.6762	1	104	1	3220	0.0631389	104.937	1.93686	3219.06	0.00245043
GO:0016192	6	105	42	3221	0.0571429	0.0130394	4.38231	6	99	42	3179	1.51533	103.485	46.4847	3174.52	0.00303618
GO:0043025	6	105	44	3221	0.0571429	0.0136604	4.18312	6	99	44	3177	1.57847	103.422	48.4215	3172.58	0.00467075
GO:0060021	2	105	6	3221	0.0190476	0.00186278	10.2254	2	103	6	3215	0.252556	104.747	7.74744	3213.25	0.00581226
GO:0046034	2	105	6	3221	0.0190476	0.00186278	10.2254	2	103	6	3215	0.252556	104.747	7.74744	3213.25	0.00581226
GO:0048286	2	105	6	3221	0.0190476	0.00186278	10.2254	2	103	6	3215	0.252556	104.747	7.74744	3213.25	0.00581226
GO:0005901	2	105	6	3221	0.0190476	0.00186278	10.2254	2	103	6	3215	0.252556	104.747	7.74744	3213.25	0.00581226
GO:0007274	2	105	6	3221	0.0190476	0.00186278	10.2254	2	103	6	3215	0.252556	104.747	7.74744	3213.25	0.00581226
GO:0045807	2	105	6	3221	0.0190476	0.00186278	10.2254	2	103	6	3215	0.252556	104.747	7.74744	3213.25	0.00581226
GO:0008593	2	105	6	3221	0.0190476	0.00186278	10.2254	2	103	6	3215	0.252556	104.747	7.74744	3213.25	0.00581226
GO:0008104	3	105	14	3221	0.0285714	0.00434648	6.57347	3	102	14	3207	0.536681	104.463	16.4633	3204.54	0.0083484
GO:0030968	3	105	14	3221	0.0285714	0.00434648	6.57347	3	102	14	3207	0.536681	104.463	16.4633	3204.54	0.0083484
GO:0007585	2	105	7	3221	0.0190476	0.00217324	8.76463	2	103	7	3214	0.284125	104.716	8.71587	3212.28	0.0132836
GO:0008601	2	105	7	3221	0.0190476	0.00217324	8.76463	2	103	7	3214	0.284125	104.716	8.71587	3212.28	0.0132836
GO:0046961	2	105	7	3221	0.0190476	0.00217324	8.76463	2	103	7	3214	0.284125	104.716	8.71587	3212.28	0.0132836
GO:0005868	2	105	7	3221	0.0190476	0.00217324	8.76463	2	103	7	3214	0.284125	104.716	8.71587	3212.28	0.0132836
GO:0003690	2	105	7	3221	0.0190476	0.00217324	8.76463	2	103	7	3214	0.284125	104.716	8.71587	3212.28	0.0132836
GO:0006869	2	105	8	3221	0.0190476	0.0024837	7.66905	2	103	8	3213	0.315695	104.684	9.68431	3211.32	0.0254747
GO:0006987	2	105	8	3221	0.0190476	0.0024837	7.66905	2	103	8	3213	0.315695	104.684	9.68431	3211.32	0.0254747
GO:0015991	2	105	8	3221	0.0190476	0.0024837	7.66905	2	103	8	3213	0.315695	104.684	9.68431	3211.32	0.0254747
GO:0006921	2	105	8	3221	0.0190476	0.0024837	7.66905	2	103	8	3213	0.315695	104.684	9.68431	3211.32	0.0254747
GO:0007417	3	105	17	3221	0.0285714	0.00527786	5.41345	3	102	17	3204	0.631389	104.369	19.3686	3201.63	0.0263741
GO:0015629	4	105	28	3221	0.0380952	0.00869295	4.38231	4	101	28	3193	1.01022	103.99	30.9898	3190.01	0.026438
GO:0043691	1	105	2	3221	0.00952381	0.000620925	15.3381	1	104	2	3219	0.0947084	104.905	2.90529	3218.09	0.0300503
GO:0061320	1	105	2	3221	0.00952381	0.000620925	15.3381	1	104	2	3219	0.0947084	104.905	2.90529	3218.09	0.0300503
GO:0008631	1	105	2	3221	0.00952381	0.000620925	15.3381	1	104	2	3219	0.0947084	104.905	2.90529	3218.09	0.0300503
GO:0006226	1	105	2	3221	0.00952381	0.000620925	15.3381	1	104	2	3219	0.0947084	104.905	2.90529	3218.09	0.0300503
GO:0043928	1	105	2	3221	0.00952381	0.000620925	15.3381	1	104	2	3219	0.0947084	104.905	2.90529	3218.09	0.0300503
GO:0060037	1	105	2	3221	0.00952381	0.000620925	15.3381	1	104	2	3219	0.0947084	104.905	2.90529	3218.09	0.0300503
GO:0048041	1	105	2	3221	0.00952381	0.000620925	15.3381	1	104	2	3219	0.0947084	104.905	2.90529	3218.09	0.0300503
GO:0008263	1	105	2	3221	0.00952381	0.000620925	15.3381	1	104	2	3219	0.0947084	104.905	2.90529	3218.09	0.0300503
GO:0007628	1	105	2	3221	0.00952381	0.000620925	15.3381	1	104	2	3219	0.0947084	104.905	2.90529	3218.09	0.0300503
GO:0035511	1	105	2	3221	0.00952381	0.000620925	15.3381	1	104	2	3219	0.0947084	104.905	2.90529	3218.09	0.0300503
GO:0097372	1	105	2	3221	0.00952381	0.000620925	15.3381	1	104	2	3219	0.0947084	104.905	2.90529	3218.09	0.0300503
GO:0030132	1	105	2	3221	0.00952381	0.000620925	15.3381	1	104	2	3219	0.0947084	104.905	2.90529	3218.09	0.0300503
GO:0072357	1	105	2	3221	0.00952381	0.000620925	15.3381	1	104	2	3219	0.0947084	104.905	2.90529	3218.09	0.0300503
GO:0003846	1	105	2	3221	0.00952381	0.000620925	15.3381	1	104	2	3219	0.0947084	104.905	2.90529	3218.09	0.0300503
GO:0004532	1	105	2	3221	0.00952381	0.000620925	15.3381	1	104	2	3219	0.0947084	104.905	2.90529	3218.09	0.0300503
GO:0000293	1	105	2	3221	0.00952381	0.000620925	15.3381	1	104	2	3219	0.0947084	104.905	2.90529	3218.09	0.0300503
GO:0035336	1	105	2	3221	0.00952381	0.000620925	15.3381	1	104	2	3219	0.0947084	104.905	2.90529	3218.09	0.0300503
GO:0001076	1	105	2	3221	0.00952381	0.000620925	15.3381	1	104	2	3219	0.0947084	104.905	2.90529	3218.09	0.0300503
GO:0030042	1	105	2	3221	0.00952381	0.000620925	15.3381	1	104	2	3219	0.0947084	104.905	2.90529	3218.09	0.0300503
GO:0005979	1	105	2	3221	0.00952381	0.000620925	15.3381	1	104	2	3219	0.0947084	104.905	2.90529	3218.09	0.0300503
GO:0008105	1	105	2	3221	0.00952381	0.000620925	15.3381	1	104	2	3219	0.0947084	104.905	2.90529	3218.09	0.0300503
GO:0047372	1	105	2	3221	0.00952381	0.000620925	15.3381	1	104	2	3219	0.0947084	104.905	2.90529	3218.09	0.0300503
GO:0071722	1	105	2	3221	0.00952381	0.000620925	15.3381	1	104	2	3219	0.0947084	104.905	2.90529	3218.09	0.0300503
GO:0031453	1	105	2	3221	0.00952381	0.000620925	15.3381	1	104	2	3219	0.0947084	104.905	2.90529	3218.09	0.0300503
GO:0032041	1	105	2	3221	0.00952381	0.000620925	15.3381	1	104	2	3219	0.0947084	104.905	2.90529	3218.09	0.0300503
GO:0035562	1	105	2	3221	0.00952381	0.000620925	15.3381	1	104	2	3219	0.0947084	104.905	2.90529	3218.09	0.0300503
GO:0055059	1	105	2	3221	0.00952381	0.000620925	15.3381	1	104	2	3219	0.0947084	104.905	2.90529	3218.09	0.0300503
GO:0042572	1	105	2	3221	0.00952381	0.000620925	15.3381	1	104	2	3219	0.0947084	104.905	2.90529	3218.09	0.0300503
GO:0000189	1	105	2	3221	0.00952381	0.000620925	15.3381	1	104	2	3219	0.0947084	104.905	2.90529	3218.09	0.0300503
GO:0005025	1	105	2	3221	0.00952381	0.000620925	15.3381	1	104	2	3219	0.0947084	104.905	2.90529	3218.09	0.0300503
GO:0061382	1	105	2	3221	0.00952381	0.000620925	15.3381	1	104	2	3219	0.0947084	104.905	2.90529	3218.09	0.0300503
GO:0046969	1	105	2	3221	0.00952381	0.000620925	15.3381	1	104	2	3219	0.0947084	104.905	2.90529	3218.09	0.0300503
GO:0046970	1	105	2	3221	0.00952381	0.000620925	15.3381	1	104	2	3219	0.0947084	104.905	2.90529	3218.09	0.0300503
GO:0010940	1	105	2	3221	0.00952381	0.000620925	15.3381	1	104	2	3219	0.0947084	104.905	2.90529	3218.09	0.0300503
GO:0042694	1	105	2	3221	0.00952381	0.000620925	15.3381	1	104	2	3219	0.0947084	104.905	2.90529	3218.09	0.0300503
GO:0004535	1	105	2	3221	0.00952381	0.000620925	15.3381	1	104	2	3219	0.0947084	104.905	2.90529	3218.09	0.0300503
GO:0034983	1	105	2	3221	0.00952381	0.000620925	15.3381	1	104	2	3219	0.0947084	104.905	2.90529	3218.09	0.0300503
GO:0005024	1	105	2	3221	0.00952381	0.000620925	15.3381	1	104	2	3219	0.0947084	104.905	2.90529	3218.09	0.0300503
GO:0006475	1	105	2	3221	0.00952381	0.000620925	15.3381	1	104	2	3219	0.0947084	104.905	2.90529	3218.09	0.0300503
GO:0061357	1	105	2	3221	0.00952381	0.000620925	15.3381	1	104	2	3219	0.0947084	104.905	2.90529	3218.09	0.0300503
GO:0005242	1	105	2	3221	0.00952381	0.000620925	15.3381	1	104	2	3219	0.0947084	104.905	2.90529	3218.09	0.0300503
GO:0032410	1	105	2	3221	0.00952381	0.000620925	15.3381	1	104	2	3219	0.0947084	104.905	2.90529	3218.09	0.0300503
GO:0071482	1	105	2	3221	0.00952381	0.000620925	15.3381	1	104	2	3219	0.0947084	104.905	2.90529	3218.09	0.0300503
GO:0033344	1	105	2	3221	0.00952381	0.000620925	15.3381	1	104	2	3219	0.0947084	104.905	2.90529	3218.09	0.0300503
GO:0046081	1	105	2	3221	0.00952381	0.000620925	15.3381	1	104	2	3219	0.0947084	104.905	2.90529	3218.09	0.0300503
GO:0046938	1	105	2	3221	0.00952381	0.000620925	15.3381	1	104	2	3219	0.0947084	104.905	2.90529	3218.09	0.0300503
GO:0031990	1	105	2	3221	0.00952381	0.000620925	15.3381	1	104	2	3219	0.0947084	104.905	2.90529	3218.09	0.0300503
GO:0090316	1	105	2	3221	0.00952381	0.000620925	15.3381	1	104	2	3219	0.0947084	104.905	2.90529	3218.09	0.0300503
GO:0000164	1	105	2	3221	0.00952381	0.000620925	15.3381	1	104	2	3219	0.0947084	104.905	2.90529	3218.09	0.0300503
GO:0019882	1	105	2	3221	0.00952381	0.000620925	15.3381	1	104	2	3219	0.0947084	104.905	2.90529	3218.09	0.0300503
GO:0035050	1	105	2	3221	0.00952381	0.000620925	15.3381	1	104	2	3219	0.0947084	104.905	2.90529	3218.09	0.0300503
GO:0016234	1	105	2	3221	0.00952381	0.000620925	15.3381	1	104	2	3219	0.0947084	104.905	2.90529	3218.09	0.0300503
GO:0048679	1	105	2	3221	0.00952381	0.000620925	15.3381	1	104	2	3219	0.0947084	104.905	2.90529	3218.09	0.0300503
GO:0060317	1	105	2	3221	0.00952381	0.000620925	15.3381	1	104	2	3219	0.0947084	104.905	2.90529	3218.09	0.0300503
GO:0051879	1	105	2	3221	0.00952381	0.000620925	15.3381	1	104	2	3219	0.0947084	104.905	2.90529	3218.09	0.0300503
GO:0032418	1	105	2	3221	0.00952381	0.000620925	15.3381	1	104	2	3219	0.0947084	104.905	2.90529	3218.09	0.0300503
GO:0032367	1	105	2	3221	0.00952381	0.000620925	15.3381	1	104	2	3219	0.0947084	104.905	2.90529	3218.09	0.0300503
GO:0043235	1	105	2	3221	0.00952381	0.000620925	15.3381	1	104	2	3219	0.0947084	104.905	2.90529	3218.09	0.0300503
GO:0060173	1	105	2	3221	0.00952381	0.000620925	15.3381	1	104	2	3219	0.0947084	104.905	2.90529	3218.09	0.0300503
GO:0010862	1	105	2	3221	0.00952381	0.000620925	15.3381	1	104	2	3219	0.0947084	104.905	2.90529	3218.09	0.0300503
GO:0006404	1	105	2	3221	0.00952381	0.000620925	15.3381	1	104	2	3219	0.0947084	104.905	2.90529	3218.09	0.0300503
GO:0007400	1	105	2	3221	0.00952381	0.000620925	15.3381	1	104	2	3219	0.0947084	104.905	2.90529	3218.09	0.0300503
GO:0007406	1	105	2	3221	0.00952381	0.000620925	15.3381	1	104	2	3219	0.0947084	104.905	2.90529	3218.09	0.0300503
GO:0017127	1	105	2	3221	0.00952381	0.000620925	15.3381	1	104	2	3219	0.0947084	104.905	2.90529	3218.09	0.0300503
GO:0006534	1	105	2	3221	0.00952381	0.000620925	15.3381	1	104	2	3219	0.0947084	104.905	2.90529	3218.09	0.0300503
GO:0005114	1	105	2	3221	0.00952381	0.000620925	15.3381	1	104	2	3219	0.0947084	104.905	2.90529	3218.09	0.0300503
GO:0097499	1	105	2	3221	0.00952381	0.000620925	15.3381	1	104	2	3219	0.0947084	104.905	2.90529	3218.09	0.0300503
GO:0008045	1	105	2	3221	0.00952381	0.000620925	15.3381	1	104	2	3219	0.0947084	104.905	2.90529	3218.09	0.0300503
GO:0004745	1	105	2	3221	0.00952381	0.000620925	15.3381	1	104	2	3219	0.0947084	104.905	2.90529	3218.09	0.0300503
GO:0048663	1	105	2	3221	0.00952381	0.000620925	15.3381	1	104	2	3219	0.0947084	104.905	2.90529	3218.09	0.0300503
GO:0019104	1	105	2	3221	0.00952381	0.000620925	15.3381	1	104	2	3219	0.0947084	104.905	2.90529	3218.09	0.0300503
GO:0034763	1	105	2	3221	0.00952381	0.000620925	15.3381	1	104	2	3219	0.0947084	104.905	2.90529	3218.09	0.0300503
GO:0042157	1	105	2	3221	0.00952381	0.000620925	15.3381	1	104	2	3219	0.0947084	104.905	2.90529	3218.09	0.0300503
GO:0016756	1	105	2	3221	0.00952381	0.000620925	15.3381	1	104	2	3219	0.0947084	104.905	2.90529	3218.09	0.0300503
GO:0010745	1	105	2	3221	0.00952381	0.000620925	15.3381	1	104	2	3219	0.0947084	104.905	2.90529	3218.09	0.0300503
GO:0070411	1	105	2	3221	0.00952381	0.000620925	15.3381	1	104	2	3219	0.0947084	104.905	2.90529	3218.09	0.0300503
GO:0009814	1	105	2	3221	0.00952381	0.000620925	15.3381	1	104	2	3219	0.0947084	104.905	2.90529	3218.09	0.0300503
GO:0070723	1	105	2	3221	0.00952381	0.000620925	15.3381	1	104	2	3219	0.0947084	104.905	2.90529	3218.09	0.0300503
GO:0045035	1	105	2	3221	0.00952381	0.000620925	15.3381	1	104	2	3219	0.0947084	104.905	2.90529	3218.09	0.0300503
GO:0045786	1	105	2	3221	0.00952381	0.000620925	15.3381	1	104	2	3219	0.0947084	104.905	2.90529	3218.09	0.0300503
GO:0071585	1	105	2	3221	0.00952381	0.000620925	15.3381	1	104	2	3219	0.0947084	104.905	2.90529	3218.09	0.0300503
GO:0030516	1	105	2	3221	0.00952381	0.000620925	15.3381	1	104	2	3219	0.0947084	104.905	2.90529	3218.09	0.0300503
GO:0050252	1	105	2	3221	0.00952381	0.000620925	15.3381	1	104	2	3219	0.0947084	104.905	2.90529	3218.09	0.0300503
GO:0006166	1	105	2	3221	0.00952381	0.000620925	15.3381	1	104	2	3219	0.0947084	104.905	2.90529	3218.09	0.0300503
GO:0004170	1	105	2	3221	0.00952381	0.000620925	15.3381	1	104	2	3219	0.0947084	104.905	2.90529	3218.09	0.0300503
GO:2001241	1	105	2	3221	0.00952381	0.000620925	15.3381	1	104	2	3219	0.0947084	104.905	2.90529	3218.09	0.0300503
GO:1900153	1	105	2	3221	0.00952381	0.000620925	15.3381	1	104	2	3219	0.0947084	104.905	2.90529	3218.09	0.0300503
GO:0033700	1	105	2	3221	0.00952381	0.000620925	15.3381	1	104	2	3219	0.0947084	104.905	2.90529	3218.09	0.0300503
GO:0046332	1	105	2	3221	0.00952381	0.000620925	15.3381	1	104	2	3219	0.0947084	104.905	2.90529	3218.09	0.0300503
GO:0042987	1	105	2	3221	0.00952381	0.000620925	15.3381	1	104	2	3219	0.0947084	104.905	2.90529	3218.09	0.0300503
GO:0042136	1	105	2	3221	0.00952381	0.000620925	15.3381	1	104	2	3219	0.0947084	104.905	2.90529	3218.09	0.0300503
GO:0060017	1	105	2	3221	0.00952381	0.000620925	15.3381	1	104	2	3219	0.0947084	104.905	2.90529	3218.09	0.0300503
GO:0010763	1	105	2	3221	0.00952381	0.000620925	15.3381	1	104	2	3219	0.0947084	104.905	2.90529	3218.09	0.0300503
GO:0009786	1	105	2	3221	0.00952381	0.000620925	15.3381	1	104	2	3219	0.0947084	104.905	2.90529	3218.09	0.0300503
GO:1900026	1	105	2	3221	0.00952381	0.000620925	15.3381	1	104	2	3219	0.0947084	104.905	2.90529	3218.09	0.0300503
GO:0010887	1	105	2	3221	0.00952381	0.000620925	15.3381	1	104	2	3219	0.0947084	104.905	2.90529	3218.09	0.0300503
GO:1901673	1	105	2	3221	0.00952381	0.000620925	15.3381	1	104	2	3219	0.0947084	104.905	2.90529	3218.09	0.0300503
GO:0004407	1	105	2	3221	0.00952381	0.000620925	15.3381	1	104	2	3219	0.0947084	104.905	2.90529	3218.09	0.0300503
GO:0048538	1	105	2	3221	0.00952381	0.000620925	15.3381	1	104	2	3219	0.0947084	104.905	2.90529	3218.09	0.0300503
GO:0046134	1	105	2	3221	0.00952381	0.000620925	15.3381	1	104	2	3219	0.0947084	104.905	2.90529	3218.09	0.0300503
GO:0010965	1	105	2	3221	0.00952381	0.000620925	15.3381	1	104	2	3219	0.0947084	104.905	2.90529	3218.09	0.0300503
GO:0010717	1	105	2	3221	0.00952381	0.000620925	15.3381	1	104	2	3219	0.0947084	104.905	2.90529	3218.09	0.0300503
GO:0035308	1	105	2	3221	0.00952381	0.000620925	15.3381	1	104	2	3219	0.0947084	104.905	2.90529	3218.09	0.0300503
GO:0043196	1	105	2	3221	0.00952381	0.000620925	15.3381	1	104	2	3219	0.0947084	104.905	2.90529	3218.09	0.0300503
GO:0030660	1	105	2	3221	0.00952381	0.000620925	15.3381	1	104	2	3219	0.0947084	104.905	2.90529	3218.09	0.0300503
GO:0048499	1	105	2	3221	0.00952381	0.000620925	15.3381	1	104	2	3219	0.0947084	104.905	2.90529	3218.09	0.0300503
GO:0004144	1	105	2	3221	0.00952381	0.000620925	15.3381	1	104	2	3219	0.0947084	104.905	2.90529	3218.09	0.0300503
GO:0030130	1	105	2	3221	0.00952381	0.000620925	15.3381	1	104	2	3219	0.0947084	104.905	2.90529	3218.09	0.0300503
GO:2001234	1	105	2	3221	0.00952381	0.000620925	15.3381	1	104	2	3219	0.0947084	104.905	2.90529	3218.09	0.0300503
GO:0046832	1	105	2	3221	0.00952381	0.000620925	15.3381	1	104	2	3219	0.0947084	104.905	2.90529	3218.09	0.0300503
GO:0045598	1	105	2	3221	0.00952381	0.000620925	15.3381	1	104	2	3219	0.0947084	104.905	2.90529	3218.09	0.0300503
GO:0010870	1	105	2	3221	0.00952381	0.000620925	15.3381	1	104	2	3219	0.0947084	104.905	2.90529	3218.09	0.0300503
GO:0035457	1	105	2	3221	0.00952381	0.000620925	15.3381	1	104	2	3219	0.0947084	104.905	2.90529	3218.09	0.0300503
GO:0055089	1	105	2	3221	0.00952381	0.000620925	15.3381	1	104	2	3219	0.0947084	104.905	2.90529	3218.09	0.0300503
GO:0071276	1	105	2	3221	0.00952381	0.000620925	15.3381	1	104	2	3219	0.0947084	104.905	2.90529	3218.09	0.0300503
GO:0032924	1	105	2	3221	0.00952381	0.000620925	15.3381	1	104	2	3219	0.0947084	104.905	2.90529	3218.09	0.0300503
GO:0046870	1	105	2	3221	0.00952381	0.000620925	15.3381	1	104	2	3219	0.0947084	104.905	2.90529	3218.09	0.0300503
GO:0035035	1	105	2	3221	0.00952381	0.000620925	15.3381	1	104	2	3219	0.0947084	104.905	2.90529	3218.09	0.0300503
GO:0007303	1	105	2	3221	0.00952381	0.000620925	15.3381	1	104	2	3219	0.0947084	104.905	2.90529	3218.09	0.0300503
GO:0006164	1	105	2	3221	0.00952381	0.000620925	15.3381	1	104	2	3219	0.0947084	104.905	2.90529	3218.09	0.0300503
GO:0010875	1	105	2	3221	0.00952381	0.000620925	15.3381	1	104	2	3219	0.0947084	104.905	2.90529	3218.09	0.0300503
GO:0016235	1	105	2	3221	0.00952381	0.000620925	15.3381	1	104	2	3219	0.0947084	104.905	2.90529	3218.09	0.0300503
GO:0030071	1	105	2	3221	0.00952381	0.000620925	15.3381	1	104	2	3219	0.0947084	104.905	2.90529	3218.09	0.0300503
GO:0060389	1	105	2	3221	0.00952381	0.000620925	15.3381	1	104	2	3219	0.0947084	104.905	2.90529	3218.09	0.0300503
GO:0010996	1	105	2	3221	0.00952381	0.000620925	15.3381	1	104	2	3219	0.0947084	104.905	2.90529	3218.09	0.0300503
GO:0080111	1	105	2	3221	0.00952381	0.000620925	15.3381	1	104	2	3219	0.0947084	104.905	2.90529	3218.09	0.0300503
GO:0016779	1	105	2	3221	0.00952381	0.000620925	15.3381	1	104	2	3219	0.0947084	104.905	2.90529	3218.09	0.0300503
GO:0042113	1	105	2	3221	0.00952381	0.000620925	15.3381	1	104	2	3219	0.0947084	104.905	2.90529	3218.09	0.0300503
GO:0055091	1	105	2	3221	0.00952381	0.000620925	15.3381	1	104	2	3219	0.0947084	104.905	2.90529	3218.09	0.0300503
GO:0071333	1	105	2	3221	0.00952381	0.000620925	15.3381	1	104	2	3219	0.0947084	104.905	2.90529	3218.09	0.0300503
GO:0005522	1	105	2	3221	0.00952381	0.000620925	15.3381	1	104	2	3219	0.0947084	104.905	2.90529	3218.09	0.0300503
GO:0001047	1	105	2	3221	0.00952381	0.000620925	15.3381	1	104	2	3219	0.0947084	104.905	2.90529	3218.09	0.0300503
GO:0051960	1	105	2	3221	0.00952381	0.000620925	15.3381	1	104	2	3219	0.0947084	104.905	2.90529	3218.09	0.0300503
GO:0046339	1	105	2	3221	0.00952381	0.000620925	15.3381	1	104	2	3219	0.0947084	104.905	2.90529	3218.09	0.0300503
GO:0070842	1	105	2	3221	0.00952381	0.000620925	15.3381	1	104	2	3219	0.0947084	104.905	2.90529	3218.09	0.0300503
GO:0048762	1	105	2	3221	0.00952381	0.000620925	15.3381	1	104	2	3219	0.0947084	104.905	2.90529	3218.09	0.0300503
GO:0034379	1	105	2	3221	0.00952381	0.000620925	15.3381	1	104	2	3219	0.0947084	104.905	2.90529	3218.09	0.0300503
GO:0006405	1	105	2	3221	0.00952381	0.000620925	15.3381	1	104	2	3219	0.0947084	104.905	2.90529	3218.09	0.0300503
GO:0030857	1	105	2	3221	0.00952381	0.000620925	15.3381	1	104	2	3219	0.0947084	104.905	2.90529	3218.09	0.0300503
GO:0045861	1	105	2	3221	0.00952381	0.000620925	15.3381	1	104	2	3219	0.0947084	104.905	2.90529	3218.09	0.0300503
GO:0070840	1	105	2	3221	0.00952381	0.000620925	15.3381	1	104	2	3219	0.0947084	104.905	2.90529	3218.09	0.0300503
GO:0000175	1	105	2	3221	0.00952381	0.000620925	15.3381	1	104	2	3219	0.0947084	104.905	2.90529	3218.09	0.0300503
GO:0043393	1	105	2	3221	0.00952381	0.000620925	15.3381	1	104	2	3219	0.0947084	104.905	2.90529	3218.09	0.0300503
GO:0050767	1	105	2	3221	0.00952381	0.000620925	15.3381	1	104	2	3219	0.0947084	104.905	2.90529	3218.09	0.0300503
GO:2001237	2	105	9	3221	0.0190476	0.00279416	6.81693	2	103	9	3212	0.347264	104.653	10.6527	3210.35	0.0430259
GO:0004722	2	105	9	3221	0.0190476	0.00279416	6.81693	2	103	9	3212	0.347264	104.653	10.6527	3210.35	0.0430259
GO:0009651	2	105	9	3221	0.0190476	0.00279416	6.81693	2	103	9	3212	0.347264	104.653	10.6527	3210.35	0.0430259
GO:0019898	3	105	19	3221	0.0285714	0.00589879	4.84361	3	102	19	3202	0.694528	104.305	21.3055	3199.69	0.0469496
GO:0006357	4	105	31	3221	0.0380952	0.00962434	3.95822	4	101	31	3190	1.10493	103.895	33.8951	3187.1	0.0477789
GO:0007165	11	105	148	3221	0.104762	0.0459485	2.27999	11	94	148	3073	5.01954	99.9805	153.98	3067.02	0.0520042
GO:0007269	2	105	10	3221	0.0190476	0.00310463	6.13524	2	103	10	3211	0.378833	104.621	11.6212	3209.38	0.0660922
GO:0018279	2	105	10	3221	0.0190476	0.00310463	6.13524	2	103	10	3211	0.378833	104.621	11.6212	3209.38	0.0660922
GO:0007173	2	105	10	3221	0.0190476	0.00310463	6.13524	2	103	10	3211	0.378833	104.621	11.6212	3209.38	0.0660922
GO:0043195	2	105	10	3221	0.0190476	0.00310463	6.13524	2	103	10	3211	0.378833	104.621	11.6212	3209.38	0.0660922
GO:0005249	2	105	10	3221	0.0190476	0.00310463	6.13524	2	103	10	3211	0.378833	104.621	11.6212	3209.38	0.0660922
GO:0006470	3	105	21	3221	0.0285714	0.00651971	4.38231	3	102	21	3200	0.757667	104.242	23.2423	3197.76	0.0750753
GO:0030027	3	105	22	3221	0.0285714	0.00683018	4.18312	3	102	22	3199	0.789236	104.211	24.2108	3196.79	0.0919391
GO:0000902	2	105	11	3221	0.0190476	0.00341509	5.57749	2	103	11	3210	0.410403	104.59	12.5896	3208.41	0.0944102
GO:0043204	2	105	11	3221	0.0190476	0.00341509	5.57749	2	103	11	3210	0.410403	104.59	12.5896	3208.41	0.0944102
GO:0005737	44	105	980	3221	0.419048	0.304253	1.3773	44	61	980	2241	32.3271	72.6729	991.673	2229.33	0.0983933
GO:0090267	1	105	3	3221	0.00952381	0.000931388	10.2254	1	104	3	3218	0.126278	104.874	3.87372	3217.13	0.100065
GO:0045793	1	105	3	3221	0.00952381	0.000931388	10.2254	1	104	3	3218	0.126278	104.874	3.87372	3217.13	0.100065
GO:0048490	1	105	3	3221	0.00952381	0.000931388	10.2254	1	104	3	3218	0.126278	104.874	3.87372	3217.13	0.100065
GO:0072657	1	105	3	3221	0.00952381	0.000931388	10.2254	1	104	3	3218	0.126278	104.874	3.87372	3217.13	0.100065
GO:0060992	1	105	3	3221	0.00952381	0.000931388	10.2254	1	104	3	3218	0.126278	104.874	3.87372	3217.13	0.100065
GO:0032851	1	105	3	3221	0.00952381	0.000931388	10.2254	1	104	3	3218	0.126278	104.874	3.87372	3217.13	0.100065
GO:0010165	1	105	3	3221	0.00952381	0.000931388	10.2254	1	104	3	3218	0.126278	104.874	3.87372	3217.13	0.100065
GO:0016358	1	105	3	3221	0.00952381	0.000931388	10.2254	1	104	3	3218	0.126278	104.874	3.87372	3217.13	0.100065
GO:0005057	1	105	3	3221	0.00952381	0.000931388	10.2254	1	104	3	3218	0.126278	104.874	3.87372	3217.13	0.100065
GO:0010172	1	105	3	3221	0.00952381	0.000931388	10.2254	1	104	3	3218	0.126278	104.874	3.87372	3217.13	0.100065
GO:0071560	1	105	3	3221	0.00952381	0.000931388	10.2254	1	104	3	3218	0.126278	104.874	3.87372	3217.13	0.100065
GO:0051297	1	105	3	3221	0.00952381	0.000931388	10.2254	1	104	3	3218	0.126278	104.874	3.87372	3217.13	0.100065
GO:0060292	1	105	3	3221	0.00952381	0.000931388	10.2254	1	104	3	3218	0.126278	104.874	3.87372	3217.13	0.100065
GO:0060391	1	105	3	3221	0.00952381	0.000931388	10.2254	1	104	3	3218	0.126278	104.874	3.87372	3217.13	0.100065
GO:0010171	1	105	3	3221	0.00952381	0.000931388	10.2254	1	104	3	3218	0.126278	104.874	3.87372	3217.13	0.100065
GO:0007419	1	105	3	3221	0.00952381	0.000931388	10.2254	1	104	3	3218	0.126278	104.874	3.87372	3217.13	0.100065
GO:0030060	1	105	3	3221	0.00952381	0.000931388	10.2254	1	104	3	3218	0.126278	104.874	3.87372	3217.13	0.100065
GO:0071396	1	105	3	3221	0.00952381	0.000931388	10.2254	1	104	3	3218	0.126278	104.874	3.87372	3217.13	0.100065
GO:0005391	1	105	3	3221	0.00952381	0.000931388	10.2254	1	104	3	3218	0.126278	104.874	3.87372	3217.13	0.100065
GO:0070849	1	105	3	3221	0.00952381	0.000931388	10.2254	1	104	3	3218	0.126278	104.874	3.87372	3217.13	0.100065
GO:0050908	1	105	3	3221	0.00952381	0.000931388	10.2254	1	104	3	3218	0.126278	104.874	3.87372	3217.13	0.100065
GO:0048754	1	105	3	3221	0.00952381	0.000931388	10.2254	1	104	3	3218	0.126278	104.874	3.87372	3217.13	0.100065
GO:0019433	1	105	3	3221	0.00952381	0.000931388	10.2254	1	104	3	3218	0.126278	104.874	3.87372	3217.13	0.100065
GO:0051019	1	105	3	3221	0.00952381	0.000931388	10.2254	1	104	3	3218	0.126278	104.874	3.87372	3217.13	0.100065
GO:0045178	1	105	3	3221	0.00952381	0.000931388	10.2254	1	104	3	3218	0.126278	104.874	3.87372	3217.13	0.100065
GO:0007267	1	105	3	3221	0.00952381	0.000931388	10.2254	1	104	3	3218	0.126278	104.874	3.87372	3217.13	0.100065
GO:0048705	1	105	3	3221	0.00952381	0.000931388	10.2254	1	104	3	3218	0.126278	104.874	3.87372	3217.13	0.100065
GO:0015992	1	105	3	3221	0.00952381	0.000931388	10.2254	1	104	3	3218	0.126278	104.874	3.87372	3217.13	0.100065
GO:0019369	1	105	3	3221	0.00952381	0.000931388	10.2254	1	104	3	3218	0.126278	104.874	3.87372	3217.13	0.100065
GO:0048844	1	105	3	3221	0.00952381	0.000931388	10.2254	1	104	3	3218	0.126278	104.874	3.87372	3217.13	0.100065
GO:0032264	1	105	3	3221	0.00952381	0.000931388	10.2254	1	104	3	3218	0.126278	104.874	3.87372	3217.13	0.100065
GO:0042632	1	105	3	3221	0.00952381	0.000931388	10.2254	1	104	3	3218	0.126278	104.874	3.87372	3217.13	0.100065
GO:0008356	1	105	3	3221	0.00952381	0.000931388	10.2254	1	104	3	3218	0.126278	104.874	3.87372	3217.13	0.100065
GO:0031293	1	105	3	3221	0.00952381	0.000931388	10.2254	1	104	3	3218	0.126278	104.874	3.87372	3217.13	0.100065
GO:0070688	1	105	3	3221	0.00952381	0.000931388	10.2254	1	104	3	3218	0.126278	104.874	3.87372	3217.13	0.100065
GO:0007099	1	105	3	3221	0.00952381	0.000931388	10.2254	1	104	3	3218	0.126278	104.874	3.87372	3217.13	0.100065
GO:0022604	1	105	3	3221	0.00952381	0.000931388	10.2254	1	104	3	3218	0.126278	104.874	3.87372	3217.13	0.100065
GO:0031573	1	105	3	3221	0.00952381	0.000931388	10.2254	1	104	3	3218	0.126278	104.874	3.87372	3217.13	0.100065
GO:0043627	1	105	3	3221	0.00952381	0.000931388	10.2254	1	104	3	3218	0.126278	104.874	3.87372	3217.13	0.100065
GO:0002119	1	105	3	3221	0.00952381	0.000931388	10.2254	1	104	3	3218	0.126278	104.874	3.87372	3217.13	0.100065
GO:0032456	1	105	3	3221	0.00952381	0.000931388	10.2254	1	104	3	3218	0.126278	104.874	3.87372	3217.13	0.100065
GO:0071458	1	105	3	3221	0.00952381	0.000931388	10.2254	1	104	3	3218	0.126278	104.874	3.87372	3217.13	0.100065
GO:0035646	1	105	3	3221	0.00952381	0.000931388	10.2254	1	104	3	3218	0.126278	104.874	3.87372	3217.13	0.100065
GO:1990459	1	105	3	3221	0.00952381	0.000931388	10.2254	1	104	3	3218	0.126278	104.874	3.87372	3217.13	0.100065
GO:0030983	1	105	3	3221	0.00952381	0.000931388	10.2254	1	104	3	3218	0.126278	104.874	3.87372	3217.13	0.100065
GO:0009792	1	105	3	3221	0.00952381	0.000931388	10.2254	1	104	3	3218	0.126278	104.874	3.87372	3217.13	0.100065
GO:0072307	1	105	3	3221	0.00952381	0.000931388	10.2254	1	104	3	3218	0.126278	104.874	3.87372	3217.13	0.100065
GO:0043488	1	105	3	3221	0.00952381	0.000931388	10.2254	1	104	3	3218	0.126278	104.874	3.87372	3217.13	0.100065
GO:0006206	1	105	3	3221	0.00952381	0.000931388	10.2254	1	104	3	3218	0.126278	104.874	3.87372	3217.13	0.100065
GO:0032436	1	105	3	3221	0.00952381	0.000931388	10.2254	1	104	3	3218	0.126278	104.874	3.87372	3217.13	0.100065
GO:0046827	1	105	3	3221	0.00952381	0.000931388	10.2254	1	104	3	3218	0.126278	104.874	3.87372	3217.13	0.100065
GO:0050431	1	105	3	3221	0.00952381	0.000931388	10.2254	1	104	3	3218	0.126278	104.874	3.87372	3217.13	0.100065
GO:0071556	1	105	3	3221	0.00952381	0.000931388	10.2254	1	104	3	3218	0.126278	104.874	3.87372	3217.13	0.100065
GO:0009631	1	105	3	3221	0.00952381	0.000931388	10.2254	1	104	3	3218	0.126278	104.874	3.87372	3217.13	0.100065
GO:0010469	1	105	3	3221	0.00952381	0.000931388	10.2254	1	104	3	3218	0.126278	104.874	3.87372	3217.13	0.100065
GO:0043153	1	105	3	3221	0.00952381	0.000931388	10.2254	1	104	3	3218	0.126278	104.874	3.87372	3217.13	0.100065
GO:0000981	1	105	3	3221	0.00952381	0.000931388	10.2254	1	104	3	3218	0.126278	104.874	3.87372	3217.13	0.100065
GO:1990075	1	105	3	3221	0.00952381	0.000931388	10.2254	1	104	3	3218	0.126278	104.874	3.87372	3217.13	0.100065
GO:0009409	1	105	3	3221	0.00952381	0.000931388	10.2254	1	104	3	3218	0.126278	104.874	3.87372	3217.13	0.100065
GO:0001709	1	105	3	3221	0.00952381	0.000931388	10.2254	1	104	3	3218	0.126278	104.874	3.87372	3217.13	0.100065
GO:1902954	1	105	3	3221	0.00952381	0.000931388	10.2254	1	104	3	3218	0.126278	104.874	3.87372	3217.13	0.100065
GO:0005623	1	105	3	3221	0.00952381	0.000931388	10.2254	1	104	3	3218	0.126278	104.874	3.87372	3217.13	0.100065
GO:0017112	1	105	3	3221	0.00952381	0.000931388	10.2254	1	104	3	3218	0.126278	104.874	3.87372	3217.13	0.100065
GO:1990460	1	105	3	3221	0.00952381	0.000931388	10.2254	1	104	3	3218	0.126278	104.874	3.87372	3217.13	0.100065
GO:0060439	1	105	3	3221	0.00952381	0.000931388	10.2254	1	104	3	3218	0.126278	104.874	3.87372	3217.13	0.100065
GO:0070449	1	105	3	3221	0.00952381	0.000931388	10.2254	1	104	3	3218	0.126278	104.874	3.87372	3217.13	0.100065
GO:0045008	1	105	3	3221	0.00952381	0.000931388	10.2254	1	104	3	3218	0.126278	104.874	3.87372	3217.13	0.100065
GO:0006285	1	105	3	3221	0.00952381	0.000931388	10.2254	1	104	3	3218	0.126278	104.874	3.87372	3217.13	0.100065
GO:0043412	1	105	3	3221	0.00952381	0.000931388	10.2254	1	104	3	3218	0.126278	104.874	3.87372	3217.13	0.100065
GO:0032331	1	105	3	3221	0.00952381	0.000931388	10.2254	1	104	3	3218	0.126278	104.874	3.87372	3217.13	0.100065
GO:0016575	1	105	3	3221	0.00952381	0.000931388	10.2254	1	104	3	3218	0.126278	104.874	3.87372	3217.13	0.100065
GO:0034612	1	105	3	3221	0.00952381	0.000931388	10.2254	1	104	3	3218	0.126278	104.874	3.87372	3217.13	0.100065
GO:0007430	1	105	3	3221	0.00952381	0.000931388	10.2254	1	104	3	3218	0.126278	104.874	3.87372	3217.13	0.100065
GO:0006139	1	105	3	3221	0.00952381	0.000931388	10.2254	1	104	3	3218	0.126278	104.874	3.87372	3217.13	0.100065
GO:1903595	1	105	3	3221	0.00952381	0.000931388	10.2254	1	104	3	3218	0.126278	104.874	3.87372	3217.13	0.100065
GO:0005154	1	105	3	3221	0.00952381	0.000931388	10.2254	1	104	3	3218	0.126278	104.874	3.87372	3217.13	0.100065
GO:0042803	6	105	70	3221	0.0571429	0.0217324	2.62939	6	99	70	3151	2.39928	102.601	73.6007	3147.4	0.12658
GO:0051017	2	105	12	3221	0.0190476	0.00372555	5.1127	2	103	12	3209	0.441972	104.558	13.558	3207.44	0.127412
GO:0051289	2	105	12	3221	0.0190476	0.00372555	5.1127	2	103	12	3209	0.441972	104.558	13.558	3207.44	0.127412
GO:0031901	2	105	12	3221	0.0190476	0.00372555	5.1127	2	103	12	3209	0.441972	104.558	13.558	3207.44	0.127412
GO:0071300	2	105	12	3221	0.0190476	0.00372555	5.1127	2	103	12	3209	0.441972	104.558	13.558	3207.44	0.127412
GO:0042787	2	105	12	3221	0.0190476	0.00372555	5.1127	2	103	12	3209	0.441972	104.558	13.558	3207.44	0.127412
GO:0043687	2	105	12	3221	0.0190476	0.00372555	5.1127	2	103	12	3209	0.441972	104.558	13.558	3207.44	0.127412
GO:0008284	5	105	54	3221	0.047619	0.016765	2.84039	5	100	54	3167	1.8626	103.137	57.1374	3163.86	0.135354
GO:0010008	3	105	25	3221	0.0285714	0.00776156	3.68114	3	102	25	3196	0.883945	104.116	27.1161	3193.88	0.152725
GO:0044267	4	105	40	3221	0.0380952	0.0124185	3.06762	4	101	40	3181	1.38906	103.611	42.6109	3178.39	0.162133
GO:0005765	4	105	40	3221	0.0380952	0.0124185	3.06762	4	101	40	3181	1.38906	103.611	42.6109	3178.39	0.162133
GO:0045165	1	105	4	3221	0.00952381	0.00124185	7.66905	1	104	4	3217	0.157847	104.842	4.84215	3216.16	0.199586
GO:0044262	1	105	4	3221	0.00952381	0.00124185	7.66905	1	104	4	3217	0.157847	104.842	4.84215	3216.16	0.199586
GO:0002088	1	105	4	3221	0.00952381	0.00124185	7.66905	1	104	4	3217	0.157847	104.842	4.84215	3216.16	0.199586
GO:0005548	1	105	4	3221	0.00952381	0.00124185	7.66905	1	104	4	3217	0.157847	104.842	4.84215	3216.16	0.199586
GO:0010273	1	105	4	3221	0.00952381	0.00124185	7.66905	1	104	4	3217	0.157847	104.842	4.84215	3216.16	0.199586
GO:0043566	1	105	4	3221	0.00952381	0.00124185	7.66905	1	104	4	3217	0.157847	104.842	4.84215	3216.16	0.199586
GO:0006108	1	105	4	3221	0.00952381	0.00124185	7.66905	1	104	4	3217	0.157847	104.842	4.84215	3216.16	0.199586
GO:2000641	1	105	4	3221	0.00952381	0.00124185	7.66905	1	104	4	3217	0.157847	104.842	4.84215	3216.16	0.199586
GO:0045746	1	105	4	3221	0.00952381	0.00124185	7.66905	1	104	4	3217	0.157847	104.842	4.84215	3216.16	0.199586
GO:0031252	1	105	4	3221	0.00952381	0.00124185	7.66905	1	104	4	3217	0.157847	104.842	4.84215	3216.16	0.199586
GO:0051272	1	105	4	3221	0.00952381	0.00124185	7.66905	1	104	4	3217	0.157847	104.842	4.84215	3216.16	0.199586
GO:0006999	1	105	4	3221	0.00952381	0.00124185	7.66905	1	104	4	3217	0.157847	104.842	4.84215	3216.16	0.199586
GO:1903507	1	105	4	3221	0.00952381	0.00124185	7.66905	1	104	4	3217	0.157847	104.842	4.84215	3216.16	0.199586
GO:0000979	1	105	4	3221	0.00952381	0.00124185	7.66905	1	104	4	3217	0.157847	104.842	4.84215	3216.16	0.199586
GO:0051897	1	105	4	3221	0.00952381	0.00124185	7.66905	1	104	4	3217	0.157847	104.842	4.84215	3216.16	0.199586
GO:0048149	1	105	4	3221	0.00952381	0.00124185	7.66905	1	104	4	3217	0.157847	104.842	4.84215	3216.16	0.199586
GO:0008089	1	105	4	3221	0.00952381	0.00124185	7.66905	1	104	4	3217	0.157847	104.842	4.84215	3216.16	0.199586
GO:0031463	1	105	4	3221	0.00952381	0.00124185	7.66905	1	104	4	3217	0.157847	104.842	4.84215	3216.16	0.199586
GO:0005070	1	105	4	3221	0.00952381	0.00124185	7.66905	1	104	4	3217	0.157847	104.842	4.84215	3216.16	0.199586
GO:0097194	1	105	4	3221	0.00952381	0.00124185	7.66905	1	104	4	3217	0.157847	104.842	4.84215	3216.16	0.199586
GO:0035019	1	105	4	3221	0.00952381	0.00124185	7.66905	1	104	4	3217	0.157847	104.842	4.84215	3216.16	0.199586
GO:0017148	1	105	4	3221	0.00952381	0.00124185	7.66905	1	104	4	3217	0.157847	104.842	4.84215	3216.16	0.199586
GO:0005487	1	105	4	3221	0.00952381	0.00124185	7.66905	1	104	4	3217	0.157847	104.842	4.84215	3216.16	0.199586
GO:0070064	1	105	4	3221	0.00952381	0.00124185	7.66905	1	104	4	3217	0.157847	104.842	4.84215	3216.16	0.199586
GO:0015485	1	105	4	3221	0.00952381	0.00124185	7.66905	1	104	4	3217	0.157847	104.842	4.84215	3216.16	0.199586
GO:0030307	1	105	4	3221	0.00952381	0.00124185	7.66905	1	104	4	3217	0.157847	104.842	4.84215	3216.16	0.199586
GO:0042307	1	105	4	3221	0.00952381	0.00124185	7.66905	1	104	4	3217	0.157847	104.842	4.84215	3216.16	0.199586
GO:0000118	1	105	4	3221	0.00952381	0.00124185	7.66905	1	104	4	3217	0.157847	104.842	4.84215	3216.16	0.199586
GO:0042659	1	105	4	3221	0.00952381	0.00124185	7.66905	1	104	4	3217	0.157847	104.842	4.84215	3216.16	0.199586
GO:0019557	1	105	4	3221	0.00952381	0.00124185	7.66905	1	104	4	3217	0.157847	104.842	4.84215	3216.16	0.199586
GO:0007026	1	105	4	3221	0.00952381	0.00124185	7.66905	1	104	4	3217	0.157847	104.842	4.84215	3216.16	0.199586
GO:0006509	1	105	4	3221	0.00952381	0.00124185	7.66905	1	104	4	3217	0.157847	104.842	4.84215	3216.16	0.199586
GO:0008347	1	105	4	3221	0.00952381	0.00124185	7.66905	1	104	4	3217	0.157847	104.842	4.84215	3216.16	0.199586
GO:0032855	1	105	4	3221	0.00952381	0.00124185	7.66905	1	104	4	3217	0.157847	104.842	4.84215	3216.16	0.199586
GO:0031396	1	105	4	3221	0.00952381	0.00124185	7.66905	1	104	4	3217	0.157847	104.842	4.84215	3216.16	0.199586
GO:0042118	1	105	4	3221	0.00952381	0.00124185	7.66905	1	104	4	3217	0.157847	104.842	4.84215	3216.16	0.199586
GO:0005158	1	105	4	3221	0.00952381	0.00124185	7.66905	1	104	4	3217	0.157847	104.842	4.84215	3216.16	0.199586
GO:0030216	1	105	4	3221	0.00952381	0.00124185	7.66905	1	104	4	3217	0.157847	104.842	4.84215	3216.16	0.199586
GO:0007474	1	105	4	3221	0.00952381	0.00124185	7.66905	1	104	4	3217	0.157847	104.842	4.84215	3216.16	0.199586
GO:0019556	1	105	4	3221	0.00952381	0.00124185	7.66905	1	104	4	3217	0.157847	104.842	4.84215	3216.16	0.199586
GO:0048026	1	105	4	3221	0.00952381	0.00124185	7.66905	1	104	4	3217	0.157847	104.842	4.84215	3216.16	0.199586
GO:0006829	1	105	4	3221	0.00952381	0.00124185	7.66905	1	104	4	3217	0.157847	104.842	4.84215	3216.16	0.199586
GO:0005251	1	105	4	3221	0.00952381	0.00124185	7.66905	1	104	4	3217	0.157847	104.842	4.84215	3216.16	0.199586
GO:0007088	1	105	4	3221	0.00952381	0.00124185	7.66905	1	104	4	3217	0.157847	104.842	4.84215	3216.16	0.199586
GO:0043014	1	105	4	3221	0.00952381	0.00124185	7.66905	1	104	4	3217	0.157847	104.842	4.84215	3216.16	0.199586
GO:0090503	1	105	4	3221	0.00952381	0.00124185	7.66905	1	104	4	3217	0.157847	104.842	4.84215	3216.16	0.199586
GO:0042752	1	105	4	3221	0.00952381	0.00124185	7.66905	1	104	4	3217	0.157847	104.842	4.84215	3216.16	0.199586
GO:0060213	1	105	4	3221	0.00952381	0.00124185	7.66905	1	104	4	3217	0.157847	104.842	4.84215	3216.16	0.199586
GO:0050727	1	105	4	3221	0.00952381	0.00124185	7.66905	1	104	4	3217	0.157847	104.842	4.84215	3216.16	0.199586
GO:0016360	1	105	4	3221	0.00952381	0.00124185	7.66905	1	104	4	3217	0.157847	104.842	4.84215	3216.16	0.199586
GO:0006884	1	105	4	3221	0.00952381	0.00124185	7.66905	1	104	4	3217	0.157847	104.842	4.84215	3216.16	0.199586
GO:0051491	1	105	4	3221	0.00952381	0.00124185	7.66905	1	104	4	3217	0.157847	104.842	4.84215	3216.16	0.199586
GO:0001654	1	105	4	3221	0.00952381	0.00124185	7.66905	1	104	4	3217	0.157847	104.842	4.84215	3216.16	0.199586
GO:0003779	3	105	27	3221	0.0285714	0.00838249	3.40847	3	102	27	3194	0.947084	104.053	29.0529	3191.95	0.200406
GO:0035690	2	105	14	3221	0.0190476	0.00434648	4.38231	2	103	14	3207	0.505111	104.495	15.4949	3205.51	0.204362
GO:0046982	3	105	28	3221	0.0285714	0.00869295	3.28673	3	102	28	3193	0.978653	104.021	30.0213	3190.98	0.225913
GO:0004702	3	105	30	3221	0.0285714	0.00931388	3.06762	3	102	30	3191	1.04179	103.958	31.9582	3189.04	0.279402
GO:0005905	2	105	16	3221	0.0190476	0.0049674	3.83452	2	103	16	3205	0.56825	104.432	17.4317	3203.57	0.290317
GO:0043565	4	105	47	3221	0.0380952	0.0145917	2.61074	4	101	47	3174	1.61004	103.39	49.39	3171.61	0.293286
GO:0008355	1	105	5	3221	0.00952381	0.00155231	6.13524	1	104	5	3216	0.189417	104.811	5.81058	3215.19	0.309485
GO:0005388	1	105	5	3221	0.00952381	0.00155231	6.13524	1	104	5	3216	0.189417	104.811	5.81058	3215.19	0.309485
GO:0043531	1	105	5	3221	0.00952381	0.00155231	6.13524	1	104	5	3216	0.189417	104.811	5.81058	3215.19	0.309485
GO:0001103	1	105	5	3221	0.00952381	0.00155231	6.13524	1	104	5	3216	0.189417	104.811	5.81058	3215.19	0.309485
GO:0035058	1	105	5	3221	0.00952381	0.00155231	6.13524	1	104	5	3216	0.189417	104.811	5.81058	3215.19	0.309485
GO:0004017	1	105	5	3221	0.00952381	0.00155231	6.13524	1	104	5	3216	0.189417	104.811	5.81058	3215.19	0.309485
GO:0034244	1	105	5	3221	0.00952381	0.00155231	6.13524	1	104	5	3216	0.189417	104.811	5.81058	3215.19	0.309485
GO:0042405	1	105	5	3221	0.00952381	0.00155231	6.13524	1	104	5	3216	0.189417	104.811	5.81058	3215.19	0.309485
GO:0009416	1	105	5	3221	0.00952381	0.00155231	6.13524	1	104	5	3216	0.189417	104.811	5.81058	3215.19	0.309485
GO:0030014	1	105	5	3221	0.00952381	0.00155231	6.13524	1	104	5	3216	0.189417	104.811	5.81058	3215.19	0.309485
GO:0043021	1	105	5	3221	0.00952381	0.00155231	6.13524	1	104	5	3216	0.189417	104.811	5.81058	3215.19	0.309485
GO:0018107	1	105	5	3221	0.00952381	0.00155231	6.13524	1	104	5	3216	0.189417	104.811	5.81058	3215.19	0.309485
GO:0044615	1	105	5	3221	0.00952381	0.00155231	6.13524	1	104	5	3216	0.189417	104.811	5.81058	3215.19	0.309485
GO:0016459	1	105	5	3221	0.00952381	0.00155231	6.13524	1	104	5	3216	0.189417	104.811	5.81058	3215.19	0.309485
GO:0045947	1	105	5	3221	0.00952381	0.00155231	6.13524	1	104	5	3216	0.189417	104.811	5.81058	3215.19	0.309485
GO:0009636	1	105	5	3221	0.00952381	0.00155231	6.13524	1	104	5	3216	0.189417	104.811	5.81058	3215.19	0.309485
GO:0045180	1	105	5	3221	0.00952381	0.00155231	6.13524	1	104	5	3216	0.189417	104.811	5.81058	3215.19	0.309485
GO:0051496	1	105	5	3221	0.00952381	0.00155231	6.13524	1	104	5	3216	0.189417	104.811	5.81058	3215.19	0.309485
GO:0006284	1	105	5	3221	0.00952381	0.00155231	6.13524	1	104	5	3216	0.189417	104.811	5.81058	3215.19	0.309485
GO:0070555	1	105	5	3221	0.00952381	0.00155231	6.13524	1	104	5	3216	0.189417	104.811	5.81058	3215.19	0.309485
GO:0001700	1	105	5	3221	0.00952381	0.00155231	6.13524	1	104	5	3216	0.189417	104.811	5.81058	3215.19	0.309485
GO:0001824	1	105	5	3221	0.00952381	0.00155231	6.13524	1	104	5	3216	0.189417	104.811	5.81058	3215.19	0.309485
GO:0048701	1	105	5	3221	0.00952381	0.00155231	6.13524	1	104	5	3216	0.189417	104.811	5.81058	3215.19	0.309485
GO:0051384	1	105	5	3221	0.00952381	0.00155231	6.13524	1	104	5	3216	0.189417	104.811	5.81058	3215.19	0.309485
GO:0019432	1	105	5	3221	0.00952381	0.00155231	6.13524	1	104	5	3216	0.189417	104.811	5.81058	3215.19	0.309485
GO:0007405	1	105	5	3221	0.00952381	0.00155231	6.13524	1	104	5	3216	0.189417	104.811	5.81058	3215.19	0.309485
GO:0032355	1	105	5	3221	0.00952381	0.00155231	6.13524	1	104	5	3216	0.189417	104.811	5.81058	3215.19	0.309485
GO:0003684	1	105	5	3221	0.00952381	0.00155231	6.13524	1	104	5	3216	0.189417	104.811	5.81058	3215.19	0.309485
GO:0006298	1	105	5	3221	0.00952381	0.00155231	6.13524	1	104	5	3216	0.189417	104.811	5.81058	3215.19	0.309485
GO:0008290	1	105	5	3221	0.00952381	0.00155231	6.13524	1	104	5	3216	0.189417	104.811	5.81058	3215.19	0.309485
GO:0034399	1	105	5	3221	0.00952381	0.00155231	6.13524	1	104	5	3216	0.189417	104.811	5.81058	3215.19	0.309485
GO:0048487	1	105	5	3221	0.00952381	0.00155231	6.13524	1	104	5	3216	0.189417	104.811	5.81058	3215.19	0.309485
GO:0019005	1	105	5	3221	0.00952381	0.00155231	6.13524	1	104	5	3216	0.189417	104.811	5.81058	3215.19	0.309485
GO:0030010	1	105	5	3221	0.00952381	0.00155231	6.13524	1	104	5	3216	0.189417	104.811	5.81058	3215.19	0.309485
GO:0071407	1	105	5	3221	0.00952381	0.00155231	6.13524	1	104	5	3216	0.189417	104.811	5.81058	3215.19	0.309485
GO:0031146	1	105	5	3221	0.00952381	0.00155231	6.13524	1	104	5	3216	0.189417	104.811	5.81058	3215.19	0.309485
GO:0034464	1	105	5	3221	0.00952381	0.00155231	6.13524	1	104	5	3216	0.189417	104.811	5.81058	3215.19	0.309485
GO:0001570	1	105	5	3221	0.00952381	0.00155231	6.13524	1	104	5	3216	0.189417	104.811	5.81058	3215.19	0.309485
GO:0045944	6	105	86	3221	0.0571429	0.0266998	2.1402	6	99	86	3135	2.90439	102.096	89.0956	3131.9	0.320257
GO:0006886	4	105	49	3221	0.0380952	0.0152127	2.50418	4	101	49	3172	1.67318	103.327	51.3268	3169.67	0.334585
GO:0006417	2	105	17	3221	0.0190476	0.00527786	3.60896	2	103	17	3204	0.59982	104.4	18.4002	3202.6	0.334714
GO:0006355	8	105	129	3221	0.0761905	0.0400497	1.9024	8	97	129	3092	4.32502	100.675	132.675	3088.33	0.338974
GO:0000139	5	105	69	3221	0.047619	0.0214219	2.22291	5	100	69	3152	2.33614	102.664	71.6639	3149.34	0.360661
GO:0006511	3	105	33	3221	0.0285714	0.0102453	2.78874	3	102	33	3188	1.1365	103.863	34.8635	3186.14	0.363295
GO:0030424	3	105	33	3221	0.0285714	0.0102453	2.78874	3	102	33	3188	1.1365	103.863	34.8635	3186.14	0.363295
GO:0000281	2	105	18	3221	0.0190476	0.00558833	3.40847	2	103	18	3203	0.631389	104.369	19.3686	3201.63	0.379174
GO:0003729	2	105	18	3221	0.0190476	0.00558833	3.40847	2	103	18	3203	0.631389	104.369	19.3686	3201.63	0.379174
GO:0016020	14	105	273	3221	0.133333	0.0847563	1.57314	14	91	273	2948	9.06043	95.9396	277.94	2943.06	0.38499
GO:0001937	1	105	6	3221	0.00952381	0.00186278	5.1127	1	104	6	3215	0.220986	104.779	6.77901	3214.22	0.416688
GO:0030838	1	105	6	3221	0.00952381	0.00186278	5.1127	1	104	6	3215	0.220986	104.779	6.77901	3214.22	0.416688
GO:0008023	1	105	6	3221	0.00952381	0.00186278	5.1127	1	104	6	3215	0.220986	104.779	6.77901	3214.22	0.416688
GO:0005112	1	105	6	3221	0.00952381	0.00186278	5.1127	1	104	6	3215	0.220986	104.779	6.77901	3214.22	0.416688
GO:0022843	1	105	6	3221	0.00952381	0.00186278	5.1127	1	104	6	3215	0.220986	104.779	6.77901	3214.22	0.416688
GO:0000149	1	105	6	3221	0.00952381	0.00186278	5.1127	1	104	6	3215	0.220986	104.779	6.77901	3214.22	0.416688
GO:0051059	1	105	6	3221	0.00952381	0.00186278	5.1127	1	104	6	3215	0.220986	104.779	6.77901	3214.22	0.416688
GO:0042542	1	105	6	3221	0.00952381	0.00186278	5.1127	1	104	6	3215	0.220986	104.779	6.77901	3214.22	0.416688
GO:0008076	1	105	6	3221	0.00952381	0.00186278	5.1127	1	104	6	3215	0.220986	104.779	6.77901	3214.22	0.416688
GO:0009612	1	105	6	3221	0.00952381	0.00186278	5.1127	1	104	6	3215	0.220986	104.779	6.77901	3214.22	0.416688
GO:0009791	1	105	6	3221	0.00952381	0.00186278	5.1127	1	104	6	3215	0.220986	104.779	6.77901	3214.22	0.416688
GO:0010212	1	105	6	3221	0.00952381	0.00186278	5.1127	1	104	6	3215	0.220986	104.779	6.77901	3214.22	0.416688
GO:0072347	1	105	6	3221	0.00952381	0.00186278	5.1127	1	104	6	3215	0.220986	104.779	6.77901	3214.22	0.416688
GO:0020027	1	105	6	3221	0.00952381	0.00186278	5.1127	1	104	6	3215	0.220986	104.779	6.77901	3214.22	0.416688
GO:0035257	1	105	6	3221	0.00952381	0.00186278	5.1127	1	104	6	3215	0.220986	104.779	6.77901	3214.22	0.416688
GO:0051016	1	105	6	3221	0.00952381	0.00186278	5.1127	1	104	6	3215	0.220986	104.779	6.77901	3214.22	0.416688
GO:0048013	1	105	6	3221	0.00952381	0.00186278	5.1127	1	104	6	3215	0.220986	104.779	6.77901	3214.22	0.416688
GO:0019915	1	105	6	3221	0.00952381	0.00186278	5.1127	1	104	6	3215	0.220986	104.779	6.77901	3214.22	0.416688
GO:0008582	1	105	6	3221	0.00952381	0.00186278	5.1127	1	104	6	3215	0.220986	104.779	6.77901	3214.22	0.416688
GO:0051721	1	105	6	3221	0.00952381	0.00186278	5.1127	1	104	6	3215	0.220986	104.779	6.77901	3214.22	0.416688
GO:0004004	1	105	6	3221	0.00952381	0.00186278	5.1127	1	104	6	3215	0.220986	104.779	6.77901	3214.22	0.416688
GO:1901998	1	105	6	3221	0.00952381	0.00186278	5.1127	1	104	6	3215	0.220986	104.779	6.77901	3214.22	0.416688
GO:0007281	1	105	6	3221	0.00952381	0.00186278	5.1127	1	104	6	3215	0.220986	104.779	6.77901	3214.22	0.416688
GO:0032091	1	105	6	3221	0.00952381	0.00186278	5.1127	1	104	6	3215	0.220986	104.779	6.77901	3214.22	0.416688
GO:2001235	1	105	6	3221	0.00952381	0.00186278	5.1127	1	104	6	3215	0.220986	104.779	6.77901	3214.22	0.416688
GO:0033365	1	105	6	3221	0.00952381	0.00186278	5.1127	1	104	6	3215	0.220986	104.779	6.77901	3214.22	0.416688
GO:0055086	1	105	6	3221	0.00952381	0.00186278	5.1127	1	104	6	3215	0.220986	104.779	6.77901	3214.22	0.416688
GO:0007067	4	105	53	3221	0.0380952	0.0164545	2.31518	4	101	53	3168	1.79946	103.201	55.2005	3165.8	0.419042
GO:0051015	2	105	19	3221	0.0190476	0.00589879	3.22907	2	103	19	3202	0.662959	104.337	20.337	3200.66	0.423152
GO:0043197	2	105	19	3221	0.0190476	0.00589879	3.22907	2	103	19	3202	0.662959	104.337	20.337	3200.66	0.423152
GO:0005788	2	105	19	3221	0.0190476	0.00589879	3.22907	2	103	19	3202	0.662959	104.337	20.337	3200.66	0.423152
GO:0005085	2	105	20	3221	0.0190476	0.00620925	3.06762	2	103	20	3201	0.694528	104.305	21.3055	3199.69	0.466198
GO:0008283	3	105	37	3221	0.0285714	0.0114871	2.48726	3	102	37	3184	1.26278	103.737	38.7372	3182.26	0.475676
GO:0005654	13	105	262	3221	0.12381	0.0813412	1.5221	13	92	262	2959	8.6816	96.3184	266.318	2954.68	0.490291
GO:0016791	1	105	7	3221	0.00952381	0.00217324	4.38231	1	104	7	3214	0.252556	104.747	7.74744	3213.25	0.514497
GO:0030136	1	105	7	3221	0.00952381	0.00217324	4.38231	1	104	7	3214	0.252556	104.747	7.74744	3213.25	0.514497
GO:0030218	1	105	7	3221	0.00952381	0.00217324	4.38231	1	104	7	3214	0.252556	104.747	7.74744	3213.25	0.514497
GO:0009887	1	105	7	3221	0.00952381	0.00217324	4.38231	1	104	7	3214	0.252556	104.747	7.74744	3213.25	0.514497
GO:0031072	1	105	7	3221	0.00952381	0.00217324	4.38231	1	104	7	3214	0.252556	104.747	7.74744	3213.25	0.514497
GO:0048873	1	105	7	3221	0.00952381	0.00217324	4.38231	1	104	7	3214	0.252556	104.747	7.74744	3213.25	0.514497
GO:0048661	1	105	7	3221	0.00952381	0.00217324	4.38231	1	104	7	3214	0.252556	104.747	7.74744	3213.25	0.514497
GO:0071456	1	105	7	3221	0.00952381	0.00217324	4.38231	1	104	7	3214	0.252556	104.747	7.74744	3213.25	0.514497
GO:0001837	1	105	7	3221	0.00952381	0.00217324	4.38231	1	104	7	3214	0.252556	104.747	7.74744	3213.25	0.514497
GO:0035329	1	105	7	3221	0.00952381	0.00217324	4.38231	1	104	7	3214	0.252556	104.747	7.74744	3213.25	0.514497
GO:0030866	1	105	7	3221	0.00952381	0.00217324	4.38231	1	104	7	3214	0.252556	104.747	7.74744	3213.25	0.514497
GO:0009749	1	105	7	3221	0.00952381	0.00217324	4.38231	1	104	7	3214	0.252556	104.747	7.74744	3213.25	0.514497
GO:0042393	1	105	7	3221	0.00952381	0.00217324	4.38231	1	104	7	3214	0.252556	104.747	7.74744	3213.25	0.514497
GO:0010634	1	105	7	3221	0.00952381	0.00217324	4.38231	1	104	7	3214	0.252556	104.747	7.74744	3213.25	0.514497
GO:0033017	1	105	7	3221	0.00952381	0.00217324	4.38231	1	104	7	3214	0.252556	104.747	7.74744	3213.25	0.514497
GO:0001822	1	105	7	3221	0.00952381	0.00217324	4.38231	1	104	7	3214	0.252556	104.747	7.74744	3213.25	0.514497
GO:0007032	1	105	7	3221	0.00952381	0.00217324	4.38231	1	104	7	3214	0.252556	104.747	7.74744	3213.25	0.514497
GO:0030324	1	105	7	3221	0.00952381	0.00217324	4.38231	1	104	7	3214	0.252556	104.747	7.74744	3213.25	0.514497
GO:0051642	1	105	7	3221	0.00952381	0.00217324	4.38231	1	104	7	3214	0.252556	104.747	7.74744	3213.25	0.514497
GO:0000159	1	105	7	3221	0.00952381	0.00217324	4.38231	1	104	7	3214	0.252556	104.747	7.74744	3213.25	0.514497
GO:0072686	1	105	7	3221	0.00952381	0.00217324	4.38231	1	104	7	3214	0.252556	104.747	7.74744	3213.25	0.514497
GO:0050680	1	105	7	3221	0.00952381	0.00217324	4.38231	1	104	7	3214	0.252556	104.747	7.74744	3213.25	0.514497
GO:0043542	1	105	7	3221	0.00952381	0.00217324	4.38231	1	104	7	3214	0.252556	104.747	7.74744	3213.25	0.514497
GO:0030131	1	105	7	3221	0.00952381	0.00217324	4.38231	1	104	7	3214	0.252556	104.747	7.74744	3213.25	0.514497
GO:0005795	1	105	7	3221	0.00952381	0.00217324	4.38231	1	104	7	3214	0.252556	104.747	7.74744	3213.25	0.514497
GO:0008203	1	105	7	3221	0.00952381	0.00217324	4.38231	1	104	7	3214	0.252556	104.747	7.74744	3213.25	0.514497
GO:0007166	1	105	7	3221	0.00952381	0.00217324	4.38231	1	104	7	3214	0.252556	104.747	7.74744	3213.25	0.514497
GO:0045444	1	105	7	3221	0.00952381	0.00217324	4.38231	1	104	7	3214	0.252556	104.747	7.74744	3213.25	0.514497
GO:0030032	1	105	7	3221	0.00952381	0.00217324	4.38231	1	104	7	3214	0.252556	104.747	7.74744	3213.25	0.514497
GO:0023014	2	105	22	3221	0.0190476	0.00683018	2.78874	2	103	22	3199	0.757667	104.242	23.2423	3197.76	0.548134
GO:0010628	3	105	40	3221	0.0285714	0.0124185	2.30071	3	102	40	3181	1.35749	103.643	41.6425	3179.36	0.556162
GO:0006366	3	105	40	3221	0.0285714	0.0124185	2.30071	3	102	40	3181	1.35749	103.643	41.6425	3179.36	0.556162
GO:0016568	2	105	23	3221	0.0190476	0.00714064	2.66749	2	103	23	3198	0.789236	104.211	24.2108	3196.79	0.586534
GO:0051056	1	105	8	3221	0.00952381	0.0024837	3.83452	1	104	8	3213	0.284125	104.716	8.71587	3212.28	0.600346
GO:0005977	1	105	8	3221	0.00952381	0.0024837	3.83452	1	104	8	3213	0.284125	104.716	8.71587	3212.28	0.600346
GO:0001725	1	105	8	3221	0.00952381	0.0024837	3.83452	1	104	8	3213	0.284125	104.716	8.71587	3212.28	0.600346
GO:0006904	1	105	8	3221	0.00952381	0.0024837	3.83452	1	104	8	3213	0.284125	104.716	8.71587	3212.28	0.600346
GO:0009790	1	105	8	3221	0.00952381	0.0024837	3.83452	1	104	8	3213	0.284125	104.716	8.71587	3212.28	0.600346
GO:0033116	1	105	8	3221	0.00952381	0.0024837	3.83452	1	104	8	3213	0.284125	104.716	8.71587	3212.28	0.600346
GO:0016050	1	105	8	3221	0.00952381	0.0024837	3.83452	1	104	8	3213	0.284125	104.716	8.71587	3212.28	0.600346
GO:0006633	1	105	8	3221	0.00952381	0.0024837	3.83452	1	104	8	3213	0.284125	104.716	8.71587	3212.28	0.600346
GO:0050839	1	105	8	3221	0.00952381	0.0024837	3.83452	1	104	8	3213	0.284125	104.716	8.71587	3212.28	0.600346
GO:0004867	1	105	8	3221	0.00952381	0.0024837	3.83452	1	104	8	3213	0.284125	104.716	8.71587	3212.28	0.600346
GO:0030431	1	105	8	3221	0.00952381	0.0024837	3.83452	1	104	8	3213	0.284125	104.716	8.71587	3212.28	0.600346
GO:0031201	1	105	8	3221	0.00952381	0.0024837	3.83452	1	104	8	3213	0.284125	104.716	8.71587	3212.28	0.600346
GO:0001104	1	105	8	3221	0.00952381	0.0024837	3.83452	1	104	8	3213	0.284125	104.716	8.71587	3212.28	0.600346
GO:0006898	1	105	8	3221	0.00952381	0.0024837	3.83452	1	104	8	3213	0.284125	104.716	8.71587	3212.28	0.600346
GO:0001938	1	105	8	3221	0.00952381	0.0024837	3.83452	1	104	8	3213	0.284125	104.716	8.71587	3212.28	0.600346
GO:0000790	1	105	8	3221	0.00952381	0.0024837	3.83452	1	104	8	3213	0.284125	104.716	8.71587	3212.28	0.600346
GO:0008584	1	105	8	3221	0.00952381	0.0024837	3.83452	1	104	8	3213	0.284125	104.716	8.71587	3212.28	0.600346
GO:0042826	1	105	8	3221	0.00952381	0.0024837	3.83452	1	104	8	3213	0.284125	104.716	8.71587	3212.28	0.600346
GO:0008013	1	105	8	3221	0.00952381	0.0024837	3.83452	1	104	8	3213	0.284125	104.716	8.71587	3212.28	0.600346
GO:0050790	1	105	8	3221	0.00952381	0.0024837	3.83452	1	104	8	3213	0.284125	104.716	8.71587	3212.28	0.600346
GO:0030374	1	105	8	3221	0.00952381	0.0024837	3.83452	1	104	8	3213	0.284125	104.716	8.71587	3212.28	0.600346
GO:0032922	1	105	8	3221	0.00952381	0.0024837	3.83452	1	104	8	3213	0.284125	104.716	8.71587	3212.28	0.600346
GO:0048011	1	105	8	3221	0.00952381	0.0024837	3.83452	1	104	8	3213	0.284125	104.716	8.71587	3212.28	0.600346
GO:0017124	1	105	8	3221	0.00952381	0.0024837	3.83452	1	104	8	3213	0.284125	104.716	8.71587	3212.28	0.600346
GO:0046983	1	105	8	3221	0.00952381	0.0024837	3.83452	1	104	8	3213	0.284125	104.716	8.71587	3212.28	0.600346
GO:0003700	4	105	62	3221	0.0380952	0.0192487	1.97911	4	101	62	3159	2.08358	102.916	63.9164	3157.08	0.602617
GO:0005768	3	105	42	3221	0.0285714	0.0130394	2.19116	3	102	42	3179	1.42063	103.579	43.5794	3177.42	0.606707
GO:0046872	12	105	252	3221	0.114286	0.0782366	1.46077	12	93	252	2969	8.33434	96.6657	255.666	2965.33	0.613119
GO:0005886	17	105	383	3221	0.161905	0.118907	1.36161	17	88	383	2838	12.6278	92.3722	387.372	2833.63	0.619981
GO:0051301	4	105	63	3221	0.0380952	0.0195591	1.94769	4	101	63	3158	2.11515	102.885	64.8848	3156.12	0.621479
GO:0001701	2	105	24	3221	0.0190476	0.0074511	2.55635	2	103	24	3197	0.820806	104.179	25.1792	3195.82	0.623004
GO:0043234	3	105	43	3221	0.0285714	0.0133499	2.1402	3	102	43	3178	1.45219	103.548	44.5478	3176.45	0.630864
GO:0015031	5	105	86	3221	0.047619	0.0266998	1.7835	5	100	86	3135	2.87282	102.127	88.1272	3132.87	0.64314
GO:0043231	3	105	44	3221	0.0285714	0.0136604	2.09156	3	102	44	3177	1.48376	103.516	45.5162	3175.48	0.654218
GO:0055085	3	105	44	3221	0.0285714	0.0136604	2.09156	3	102	44	3177	1.48376	103.516	45.5162	3175.48	0.654218
GO:0000166	4	105	65	3221	0.0380952	0.0201801	1.88777	4	101	65	3156	2.17829	102.822	66.8217	3154.18	0.65792
GO:0005634	34	105	865	3221	0.32381	0.26855	1.20577	34	71	865	2356	28.3809	76.6191	870.619	2350.38	0.665233
GO:0030199	1	105	9	3221	0.00952381	0.00279416	3.40847	1	104	9	3212	0.315695	104.684	9.68431	3211.32	0.673921
GO:0034976	1	105	9	3221	0.00952381	0.00279416	3.40847	1	104	9	3212	0.315695	104.684	9.68431	3211.32	0.673921
GO:0004721	1	105	9	3221	0.00952381	0.00279416	3.40847	1	104	9	3212	0.315695	104.684	9.68431	3211.32	0.673921
GO:0007611	1	105	9	3221	0.00952381	0.00279416	3.40847	1	104	9	3212	0.315695	104.684	9.68431	3211.32	0.673921
GO:0030286	1	105	9	3221	0.00952381	0.00279416	3.40847	1	104	9	3212	0.315695	104.684	9.68431	3211.32	0.673921
GO:0005913	1	105	9	3221	0.00952381	0.00279416	3.40847	1	104	9	3212	0.315695	104.684	9.68431	3211.32	0.673921
GO:0005694	1	105	9	3221	0.00952381	0.00279416	3.40847	1	104	9	3212	0.315695	104.684	9.68431	3211.32	0.673921
GO:0045111	1	105	9	3221	0.00952381	0.00279416	3.40847	1	104	9	3212	0.315695	104.684	9.68431	3211.32	0.673921
GO:0031047	1	105	9	3221	0.00952381	0.00279416	3.40847	1	104	9	3212	0.315695	104.684	9.68431	3211.32	0.673921
GO:0008144	1	105	9	3221	0.00952381	0.00279416	3.40847	1	104	9	3212	0.315695	104.684	9.68431	3211.32	0.673921
GO:0000776	1	105	9	3221	0.00952381	0.00279416	3.40847	1	104	9	3212	0.315695	104.684	9.68431	3211.32	0.673921
GO:0030433	1	105	9	3221	0.00952381	0.00279416	3.40847	1	104	9	3212	0.315695	104.684	9.68431	3211.32	0.673921
GO:0003756	1	105	9	3221	0.00952381	0.00279416	3.40847	1	104	9	3212	0.315695	104.684	9.68431	3211.32	0.673921
GO:0071260	1	105	9	3221	0.00952381	0.00279416	3.40847	1	104	9	3212	0.315695	104.684	9.68431	3211.32	0.673921
GO:0030175	1	105	9	3221	0.00952381	0.00279416	3.40847	1	104	9	3212	0.315695	104.684	9.68431	3211.32	0.673921
GO:0009952	1	105	9	3221	0.00952381	0.00279416	3.40847	1	104	9	3212	0.315695	104.684	9.68431	3211.32	0.673921
GO:0043154	1	105	9	3221	0.00952381	0.00279416	3.40847	1	104	9	3212	0.315695	104.684	9.68431	3211.32	0.673921
GO:0009966	1	105	9	3221	0.00952381	0.00279416	3.40847	1	104	9	3212	0.315695	104.684	9.68431	3211.32	0.673921
GO:0008340	1	105	9	3221	0.00952381	0.00279416	3.40847	1	104	9	3212	0.315695	104.684	9.68431	3211.32	0.673921
GO:0007094	1	105	9	3221	0.00952381	0.00279416	3.40847	1	104	9	3212	0.315695	104.684	9.68431	3211.32	0.673921
GO:0005802	2	105	26	3221	0.0190476	0.00807203	2.35971	2	103	26	3195	0.883945	104.116	27.1161	3193.88	0.689814
GO:0003713	2	105	26	3221	0.0190476	0.00807203	2.35971	2	103	26	3195	0.883945	104.116	27.1161	3193.88	0.689814
GO:0000122	4	105	68	3221	0.0380952	0.0211115	1.80448	4	101	68	3153	2.273	102.727	69.727	3151.27	0.709076
GO:0043065	2	105	27	3221	0.0190476	0.00838249	2.27231	2	103	27	3194	0.915514	104.084	28.0845	3192.92	0.720085
GO:0036180	1	105	10	3221	0.00952381	0.00310463	3.06762	1	104	10	3211	0.347264	104.653	10.6527	3210.35	0.736003
GO:0042127	1	105	10	3221	0.00952381	0.00310463	3.06762	1	104	10	3211	0.347264	104.653	10.6527	3210.35	0.736003
GO:1900436	1	105	10	3221	0.00952381	0.00310463	3.06762	1	104	10	3211	0.347264	104.653	10.6527	3210.35	0.736003
GO:0042391	1	105	10	3221	0.00952381	0.00310463	3.06762	1	104	10	3211	0.347264	104.653	10.6527	3210.35	0.736003
GO:0007015	1	105	10	3221	0.00952381	0.00310463	3.06762	1	104	10	3211	0.347264	104.653	10.6527	3210.35	0.736003
GO:0030448	1	105	10	3221	0.00952381	0.00310463	3.06762	1	104	10	3211	0.347264	104.653	10.6527	3210.35	0.736003
GO:0005543	1	105	10	3221	0.00952381	0.00310463	3.06762	1	104	10	3211	0.347264	104.653	10.6527	3210.35	0.736003
GO:0045766	1	105	10	3221	0.00952381	0.00310463	3.06762	1	104	10	3211	0.347264	104.653	10.6527	3210.35	0.736003
GO:0036170	1	105	10	3221	0.00952381	0.00310463	3.06762	1	104	10	3211	0.347264	104.653	10.6527	3210.35	0.736003
GO:0030447	1	105	10	3221	0.00952381	0.00310463	3.06762	1	104	10	3211	0.347264	104.653	10.6527	3210.35	0.736003
GO:0007179	1	105	10	3221	0.00952381	0.00310463	3.06762	1	104	10	3211	0.347264	104.653	10.6527	3210.35	0.736003
GO:0051701	1	105	10	3221	0.00952381	0.00310463	3.06762	1	104	10	3211	0.347264	104.653	10.6527	3210.35	0.736003
GO:1900445	1	105	10	3221	0.00952381	0.00310463	3.06762	1	104	10	3211	0.347264	104.653	10.6527	3210.35	0.736003
GO:0009897	1	105	10	3221	0.00952381	0.00310463	3.06762	1	104	10	3211	0.347264	104.653	10.6527	3210.35	0.736003
GO:0001410	1	105	10	3221	0.00952381	0.00310463	3.06762	1	104	10	3211	0.347264	104.653	10.6527	3210.35	0.736003
GO:0044114	1	105	10	3221	0.00952381	0.00310463	3.06762	1	104	10	3211	0.347264	104.653	10.6527	3210.35	0.736003
GO:0032869	1	105	10	3221	0.00952381	0.00310463	3.06762	1	104	10	3211	0.347264	104.653	10.6527	3210.35	0.736003
GO:0016021	20	105	486	3221	0.190476	0.150885	1.26239	20	85	486	2735	15.9741	89.0259	490.026	2730.97	0.744462
GO:0004672	2	105	28	3221	0.0190476	0.00869295	2.19116	2	103	28	3193	0.947084	104.053	29.0529	3191.95	0.748275
GO:0008289	2	105	28	3221	0.0190476	0.00869295	2.19116	2	103	28	3193	0.947084	104.053	29.0529	3191.95	0.748275
GO:0005875	2	105	28	3221	0.0190476	0.00869295	2.19116	2	103	28	3193	0.947084	104.053	29.0529	3191.95	0.748275
GO:0005198	2	105	29	3221	0.0190476	0.00900342	2.1156	2	103	29	3192	0.978653	104.021	30.0213	3190.98	0.774418
GO:0007399	2	105	29	3221	0.0190476	0.00900342	2.1156	2	103	29	3192	0.978653	104.021	30.0213	3190.98	0.774418
GO:0006887	2	105	29	3221	0.0190476	0.00900342	2.1156	2	103	29	3192	0.978653	104.021	30.0213	3190.98	0.774418
GO:0003682	3	105	50	3221	0.0285714	0.0155231	1.84057	3	102	50	3171	1.67318	103.327	51.3268	3169.67	0.776097
GO:0005778	1	105	11	3221	0.00952381	0.00341509	2.78874	1	104	11	3210	0.378833	104.621	11.6212	3209.38	0.78782
GO:0034641	1	105	11	3221	0.00952381	0.00341509	2.78874	1	104	11	3210	0.378833	104.621	11.6212	3209.38	0.78782
GO:0002244	1	105	11	3221	0.00952381	0.00341509	2.78874	1	104	11	3210	0.378833	104.621	11.6212	3209.38	0.78782
GO:0005089	1	105	11	3221	0.00952381	0.00341509	2.78874	1	104	11	3210	0.378833	104.621	11.6212	3209.38	0.78782
GO:0007224	1	105	11	3221	0.00952381	0.00341509	2.78874	1	104	11	3210	0.378833	104.621	11.6212	3209.38	0.78782
GO:0008201	1	105	11	3221	0.00952381	0.00341509	2.78874	1	104	11	3210	0.378833	104.621	11.6212	3209.38	0.78782
GO:0032092	1	105	11	3221	0.00952381	0.00341509	2.78874	1	104	11	3210	0.378833	104.621	11.6212	3209.38	0.78782
GO:0043001	1	105	11	3221	0.00952381	0.00341509	2.78874	1	104	11	3210	0.378833	104.621	11.6212	3209.38	0.78782
GO:0007156	1	105	11	3221	0.00952381	0.00341509	2.78874	1	104	11	3210	0.378833	104.621	11.6212	3209.38	0.78782
GO:0006099	1	105	11	3221	0.00952381	0.00341509	2.78874	1	104	11	3210	0.378833	104.621	11.6212	3209.38	0.78782
GO:0007422	1	105	11	3221	0.00952381	0.00341509	2.78874	1	104	11	3210	0.378833	104.621	11.6212	3209.38	0.78782
GO:0045202	2	105	31	3221	0.0190476	0.00962434	1.97911	2	103	31	3190	1.04179	103.958	31.9582	3189.04	0.820797
GO:0006897	2	105	31	3221	0.0190476	0.00962434	1.97911	2	103	31	3190	1.04179	103.958	31.9582	3189.04	0.820797
GO:0000186	1	105	12	3221	0.00952381	0.00372555	2.55635	1	104	12	3209	0.410403	104.59	12.5896	3208.41	0.830715
GO:0008234	1	105	12	3221	0.00952381	0.00372555	2.55635	1	104	12	3209	0.410403	104.59	12.5896	3208.41	0.830715
GO:0007623	1	105	12	3221	0.00952381	0.00372555	2.55635	1	104	12	3209	0.410403	104.59	12.5896	3208.41	0.830715
GO:0018105	1	105	12	3221	0.00952381	0.00372555	2.55635	1	104	12	3209	0.410403	104.59	12.5896	3208.41	0.830715
GO:0090263	1	105	12	3221	0.00952381	0.00372555	2.55635	1	104	12	3209	0.410403	104.59	12.5896	3208.41	0.830715
GO:0060170	1	105	12	3221	0.00952381	0.00372555	2.55635	1	104	12	3209	0.410403	104.59	12.5896	3208.41	0.830715
GO:0006325	1	105	12	3221	0.00952381	0.00372555	2.55635	1	104	12	3209	0.410403	104.59	12.5896	3208.41	0.830715
GO:0032968	1	105	12	3221	0.00952381	0.00372555	2.55635	1	104	12	3209	0.410403	104.59	12.5896	3208.41	0.830715
GO:0005887	4	105	77	3221	0.0380952	0.0239056	1.59357	4	101	77	3144	2.55713	102.443	78.4429	3142.56	0.834665
GO:0016787	2	105	32	3221	0.0190476	0.0099348	1.91726	2	103	32	3189	1.07336	103.927	32.9266	3188.07	0.841179
GO:0045893	2	105	32	3221	0.0190476	0.0099348	1.91726	2	103	32	3189	1.07336	103.927	32.9266	3188.07	0.841179
GO:0016055	2	105	32	3221	0.0190476	0.0099348	1.91726	2	103	32	3189	1.07336	103.927	32.9266	3188.07	0.841179
GO:0030036	2	105	32	3221	0.0190476	0.0099348	1.91726	2	103	32	3189	1.07336	103.927	32.9266	3188.07	0.841179
GO:0005509	5	105	103	3221	0.047619	0.0319776	1.48914	5	100	103	3118	3.4095	101.59	104.59	3116.41	0.851415
GO:0044212	1	105	13	3221	0.00952381	0.00403601	2.35971	1	104	13	3208	0.441972	104.558	13.558	3207.44	0.865984
GO:0001078	1	105	13	3221	0.00952381	0.00403601	2.35971	1	104	13	3208	0.441972	104.558	13.558	3207.44	0.865984
GO:0034605	1	105	13	3221	0.00952381	0.00403601	2.35971	1	104	13	3208	0.441972	104.558	13.558	3207.44	0.865984
GO:0001726	1	105	13	3221	0.00952381	0.00403601	2.35971	1	104	13	3208	0.441972	104.558	13.558	3207.44	0.865984
GO:0006368	1	105	13	3221	0.00952381	0.00403601	2.35971	1	104	13	3208	0.441972	104.558	13.558	3207.44	0.865984
GO:0001501	1	105	13	3221	0.00952381	0.00403601	2.35971	1	104	13	3208	0.441972	104.558	13.558	3207.44	0.865984
GO:0043130	1	105	13	3221	0.00952381	0.00403601	2.35971	1	104	13	3208	0.441972	104.558	13.558	3207.44	0.865984
GO:0050821	1	105	14	3221	0.00952381	0.00434648	2.19116	1	104	14	3207	0.473542	104.526	14.5265	3206.47	0.894804
GO:0003714	1	105	14	3221	0.00952381	0.00434648	2.19116	1	104	14	3207	0.473542	104.526	14.5265	3206.47	0.894804
GO:0035091	1	105	14	3221	0.00952381	0.00434648	2.19116	1	104	14	3207	0.473542	104.526	14.5265	3206.47	0.894804
GO:0044255	1	105	14	3221	0.00952381	0.00434648	2.19116	1	104	14	3207	0.473542	104.526	14.5265	3206.47	0.894804
GO:0009267	1	105	14	3221	0.00952381	0.00434648	2.19116	1	104	14	3207	0.473542	104.526	14.5265	3206.47	0.894804
GO:0035264	1	105	14	3221	0.00952381	0.00434648	2.19116	1	104	14	3207	0.473542	104.526	14.5265	3206.47	0.894804
GO:0005925	3	105	60	3221	0.0285714	0.0186278	1.53381	3	102	60	3161	1.98888	103.011	61.0111	3159.99	0.909784
GO:0044281	4	105	85	3221	0.0380952	0.0263893	1.44359	4	101	85	3136	2.80968	102.19	86.1903	3134.81	0.91113
GO:0007219	1	105	15	3221	0.00952381	0.00465694	2.04508	1	104	15	3206	0.505111	104.495	15.4949	3205.51	0.91821
GO:0000086	1	105	15	3221	0.00952381	0.00465694	2.04508	1	104	15	3206	0.505111	104.495	15.4949	3205.51	0.91821
GO:0004872	1	105	15	3221	0.00952381	0.00465694	2.04508	1	104	15	3206	0.505111	104.495	15.4949	3205.51	0.91821
GO:0032403	1	105	15	3221	0.00952381	0.00465694	2.04508	1	104	15	3206	0.505111	104.495	15.4949	3205.51	0.91821
GO:0005930	1	105	15	3221	0.00952381	0.00465694	2.04508	1	104	15	3206	0.505111	104.495	15.4949	3205.51	0.91821
GO:0030170	1	105	15	3221	0.00952381	0.00465694	2.04508	1	104	15	3206	0.505111	104.495	15.4949	3205.51	0.91821
GO:0008021	1	105	15	3221	0.00952381	0.00465694	2.04508	1	104	15	3206	0.505111	104.495	15.4949	3205.51	0.91821
GO:0071013	1	105	15	3221	0.00952381	0.00465694	2.04508	1	104	15	3206	0.505111	104.495	15.4949	3205.51	0.91821
GO:0055037	1	105	15	3221	0.00952381	0.00465694	2.04508	1	104	15	3206	0.505111	104.495	15.4949	3205.51	0.91821
GO:0005789	6	105	138	3221	0.0571429	0.0428438	1.33375	6	99	138	3083	4.546	100.454	139.454	3081.55	0.918465
GO:0043005	3	105	62	3221	0.0285714	0.0192487	1.48433	3	102	62	3159	2.05201	102.948	62.948	3158.05	0.927321
GO:0030507	2	105	38	3221	0.0190476	0.0117976	1.61454	2	103	38	3183	1.26278	103.737	38.7372	3182.26	0.929765
GO:0007517	1	105	16	3221	0.00952381	0.0049674	1.91726	1	104	16	3205	0.536681	104.463	16.4633	3204.54	0.937096
GO:0000978	1	105	16	3221	0.00952381	0.0049674	1.91726	1	104	16	3205	0.536681	104.463	16.4633	3204.54	0.937096
GO:0005643	1	105	16	3221	0.00952381	0.0049674	1.91726	1	104	16	3205	0.536681	104.463	16.4633	3204.54	0.937096
GO:0030198	1	105	16	3221	0.00952381	0.0049674	1.91726	1	104	16	3205	0.536681	104.463	16.4633	3204.54	0.937096
GO:0001666	1	105	16	3221	0.00952381	0.0049674	1.91726	1	104	16	3205	0.536681	104.463	16.4633	3204.54	0.937096
GO:0005764	3	105	64	3221	0.0285714	0.0198696	1.43795	3	102	64	3157	2.11515	102.885	64.8848	3156.12	0.942282
GO:0006006	1	105	17	3221	0.00952381	0.00527786	1.80448	1	104	17	3204	0.56825	104.432	17.4317	3203.57	0.952225
GO:0030336	1	105	17	3221	0.00952381	0.00527786	1.80448	1	104	17	3204	0.56825	104.432	17.4317	3203.57	0.952225
GO:0097190	1	105	17	3221	0.00952381	0.00527786	1.80448	1	104	17	3204	0.56825	104.432	17.4317	3203.57	0.952225
GO:0016605	1	105	17	3221	0.00952381	0.00527786	1.80448	1	104	17	3204	0.56825	104.432	17.4317	3203.57	0.952225
GO:0007010	1	105	17	3221	0.00952381	0.00527786	1.80448	1	104	17	3204	0.56825	104.432	17.4317	3203.57	0.952225
GO:0007163	1	105	17	3221	0.00952381	0.00527786	1.80448	1	104	17	3204	0.56825	104.432	17.4317	3203.57	0.952225
GO:0016477	1	105	17	3221	0.00952381	0.00527786	1.80448	1	104	17	3204	0.56825	104.432	17.4317	3203.57	0.952225
GO:0003676	3	105	66	3221	0.0285714	0.0204905	1.39437	3	102	66	3155	2.17829	102.822	66.8217	3154.18	0.954901
GO:0000287	2	105	41	3221	0.0190476	0.012729	1.4964	2	103	41	3180	1.35749	103.643	41.6425	3179.36	0.956582
GO:0007411	2	105	42	3221	0.0190476	0.0130394	1.46077	2	103	42	3179	1.38906	103.611	42.6109	3178.39	0.963527
GO:0071222	1	105	18	3221	0.00952381	0.00558833	1.70423	1	104	18	3203	0.59982	104.4	18.4002	3202.6	0.964244
GO:0001649	1	105	18	3221	0.00952381	0.00558833	1.70423	1	104	18	3203	0.59982	104.4	18.4002	3202.6	0.964244
GO:0051291	1	105	18	3221	0.00952381	0.00558833	1.70423	1	104	18	3203	0.59982	104.4	18.4002	3202.6	0.964244
GO:0090090	1	105	18	3221	0.00952381	0.00558833	1.70423	1	104	18	3203	0.59982	104.4	18.4002	3202.6	0.964244
GO:0004674	4	105	96	3221	0.0380952	0.0298044	1.27817	4	101	96	3125	3.15695	101.843	96.8431	3124.16	0.970943
GO:0001525	1	105	19	3221	0.00952381	0.00589879	1.61454	1	104	19	3202	0.631389	104.369	19.3686	3201.63	0.9737
GO:0008022	1	105	19	3221	0.00952381	0.00589879	1.61454	1	104	19	3202	0.631389	104.369	19.3686	3201.63	0.9737
GO:0010468	1	105	19	3221	0.00952381	0.00589879	1.61454	1	104	19	3202	0.631389	104.369	19.3686	3201.63	0.9737
GO:0005938	2	105	44	3221	0.0190476	0.0136604	1.39437	2	103	44	3177	1.45219	103.548	44.5478	3176.45	0.974903
GO:0042470	1	105	20	3221	0.00952381	0.00620925	1.53381	1	104	20	3201	0.662959	104.337	20.337	3200.66	0.981051
GO:0043547	1	105	20	3221	0.00952381	0.00620925	1.53381	1	104	20	3201	0.662959	104.337	20.337	3200.66	0.981051
GO:0005777	1	105	20	3221	0.00952381	0.00620925	1.53381	1	104	20	3201	0.662959	104.337	20.337	3200.66	0.981051
GO:0004708	1	105	20	3221	0.00952381	0.00620925	1.53381	1	104	20	3201	0.662959	104.337	20.337	3200.66	0.981051
GO:0007049	2	105	46	3221	0.0190476	0.0142813	1.33375	2	103	46	3175	1.51533	103.485	46.4847	3174.52	0.983416
GO:0014069	1	105	21	3221	0.00952381	0.00651971	1.46077	1	104	21	3200	0.694528	104.305	21.3055	3199.69	0.986686
GO:0005923	1	105	21	3221	0.00952381	0.00651971	1.46077	1	104	21	3200	0.694528	104.305	21.3055	3199.69	0.986686
GO:0005667	1	105	21	3221	0.00952381	0.00651971	1.46077	1	104	21	3200	0.694528	104.305	21.3055	3199.69	0.986686
GO:0051726	1	105	21	3221	0.00952381	0.00651971	1.46077	1	104	21	3200	0.694528	104.305	21.3055	3199.69	0.986686
GO:0044822	6	105	160	3221	0.0571429	0.049674	1.15036	6	99	160	3061	5.24053	99.7595	160.759	3060.24	0.989383
GO:0016567	2	105	48	3221	0.0190476	0.0149022	1.27817	2	103	48	3173	1.57847	103.422	48.4215	3172.58	0.989592
GO:0000151	1	105	22	3221	0.00952381	0.00683018	1.39437	1	104	22	3199	0.726097	104.274	22.2739	3198.73	0.990931
GO:0005578	1	105	22	3221	0.00952381	0.00683018	1.39437	1	104	22	3199	0.726097	104.274	22.2739	3198.73	0.990931
GO:0045454	1	105	22	3221	0.00952381	0.00683018	1.39437	1	104	22	3199	0.726097	104.274	22.2739	3198.73	0.990931
GO:0051260	1	105	22	3221	0.00952381	0.00683018	1.39437	1	104	22	3199	0.726097	104.274	22.2739	3198.73	0.990931
GO:0008017	1	105	22	3221	0.00952381	0.00683018	1.39437	1	104	22	3199	0.726097	104.274	22.2739	3198.73	0.990931
GO:0000278	2	105	49	3221	0.0190476	0.0152127	1.25209	2	103	49	3172	1.61004	103.39	49.39	3171.61	0.991952
GO:0006397	2	105	49	3221	0.0190476	0.0152127	1.25209	2	103	49	3172	1.61004	103.39	49.39	3171.61	0.991952
GO:0045838	1	105	23	3221	0.00952381	0.00714064	1.33375	1	104	23	3198	0.757667	104.242	23.2423	3197.76	0.994057
GO:1900827	1	105	23	3221	0.00952381	0.00714064	1.33375	1	104	23	3198	0.757667	104.242	23.2423	3197.76	0.994057
GO:0000398	1	105	23	3221	0.00952381	0.00714064	1.33375	1	104	23	3198	0.757667	104.242	23.2423	3197.76	0.994057
GO:0010765	1	105	23	3221	0.00952381	0.00714064	1.33375	1	104	23	3198	0.757667	104.242	23.2423	3197.76	0.994057
GO:0043266	1	105	23	3221	0.00952381	0.00714064	1.33375	1	104	23	3198	0.757667	104.242	23.2423	3197.76	0.994057
GO:0005681	1	105	23	3221	0.00952381	0.00714064	1.33375	1	104	23	3198	0.757667	104.242	23.2423	3197.76	0.994057
GO:0004386	1	105	23	3221	0.00952381	0.00714064	1.33375	1	104	23	3198	0.757667	104.242	23.2423	3197.76	0.994057
GO:2000651	1	105	23	3221	0.00952381	0.00714064	1.33375	1	104	23	3198	0.757667	104.242	23.2423	3197.76	0.994057
GO:0005759	2	105	51	3221	0.0190476	0.0158336	1.20299	2	103	51	3170	1.67318	103.327	51.3268	3169.67	0.995481
GO:0042802	2	105	51	3221	0.0190476	0.0158336	1.20299	2	103	51	3170	1.67318	103.327	51.3268	3169.67	0.995481
GO:0007420	1	105	24	3221	0.00952381	0.0074511	1.27817	1	104	24	3197	0.789236	104.211	24.2108	3196.79	0.996297
GO:0010650	1	105	24	3221	0.00952381	0.0074511	1.27817	1	104	24	3197	0.789236	104.211	24.2108	3196.79	0.996297
GO:2001259	1	105	24	3221	0.00952381	0.0074511	1.27817	1	104	24	3197	0.789236	104.211	24.2108	3196.79	0.996297
GO:0046777	1	105	24	3221	0.00952381	0.0074511	1.27817	1	104	24	3197	0.789236	104.211	24.2108	3196.79	0.996297
GO:0007268	1	105	24	3221	0.00952381	0.0074511	1.27817	1	104	24	3197	0.789236	104.211	24.2108	3196.79	0.996297
GO:0071709	1	105	24	3221	0.00952381	0.0074511	1.27817	1	104	24	3197	0.789236	104.211	24.2108	3196.79	0.996297
GO:0005215	1	105	24	3221	0.00952381	0.0074511	1.27817	1	104	24	3197	0.789236	104.211	24.2108	3196.79	0.996297
GO:0043194	1	105	24	3221	0.00952381	0.0074511	1.27817	1	104	24	3197	0.789236	104.211	24.2108	3196.79	0.996297
GO:1902260	1	105	24	3221	0.00952381	0.0074511	1.27817	1	104	24	3197	0.789236	104.211	24.2108	3196.79	0.996297
GO:0010960	1	105	24	3221	0.00952381	0.0074511	1.27817	1	104	24	3197	0.789236	104.211	24.2108	3196.79	0.996297
GO:0034112	1	105	24	3221	0.00952381	0.0074511	1.27817	1	104	24	3197	0.789236	104.211	24.2108	3196.79	0.996297
GO:0036064	1	105	24	3221	0.00952381	0.0074511	1.27817	1	104	24	3197	0.789236	104.211	24.2108	3196.79	0.996297
GO:0043066	2	105	52	3221	0.0190476	0.0161441	1.17985	2	103	52	3169	1.70475	103.295	52.2952	3168.7	0.996746
GO:0033268	1	105	25	3221	0.00952381	0.00776156	1.22705	1	104	25	3196	0.820806	104.179	25.1792	3195.82	0.997842
GO:0000187	1	105	25	3221	0.00952381	0.00776156	1.22705	1	104	25	3196	0.820806	104.179	25.1792	3195.82	0.997842
GO:0048471	4	105	112	3221	0.0380952	0.0347718	1.09558	4	101	112	3109	3.66206	101.338	112.338	3108.66	0.998395
GO:0071286	1	105	26	3221	0.00952381	0.00807203	1.17985	1	104	26	3195	0.852375	104.148	26.1476	3194.85	0.998854
GO:0043034	1	105	26	3221	0.00952381	0.00807203	1.17985	1	104	26	3195	0.852375	104.148	26.1476	3194.85	0.998854
GO:0090314	1	105	26	3221	0.00952381	0.00807203	1.17985	1	104	26	3195	0.852375	104.148	26.1476	3194.85	0.998854
GO:0030315	1	105	27	3221	0.00952381	0.00838249	1.13616	1	104	27	3194	0.883945	104.116	27.1161	3193.88	0.999471
GO:0045296	1	105	27	3221	0.00952381	0.00838249	1.13616	1	104	27	3194	0.883945	104.116	27.1161	3193.88	0.999471
GO:0005829	13	105	387	3221	0.12381	0.120149	1.03047	13	92	387	2834	12.6278	92.3722	387.372	2833.63	0.999613
GO:0006260	1	105	28	3221	0.00952381	0.00869295	1.09558	1	104	28	3193	0.915514	104.084	28.0845	3192.92	0.999806
GO:0000209	1	105	28	3221	0.00952381	0.00869295	1.09558	1	104	28	3193	0.915514	104.084	28.0845	3192.92	0.999806
GO:0014704	1	105	28	3221	0.00952381	0.00869295	1.09558	1	104	28	3193	0.915514	104.084	28.0845	3192.92	0.999806
GO:0005794	4	105	119	3221	0.0380952	0.036945	1.03113	4	101	119	3102	3.88304	101.117	119.117	3101.88	0.999938
GO:0030674	1	105	29	3221	0.00952381	0.00900342	1.0578	1	104	29	3192	0.947084	104.053	29.0529	3191.95	0.999955
GO:0008092	1	105	29	3221	0.00952381	0.00900342	1.0578	1	104	29	3192	0.947084	104.053	29.0529	3191.95	0.999955
GO:0006468	2	105	59	3221	0.0190476	0.0183173	1.03987	2	103	59	3162	1.92574	103.074	59.0743	3161.93	0.999956
GO:0006351	6	105	181	3221	0.0571429	0.0561937	1.01689	6	99	181	3040	5.90349	99.0965	181.097	3039.9	0.999981
GO:0030425	2	105	60	3221	0.0190476	0.0186278	1.02254	2	103	60	3161	1.95731	103.043	60.0427	3160.96	0.999992
GO:0014731	1	105	30	3221	0.00952381	0.00931388	1.02254	1	104	30	3191	0.978653	104.021	30.0213	3190.98	0.999997
GO:0016607	1	105	30	3221	0.00952381	0.00931388	1.02254	1	104	30	3191	0.978653	104.021	30.0213	3190.98	0.999997
GO:0042493	1	105	30	3221	0.00952381	0.00931388	1.02254	1	104	30	3191	0.978653	104.021	30.0213	3190.98	0.999997
GO:0004871	2	105	61	3221	0.0190476	0.0189382	1.00578	2	103	61	3160	1.98888	103.011	61.0111	3159.99	1
GO:0044325	1	105	31	3221	0.00952381	0.00962434	0.989555	1	104	31	3190	1.01022	103.99	30.9898	3190.01	1
GO:0004519	1	105	31	3221	0.00952381	0.00962434	0.989555	1	104	31	3190	1.01022	103.99	30.9898	3190.01	1
GO:0009405	1	105	31	3221	0.00952381	0.00962434	0.989555	1	104	31	3190	1.01022	103.99	30.9898	3190.01	1
GO:0016887	1	105	31	3221	0.00952381	0.00962434	0.989555	1	104	31	3190	1.01022	103.99	30.9898	3190.01	1
GO:0031594	1	105	32	3221	0.00952381	0.0099348	0.958631	1	104	32	3189	1.04179	103.958	31.9582	3189.04	0.999981
GO:0006974	1	105	32	3221	0.00952381	0.0099348	0.958631	1	104	32	3189	1.04179	103.958	31.9582	3189.04	0.999981
GO:0016529	1	105	33	3221	0.00952381	0.0102453	0.929582	1	104	33	3188	1.07336	103.927	32.9266	3188.07	0.9999
GO:0045121	1	105	33	3221	0.00952381	0.0102453	0.929582	1	104	33	3188	1.07336	103.927	32.9266	3188.07	0.9999
GO:0072659	1	105	34	3221	0.00952381	0.0105557	0.902241	1	104	34	3187	1.10493	103.895	33.8951	3187.1	0.999719
GO:0000165	1	105	34	3221	0.00952381	0.0105557	0.902241	1	104	34	3187	1.10493	103.895	33.8951	3187.1	0.999719
GO:0008285	1	105	34	3221	0.00952381	0.0105557	0.902241	1	104	34	3187	1.10493	103.895	33.8951	3187.1	0.999719
GO:0007264	1	105	34	3221	0.00952381	0.0105557	0.902241	1	104	34	3187	1.10493	103.895	33.8951	3187.1	0.999719
GO:0035556	2	105	66	3221	0.0190476	0.0204905	0.929582	2	103	66	3155	2.14672	102.853	65.8533	3155.15	0.999712
GO:0005811	1	105	35	3221	0.00952381	0.0108662	0.876463	1	104	35	3186	1.1365	103.863	34.8635	3186.14	0.999408
GO:0005911	1	105	35	3221	0.00952381	0.0108662	0.876463	1	104	35	3186	1.1365	103.863	34.8635	3186.14	0.999408
GO:0005635	1	105	35	3221	0.00952381	0.0108662	0.876463	1	104	35	3186	1.1365	103.863	34.8635	3186.14	0.999408
GO:0006281	1	105	36	3221	0.00952381	0.0111767	0.852116	1	104	36	3185	1.16807	103.832	35.8319	3185.17	0.998941
GO:0008134	1	105	36	3221	0.00952381	0.0111767	0.852116	1	104	36	3185	1.16807	103.832	35.8319	3185.17	0.998941
GO:0006457	1	105	37	3221	0.00952381	0.0114871	0.829086	1	104	37	3184	1.19964	103.8	36.8004	3184.2	0.998298
GO:0007528	1	105	37	3221	0.00952381	0.0114871	0.829086	1	104	37	3184	1.19964	103.8	36.8004	3184.2	0.998298
GO:0008152	1	105	38	3221	0.00952381	0.0117976	0.807268	1	104	38	3183	1.23121	103.769	37.7688	3183.23	0.997465
GO:0007155	1	105	38	3221	0.00952381	0.0117976	0.807268	1	104	38	3183	1.23121	103.769	37.7688	3183.23	0.997465
GO:0005615	2	105	74	3221	0.0190476	0.0229742	0.829086	2	103	74	3147	2.39928	102.601	73.6007	3147.4	0.995154
GO:0030054	2	105	75	3221	0.0190476	0.0232847	0.818032	2	103	75	3146	2.43085	102.569	74.5692	3146.43	0.994046
GO:0031965	1	105	41	3221	0.00952381	0.012729	0.7482	1	104	41	3180	1.32592	103.674	40.6741	3180.33	0.99371
GO:0019901	1	105	42	3221	0.00952381	0.0130394	0.730385	1	104	42	3179	1.35749	103.643	41.6425	3179.36	0.992019
GO:0031625	2	105	77	3221	0.0190476	0.0239056	0.796784	2	103	77	3144	2.49399	102.506	76.506	3144.49	0.991415
GO:0005874	2	105	79	3221	0.0190476	0.0245265	0.776612	2	103	79	3142	2.55713	102.443	78.4429	3142.56	0.988215
GO:0008380	1	105	44	3221	0.00952381	0.0136604	0.697186	1	104	44	3177	1.42063	103.579	43.5794	3177.42	0.98796
GO:0005524	16	105	536	3221	0.152381	0.166408	0.915707	16	89	536	2685	17.4263	87.5737	534.574	2686.43	0.986003
GO:0030154	1	105	45	3221	0.00952381	0.0139708	0.681693	1	104	45	3176	1.45219	103.548	44.5478	3176.45	0.985592
GO:0042383	1	105	46	3221	0.00952381	0.0142813	0.666874	1	104	46	3175	1.48376	103.516	45.5162	3175.48	0.983001
GO:0004842	3	105	118	3221	0.0285714	0.0366346	0.779903	3	102	118	3103	3.8199	101.18	117.18	3103.82	0.979411
GO:0045087	1	105	48	3221	0.00952381	0.0149022	0.639087	1	104	48	3173	1.5469	103.453	47.4531	3173.55	0.977161
GO:0009986	1	105	49	3221	0.00952381	0.0152127	0.626045	1	104	49	3172	1.57847	103.422	48.4215	3172.58	0.97392
GO:0005730	3	105	123	3221	0.0285714	0.0381869	0.7482	3	102	123	3098	3.97775	101.022	122.022	3098.98	0.967734
GO:0010467	1	105	53	3221	0.00952381	0.0164545	0.578796	1	104	53	3168	1.70475	103.295	52.2952	3168.7	0.958932
GO:0005813	2	105	97	3221	0.0190476	0.0301149	0.632499	2	103	97	3124	3.12538	101.875	95.8746	3125.13	0.93371
GO:0030018	1	105	59	3221	0.00952381	0.0183173	0.519935	1	104	59	3162	1.89417	103.106	58.1058	3162.89	0.931038
GO:0006915	3	105	137	3221	0.0285714	0.0425334	0.671741	3	102	137	3084	4.41972	100.58	135.58	3085.42	0.920731
GO:0070062	8	105	312	3221	0.0761905	0.0968643	0.786569	8	97	312	2909	10.1022	94.8978	309.898	2911.1	0.918933
GO:0016874	2	105	101	3221	0.0190476	0.0313567	0.607449	2	103	101	3120	3.25165	101.748	99.7483	3121.25	0.915937
GO:0045211	1	105	73	3221	0.00952381	0.0226638	0.420222	1	104	73	3148	2.33614	102.664	71.6639	3149.34	0.847777
GO:0005783	2	105	116	3221	0.0190476	0.0360137	0.5289	2	103	116	3105	3.7252	101.275	114.275	3106.73	0.836186
GO:0015074	4	105	202	3221	0.0380952	0.0627134	0.607449	4	101	202	3019	6.50331	98.4967	199.497	3021.5	0.786568
GO:0005856	1	105	82	3221	0.00952381	0.0254579	0.3741	1	104	82	3139	2.62026	102.38	80.3797	3140.62	0.786485
GO:0005743	1	105	91	3221	0.00952381	0.0282521	0.337101	1	104	91	3130	2.90439	102.096	89.0956	3131.9	0.722949
GO:0005739	5	105	252	3221	0.047619	0.0782366	0.608655	5	100	252	2969	8.11335	96.8867	248.887	2972.11	0.72038
GO:0003723	5	105	255	3221	0.047619	0.079168	0.601494	5	100	255	2966	8.20806	96.7919	251.792	2969.21	0.704477
GO:0003964	3	105	182	3221	0.0285714	0.0565042	0.505651	3	102	182	3039	5.84035	99.1597	179.16	3041.84	0.679873
GO:0004190	3	105	183	3221	0.0285714	0.0568147	0.502888	3	102	183	3038	5.87192	99.1281	180.128	3040.87	0.673908
GO:0003677	6	105	314	3221	0.0571429	0.0974853	0.586169	6	99	314	2907	10.1022	94.8978	309.898	2911.1	0.592737
GO:0032197	2	105	158	3221	0.0190476	0.0490531	0.388306	2	103	158	3063	5.05111	99.9489	154.949	3066.05	0.572557
GO:0004540	2	105	158	3221	0.0190476	0.0490531	0.388306	2	103	158	3063	5.05111	99.9489	154.949	3066.05	0.572557
GO:0004523	2	105	158	3221	0.0190476	0.0490531	0.388306	2	103	158	3063	5.05111	99.9489	154.949	3066.05	0.572557
GO:0000943	2	105	158	3221	0.0190476	0.0490531	0.388306	2	103	158	3063	5.05111	99.9489	154.949	3066.05	0.572557
GO:0019076	2	105	158	3221	0.0190476	0.0490531	0.388306	2	103	158	3063	5.05111	99.9489	154.949	3066.05	0.572557
GO:0006278	2	105	160	3221	0.0190476	0.049674	0.383452	2	103	160	3061	5.11425	99.8857	156.886	3064.11	0.560362
GO:0090501	2	105	160	3221	0.0190476	0.049674	0.383452	2	103	160	3061	5.11425	99.8857	156.886	3064.11	0.560362
GO:0071897	2	105	161	3221	0.0190476	0.0499845	0.381071	2	103	161	3060	5.14582	99.8542	157.854	3063.15	0.554308
GO:0055114	1	105	117	3221	0.00952381	0.0363241	0.26219	1	104	117	3104	3.7252	101.275	114.275	3106.73	0.544995
GO:0003887	2	105	167	3221	0.0190476	0.0518473	0.36738	2	103	167	3054	5.33524	99.6648	163.665	3057.34	0.518643
GO:0008233	2	105	167	3221	0.0190476	0.0518473	0.36738	2	103	167	3054	5.33524	99.6648	163.665	3057.34	0.518643
GO:0006310	2	105	169	3221	0.0190476	0.0524682	0.363032	2	103	169	3052	5.39838	99.6016	165.602	3055.4	0.507024
GO:0008270	7	105	456	3221	0.0666667	0.141571	0.470906	7	98	456	2765	14.6167	90.3833	448.383	2772.62	0.190145

## Sheet: dja-miR-novel4
dja-miR-novel4								OBSERVED				EXPECTED
GO term	go count probe	genes probe	go count ref	genes ref	frac. in probe	frac. in ref	enrich. in probe	probe yes	probe no	ref yes	ref no	go yes	go no	ref yes	ref no	p	Bonferroni p
GO:0009186	47	715	92	3221	0.0657343	0.0285626	2.30141	47	668	92	3129	25.2503	689.75	113.75	3107.25	2.84235e-05
GO:0055114	51	715	117	3221	0.0713287	0.0363241	1.96367	51	664	117	3104	30.5183	684.482	137.482	3083.52	0.000545581
GO:0003682	23	715	50	3221	0.0321678	0.0155231	2.07225	23	692	50	3171	13.2609	701.739	59.7391	3161.26	0.0305746
GO:0007009	5	715	6	3221	0.00699301	0.00186278	3.75408	5	710	6	3215	1.99822	713.002	9.00178	3212	0.137105
GO:2000641	4	715	4	3221	0.00559441	0.00124185	4.5049	4	711	4	3217	1.45325	713.547	6.54675	3214.45	0.140756
GO:0030175	6	715	9	3221	0.00839161	0.00279416	3.00326	6	709	9	3212	2.72485	712.275	12.2752	3208.72	0.184767
GO:0019904	9	715	17	3221	0.0125874	0.00527786	2.38494	9	706	17	3204	4.72307	710.277	21.2769	3199.72	0.189907
GO:0006338	9	715	17	3221	0.0125874	0.00527786	2.38494	9	706	17	3204	4.72307	710.277	21.2769	3199.72	0.189907
GO:0003700	23	715	62	3221	0.0321678	0.0192487	1.67117	23	692	62	3159	15.4408	699.559	69.5592	3151.44	0.201665
GO:0006468	22	715	59	3221	0.0307692	0.0183173	1.67979	22	693	59	3162	14.7142	700.286	66.2858	3154.71	0.212194
GO:0043687	7	715	12	3221	0.00979021	0.00372555	2.62786	7	708	12	3209	3.45147	711.549	15.5485	3205.45	0.2141
GO:0006325	7	715	12	3221	0.00979021	0.00372555	2.62786	7	708	12	3209	3.45147	711.549	15.5485	3205.45	0.2141
GO:0035329	5	715	7	3221	0.00699301	0.00217324	3.21778	5	710	7	3214	2.17988	712.82	9.82012	3211.18	0.214809
GO:0071407	4	715	5	3221	0.00559441	0.00155231	3.60392	4	711	5	3216	1.63491	713.365	7.36509	3213.63	0.241619
GO:1903506	4	715	5	3221	0.00559441	0.00155231	3.60392	4	711	5	3216	1.63491	713.365	7.36509	3213.63	0.241619
GO:0003684	4	715	5	3221	0.00559441	0.00155231	3.60392	4	711	5	3216	1.63491	713.365	7.36509	3213.63	0.241619
GO:0003007	4	715	5	3221	0.00559441	0.00155231	3.60392	4	711	5	3216	1.63491	713.365	7.36509	3213.63	0.241619
GO:0030506	3	715	3	3221	0.0041958	0.000931388	4.5049	3	712	3	3218	1.08994	713.91	4.91006	3216.09	0.251225
GO:0032266	3	715	3	3221	0.0041958	0.000931388	4.5049	3	712	3	3218	1.08994	713.91	4.91006	3216.09	0.251225
GO:1902954	3	715	3	3221	0.0041958	0.000931388	4.5049	3	712	3	3218	1.08994	713.91	4.91006	3216.09	0.251225
GO:0010171	3	715	3	3221	0.0041958	0.000931388	4.5049	3	712	3	3218	1.08994	713.91	4.91006	3216.09	0.251225
GO:0090162	3	715	3	3221	0.0041958	0.000931388	4.5049	3	712	3	3218	1.08994	713.91	4.91006	3216.09	0.251225
GO:0031143	3	715	3	3221	0.0041958	0.000931388	4.5049	3	712	3	3218	1.08994	713.91	4.91006	3216.09	0.251225
GO:0007267	3	715	3	3221	0.0041958	0.000931388	4.5049	3	712	3	3218	1.08994	713.91	4.91006	3216.09	0.251225
GO:0022604	3	715	3	3221	0.0041958	0.000931388	4.5049	3	712	3	3218	1.08994	713.91	4.91006	3216.09	0.251225
GO:0006491	3	715	3	3221	0.0041958	0.000931388	4.5049	3	712	3	3218	1.08994	713.91	4.91006	3216.09	0.251225
GO:0001046	3	715	3	3221	0.0041958	0.000931388	4.5049	3	712	3	3218	1.08994	713.91	4.91006	3216.09	0.251225
GO:0072307	3	715	3	3221	0.0041958	0.000931388	4.5049	3	712	3	3218	1.08994	713.91	4.91006	3216.09	0.251225
GO:0006457	15	715	37	3221	0.020979	0.0114871	1.82631	15	700	37	3184	9.44614	705.554	42.5539	3178.45	0.256787
GO:0018279	6	715	10	3221	0.00839161	0.00310463	2.70294	6	709	10	3211	2.9065	712.093	13.0935	3207.91	0.257197
GO:1902476	6	715	10	3221	0.00839161	0.00310463	2.70294	6	709	10	3211	2.9065	712.093	13.0935	3207.91	0.257197
GO:0006351	54	715	181	3221	0.0755245	0.0561937	1.344	54	661	181	3040	42.6893	672.311	192.311	3028.69	0.273073
GO:0045202	13	715	31	3221	0.0181818	0.00962434	1.88915	13	702	31	3190	7.99289	707.007	36.0071	3184.99	0.275134
GO:0004713	9	715	19	3221	0.0125874	0.00589879	2.1339	9	706	19	3202	5.08638	709.914	22.9136	3198.09	0.295003
GO:0006821	5	715	8	3221	0.00699301	0.0024837	2.81556	5	710	8	3213	2.36153	712.638	10.6385	3210.36	0.306253
GO:0032922	5	715	8	3221	0.00699301	0.0024837	2.81556	5	710	8	3213	2.36153	712.638	10.6385	3210.36	0.306253
GO:0006355	40	715	129	3221	0.0559441	0.0400497	1.39687	40	675	129	3092	30.6999	684.3	138.3	3082.7	0.308381
GO:0005509	33	715	103	3221	0.0461538	0.0319776	1.44332	33	682	103	3118	24.7053	690.295	111.295	3109.71	0.317545
GO:0004674	31	715	96	3221	0.0433566	0.0298044	1.45471	31	684	96	3125	23.0704	691.93	103.93	3117.07	0.328417
GO:0043204	6	715	11	3221	0.00839161	0.00341509	2.45722	6	709	11	3210	3.08816	711.912	13.9118	3207.09	0.338072
GO:0007049	17	715	46	3221	0.0237762	0.0142813	1.66485	17	698	46	3175	11.4444	703.556	51.5556	3169.44	0.340845
GO:0005793	7	715	14	3221	0.00979021	0.00434648	2.25245	7	708	14	3207	3.81479	711.185	17.1852	3203.81	0.352214
GO:0031982	7	715	14	3221	0.00979021	0.00434648	2.25245	7	708	14	3207	3.81479	711.185	17.1852	3203.81	0.352214
GO:0003755	8	715	17	3221	0.0111888	0.00527786	2.11995	8	707	17	3204	4.54141	710.459	20.4586	3200.54	0.356194
GO:0034644	4	715	6	3221	0.00559441	0.00186278	3.00326	4	711	6	3215	1.81657	713.183	8.18343	3212.82	0.359631
GO:0005934	4	715	6	3221	0.00559441	0.00186278	3.00326	4	711	6	3215	1.81657	713.183	8.18343	3212.82	0.359631
GO:0007274	4	715	6	3221	0.00559441	0.00186278	3.00326	4	711	6	3215	1.81657	713.183	8.18343	3212.82	0.359631
GO:0060237	4	715	6	3221	0.00559441	0.00186278	3.00326	4	711	6	3215	1.81657	713.183	8.18343	3212.82	0.359631
GO:0005935	4	715	6	3221	0.00559441	0.00186278	3.00326	4	711	6	3215	1.81657	713.183	8.18343	3212.82	0.359631
GO:0035257	4	715	6	3221	0.00559441	0.00186278	3.00326	4	711	6	3215	1.81657	713.183	8.18343	3212.82	0.359631
GO:0070830	4	715	6	3221	0.00559441	0.00186278	3.00326	4	711	6	3215	1.81657	713.183	8.18343	3212.82	0.359631
GO:0030242	4	715	6	3221	0.00559441	0.00186278	3.00326	4	711	6	3215	1.81657	713.183	8.18343	3212.82	0.359631
GO:0043565	17	715	47	3221	0.0237762	0.0145917	1.62943	17	698	47	3174	11.626	703.374	52.374	3168.63	0.378608
GO:0005913	5	715	9	3221	0.00699301	0.00279416	2.50272	5	710	9	3212	2.54319	712.457	11.4568	3209.54	0.405623
GO:2001237	5	715	9	3221	0.00699301	0.00279416	2.50272	5	710	9	3212	2.54319	712.457	11.4568	3209.54	0.405623
GO:0009651	5	715	9	3221	0.00699301	0.00279416	2.50272	5	710	9	3212	2.54319	712.457	11.4568	3209.54	0.405623
GO:0000776	5	715	9	3221	0.00699301	0.00279416	2.50272	5	710	9	3212	2.54319	712.457	11.4568	3209.54	0.405623
GO:1900103	3	715	4	3221	0.0041958	0.00124185	3.37867	3	712	4	3217	1.2716	713.728	5.7284	3215.27	0.411152
GO:0005546	3	715	4	3221	0.0041958	0.00124185	3.37867	3	712	4	3217	1.2716	713.728	5.7284	3215.27	0.411152
GO:0042752	3	715	4	3221	0.0041958	0.00124185	3.37867	3	712	4	3217	1.2716	713.728	5.7284	3215.27	0.411152
GO:0005070	3	715	4	3221	0.0041958	0.00124185	3.37867	3	712	4	3217	1.2716	713.728	5.7284	3215.27	0.411152
GO:0045669	3	715	4	3221	0.0041958	0.00124185	3.37867	3	712	4	3217	1.2716	713.728	5.7284	3215.27	0.411152
GO:0090503	3	715	4	3221	0.0041958	0.00124185	3.37867	3	712	4	3217	1.2716	713.728	5.7284	3215.27	0.411152
GO:0044233	3	715	4	3221	0.0041958	0.00124185	3.37867	3	712	4	3217	1.2716	713.728	5.7284	3215.27	0.411152
GO:0048565	3	715	4	3221	0.0041958	0.00124185	3.37867	3	712	4	3217	1.2716	713.728	5.7284	3215.27	0.411152
GO:0032839	3	715	4	3221	0.0041958	0.00124185	3.37867	3	712	4	3217	1.2716	713.728	5.7284	3215.27	0.411152
GO:0048790	3	715	4	3221	0.0041958	0.00124185	3.37867	3	712	4	3217	1.2716	713.728	5.7284	3215.27	0.411152
GO:0009620	3	715	4	3221	0.0041958	0.00124185	3.37867	3	712	4	3217	1.2716	713.728	5.7284	3215.27	0.411152
GO:0046930	3	715	4	3221	0.0041958	0.00124185	3.37867	3	712	4	3217	1.2716	713.728	5.7284	3215.27	0.411152
GO:0070064	3	715	4	3221	0.0041958	0.00124185	3.37867	3	712	4	3217	1.2716	713.728	5.7284	3215.27	0.411152
GO:0005891	3	715	4	3221	0.0041958	0.00124185	3.37867	3	712	4	3217	1.2716	713.728	5.7284	3215.27	0.411152
GO:0008625	3	715	4	3221	0.0041958	0.00124185	3.37867	3	712	4	3217	1.2716	713.728	5.7284	3215.27	0.411152
GO:0030307	3	715	4	3221	0.0041958	0.00124185	3.37867	3	712	4	3217	1.2716	713.728	5.7284	3215.27	0.411152
GO:0051272	3	715	4	3221	0.0041958	0.00124185	3.37867	3	712	4	3217	1.2716	713.728	5.7284	3215.27	0.411152
GO:0015485	3	715	4	3221	0.0041958	0.00124185	3.37867	3	712	4	3217	1.2716	713.728	5.7284	3215.27	0.411152
GO:0003383	2	715	2	3221	0.0027972	0.000620925	4.5049	2	713	2	3219	0.726626	714.273	3.27337	3217.73	0.435212
GO:2000327	2	715	2	3221	0.0027972	0.000620925	4.5049	2	713	2	3219	0.726626	714.273	3.27337	3217.73	0.435212
GO:0032970	2	715	2	3221	0.0027972	0.000620925	4.5049	2	713	2	3219	0.726626	714.273	3.27337	3217.73	0.435212
GO:2001234	2	715	2	3221	0.0027972	0.000620925	4.5049	2	713	2	3219	0.726626	714.273	3.27337	3217.73	0.435212
GO:0003918	2	715	2	3221	0.0027972	0.000620925	4.5049	2	713	2	3219	0.726626	714.273	3.27337	3217.73	0.435212
GO:0005760	2	715	2	3221	0.0027972	0.000620925	4.5049	2	713	2	3219	0.726626	714.273	3.27337	3217.73	0.435212
GO:0061357	2	715	2	3221	0.0027972	0.000620925	4.5049	2	713	2	3219	0.726626	714.273	3.27337	3217.73	0.435212
GO:0043928	2	715	2	3221	0.0027972	0.000620925	4.5049	2	713	2	3219	0.726626	714.273	3.27337	3217.73	0.435212
GO:0005721	2	715	2	3221	0.0027972	0.000620925	4.5049	2	713	2	3219	0.726626	714.273	3.27337	3217.73	0.435212
GO:0051896	2	715	2	3221	0.0027972	0.000620925	4.5049	2	713	2	3219	0.726626	714.273	3.27337	3217.73	0.435212
GO:0021905	2	715	2	3221	0.0027972	0.000620925	4.5049	2	713	2	3219	0.726626	714.273	3.27337	3217.73	0.435212
GO:0008301	2	715	2	3221	0.0027972	0.000620925	4.5049	2	713	2	3219	0.726626	714.273	3.27337	3217.73	0.435212
GO:0006873	2	715	2	3221	0.0027972	0.000620925	4.5049	2	713	2	3219	0.726626	714.273	3.27337	3217.73	0.435212
GO:0017055	2	715	2	3221	0.0027972	0.000620925	4.5049	2	713	2	3219	0.726626	714.273	3.27337	3217.73	0.435212
GO:2000189	2	715	2	3221	0.0027972	0.000620925	4.5049	2	713	2	3219	0.726626	714.273	3.27337	3217.73	0.435212
GO:0001776	2	715	2	3221	0.0027972	0.000620925	4.5049	2	713	2	3219	0.726626	714.273	3.27337	3217.73	0.435212
GO:0004535	2	715	2	3221	0.0027972	0.000620925	4.5049	2	713	2	3219	0.726626	714.273	3.27337	3217.73	0.435212
GO:0031093	2	715	2	3221	0.0027972	0.000620925	4.5049	2	713	2	3219	0.726626	714.273	3.27337	3217.73	0.435212
GO:0046952	2	715	2	3221	0.0027972	0.000620925	4.5049	2	713	2	3219	0.726626	714.273	3.27337	3217.73	0.435212
GO:0016756	2	715	2	3221	0.0027972	0.000620925	4.5049	2	713	2	3219	0.726626	714.273	3.27337	3217.73	0.435212
GO:0046870	2	715	2	3221	0.0027972	0.000620925	4.5049	2	713	2	3219	0.726626	714.273	3.27337	3217.73	0.435212
GO:0003917	2	715	2	3221	0.0027972	0.000620925	4.5049	2	713	2	3219	0.726626	714.273	3.27337	3217.73	0.435212
GO:0042182	2	715	2	3221	0.0027972	0.000620925	4.5049	2	713	2	3219	0.726626	714.273	3.27337	3217.73	0.435212
GO:0042136	2	715	2	3221	0.0027972	0.000620925	4.5049	2	713	2	3219	0.726626	714.273	3.27337	3217.73	0.435212
GO:0046938	2	715	2	3221	0.0027972	0.000620925	4.5049	2	713	2	3219	0.726626	714.273	3.27337	3217.73	0.435212
GO:0014036	2	715	2	3221	0.0027972	0.000620925	4.5049	2	713	2	3219	0.726626	714.273	3.27337	3217.73	0.435212
GO:0048384	2	715	2	3221	0.0027972	0.000620925	4.5049	2	713	2	3219	0.726626	714.273	3.27337	3217.73	0.435212
GO:0009814	2	715	2	3221	0.0027972	0.000620925	4.5049	2	713	2	3219	0.726626	714.273	3.27337	3217.73	0.435212
GO:0072583	2	715	2	3221	0.0027972	0.000620925	4.5049	2	713	2	3219	0.726626	714.273	3.27337	3217.73	0.435212
GO:2000619	2	715	2	3221	0.0027972	0.000620925	4.5049	2	713	2	3219	0.726626	714.273	3.27337	3217.73	0.435212
GO:0051271	2	715	2	3221	0.0027972	0.000620925	4.5049	2	713	2	3219	0.726626	714.273	3.27337	3217.73	0.435212
GO:0090541	2	715	2	3221	0.0027972	0.000620925	4.5049	2	713	2	3219	0.726626	714.273	3.27337	3217.73	0.435212
GO:0015301	2	715	2	3221	0.0027972	0.000620925	4.5049	2	713	2	3219	0.726626	714.273	3.27337	3217.73	0.435212
GO:0097499	2	715	2	3221	0.0027972	0.000620925	4.5049	2	713	2	3219	0.726626	714.273	3.27337	3217.73	0.435212
GO:0010763	2	715	2	3221	0.0027972	0.000620925	4.5049	2	713	2	3219	0.726626	714.273	3.27337	3217.73	0.435212
GO:0031698	2	715	2	3221	0.0027972	0.000620925	4.5049	2	713	2	3219	0.726626	714.273	3.27337	3217.73	0.435212
GO:0071585	2	715	2	3221	0.0027972	0.000620925	4.5049	2	713	2	3219	0.726626	714.273	3.27337	3217.73	0.435212
GO:0034243	2	715	2	3221	0.0027972	0.000620925	4.5049	2	713	2	3219	0.726626	714.273	3.27337	3217.73	0.435212
GO:0042974	2	715	2	3221	0.0027972	0.000620925	4.5049	2	713	2	3219	0.726626	714.273	3.27337	3217.73	0.435212
GO:0006220	2	715	2	3221	0.0027972	0.000620925	4.5049	2	713	2	3219	0.726626	714.273	3.27337	3217.73	0.435212
GO:0008348	2	715	2	3221	0.0027972	0.000620925	4.5049	2	713	2	3219	0.726626	714.273	3.27337	3217.73	0.435212
GO:0040016	2	715	2	3221	0.0027972	0.000620925	4.5049	2	713	2	3219	0.726626	714.273	3.27337	3217.73	0.435212
GO:0002092	2	715	2	3221	0.0027972	0.000620925	4.5049	2	713	2	3219	0.726626	714.273	3.27337	3217.73	0.435212
GO:0010940	2	715	2	3221	0.0027972	0.000620925	4.5049	2	713	2	3219	0.726626	714.273	3.27337	3217.73	0.435212
GO:0031643	2	715	2	3221	0.0027972	0.000620925	4.5049	2	713	2	3219	0.726626	714.273	3.27337	3217.73	0.435212
GO:0015108	2	715	2	3221	0.0027972	0.000620925	4.5049	2	713	2	3219	0.726626	714.273	3.27337	3217.73	0.435212
GO:0046950	2	715	2	3221	0.0027972	0.000620925	4.5049	2	713	2	3219	0.726626	714.273	3.27337	3217.73	0.435212
GO:0042062	2	715	2	3221	0.0027972	0.000620925	4.5049	2	713	2	3219	0.726626	714.273	3.27337	3217.73	0.435212
GO:0071333	2	715	2	3221	0.0027972	0.000620925	4.5049	2	713	2	3219	0.726626	714.273	3.27337	3217.73	0.435212
GO:0007379	2	715	2	3221	0.0027972	0.000620925	4.5049	2	713	2	3219	0.726626	714.273	3.27337	3217.73	0.435212
GO:0045478	2	715	2	3221	0.0027972	0.000620925	4.5049	2	713	2	3219	0.726626	714.273	3.27337	3217.73	0.435212
GO:0055123	2	715	2	3221	0.0027972	0.000620925	4.5049	2	713	2	3219	0.726626	714.273	3.27337	3217.73	0.435212
GO:0032729	2	715	2	3221	0.0027972	0.000620925	4.5049	2	713	2	3219	0.726626	714.273	3.27337	3217.73	0.435212
GO:0005229	2	715	2	3221	0.0027972	0.000620925	4.5049	2	713	2	3219	0.726626	714.273	3.27337	3217.73	0.435212
GO:0048872	2	715	2	3221	0.0027972	0.000620925	4.5049	2	713	2	3219	0.726626	714.273	3.27337	3217.73	0.435212
GO:0030500	2	715	2	3221	0.0027972	0.000620925	4.5049	2	713	2	3219	0.726626	714.273	3.27337	3217.73	0.435212
GO:0007205	2	715	2	3221	0.0027972	0.000620925	4.5049	2	713	2	3219	0.726626	714.273	3.27337	3217.73	0.435212
GO:0045170	2	715	2	3221	0.0027972	0.000620925	4.5049	2	713	2	3219	0.726626	714.273	3.27337	3217.73	0.435212
GO:0004532	2	715	2	3221	0.0027972	0.000620925	4.5049	2	713	2	3219	0.726626	714.273	3.27337	3217.73	0.435212
GO:0035218	2	715	2	3221	0.0027972	0.000620925	4.5049	2	713	2	3219	0.726626	714.273	3.27337	3217.73	0.435212
GO:0071276	2	715	2	3221	0.0027972	0.000620925	4.5049	2	713	2	3219	0.726626	714.273	3.27337	3217.73	0.435212
GO:0050900	2	715	2	3221	0.0027972	0.000620925	4.5049	2	713	2	3219	0.726626	714.273	3.27337	3217.73	0.435212
GO:0001882	2	715	2	3221	0.0027972	0.000620925	4.5049	2	713	2	3219	0.726626	714.273	3.27337	3217.73	0.435212
GO:0048041	2	715	2	3221	0.0027972	0.000620925	4.5049	2	713	2	3219	0.726626	714.273	3.27337	3217.73	0.435212
GO:0004571	2	715	2	3221	0.0027972	0.000620925	4.5049	2	713	2	3219	0.726626	714.273	3.27337	3217.73	0.435212
GO:0000786	2	715	2	3221	0.0027972	0.000620925	4.5049	2	713	2	3219	0.726626	714.273	3.27337	3217.73	0.435212
GO:0008039	2	715	2	3221	0.0027972	0.000620925	4.5049	2	713	2	3219	0.726626	714.273	3.27337	3217.73	0.435212
GO:0072357	2	715	2	3221	0.0027972	0.000620925	4.5049	2	713	2	3219	0.726626	714.273	3.27337	3217.73	0.435212
GO:0000175	2	715	2	3221	0.0027972	0.000620925	4.5049	2	713	2	3219	0.726626	714.273	3.27337	3217.73	0.435212
GO:0008260	2	715	2	3221	0.0027972	0.000620925	4.5049	2	713	2	3219	0.726626	714.273	3.27337	3217.73	0.435212
GO:0050808	2	715	2	3221	0.0027972	0.000620925	4.5049	2	713	2	3219	0.726626	714.273	3.27337	3217.73	0.435212
GO:0033269	2	715	2	3221	0.0027972	0.000620925	4.5049	2	713	2	3219	0.726626	714.273	3.27337	3217.73	0.435212
GO:0006820	2	715	2	3221	0.0027972	0.000620925	4.5049	2	713	2	3219	0.726626	714.273	3.27337	3217.73	0.435212
GO:0008091	2	715	2	3221	0.0027972	0.000620925	4.5049	2	713	2	3219	0.726626	714.273	3.27337	3217.73	0.435212
GO:0010801	2	715	2	3221	0.0027972	0.000620925	4.5049	2	713	2	3219	0.726626	714.273	3.27337	3217.73	0.435212
GO:0031298	2	715	2	3221	0.0027972	0.000620925	4.5049	2	713	2	3219	0.726626	714.273	3.27337	3217.73	0.435212
GO:0045714	2	715	2	3221	0.0027972	0.000620925	4.5049	2	713	2	3219	0.726626	714.273	3.27337	3217.73	0.435212
GO:0005685	2	715	2	3221	0.0027972	0.000620925	4.5049	2	713	2	3219	0.726626	714.273	3.27337	3217.73	0.435212
GO:0032755	2	715	2	3221	0.0027972	0.000620925	4.5049	2	713	2	3219	0.726626	714.273	3.27337	3217.73	0.435212
GO:0032502	2	715	2	3221	0.0027972	0.000620925	4.5049	2	713	2	3219	0.726626	714.273	3.27337	3217.73	0.435212
GO:0060341	2	715	2	3221	0.0027972	0.000620925	4.5049	2	713	2	3219	0.726626	714.273	3.27337	3217.73	0.435212
GO:0006164	2	715	2	3221	0.0027972	0.000620925	4.5049	2	713	2	3219	0.726626	714.273	3.27337	3217.73	0.435212
GO:0097264	2	715	2	3221	0.0027972	0.000620925	4.5049	2	713	2	3219	0.726626	714.273	3.27337	3217.73	0.435212
GO:0016574	2	715	2	3221	0.0027972	0.000620925	4.5049	2	713	2	3219	0.726626	714.273	3.27337	3217.73	0.435212
GO:0030721	2	715	2	3221	0.0027972	0.000620925	4.5049	2	713	2	3219	0.726626	714.273	3.27337	3217.73	0.435212
GO:0006265	2	715	2	3221	0.0027972	0.000620925	4.5049	2	713	2	3219	0.726626	714.273	3.27337	3217.73	0.435212
GO:0048549	2	715	2	3221	0.0027972	0.000620925	4.5049	2	713	2	3219	0.726626	714.273	3.27337	3217.73	0.435212
GO:1902396	2	715	2	3221	0.0027972	0.000620925	4.5049	2	713	2	3219	0.726626	714.273	3.27337	3217.73	0.435212
GO:0071722	2	715	2	3221	0.0027972	0.000620925	4.5049	2	713	2	3219	0.726626	714.273	3.27337	3217.73	0.435212
GO:0044319	2	715	2	3221	0.0027972	0.000620925	4.5049	2	713	2	3219	0.726626	714.273	3.27337	3217.73	0.435212
GO:0035357	2	715	2	3221	0.0027972	0.000620925	4.5049	2	713	2	3219	0.726626	714.273	3.27337	3217.73	0.435212
GO:0046847	2	715	2	3221	0.0027972	0.000620925	4.5049	2	713	2	3219	0.726626	714.273	3.27337	3217.73	0.435212
GO:2000377	2	715	2	3221	0.0027972	0.000620925	4.5049	2	713	2	3219	0.726626	714.273	3.27337	3217.73	0.435212
GO:0030032	4	715	7	3221	0.00559441	0.00217324	2.57423	4	711	7	3214	1.99822	713.002	9.00178	3212	0.483047
GO:0007029	4	715	7	3221	0.00559441	0.00217324	2.57423	4	711	7	3214	1.99822	713.002	9.00178	3212	0.483047
GO:0010468	8	715	19	3221	0.0111888	0.00589879	1.8968	8	707	19	3202	4.90473	710.095	22.0953	3198.9	0.49299
GO:0045177	7	715	16	3221	0.00979021	0.0049674	1.97089	7	708	16	3205	4.1781	710.822	18.8219	3202.18	0.504393
GO:0005905	7	715	16	3221	0.00979021	0.0049674	1.97089	7	708	16	3205	4.1781	710.822	18.8219	3202.18	0.504393
GO:0007173	5	715	10	3221	0.00699301	0.00310463	2.25245	5	710	10	3211	2.72485	712.275	12.2752	3208.72	0.506752
GO:0031234	5	715	10	3221	0.00699301	0.00310463	2.25245	5	710	10	3211	2.72485	712.275	12.2752	3208.72	0.506752
GO:0006811	5	715	10	3221	0.00699301	0.00310463	2.25245	5	710	10	3211	2.72485	712.275	12.2752	3208.72	0.506752
GO:0005789	40	715	138	3221	0.0559441	0.0428438	1.30577	40	675	138	3083	32.3349	682.665	145.665	3075.33	0.507637
GO:0003697	6	715	13	3221	0.00839161	0.00403601	2.07918	6	709	13	3208	3.45147	711.549	15.5485	3205.45	0.510478
GO:0005794	35	715	119	3221	0.048951	0.036945	1.32497	35	680	119	3102	27.9751	687.025	126.025	3094.98	0.523451
GO:0042802	17	715	51	3221	0.0237762	0.0158336	1.50163	17	698	51	3170	12.3526	702.647	55.6474	3165.35	0.537062
GO:0016568	9	715	23	3221	0.0125874	0.00714064	1.76279	9	706	23	3198	5.81301	709.187	26.187	3194.81	0.541338
GO:0008283	13	715	37	3221	0.0181818	0.0114871	1.5828	13	702	37	3184	9.08283	705.917	40.9172	3180.08	0.553748
GO:0004708	8	715	20	3221	0.0111888	0.00620925	1.80196	8	707	20	3201	5.08638	709.914	22.9136	3198.09	0.561255
GO:0017025	3	715	5	3221	0.0041958	0.00155231	2.70294	3	712	5	3216	1.45325	713.547	6.54675	3214.45	0.569135
GO:0036010	3	715	5	3221	0.0041958	0.00155231	2.70294	3	712	5	3216	1.45325	713.547	6.54675	3214.45	0.569135
GO:0045947	3	715	5	3221	0.0041958	0.00155231	2.70294	3	712	5	3216	1.45325	713.547	6.54675	3214.45	0.569135
GO:0045169	3	715	5	3221	0.0041958	0.00155231	2.70294	3	712	5	3216	1.45325	713.547	6.54675	3214.45	0.569135
GO:0061077	3	715	5	3221	0.0041958	0.00155231	2.70294	3	712	5	3216	1.45325	713.547	6.54675	3214.45	0.569135
GO:0000060	3	715	5	3221	0.0041958	0.00155231	2.70294	3	712	5	3216	1.45325	713.547	6.54675	3214.45	0.569135
GO:0032782	3	715	5	3221	0.0041958	0.00155231	2.70294	3	712	5	3216	1.45325	713.547	6.54675	3214.45	0.569135
GO:0006284	3	715	5	3221	0.0041958	0.00155231	2.70294	3	712	5	3216	1.45325	713.547	6.54675	3214.45	0.569135
GO:0005790	3	715	5	3221	0.0041958	0.00155231	2.70294	3	712	5	3216	1.45325	713.547	6.54675	3214.45	0.569135
GO:0043621	3	715	5	3221	0.0041958	0.00155231	2.70294	3	712	5	3216	1.45325	713.547	6.54675	3214.45	0.569135
GO:0034329	3	715	5	3221	0.0041958	0.00155231	2.70294	3	712	5	3216	1.45325	713.547	6.54675	3214.45	0.569135
GO:0030014	3	715	5	3221	0.0041958	0.00155231	2.70294	3	712	5	3216	1.45325	713.547	6.54675	3214.45	0.569135
GO:0060548	3	715	5	3221	0.0041958	0.00155231	2.70294	3	712	5	3216	1.45325	713.547	6.54675	3214.45	0.569135
GO:0035097	3	715	5	3221	0.0041958	0.00155231	2.70294	3	712	5	3216	1.45325	713.547	6.54675	3214.45	0.569135
GO:0071944	3	715	5	3221	0.0041958	0.00155231	2.70294	3	712	5	3216	1.45325	713.547	6.54675	3214.45	0.569135
GO:0005097	3	715	5	3221	0.0041958	0.00155231	2.70294	3	712	5	3216	1.45325	713.547	6.54675	3214.45	0.569135
GO:0043086	3	715	5	3221	0.0041958	0.00155231	2.70294	3	712	5	3216	1.45325	713.547	6.54675	3214.45	0.569135
GO:0016459	3	715	5	3221	0.0041958	0.00155231	2.70294	3	712	5	3216	1.45325	713.547	6.54675	3214.45	0.569135
GO:0034244	3	715	5	3221	0.0041958	0.00155231	2.70294	3	712	5	3216	1.45325	713.547	6.54675	3214.45	0.569135
GO:0007218	3	715	5	3221	0.0041958	0.00155231	2.70294	3	712	5	3216	1.45325	713.547	6.54675	3214.45	0.569135
GO:0008630	3	715	5	3221	0.0041958	0.00155231	2.70294	3	712	5	3216	1.45325	713.547	6.54675	3214.45	0.569135
GO:0042059	3	715	5	3221	0.0041958	0.00155231	2.70294	3	712	5	3216	1.45325	713.547	6.54675	3214.45	0.569135
GO:0048870	3	715	5	3221	0.0041958	0.00155231	2.70294	3	712	5	3216	1.45325	713.547	6.54675	3214.45	0.569135
GO:0005622	14	715	41	3221	0.0195804	0.012729	1.53826	14	701	41	3180	9.99111	705.009	45.0089	3175.99	0.573762
GO:0043066	17	715	52	3221	0.0237762	0.0161441	1.47275	17	698	52	3169	12.5343	702.466	56.4657	3164.53	0.576797
GO:0006417	7	715	17	3221	0.00979021	0.00527786	1.85496	7	708	17	3204	4.35976	710.64	19.6402	3201.36	0.579528
GO:0007409	7	715	17	3221	0.00979021	0.00527786	1.85496	7	708	17	3204	4.35976	710.64	19.6402	3201.36	0.579528
GO:0000165	12	715	34	3221	0.0167832	0.0105557	1.58996	12	703	34	3187	8.3562	706.644	37.6438	3183.36	0.57979
GO:0003714	6	715	14	3221	0.00839161	0.00434648	1.93067	6	709	14	3207	3.63313	711.367	16.3669	3204.63	0.594729
GO:0043332	4	715	8	3221	0.00559441	0.0024837	2.25245	4	711	8	3213	2.17988	712.82	9.82012	3211.18	0.601372
GO:0006606	4	715	8	3221	0.00559441	0.0024837	2.25245	4	711	8	3213	2.17988	712.82	9.82012	3211.18	0.601372
GO:0030168	4	715	8	3221	0.00559441	0.0024837	2.25245	4	711	8	3213	2.17988	712.82	9.82012	3211.18	0.601372
GO:0000413	4	715	8	3221	0.00559441	0.0024837	2.25245	4	711	8	3213	2.17988	712.82	9.82012	3211.18	0.601372
GO:0051056	4	715	8	3221	0.00559441	0.0024837	2.25245	4	711	8	3213	2.17988	712.82	9.82012	3211.18	0.601372
GO:0006898	4	715	8	3221	0.00559441	0.0024837	2.25245	4	711	8	3213	2.17988	712.82	9.82012	3211.18	0.601372
GO:0048011	4	715	8	3221	0.00559441	0.0024837	2.25245	4	711	8	3213	2.17988	712.82	9.82012	3211.18	0.601372
GO:0006928	4	715	8	3221	0.00559441	0.0024837	2.25245	4	711	8	3213	2.17988	712.82	9.82012	3211.18	0.601372
GO:0030030	5	715	11	3221	0.00699301	0.00341509	2.04768	5	710	11	3210	2.9065	712.093	13.0935	3207.91	0.604083
GO:0007156	5	715	11	3221	0.00699301	0.00341509	2.04768	5	710	11	3210	2.9065	712.093	13.0935	3207.91	0.604083
GO:0043001	5	715	11	3221	0.00699301	0.00341509	2.04768	5	710	11	3210	2.9065	712.093	13.0935	3207.91	0.604083
GO:0030182	5	715	11	3221	0.00699301	0.00341509	2.04768	5	710	11	3210	2.9065	712.093	13.0935	3207.91	0.604083
GO:0030863	5	715	11	3221	0.00699301	0.00341509	2.04768	5	710	11	3210	2.9065	712.093	13.0935	3207.91	0.604083
GO:0016192	14	715	42	3221	0.0195804	0.0130394	1.50163	14	701	42	3179	10.1728	704.827	45.8272	3175.17	0.618222
GO:0005667	8	715	21	3221	0.0111888	0.00651971	1.71615	8	707	21	3200	5.26804	709.732	23.732	3197.27	0.62717
GO:0006260	10	715	28	3221	0.013986	0.00869295	1.60889	10	705	28	3193	6.90295	708.097	31.0971	3189.9	0.633712
GO:0003729	7	715	18	3221	0.00979021	0.00558833	1.7519	7	708	18	3203	4.54141	710.459	20.4586	3200.54	0.651061
GO:0030060	2	715	3	3221	0.0027972	0.000931388	3.00326	2	713	3	3218	0.908283	714.092	4.09172	3216.91	0.658139
GO:0010046	2	715	3	3221	0.0027972	0.000931388	3.00326	2	713	3	3218	0.908283	714.092	4.09172	3216.91	0.658139
GO:0001783	2	715	3	3221	0.0027972	0.000931388	3.00326	2	713	3	3218	0.908283	714.092	4.09172	3216.91	0.658139
GO:0006855	2	715	3	3221	0.0027972	0.000931388	3.00326	2	713	3	3218	0.908283	714.092	4.09172	3216.91	0.658139
GO:0010248	2	715	3	3221	0.0027972	0.000931388	3.00326	2	713	3	3218	0.908283	714.092	4.09172	3216.91	0.658139
GO:0030177	2	715	3	3221	0.0027972	0.000931388	3.00326	2	713	3	3218	0.908283	714.092	4.09172	3216.91	0.658139
GO:0070242	2	715	3	3221	0.0027972	0.000931388	3.00326	2	713	3	3218	0.908283	714.092	4.09172	3216.91	0.658139
GO:0035360	2	715	3	3221	0.0027972	0.000931388	3.00326	2	713	3	3218	0.908283	714.092	4.09172	3216.91	0.658139
GO:0038180	2	715	3	3221	0.0027972	0.000931388	3.00326	2	713	3	3218	0.908283	714.092	4.09172	3216.91	0.658139
GO:0005528	2	715	3	3221	0.0027972	0.000931388	3.00326	2	713	3	3218	0.908283	714.092	4.09172	3216.91	0.658139
GO:0051279	2	715	3	3221	0.0027972	0.000931388	3.00326	2	713	3	3218	0.908283	714.092	4.09172	3216.91	0.658139
GO:0042267	2	715	3	3221	0.0027972	0.000931388	3.00326	2	713	3	3218	0.908283	714.092	4.09172	3216.91	0.658139
GO:0042288	2	715	3	3221	0.0027972	0.000931388	3.00326	2	713	3	3218	0.908283	714.092	4.09172	3216.91	0.658139
GO:0015701	2	715	3	3221	0.0027972	0.000931388	3.00326	2	713	3	3218	0.908283	714.092	4.09172	3216.91	0.658139
GO:0048755	2	715	3	3221	0.0027972	0.000931388	3.00326	2	713	3	3218	0.908283	714.092	4.09172	3216.91	0.658139
GO:0032417	2	715	3	3221	0.0027972	0.000931388	3.00326	2	713	3	3218	0.908283	714.092	4.09172	3216.91	0.658139
GO:0008635	2	715	3	3221	0.0027972	0.000931388	3.00326	2	713	3	3218	0.908283	714.092	4.09172	3216.91	0.658139
GO:0001782	2	715	3	3221	0.0027972	0.000931388	3.00326	2	713	3	3218	0.908283	714.092	4.09172	3216.91	0.658139
GO:0043388	2	715	3	3221	0.0027972	0.000931388	3.00326	2	713	3	3218	0.908283	714.092	4.09172	3216.91	0.658139
GO:0045216	2	715	3	3221	0.0027972	0.000931388	3.00326	2	713	3	3218	0.908283	714.092	4.09172	3216.91	0.658139
GO:0008509	2	715	3	3221	0.0027972	0.000931388	3.00326	2	713	3	3218	0.908283	714.092	4.09172	3216.91	0.658139
GO:0010165	2	715	3	3221	0.0027972	0.000931388	3.00326	2	713	3	3218	0.908283	714.092	4.09172	3216.91	0.658139
GO:0043627	2	715	3	3221	0.0027972	0.000931388	3.00326	2	713	3	3218	0.908283	714.092	4.09172	3216.91	0.658139
GO:0044295	2	715	3	3221	0.0027972	0.000931388	3.00326	2	713	3	3218	0.908283	714.092	4.09172	3216.91	0.658139
GO:0005391	2	715	3	3221	0.0027972	0.000931388	3.00326	2	713	3	3218	0.908283	714.092	4.09172	3216.91	0.658139
GO:0006612	2	715	3	3221	0.0027972	0.000931388	3.00326	2	713	3	3218	0.908283	714.092	4.09172	3216.91	0.658139
GO:0043153	2	715	3	3221	0.0027972	0.000931388	3.00326	2	713	3	3218	0.908283	714.092	4.09172	3216.91	0.658139
GO:0001708	2	715	3	3221	0.0027972	0.000931388	3.00326	2	713	3	3218	0.908283	714.092	4.09172	3216.91	0.658139
GO:0006513	2	715	3	3221	0.0027972	0.000931388	3.00326	2	713	3	3218	0.908283	714.092	4.09172	3216.91	0.658139
GO:0045793	2	715	3	3221	0.0027972	0.000931388	3.00326	2	713	3	3218	0.908283	714.092	4.09172	3216.91	0.658139
GO:0030127	2	715	3	3221	0.0027972	0.000931388	3.00326	2	713	3	3218	0.908283	714.092	4.09172	3216.91	0.658139
GO:0002352	2	715	3	3221	0.0027972	0.000931388	3.00326	2	713	3	3218	0.908283	714.092	4.09172	3216.91	0.658139
GO:0048597	2	715	3	3221	0.0027972	0.000931388	3.00326	2	713	3	3218	0.908283	714.092	4.09172	3216.91	0.658139
GO:0050807	2	715	3	3221	0.0027972	0.000931388	3.00326	2	713	3	3218	0.908283	714.092	4.09172	3216.91	0.658139
GO:0051297	2	715	3	3221	0.0027972	0.000931388	3.00326	2	713	3	3218	0.908283	714.092	4.09172	3216.91	0.658139
GO:0030670	2	715	3	3221	0.0027972	0.000931388	3.00326	2	713	3	3218	0.908283	714.092	4.09172	3216.91	0.658139
GO:0060068	2	715	3	3221	0.0027972	0.000931388	3.00326	2	713	3	3218	0.908283	714.092	4.09172	3216.91	0.658139
GO:0000981	2	715	3	3221	0.0027972	0.000931388	3.00326	2	713	3	3218	0.908283	714.092	4.09172	3216.91	0.658139
GO:0045787	2	715	3	3221	0.0027972	0.000931388	3.00326	2	713	3	3218	0.908283	714.092	4.09172	3216.91	0.658139
GO:0012501	2	715	3	3221	0.0027972	0.000931388	3.00326	2	713	3	3218	0.908283	714.092	4.09172	3216.91	0.658139
GO:0030173	2	715	3	3221	0.0027972	0.000931388	3.00326	2	713	3	3218	0.908283	714.092	4.09172	3216.91	0.658139
GO:0097056	2	715	3	3221	0.0027972	0.000931388	3.00326	2	713	3	3218	0.908283	714.092	4.09172	3216.91	0.658139
GO:0015106	2	715	3	3221	0.0027972	0.000931388	3.00326	2	713	3	3218	0.908283	714.092	4.09172	3216.91	0.658139
GO:0022011	2	715	3	3221	0.0027972	0.000931388	3.00326	2	713	3	3218	0.908283	714.092	4.09172	3216.91	0.658139
GO:0061512	2	715	3	3221	0.0027972	0.000931388	3.00326	2	713	3	3218	0.908283	714.092	4.09172	3216.91	0.658139
GO:0044346	2	715	3	3221	0.0027972	0.000931388	3.00326	2	713	3	3218	0.908283	714.092	4.09172	3216.91	0.658139
GO:1902262	2	715	3	3221	0.0027972	0.000931388	3.00326	2	713	3	3218	0.908283	714.092	4.09172	3216.91	0.658139
GO:0051693	2	715	3	3221	0.0027972	0.000931388	3.00326	2	713	3	3218	0.908283	714.092	4.09172	3216.91	0.658139
GO:0001890	2	715	3	3221	0.0027972	0.000931388	3.00326	2	713	3	3218	0.908283	714.092	4.09172	3216.91	0.658139
GO:0031672	2	715	3	3221	0.0027972	0.000931388	3.00326	2	713	3	3218	0.908283	714.092	4.09172	3216.91	0.658139
GO:0043496	2	715	3	3221	0.0027972	0.000931388	3.00326	2	713	3	3218	0.908283	714.092	4.09172	3216.91	0.658139
GO:0016082	2	715	3	3221	0.0027972	0.000931388	3.00326	2	713	3	3218	0.908283	714.092	4.09172	3216.91	0.658139
GO:0031519	2	715	3	3221	0.0027972	0.000931388	3.00326	2	713	3	3218	0.908283	714.092	4.09172	3216.91	0.658139
GO:0050832	2	715	3	3221	0.0027972	0.000931388	3.00326	2	713	3	3218	0.908283	714.092	4.09172	3216.91	0.658139
GO:0030676	2	715	3	3221	0.0027972	0.000931388	3.00326	2	713	3	3218	0.908283	714.092	4.09172	3216.91	0.658139
GO:0032956	2	715	3	3221	0.0027972	0.000931388	3.00326	2	713	3	3218	0.908283	714.092	4.09172	3216.91	0.658139
GO:0051084	2	715	3	3221	0.0027972	0.000931388	3.00326	2	713	3	3218	0.908283	714.092	4.09172	3216.91	0.658139
GO:0051213	2	715	3	3221	0.0027972	0.000931388	3.00326	2	713	3	3218	0.908283	714.092	4.09172	3216.91	0.658139
GO:0006488	2	715	3	3221	0.0027972	0.000931388	3.00326	2	713	3	3218	0.908283	714.092	4.09172	3216.91	0.658139
GO:0036158	2	715	3	3221	0.0027972	0.000931388	3.00326	2	713	3	3218	0.908283	714.092	4.09172	3216.91	0.658139
GO:0030667	2	715	3	3221	0.0027972	0.000931388	3.00326	2	713	3	3218	0.908283	714.092	4.09172	3216.91	0.658139
GO:0060122	2	715	3	3221	0.0027972	0.000931388	3.00326	2	713	3	3218	0.908283	714.092	4.09172	3216.91	0.658139
GO:0070688	2	715	3	3221	0.0027972	0.000931388	3.00326	2	713	3	3218	0.908283	714.092	4.09172	3216.91	0.658139
GO:0048570	2	715	3	3221	0.0027972	0.000931388	3.00326	2	713	3	3218	0.908283	714.092	4.09172	3216.91	0.658139
GO:0002027	2	715	3	3221	0.0027972	0.000931388	3.00326	2	713	3	3218	0.908283	714.092	4.09172	3216.91	0.658139
GO:0070863	2	715	3	3221	0.0027972	0.000931388	3.00326	2	713	3	3218	0.908283	714.092	4.09172	3216.91	0.658139
GO:1990075	2	715	3	3221	0.0027972	0.000931388	3.00326	2	713	3	3218	0.908283	714.092	4.09172	3216.91	0.658139
GO:0002262	2	715	3	3221	0.0027972	0.000931388	3.00326	2	713	3	3218	0.908283	714.092	4.09172	3216.91	0.658139
GO:0002119	2	715	3	3221	0.0027972	0.000931388	3.00326	2	713	3	3218	0.908283	714.092	4.09172	3216.91	0.658139
GO:0006285	2	715	3	3221	0.0027972	0.000931388	3.00326	2	713	3	3218	0.908283	714.092	4.09172	3216.91	0.658139
GO:0045008	2	715	3	3221	0.0027972	0.000931388	3.00326	2	713	3	3218	0.908283	714.092	4.09172	3216.91	0.658139
GO:0097202	2	715	3	3221	0.0027972	0.000931388	3.00326	2	713	3	3218	0.908283	714.092	4.09172	3216.91	0.658139
GO:0086004	2	715	3	3221	0.0027972	0.000931388	3.00326	2	713	3	3218	0.908283	714.092	4.09172	3216.91	0.658139
GO:0031648	2	715	3	3221	0.0027972	0.000931388	3.00326	2	713	3	3218	0.908283	714.092	4.09172	3216.91	0.658139
GO:0043497	2	715	3	3221	0.0027972	0.000931388	3.00326	2	713	3	3218	0.908283	714.092	4.09172	3216.91	0.658139
GO:0000187	9	715	25	3221	0.0125874	0.00776156	1.62176	9	706	25	3196	6.17632	708.824	27.8237	3193.18	0.66138
GO:0008021	6	715	15	3221	0.00839161	0.00465694	1.80196	6	709	15	3206	3.81479	711.185	17.1852	3203.81	0.67357
GO:0019903	6	715	15	3221	0.00839161	0.00465694	1.80196	6	709	15	3206	3.81479	711.185	17.1852	3203.81	0.67357
GO:0000086	6	715	15	3221	0.00839161	0.00465694	1.80196	6	709	15	3206	3.81479	711.185	17.1852	3203.81	0.67357
GO:0008360	8	715	22	3221	0.0111888	0.00683018	1.63814	8	707	22	3199	5.4497	709.55	24.5503	3196.45	0.689304
GO:0046328	5	715	12	3221	0.00699301	0.00372555	1.87704	5	710	12	3209	3.08816	711.912	13.9118	3207.09	0.693252
GO:0035064	5	715	12	3221	0.00699301	0.00372555	1.87704	5	710	12	3209	3.08816	711.912	13.9118	3207.09	0.693252
GO:0000186	5	715	12	3221	0.00699301	0.00372555	1.87704	5	710	12	3209	3.08816	711.912	13.9118	3207.09	0.693252
GO:0031966	5	715	12	3221	0.00699301	0.00372555	1.87704	5	710	12	3209	3.08816	711.912	13.9118	3207.09	0.693252
GO:0051258	5	715	12	3221	0.00699301	0.00372555	1.87704	5	710	12	3209	3.08816	711.912	13.9118	3207.09	0.693252
GO:0032968	5	715	12	3221	0.00699301	0.00372555	1.87704	5	710	12	3209	3.08816	711.912	13.9118	3207.09	0.693252
GO:0008277	3	715	6	3221	0.0041958	0.00186278	2.25245	3	712	6	3215	1.63491	713.365	7.36509	3213.63	0.70647
GO:0001974	3	715	6	3221	0.0041958	0.00186278	2.25245	3	712	6	3215	1.63491	713.365	7.36509	3213.63	0.70647
GO:0007608	3	715	6	3221	0.0041958	0.00186278	2.25245	3	712	6	3215	1.63491	713.365	7.36509	3213.63	0.70647
GO:0004712	3	715	6	3221	0.0041958	0.00186278	2.25245	3	712	6	3215	1.63491	713.365	7.36509	3213.63	0.70647
GO:0030658	3	715	6	3221	0.0041958	0.00186278	2.25245	3	712	6	3215	1.63491	713.365	7.36509	3213.63	0.70647
GO:0006268	3	715	6	3221	0.0041958	0.00186278	2.25245	3	712	6	3215	1.63491	713.365	7.36509	3213.63	0.70647
GO:0034394	3	715	6	3221	0.0041958	0.00186278	2.25245	3	712	6	3215	1.63491	713.365	7.36509	3213.63	0.70647
GO:0007157	3	715	6	3221	0.0041958	0.00186278	2.25245	3	712	6	3215	1.63491	713.365	7.36509	3213.63	0.70647
GO:0070059	3	715	6	3221	0.0041958	0.00186278	2.25245	3	712	6	3215	1.63491	713.365	7.36509	3213.63	0.70647
GO:0048188	3	715	6	3221	0.0041958	0.00186278	2.25245	3	712	6	3215	1.63491	713.365	7.36509	3213.63	0.70647
GO:0006611	3	715	6	3221	0.0041958	0.00186278	2.25245	3	712	6	3215	1.63491	713.365	7.36509	3213.63	0.70647
GO:0005637	3	715	6	3221	0.0041958	0.00186278	2.25245	3	712	6	3215	1.63491	713.365	7.36509	3213.63	0.70647
GO:0019827	3	715	6	3221	0.0041958	0.00186278	2.25245	3	712	6	3215	1.63491	713.365	7.36509	3213.63	0.70647
GO:0071339	3	715	6	3221	0.0041958	0.00186278	2.25245	3	712	6	3215	1.63491	713.365	7.36509	3213.63	0.70647
GO:0005044	3	715	6	3221	0.0041958	0.00186278	2.25245	3	712	6	3215	1.63491	713.365	7.36509	3213.63	0.70647
GO:0010976	4	715	9	3221	0.00559441	0.00279416	2.00218	4	711	9	3212	2.36153	712.638	10.6385	3210.36	0.707003
GO:0016310	4	715	9	3221	0.00559441	0.00279416	2.00218	4	711	9	3212	2.36153	712.638	10.6385	3210.36	0.707003
GO:0003756	4	715	9	3221	0.00559441	0.00279416	2.00218	4	711	9	3212	2.36153	712.638	10.6385	3210.36	0.707003
GO:0005694	4	715	9	3221	0.00559441	0.00279416	2.00218	4	711	9	3212	2.36153	712.638	10.6385	3210.36	0.707003
GO:0031047	4	715	9	3221	0.00559441	0.00279416	2.00218	4	711	9	3212	2.36153	712.638	10.6385	3210.36	0.707003
GO:0007346	4	715	9	3221	0.00559441	0.00279416	2.00218	4	711	9	3212	2.36153	712.638	10.6385	3210.36	0.707003
GO:0080144	1	715	1	3221	0.0013986	0.000310463	4.5049	1	714	1	3220	0.363313	714.637	1.63669	3219.36	0.713964
GO:0030643	1	715	1	3221	0.0013986	0.000310463	4.5049	1	714	1	3220	0.363313	714.637	1.63669	3219.36	0.713964
GO:0043576	1	715	1	3221	0.0013986	0.000310463	4.5049	1	714	1	3220	0.363313	714.637	1.63669	3219.36	0.713964
GO:0030346	1	715	1	3221	0.0013986	0.000310463	4.5049	1	714	1	3220	0.363313	714.637	1.63669	3219.36	0.713964
GO:0072318	1	715	1	3221	0.0013986	0.000310463	4.5049	1	714	1	3220	0.363313	714.637	1.63669	3219.36	0.713964
GO:1900037	1	715	1	3221	0.0013986	0.000310463	4.5049	1	714	1	3220	0.363313	714.637	1.63669	3219.36	0.713964
GO:0034427	1	715	1	3221	0.0013986	0.000310463	4.5049	1	714	1	3220	0.363313	714.637	1.63669	3219.36	0.713964
GO:0070445	1	715	1	3221	0.0013986	0.000310463	4.5049	1	714	1	3220	0.363313	714.637	1.63669	3219.36	0.713964
GO:0047066	1	715	1	3221	0.0013986	0.000310463	4.5049	1	714	1	3220	0.363313	714.637	1.63669	3219.36	0.713964
GO:0031301	1	715	1	3221	0.0013986	0.000310463	4.5049	1	714	1	3220	0.363313	714.637	1.63669	3219.36	0.713964
GO:0090179	1	715	1	3221	0.0013986	0.000310463	4.5049	1	714	1	3220	0.363313	714.637	1.63669	3219.36	0.713964
GO:0042589	1	715	1	3221	0.0013986	0.000310463	4.5049	1	714	1	3220	0.363313	714.637	1.63669	3219.36	0.713964
GO:0009888	1	715	1	3221	0.0013986	0.000310463	4.5049	1	714	1	3220	0.363313	714.637	1.63669	3219.36	0.713964
GO:0002739	1	715	1	3221	0.0013986	0.000310463	4.5049	1	714	1	3220	0.363313	714.637	1.63669	3219.36	0.713964
GO:0032319	1	715	1	3221	0.0013986	0.000310463	4.5049	1	714	1	3220	0.363313	714.637	1.63669	3219.36	0.713964
GO:0036312	1	715	1	3221	0.0013986	0.000310463	4.5049	1	714	1	3220	0.363313	714.637	1.63669	3219.36	0.713964
GO:0032426	1	715	1	3221	0.0013986	0.000310463	4.5049	1	714	1	3220	0.363313	714.637	1.63669	3219.36	0.713964
GO:1990166	1	715	1	3221	0.0013986	0.000310463	4.5049	1	714	1	3220	0.363313	714.637	1.63669	3219.36	0.713964
GO:0017018	1	715	1	3221	0.0013986	0.000310463	4.5049	1	714	1	3220	0.363313	714.637	1.63669	3219.36	0.713964
GO:0050710	1	715	1	3221	0.0013986	0.000310463	4.5049	1	714	1	3220	0.363313	714.637	1.63669	3219.36	0.713964
GO:2000037	1	715	1	3221	0.0013986	0.000310463	4.5049	1	714	1	3220	0.363313	714.637	1.63669	3219.36	0.713964
GO:0033028	1	715	1	3221	0.0013986	0.000310463	4.5049	1	714	1	3220	0.363313	714.637	1.63669	3219.36	0.713964
GO:0070736	1	715	1	3221	0.0013986	0.000310463	4.5049	1	714	1	3220	0.363313	714.637	1.63669	3219.36	0.713964
GO:0060996	1	715	1	3221	0.0013986	0.000310463	4.5049	1	714	1	3220	0.363313	714.637	1.63669	3219.36	0.713964
GO:0035988	1	715	1	3221	0.0013986	0.000310463	4.5049	1	714	1	3220	0.363313	714.637	1.63669	3219.36	0.713964
GO:0055070	1	715	1	3221	0.0013986	0.000310463	4.5049	1	714	1	3220	0.363313	714.637	1.63669	3219.36	0.713964
GO:0035324	1	715	1	3221	0.0013986	0.000310463	4.5049	1	714	1	3220	0.363313	714.637	1.63669	3219.36	0.713964
GO:0009720	1	715	1	3221	0.0013986	0.000310463	4.5049	1	714	1	3220	0.363313	714.637	1.63669	3219.36	0.713964
GO:0031475	1	715	1	3221	0.0013986	0.000310463	4.5049	1	714	1	3220	0.363313	714.637	1.63669	3219.36	0.713964
GO:0034375	1	715	1	3221	0.0013986	0.000310463	4.5049	1	714	1	3220	0.363313	714.637	1.63669	3219.36	0.713964
GO:2000394	1	715	1	3221	0.0013986	0.000310463	4.5049	1	714	1	3220	0.363313	714.637	1.63669	3219.36	0.713964
GO:0006949	1	715	1	3221	0.0013986	0.000310463	4.5049	1	714	1	3220	0.363313	714.637	1.63669	3219.36	0.713964
GO:0039689	1	715	1	3221	0.0013986	0.000310463	4.5049	1	714	1	3220	0.363313	714.637	1.63669	3219.36	0.713964
GO:0045542	1	715	1	3221	0.0013986	0.000310463	4.5049	1	714	1	3220	0.363313	714.637	1.63669	3219.36	0.713964
GO:0034651	1	715	1	3221	0.0013986	0.000310463	4.5049	1	714	1	3220	0.363313	714.637	1.63669	3219.36	0.713964
GO:0021682	1	715	1	3221	0.0013986	0.000310463	4.5049	1	714	1	3220	0.363313	714.637	1.63669	3219.36	0.713964
GO:0044275	1	715	1	3221	0.0013986	0.000310463	4.5049	1	714	1	3220	0.363313	714.637	1.63669	3219.36	0.713964
GO:0021540	1	715	1	3221	0.0013986	0.000310463	4.5049	1	714	1	3220	0.363313	714.637	1.63669	3219.36	0.713964
GO:0048211	1	715	1	3221	0.0013986	0.000310463	4.5049	1	714	1	3220	0.363313	714.637	1.63669	3219.36	0.713964
GO:0016154	1	715	1	3221	0.0013986	0.000310463	4.5049	1	714	1	3220	0.363313	714.637	1.63669	3219.36	0.713964
GO:0004814	1	715	1	3221	0.0013986	0.000310463	4.5049	1	714	1	3220	0.363313	714.637	1.63669	3219.36	0.713964
GO:0030428	1	715	1	3221	0.0013986	0.000310463	4.5049	1	714	1	3220	0.363313	714.637	1.63669	3219.36	0.713964
GO:0004372	1	715	1	3221	0.0013986	0.000310463	4.5049	1	714	1	3220	0.363313	714.637	1.63669	3219.36	0.713964
GO:0045309	1	715	1	3221	0.0013986	0.000310463	4.5049	1	714	1	3220	0.363313	714.637	1.63669	3219.36	0.713964
GO:0032224	1	715	1	3221	0.0013986	0.000310463	4.5049	1	714	1	3220	0.363313	714.637	1.63669	3219.36	0.713964
GO:0071279	1	715	1	3221	0.0013986	0.000310463	4.5049	1	714	1	3220	0.363313	714.637	1.63669	3219.36	0.713964
GO:0060831	1	715	1	3221	0.0013986	0.000310463	4.5049	1	714	1	3220	0.363313	714.637	1.63669	3219.36	0.713964
GO:0071174	1	715	1	3221	0.0013986	0.000310463	4.5049	1	714	1	3220	0.363313	714.637	1.63669	3219.36	0.713964
GO:0034721	1	715	1	3221	0.0013986	0.000310463	4.5049	1	714	1	3220	0.363313	714.637	1.63669	3219.36	0.713964
GO:0015871	1	715	1	3221	0.0013986	0.000310463	4.5049	1	714	1	3220	0.363313	714.637	1.63669	3219.36	0.713964
GO:0010837	1	715	1	3221	0.0013986	0.000310463	4.5049	1	714	1	3220	0.363313	714.637	1.63669	3219.36	0.713964
GO:0016446	1	715	1	3221	0.0013986	0.000310463	4.5049	1	714	1	3220	0.363313	714.637	1.63669	3219.36	0.713964
GO:1901844	1	715	1	3221	0.0013986	0.000310463	4.5049	1	714	1	3220	0.363313	714.637	1.63669	3219.36	0.713964
GO:0086024	1	715	1	3221	0.0013986	0.000310463	4.5049	1	714	1	3220	0.363313	714.637	1.63669	3219.36	0.713964
GO:0060314	1	715	1	3221	0.0013986	0.000310463	4.5049	1	714	1	3220	0.363313	714.637	1.63669	3219.36	0.713964
GO:0001732	1	715	1	3221	0.0013986	0.000310463	4.5049	1	714	1	3220	0.363313	714.637	1.63669	3219.36	0.713964
GO:0047131	1	715	1	3221	0.0013986	0.000310463	4.5049	1	714	1	3220	0.363313	714.637	1.63669	3219.36	0.713964
GO:0050960	1	715	1	3221	0.0013986	0.000310463	4.5049	1	714	1	3220	0.363313	714.637	1.63669	3219.36	0.713964
GO:0017128	1	715	1	3221	0.0013986	0.000310463	4.5049	1	714	1	3220	0.363313	714.637	1.63669	3219.36	0.713964
GO:0030247	1	715	1	3221	0.0013986	0.000310463	4.5049	1	714	1	3220	0.363313	714.637	1.63669	3219.36	0.713964
GO:0036317	1	715	1	3221	0.0013986	0.000310463	4.5049	1	714	1	3220	0.363313	714.637	1.63669	3219.36	0.713964
GO:0035577	1	715	1	3221	0.0013986	0.000310463	4.5049	1	714	1	3220	0.363313	714.637	1.63669	3219.36	0.713964
GO:0032633	1	715	1	3221	0.0013986	0.000310463	4.5049	1	714	1	3220	0.363313	714.637	1.63669	3219.36	0.713964
GO:0090398	1	715	1	3221	0.0013986	0.000310463	4.5049	1	714	1	3220	0.363313	714.637	1.63669	3219.36	0.713964
GO:0048261	1	715	1	3221	0.0013986	0.000310463	4.5049	1	714	1	3220	0.363313	714.637	1.63669	3219.36	0.713964
GO:0008332	1	715	1	3221	0.0013986	0.000310463	4.5049	1	714	1	3220	0.363313	714.637	1.63669	3219.36	0.713964
GO:1900369	1	715	1	3221	0.0013986	0.000310463	4.5049	1	714	1	3220	0.363313	714.637	1.63669	3219.36	0.713964
GO:0016765	1	715	1	3221	0.0013986	0.000310463	4.5049	1	714	1	3220	0.363313	714.637	1.63669	3219.36	0.713964
GO:0004102	1	715	1	3221	0.0013986	0.000310463	4.5049	1	714	1	3220	0.363313	714.637	1.63669	3219.36	0.713964
GO:0007317	1	715	1	3221	0.0013986	0.000310463	4.5049	1	714	1	3220	0.363313	714.637	1.63669	3219.36	0.713964
GO:0035878	1	715	1	3221	0.0013986	0.000310463	4.5049	1	714	1	3220	0.363313	714.637	1.63669	3219.36	0.713964
GO:0016763	1	715	1	3221	0.0013986	0.000310463	4.5049	1	714	1	3220	0.363313	714.637	1.63669	3219.36	0.713964
GO:0043277	1	715	1	3221	0.0013986	0.000310463	4.5049	1	714	1	3220	0.363313	714.637	1.63669	3219.36	0.713964
GO:0019534	1	715	1	3221	0.0013986	0.000310463	4.5049	1	714	1	3220	0.363313	714.637	1.63669	3219.36	0.713964
GO:0032205	1	715	1	3221	0.0013986	0.000310463	4.5049	1	714	1	3220	0.363313	714.637	1.63669	3219.36	0.713964
GO:1903401	1	715	1	3221	0.0013986	0.000310463	4.5049	1	714	1	3220	0.363313	714.637	1.63669	3219.36	0.713964
GO:0045201	1	715	1	3221	0.0013986	0.000310463	4.5049	1	714	1	3220	0.363313	714.637	1.63669	3219.36	0.713964
GO:0044715	1	715	1	3221	0.0013986	0.000310463	4.5049	1	714	1	3220	0.363313	714.637	1.63669	3219.36	0.713964
GO:0061419	1	715	1	3221	0.0013986	0.000310463	4.5049	1	714	1	3220	0.363313	714.637	1.63669	3219.36	0.713964
GO:0004886	1	715	1	3221	0.0013986	0.000310463	4.5049	1	714	1	3220	0.363313	714.637	1.63669	3219.36	0.713964
GO:0014074	1	715	1	3221	0.0013986	0.000310463	4.5049	1	714	1	3220	0.363313	714.637	1.63669	3219.36	0.713964
GO:0010365	1	715	1	3221	0.0013986	0.000310463	4.5049	1	714	1	3220	0.363313	714.637	1.63669	3219.36	0.713964
GO:0032526	1	715	1	3221	0.0013986	0.000310463	4.5049	1	714	1	3220	0.363313	714.637	1.63669	3219.36	0.713964
GO:0032680	1	715	1	3221	0.0013986	0.000310463	4.5049	1	714	1	3220	0.363313	714.637	1.63669	3219.36	0.713964
GO:0044458	1	715	1	3221	0.0013986	0.000310463	4.5049	1	714	1	3220	0.363313	714.637	1.63669	3219.36	0.713964
GO:0036092	1	715	1	3221	0.0013986	0.000310463	4.5049	1	714	1	3220	0.363313	714.637	1.63669	3219.36	0.713964
GO:0008302	1	715	1	3221	0.0013986	0.000310463	4.5049	1	714	1	3220	0.363313	714.637	1.63669	3219.36	0.713964
GO:0043088	1	715	1	3221	0.0013986	0.000310463	4.5049	1	714	1	3220	0.363313	714.637	1.63669	3219.36	0.713964
GO:0008308	1	715	1	3221	0.0013986	0.000310463	4.5049	1	714	1	3220	0.363313	714.637	1.63669	3219.36	0.713964
GO:0034614	1	715	1	3221	0.0013986	0.000310463	4.5049	1	714	1	3220	0.363313	714.637	1.63669	3219.36	0.713964
GO:0017177	1	715	1	3221	0.0013986	0.000310463	4.5049	1	714	1	3220	0.363313	714.637	1.63669	3219.36	0.713964
GO:0017004	1	715	1	3221	0.0013986	0.000310463	4.5049	1	714	1	3220	0.363313	714.637	1.63669	3219.36	0.713964
GO:0009443	1	715	1	3221	0.0013986	0.000310463	4.5049	1	714	1	3220	0.363313	714.637	1.63669	3219.36	0.713964
GO:1990074	1	715	1	3221	0.0013986	0.000310463	4.5049	1	714	1	3220	0.363313	714.637	1.63669	3219.36	0.713964
GO:0046931	1	715	1	3221	0.0013986	0.000310463	4.5049	1	714	1	3220	0.363313	714.637	1.63669	3219.36	0.713964
GO:0045618	1	715	1	3221	0.0013986	0.000310463	4.5049	1	714	1	3220	0.363313	714.637	1.63669	3219.36	0.713964
GO:0035641	1	715	1	3221	0.0013986	0.000310463	4.5049	1	714	1	3220	0.363313	714.637	1.63669	3219.36	0.713964
GO:0003143	1	715	1	3221	0.0013986	0.000310463	4.5049	1	714	1	3220	0.363313	714.637	1.63669	3219.36	0.713964
GO:0016486	1	715	1	3221	0.0013986	0.000310463	4.5049	1	714	1	3220	0.363313	714.637	1.63669	3219.36	0.713964
GO:0042162	1	715	1	3221	0.0013986	0.000310463	4.5049	1	714	1	3220	0.363313	714.637	1.63669	3219.36	0.713964
GO:0046712	1	715	1	3221	0.0013986	0.000310463	4.5049	1	714	1	3220	0.363313	714.637	1.63669	3219.36	0.713964
GO:0019907	1	715	1	3221	0.0013986	0.000310463	4.5049	1	714	1	3220	0.363313	714.637	1.63669	3219.36	0.713964
GO:0010587	1	715	1	3221	0.0013986	0.000310463	4.5049	1	714	1	3220	0.363313	714.637	1.63669	3219.36	0.713964
GO:0030241	1	715	1	3221	0.0013986	0.000310463	4.5049	1	714	1	3220	0.363313	714.637	1.63669	3219.36	0.713964
GO:0016616	1	715	1	3221	0.0013986	0.000310463	4.5049	1	714	1	3220	0.363313	714.637	1.63669	3219.36	0.713964
GO:0031630	1	715	1	3221	0.0013986	0.000310463	4.5049	1	714	1	3220	0.363313	714.637	1.63669	3219.36	0.713964
GO:0035493	1	715	1	3221	0.0013986	0.000310463	4.5049	1	714	1	3220	0.363313	714.637	1.63669	3219.36	0.713964
GO:0007289	1	715	1	3221	0.0013986	0.000310463	4.5049	1	714	1	3220	0.363313	714.637	1.63669	3219.36	0.713964
GO:0097227	1	715	1	3221	0.0013986	0.000310463	4.5049	1	714	1	3220	0.363313	714.637	1.63669	3219.36	0.713964
GO:0061290	1	715	1	3221	0.0013986	0.000310463	4.5049	1	714	1	3220	0.363313	714.637	1.63669	3219.36	0.713964
GO:0031527	1	715	1	3221	0.0013986	0.000310463	4.5049	1	714	1	3220	0.363313	714.637	1.63669	3219.36	0.713964
GO:0005415	1	715	1	3221	0.0013986	0.000310463	4.5049	1	714	1	3220	0.363313	714.637	1.63669	3219.36	0.713964
GO:0090170	1	715	1	3221	0.0013986	0.000310463	4.5049	1	714	1	3220	0.363313	714.637	1.63669	3219.36	0.713964
GO:0010766	1	715	1	3221	0.0013986	0.000310463	4.5049	1	714	1	3220	0.363313	714.637	1.63669	3219.36	0.713964
GO:0045071	1	715	1	3221	0.0013986	0.000310463	4.5049	1	714	1	3220	0.363313	714.637	1.63669	3219.36	0.713964
GO:0038062	1	715	1	3221	0.0013986	0.000310463	4.5049	1	714	1	3220	0.363313	714.637	1.63669	3219.36	0.713964
GO:1902041	1	715	1	3221	0.0013986	0.000310463	4.5049	1	714	1	3220	0.363313	714.637	1.63669	3219.36	0.713964
GO:0042149	1	715	1	3221	0.0013986	0.000310463	4.5049	1	714	1	3220	0.363313	714.637	1.63669	3219.36	0.713964
GO:0030590	1	715	1	3221	0.0013986	0.000310463	4.5049	1	714	1	3220	0.363313	714.637	1.63669	3219.36	0.713964
GO:0046622	1	715	1	3221	0.0013986	0.000310463	4.5049	1	714	1	3220	0.363313	714.637	1.63669	3219.36	0.713964
GO:0032785	1	715	1	3221	0.0013986	0.000310463	4.5049	1	714	1	3220	0.363313	714.637	1.63669	3219.36	0.713964
GO:0048009	1	715	1	3221	0.0013986	0.000310463	4.5049	1	714	1	3220	0.363313	714.637	1.63669	3219.36	0.713964
GO:0006727	1	715	1	3221	0.0013986	0.000310463	4.5049	1	714	1	3220	0.363313	714.637	1.63669	3219.36	0.713964
GO:0010880	1	715	1	3221	0.0013986	0.000310463	4.5049	1	714	1	3220	0.363313	714.637	1.63669	3219.36	0.713964
GO:0030697	1	715	1	3221	0.0013986	0.000310463	4.5049	1	714	1	3220	0.363313	714.637	1.63669	3219.36	0.713964
GO:0005384	1	715	1	3221	0.0013986	0.000310463	4.5049	1	714	1	3220	0.363313	714.637	1.63669	3219.36	0.713964
GO:0071955	1	715	1	3221	0.0013986	0.000310463	4.5049	1	714	1	3220	0.363313	714.637	1.63669	3219.36	0.713964
GO:0051005	1	715	1	3221	0.0013986	0.000310463	4.5049	1	714	1	3220	0.363313	714.637	1.63669	3219.36	0.713964
GO:2001206	1	715	1	3221	0.0013986	0.000310463	4.5049	1	714	1	3220	0.363313	714.637	1.63669	3219.36	0.713964
GO:0005332	1	715	1	3221	0.0013986	0.000310463	4.5049	1	714	1	3220	0.363313	714.637	1.63669	3219.36	0.713964
GO:0043560	1	715	1	3221	0.0013986	0.000310463	4.5049	1	714	1	3220	0.363313	714.637	1.63669	3219.36	0.713964
GO:0006296	1	715	1	3221	0.0013986	0.000310463	4.5049	1	714	1	3220	0.363313	714.637	1.63669	3219.36	0.713964
GO:0043312	1	715	1	3221	0.0013986	0.000310463	4.5049	1	714	1	3220	0.363313	714.637	1.63669	3219.36	0.713964
GO:0072553	1	715	1	3221	0.0013986	0.000310463	4.5049	1	714	1	3220	0.363313	714.637	1.63669	3219.36	0.713964
GO:0045780	1	715	1	3221	0.0013986	0.000310463	4.5049	1	714	1	3220	0.363313	714.637	1.63669	3219.36	0.713964
GO:0044530	1	715	1	3221	0.0013986	0.000310463	4.5049	1	714	1	3220	0.363313	714.637	1.63669	3219.36	0.713964
GO:0035455	1	715	1	3221	0.0013986	0.000310463	4.5049	1	714	1	3220	0.363313	714.637	1.63669	3219.36	0.713964
GO:0015220	1	715	1	3221	0.0013986	0.000310463	4.5049	1	714	1	3220	0.363313	714.637	1.63669	3219.36	0.713964
GO:0005834	1	715	1	3221	0.0013986	0.000310463	4.5049	1	714	1	3220	0.363313	714.637	1.63669	3219.36	0.713964
GO:0002446	1	715	1	3221	0.0013986	0.000310463	4.5049	1	714	1	3220	0.363313	714.637	1.63669	3219.36	0.713964
GO:0000041	1	715	1	3221	0.0013986	0.000310463	4.5049	1	714	1	3220	0.363313	714.637	1.63669	3219.36	0.713964
GO:0007562	1	715	1	3221	0.0013986	0.000310463	4.5049	1	714	1	3220	0.363313	714.637	1.63669	3219.36	0.713964
GO:0036294	1	715	1	3221	0.0013986	0.000310463	4.5049	1	714	1	3220	0.363313	714.637	1.63669	3219.36	0.713964
GO:0004844	1	715	1	3221	0.0013986	0.000310463	4.5049	1	714	1	3220	0.363313	714.637	1.63669	3219.36	0.713964
GO:0061097	1	715	1	3221	0.0013986	0.000310463	4.5049	1	714	1	3220	0.363313	714.637	1.63669	3219.36	0.713964
GO:0017069	1	715	1	3221	0.0013986	0.000310463	4.5049	1	714	1	3220	0.363313	714.637	1.63669	3219.36	0.713964
GO:0048034	1	715	1	3221	0.0013986	0.000310463	4.5049	1	714	1	3220	0.363313	714.637	1.63669	3219.36	0.713964
GO:0006548	1	715	1	3221	0.0013986	0.000310463	4.5049	1	714	1	3220	0.363313	714.637	1.63669	3219.36	0.713964
GO:0051966	1	715	1	3221	0.0013986	0.000310463	4.5049	1	714	1	3220	0.363313	714.637	1.63669	3219.36	0.713964
GO:0043551	1	715	1	3221	0.0013986	0.000310463	4.5049	1	714	1	3220	0.363313	714.637	1.63669	3219.36	0.713964
GO:0006312	1	715	1	3221	0.0013986	0.000310463	4.5049	1	714	1	3220	0.363313	714.637	1.63669	3219.36	0.713964
GO:0043308	1	715	1	3221	0.0013986	0.000310463	4.5049	1	714	1	3220	0.363313	714.637	1.63669	3219.36	0.713964
GO:0031618	1	715	1	3221	0.0013986	0.000310463	4.5049	1	714	1	3220	0.363313	714.637	1.63669	3219.36	0.713964
GO:0034111	1	715	1	3221	0.0013986	0.000310463	4.5049	1	714	1	3220	0.363313	714.637	1.63669	3219.36	0.713964
GO:1901668	1	715	1	3221	0.0013986	0.000310463	4.5049	1	714	1	3220	0.363313	714.637	1.63669	3219.36	0.713964
GO:0015837	1	715	1	3221	0.0013986	0.000310463	4.5049	1	714	1	3220	0.363313	714.637	1.63669	3219.36	0.713964
GO:0032873	1	715	1	3221	0.0013986	0.000310463	4.5049	1	714	1	3220	0.363313	714.637	1.63669	3219.36	0.713964
GO:0071973	1	715	1	3221	0.0013986	0.000310463	4.5049	1	714	1	3220	0.363313	714.637	1.63669	3219.36	0.713964
GO:0046427	1	715	1	3221	0.0013986	0.000310463	4.5049	1	714	1	3220	0.363313	714.637	1.63669	3219.36	0.713964
GO:0046057	1	715	1	3221	0.0013986	0.000310463	4.5049	1	714	1	3220	0.363313	714.637	1.63669	3219.36	0.713964
GO:0051787	1	715	1	3221	0.0013986	0.000310463	4.5049	1	714	1	3220	0.363313	714.637	1.63669	3219.36	0.713964
GO:0007522	1	715	1	3221	0.0013986	0.000310463	4.5049	1	714	1	3220	0.363313	714.637	1.63669	3219.36	0.713964
GO:0046529	1	715	1	3221	0.0013986	0.000310463	4.5049	1	714	1	3220	0.363313	714.637	1.63669	3219.36	0.713964
GO:0009063	1	715	1	3221	0.0013986	0.000310463	4.5049	1	714	1	3220	0.363313	714.637	1.63669	3219.36	0.713964
GO:0034647	1	715	1	3221	0.0013986	0.000310463	4.5049	1	714	1	3220	0.363313	714.637	1.63669	3219.36	0.713964
GO:0006739	1	715	1	3221	0.0013986	0.000310463	4.5049	1	714	1	3220	0.363313	714.637	1.63669	3219.36	0.713964
GO:0061049	1	715	1	3221	0.0013986	0.000310463	4.5049	1	714	1	3220	0.363313	714.637	1.63669	3219.36	0.713964
GO:0060337	1	715	1	3221	0.0013986	0.000310463	4.5049	1	714	1	3220	0.363313	714.637	1.63669	3219.36	0.713964
GO:0034197	1	715	1	3221	0.0013986	0.000310463	4.5049	1	714	1	3220	0.363313	714.637	1.63669	3219.36	0.713964
GO:0016602	1	715	1	3221	0.0013986	0.000310463	4.5049	1	714	1	3220	0.363313	714.637	1.63669	3219.36	0.713964
GO:0070491	1	715	1	3221	0.0013986	0.000310463	4.5049	1	714	1	3220	0.363313	714.637	1.63669	3219.36	0.713964
GO:0043097	1	715	1	3221	0.0013986	0.000310463	4.5049	1	714	1	3220	0.363313	714.637	1.63669	3219.36	0.713964
GO:0007110	1	715	1	3221	0.0013986	0.000310463	4.5049	1	714	1	3220	0.363313	714.637	1.63669	3219.36	0.713964
GO:0006354	1	715	1	3221	0.0013986	0.000310463	4.5049	1	714	1	3220	0.363313	714.637	1.63669	3219.36	0.713964
GO:0032307	1	715	1	3221	0.0013986	0.000310463	4.5049	1	714	1	3220	0.363313	714.637	1.63669	3219.36	0.713964
GO:0004831	1	715	1	3221	0.0013986	0.000310463	4.5049	1	714	1	3220	0.363313	714.637	1.63669	3219.36	0.713964
GO:0010229	1	715	1	3221	0.0013986	0.000310463	4.5049	1	714	1	3220	0.363313	714.637	1.63669	3219.36	0.713964
GO:0005119	1	715	1	3221	0.0013986	0.000310463	4.5049	1	714	1	3220	0.363313	714.637	1.63669	3219.36	0.713964
GO:0001302	1	715	1	3221	0.0013986	0.000310463	4.5049	1	714	1	3220	0.363313	714.637	1.63669	3219.36	0.713964
GO:0050115	1	715	1	3221	0.0013986	0.000310463	4.5049	1	714	1	3220	0.363313	714.637	1.63669	3219.36	0.713964
GO:0035770	1	715	1	3221	0.0013986	0.000310463	4.5049	1	714	1	3220	0.363313	714.637	1.63669	3219.36	0.713964
GO:0023035	1	715	1	3221	0.0013986	0.000310463	4.5049	1	714	1	3220	0.363313	714.637	1.63669	3219.36	0.713964
GO:0006264	1	715	1	3221	0.0013986	0.000310463	4.5049	1	714	1	3220	0.363313	714.637	1.63669	3219.36	0.713964
GO:0043276	1	715	1	3221	0.0013986	0.000310463	4.5049	1	714	1	3220	0.363313	714.637	1.63669	3219.36	0.713964
GO:0042538	1	715	1	3221	0.0013986	0.000310463	4.5049	1	714	1	3220	0.363313	714.637	1.63669	3219.36	0.713964
GO:0006420	1	715	1	3221	0.0013986	0.000310463	4.5049	1	714	1	3220	0.363313	714.637	1.63669	3219.36	0.713964
GO:0047676	1	715	1	3221	0.0013986	0.000310463	4.5049	1	714	1	3220	0.363313	714.637	1.63669	3219.36	0.713964
GO:0001819	1	715	1	3221	0.0013986	0.000310463	4.5049	1	714	1	3220	0.363313	714.637	1.63669	3219.36	0.713964
GO:0060236	1	715	1	3221	0.0013986	0.000310463	4.5049	1	714	1	3220	0.363313	714.637	1.63669	3219.36	0.713964
GO:0016853	1	715	1	3221	0.0013986	0.000310463	4.5049	1	714	1	3220	0.363313	714.637	1.63669	3219.36	0.713964
GO:0042539	1	715	1	3221	0.0013986	0.000310463	4.5049	1	714	1	3220	0.363313	714.637	1.63669	3219.36	0.713964
GO:0003056	1	715	1	3221	0.0013986	0.000310463	4.5049	1	714	1	3220	0.363313	714.637	1.63669	3219.36	0.713964
GO:0010309	1	715	1	3221	0.0013986	0.000310463	4.5049	1	714	1	3220	0.363313	714.637	1.63669	3219.36	0.713964
GO:0042796	1	715	1	3221	0.0013986	0.000310463	4.5049	1	714	1	3220	0.363313	714.637	1.63669	3219.36	0.713964
GO:0051656	1	715	1	3221	0.0013986	0.000310463	4.5049	1	714	1	3220	0.363313	714.637	1.63669	3219.36	0.713964
GO:0031034	1	715	1	3221	0.0013986	0.000310463	4.5049	1	714	1	3220	0.363313	714.637	1.63669	3219.36	0.713964
GO:0046040	1	715	1	3221	0.0013986	0.000310463	4.5049	1	714	1	3220	0.363313	714.637	1.63669	3219.36	0.713964
GO:0009156	1	715	1	3221	0.0013986	0.000310463	4.5049	1	714	1	3220	0.363313	714.637	1.63669	3219.36	0.713964
GO:0005981	1	715	1	3221	0.0013986	0.000310463	4.5049	1	714	1	3220	0.363313	714.637	1.63669	3219.36	0.713964
GO:0002060	1	715	1	3221	0.0013986	0.000310463	4.5049	1	714	1	3220	0.363313	714.637	1.63669	3219.36	0.713964
GO:0043254	1	715	1	3221	0.0013986	0.000310463	4.5049	1	714	1	3220	0.363313	714.637	1.63669	3219.36	0.713964
GO:0016628	1	715	1	3221	0.0013986	0.000310463	4.5049	1	714	1	3220	0.363313	714.637	1.63669	3219.36	0.713964
GO:0004377	1	715	1	3221	0.0013986	0.000310463	4.5049	1	714	1	3220	0.363313	714.637	1.63669	3219.36	0.713964
GO:0043306	1	715	1	3221	0.0013986	0.000310463	4.5049	1	714	1	3220	0.363313	714.637	1.63669	3219.36	0.713964
GO:0071376	1	715	1	3221	0.0013986	0.000310463	4.5049	1	714	1	3220	0.363313	714.637	1.63669	3219.36	0.713964
GO:0032275	1	715	1	3221	0.0013986	0.000310463	4.5049	1	714	1	3220	0.363313	714.637	1.63669	3219.36	0.713964
GO:1901386	1	715	1	3221	0.0013986	0.000310463	4.5049	1	714	1	3220	0.363313	714.637	1.63669	3219.36	0.713964
GO:0030111	1	715	1	3221	0.0013986	0.000310463	4.5049	1	714	1	3220	0.363313	714.637	1.63669	3219.36	0.713964
GO:0005863	1	715	1	3221	0.0013986	0.000310463	4.5049	1	714	1	3220	0.363313	714.637	1.63669	3219.36	0.713964
GO:0055099	1	715	1	3221	0.0013986	0.000310463	4.5049	1	714	1	3220	0.363313	714.637	1.63669	3219.36	0.713964
GO:0046100	1	715	1	3221	0.0013986	0.000310463	4.5049	1	714	1	3220	0.363313	714.637	1.63669	3219.36	0.713964
GO:0045167	1	715	1	3221	0.0013986	0.000310463	4.5049	1	714	1	3220	0.363313	714.637	1.63669	3219.36	0.713964
GO:0043103	1	715	1	3221	0.0013986	0.000310463	4.5049	1	714	1	3220	0.363313	714.637	1.63669	3219.36	0.713964
GO:0006975	1	715	1	3221	0.0013986	0.000310463	4.5049	1	714	1	3220	0.363313	714.637	1.63669	3219.36	0.713964
GO:0072709	1	715	1	3221	0.0013986	0.000310463	4.5049	1	714	1	3220	0.363313	714.637	1.63669	3219.36	0.713964
GO:0005135	1	715	1	3221	0.0013986	0.000310463	4.5049	1	714	1	3220	0.363313	714.637	1.63669	3219.36	0.713964
GO:0019464	1	715	1	3221	0.0013986	0.000310463	4.5049	1	714	1	3220	0.363313	714.637	1.63669	3219.36	0.713964
GO:0038063	1	715	1	3221	0.0013986	0.000310463	4.5049	1	714	1	3220	0.363313	714.637	1.63669	3219.36	0.713964
GO:0051151	1	715	1	3221	0.0013986	0.000310463	4.5049	1	714	1	3220	0.363313	714.637	1.63669	3219.36	0.713964
GO:0098588	1	715	1	3221	0.0013986	0.000310463	4.5049	1	714	1	3220	0.363313	714.637	1.63669	3219.36	0.713964
GO:0032811	1	715	1	3221	0.0013986	0.000310463	4.5049	1	714	1	3220	0.363313	714.637	1.63669	3219.36	0.713964
GO:0000002	1	715	1	3221	0.0013986	0.000310463	4.5049	1	714	1	3220	0.363313	714.637	1.63669	3219.36	0.713964
GO:0009626	1	715	1	3221	0.0013986	0.000310463	4.5049	1	714	1	3220	0.363313	714.637	1.63669	3219.36	0.713964
GO:0000003	1	715	1	3221	0.0013986	0.000310463	4.5049	1	714	1	3220	0.363313	714.637	1.63669	3219.36	0.713964
GO:0043032	1	715	1	3221	0.0013986	0.000310463	4.5049	1	714	1	3220	0.363313	714.637	1.63669	3219.36	0.713964
GO:0060444	1	715	1	3221	0.0013986	0.000310463	4.5049	1	714	1	3220	0.363313	714.637	1.63669	3219.36	0.713964
GO:0071257	1	715	1	3221	0.0013986	0.000310463	4.5049	1	714	1	3220	0.363313	714.637	1.63669	3219.36	0.713964
GO:0010972	1	715	1	3221	0.0013986	0.000310463	4.5049	1	714	1	3220	0.363313	714.637	1.63669	3219.36	0.713964
GO:0021904	1	715	1	3221	0.0013986	0.000310463	4.5049	1	714	1	3220	0.363313	714.637	1.63669	3219.36	0.713964
GO:1901898	1	715	1	3221	0.0013986	0.000310463	4.5049	1	714	1	3220	0.363313	714.637	1.63669	3219.36	0.713964
GO:0046038	1	715	1	3221	0.0013986	0.000310463	4.5049	1	714	1	3220	0.363313	714.637	1.63669	3219.36	0.713964
GO:0034374	1	715	1	3221	0.0013986	0.000310463	4.5049	1	714	1	3220	0.363313	714.637	1.63669	3219.36	0.713964
GO:0034041	1	715	1	3221	0.0013986	0.000310463	4.5049	1	714	1	3220	0.363313	714.637	1.63669	3219.36	0.713964
GO:0033212	1	715	1	3221	0.0013986	0.000310463	4.5049	1	714	1	3220	0.363313	714.637	1.63669	3219.36	0.713964
GO:0061589	1	715	1	3221	0.0013986	0.000310463	4.5049	1	714	1	3220	0.363313	714.637	1.63669	3219.36	0.713964
GO:0032940	1	715	1	3221	0.0013986	0.000310463	4.5049	1	714	1	3220	0.363313	714.637	1.63669	3219.36	0.713964
GO:0045619	1	715	1	3221	0.0013986	0.000310463	4.5049	1	714	1	3220	0.363313	714.637	1.63669	3219.36	0.713964
GO:0016320	1	715	1	3221	0.0013986	0.000310463	4.5049	1	714	1	3220	0.363313	714.637	1.63669	3219.36	0.713964
GO:0071926	1	715	1	3221	0.0013986	0.000310463	4.5049	1	714	1	3220	0.363313	714.637	1.63669	3219.36	0.713964
GO:0061436	1	715	1	3221	0.0013986	0.000310463	4.5049	1	714	1	3220	0.363313	714.637	1.63669	3219.36	0.713964
GO:0032509	1	715	1	3221	0.0013986	0.000310463	4.5049	1	714	1	3220	0.363313	714.637	1.63669	3219.36	0.713964
GO:0042395	1	715	1	3221	0.0013986	0.000310463	4.5049	1	714	1	3220	0.363313	714.637	1.63669	3219.36	0.713964
GO:0071884	1	715	1	3221	0.0013986	0.000310463	4.5049	1	714	1	3220	0.363313	714.637	1.63669	3219.36	0.713964
GO:0015056	1	715	1	3221	0.0013986	0.000310463	4.5049	1	714	1	3220	0.363313	714.637	1.63669	3219.36	0.713964
GO:0030725	1	715	1	3221	0.0013986	0.000310463	4.5049	1	714	1	3220	0.363313	714.637	1.63669	3219.36	0.713964
GO:0033320	1	715	1	3221	0.0013986	0.000310463	4.5049	1	714	1	3220	0.363313	714.637	1.63669	3219.36	0.713964
GO:2000278	1	715	1	3221	0.0013986	0.000310463	4.5049	1	714	1	3220	0.363313	714.637	1.63669	3219.36	0.713964
GO:0050965	1	715	1	3221	0.0013986	0.000310463	4.5049	1	714	1	3220	0.363313	714.637	1.63669	3219.36	0.713964
GO:0008545	1	715	1	3221	0.0013986	0.000310463	4.5049	1	714	1	3220	0.363313	714.637	1.63669	3219.36	0.713964
GO:1902175	1	715	1	3221	0.0013986	0.000310463	4.5049	1	714	1	3220	0.363313	714.637	1.63669	3219.36	0.713964
GO:0010570	1	715	1	3221	0.0013986	0.000310463	4.5049	1	714	1	3220	0.363313	714.637	1.63669	3219.36	0.713964
GO:0048024	1	715	1	3221	0.0013986	0.000310463	4.5049	1	714	1	3220	0.363313	714.637	1.63669	3219.36	0.713964
GO:0071480	1	715	1	3221	0.0013986	0.000310463	4.5049	1	714	1	3220	0.363313	714.637	1.63669	3219.36	0.713964
GO:0021854	1	715	1	3221	0.0013986	0.000310463	4.5049	1	714	1	3220	0.363313	714.637	1.63669	3219.36	0.713964
GO:0003151	1	715	1	3221	0.0013986	0.000310463	4.5049	1	714	1	3220	0.363313	714.637	1.63669	3219.36	0.713964
GO:0004618	1	715	1	3221	0.0013986	0.000310463	4.5049	1	714	1	3220	0.363313	714.637	1.63669	3219.36	0.713964
GO:0004642	1	715	1	3221	0.0013986	0.000310463	4.5049	1	714	1	3220	0.363313	714.637	1.63669	3219.36	0.713964
GO:2000344	1	715	1	3221	0.0013986	0.000310463	4.5049	1	714	1	3220	0.363313	714.637	1.63669	3219.36	0.713964
GO:0060711	1	715	1	3221	0.0013986	0.000310463	4.5049	1	714	1	3220	0.363313	714.637	1.63669	3219.36	0.713964
GO:0031076	1	715	1	3221	0.0013986	0.000310463	4.5049	1	714	1	3220	0.363313	714.637	1.63669	3219.36	0.713964
GO:1902445	1	715	1	3221	0.0013986	0.000310463	4.5049	1	714	1	3220	0.363313	714.637	1.63669	3219.36	0.713964
GO:2000379	1	715	1	3221	0.0013986	0.000310463	4.5049	1	714	1	3220	0.363313	714.637	1.63669	3219.36	0.713964
GO:0031113	1	715	1	3221	0.0013986	0.000310463	4.5049	1	714	1	3220	0.363313	714.637	1.63669	3219.36	0.713964
GO:0052657	1	715	1	3221	0.0013986	0.000310463	4.5049	1	714	1	3220	0.363313	714.637	1.63669	3219.36	0.713964
GO:0001642	1	715	1	3221	0.0013986	0.000310463	4.5049	1	714	1	3220	0.363313	714.637	1.63669	3219.36	0.713964
GO:0016553	1	715	1	3221	0.0013986	0.000310463	4.5049	1	714	1	3220	0.363313	714.637	1.63669	3219.36	0.713964
GO:0005960	1	715	1	3221	0.0013986	0.000310463	4.5049	1	714	1	3220	0.363313	714.637	1.63669	3219.36	0.713964
GO:0071872	1	715	1	3221	0.0013986	0.000310463	4.5049	1	714	1	3220	0.363313	714.637	1.63669	3219.36	0.713964
GO:0060088	1	715	1	3221	0.0013986	0.000310463	4.5049	1	714	1	3220	0.363313	714.637	1.63669	3219.36	0.713964
GO:0004345	1	715	1	3221	0.0013986	0.000310463	4.5049	1	714	1	3220	0.363313	714.637	1.63669	3219.36	0.713964
GO:0032153	1	715	1	3221	0.0013986	0.000310463	4.5049	1	714	1	3220	0.363313	714.637	1.63669	3219.36	0.713964
GO:0008495	1	715	1	3221	0.0013986	0.000310463	4.5049	1	714	1	3220	0.363313	714.637	1.63669	3219.36	0.713964
GO:0000731	1	715	1	3221	0.0013986	0.000310463	4.5049	1	714	1	3220	0.363313	714.637	1.63669	3219.36	0.713964
GO:0070986	1	715	1	3221	0.0013986	0.000310463	4.5049	1	714	1	3220	0.363313	714.637	1.63669	3219.36	0.713964
GO:0009032	1	715	1	3221	0.0013986	0.000310463	4.5049	1	714	1	3220	0.363313	714.637	1.63669	3219.36	0.713964
GO:0031668	1	715	1	3221	0.0013986	0.000310463	4.5049	1	714	1	3220	0.363313	714.637	1.63669	3219.36	0.713964
GO:0007492	1	715	1	3221	0.0013986	0.000310463	4.5049	1	714	1	3220	0.363313	714.637	1.63669	3219.36	0.713964
GO:0060339	1	715	1	3221	0.0013986	0.000310463	4.5049	1	714	1	3220	0.363313	714.637	1.63669	3219.36	0.713964
GO:0031477	1	715	1	3221	0.0013986	0.000310463	4.5049	1	714	1	3220	0.363313	714.637	1.63669	3219.36	0.713964
GO:2000852	1	715	1	3221	0.0013986	0.000310463	4.5049	1	714	1	3220	0.363313	714.637	1.63669	3219.36	0.713964
GO:0007191	1	715	1	3221	0.0013986	0.000310463	4.5049	1	714	1	3220	0.363313	714.637	1.63669	3219.36	0.713964
GO:0043539	1	715	1	3221	0.0013986	0.000310463	4.5049	1	714	1	3220	0.363313	714.637	1.63669	3219.36	0.713964
GO:0016303	1	715	1	3221	0.0013986	0.000310463	4.5049	1	714	1	3220	0.363313	714.637	1.63669	3219.36	0.713964
GO:0003015	1	715	1	3221	0.0013986	0.000310463	4.5049	1	714	1	3220	0.363313	714.637	1.63669	3219.36	0.713964
GO:0050968	1	715	1	3221	0.0013986	0.000310463	4.5049	1	714	1	3220	0.363313	714.637	1.63669	3219.36	0.713964
GO:0030035	1	715	1	3221	0.0013986	0.000310463	4.5049	1	714	1	3220	0.363313	714.637	1.63669	3219.36	0.713964
GO:0005330	1	715	1	3221	0.0013986	0.000310463	4.5049	1	714	1	3220	0.363313	714.637	1.63669	3219.36	0.713964
GO:0008113	1	715	1	3221	0.0013986	0.000310463	4.5049	1	714	1	3220	0.363313	714.637	1.63669	3219.36	0.713964
GO:0046883	1	715	1	3221	0.0013986	0.000310463	4.5049	1	714	1	3220	0.363313	714.637	1.63669	3219.36	0.713964
GO:0035306	1	715	1	3221	0.0013986	0.000310463	4.5049	1	714	1	3220	0.363313	714.637	1.63669	3219.36	0.713964
GO:0090575	1	715	1	3221	0.0013986	0.000310463	4.5049	1	714	1	3220	0.363313	714.637	1.63669	3219.36	0.713964
GO:0005230	1	715	1	3221	0.0013986	0.000310463	4.5049	1	714	1	3220	0.363313	714.637	1.63669	3219.36	0.713964
GO:0007188	1	715	1	3221	0.0013986	0.000310463	4.5049	1	714	1	3220	0.363313	714.637	1.63669	3219.36	0.713964
GO:0090334	1	715	1	3221	0.0013986	0.000310463	4.5049	1	714	1	3220	0.363313	714.637	1.63669	3219.36	0.713964
GO:0002762	1	715	1	3221	0.0013986	0.000310463	4.5049	1	714	1	3220	0.363313	714.637	1.63669	3219.36	0.713964
GO:0004089	1	715	1	3221	0.0013986	0.000310463	4.5049	1	714	1	3220	0.363313	714.637	1.63669	3219.36	0.713964
GO:0071347	1	715	1	3221	0.0013986	0.000310463	4.5049	1	714	1	3220	0.363313	714.637	1.63669	3219.36	0.713964
GO:0033993	1	715	1	3221	0.0013986	0.000310463	4.5049	1	714	1	3220	0.363313	714.637	1.63669	3219.36	0.713964
GO:0043122	1	715	1	3221	0.0013986	0.000310463	4.5049	1	714	1	3220	0.363313	714.637	1.63669	3219.36	0.713964
GO:0008469	1	715	1	3221	0.0013986	0.000310463	4.5049	1	714	1	3220	0.363313	714.637	1.63669	3219.36	0.713964
GO:0019344	1	715	1	3221	0.0013986	0.000310463	4.5049	1	714	1	3220	0.363313	714.637	1.63669	3219.36	0.713964
GO:0005275	1	715	1	3221	0.0013986	0.000310463	4.5049	1	714	1	3220	0.363313	714.637	1.63669	3219.36	0.713964
GO:0019264	1	715	1	3221	0.0013986	0.000310463	4.5049	1	714	1	3220	0.363313	714.637	1.63669	3219.36	0.713964
GO:0008292	1	715	1	3221	0.0013986	0.000310463	4.5049	1	714	1	3220	0.363313	714.637	1.63669	3219.36	0.713964
GO:0080058	1	715	1	3221	0.0013986	0.000310463	4.5049	1	714	1	3220	0.363313	714.637	1.63669	3219.36	0.713964
GO:0004311	1	715	1	3221	0.0013986	0.000310463	4.5049	1	714	1	3220	0.363313	714.637	1.63669	3219.36	0.713964
GO:0070286	1	715	1	3221	0.0013986	0.000310463	4.5049	1	714	1	3220	0.363313	714.637	1.63669	3219.36	0.713964
GO:0048291	1	715	1	3221	0.0013986	0.000310463	4.5049	1	714	1	3220	0.363313	714.637	1.63669	3219.36	0.713964
GO:0047150	1	715	1	3221	0.0013986	0.000310463	4.5049	1	714	1	3220	0.363313	714.637	1.63669	3219.36	0.713964
GO:0048339	1	715	1	3221	0.0013986	0.000310463	4.5049	1	714	1	3220	0.363313	714.637	1.63669	3219.36	0.713964
GO:0000793	1	715	1	3221	0.0013986	0.000310463	4.5049	1	714	1	3220	0.363313	714.637	1.63669	3219.36	0.713964
GO:0061591	1	715	1	3221	0.0013986	0.000310463	4.5049	1	714	1	3220	0.363313	714.637	1.63669	3219.36	0.713964
GO:0001965	1	715	1	3221	0.0013986	0.000310463	4.5049	1	714	1	3220	0.363313	714.637	1.63669	3219.36	0.713964
GO:0004794	1	715	1	3221	0.0013986	0.000310463	4.5049	1	714	1	3220	0.363313	714.637	1.63669	3219.36	0.713964
GO:0071245	1	715	1	3221	0.0013986	0.000310463	4.5049	1	714	1	3220	0.363313	714.637	1.63669	3219.36	0.713964
GO:0030513	1	715	1	3221	0.0013986	0.000310463	4.5049	1	714	1	3220	0.363313	714.637	1.63669	3219.36	0.713964
GO:0043179	1	715	1	3221	0.0013986	0.000310463	4.5049	1	714	1	3220	0.363313	714.637	1.63669	3219.36	0.713964
GO:0060078	1	715	1	3221	0.0013986	0.000310463	4.5049	1	714	1	3220	0.363313	714.637	1.63669	3219.36	0.713964
GO:0035540	1	715	1	3221	0.0013986	0.000310463	4.5049	1	714	1	3220	0.363313	714.637	1.63669	3219.36	0.713964
GO:0009949	1	715	1	3221	0.0013986	0.000310463	4.5049	1	714	1	3220	0.363313	714.637	1.63669	3219.36	0.713964
GO:0097604	1	715	1	3221	0.0013986	0.000310463	4.5049	1	714	1	3220	0.363313	714.637	1.63669	3219.36	0.713964
[truncated: 2,019 more rows]
