# Supplementary material for: Different classes of small RNAs are essential for head regeneration in the planarian Dugesia japonica
Source: BMC Genomics. 2020 Dec 7;21:876. doi: 10.1186/s12864-020-07234-1 (PMC7722302; doi:10.1186/s12864-020-07234-1)
Supplement: Supplementary file 4 — Additional file 4: Supplemental_Table_S3. The annotation results of small RNAs using the unitas annotation pipeline. [file 12864_2020_7234_MOESM4_ESM.xlsx]

## Sheet: unitas sRNA annotation
Absolute read counts						RPM
small RNA class	0h	24h	72h	120h		small RNA class	0h	24h	72h	120h
miRNA	2.34959e+06	1.55194e+06	783657	785739		miRNA	160159	151510	90930.8	87521.7
tRNA	1.73073e+06	1.46783e+06	1.17925e+06	1.21796e+06		tRNA	117975	143300	136833	135666
5'tR-halves	323867	498404	355856	340452		5'tR-halves	22076.3	48657.4	41291.4	37922.2
5'tRFs	66117.3	55682.6	32508.9	40883.3		5'tRFs	4506.86	5436.1	3772.14	4553.91
3'tR-halves	42123.6	21167.2	22563	26409.4		3'tR-halves	2871.34	2066.48	2618.08	2941.69
3'tRFs	12829	9862.09	5425.94	6353.7		3'tRFs	874.484	962.801	629.593	707.725
3'CCA-tRFs	2626.76	2278.46	891.572	678.233		3'CCA-tRFs	179.052	222.439	103.453	75.547
misc-tRFs	1.28317e+06	880440	762007	803182		misc-tRFs	87466.5	85954.3	88418.7	89464.7
rRNA	387086	369760	290881	397202		rRNA	26385.6	36098.4	33752	44243.5
mRNA	907390	665317	507167	547153		mRNA	61851.9	64952.5	58848.5	60946.2
no annotation	9295565	6188270	5857209	6029587		no annotation	633629	604139	679635	671623
TE sense	442748	280722	271918	281661		TE sense	30179.7	27405.9	31551.7	31373.7
TE antisense	1.06494e+06	698558	676877	673558		TE antisense	72591.4	68197.8	78540.7	75026.1
TE ?*	1.62032e+06	1.04618e+06	1.03867e+06	1.08578e+06		TE ?	110449	102135	120520	120942
no repeat	6.16756e+06	4.16281e+06	3.86975e+06	3.98859e+06		no repeat	420409	406401	449022	444281
total mapped	1.46704e+07	1.02431e+07	8.61816e+06	8.97764e+06
clean reads	42591566	25064463	24168158	24842173
% mapped	34.4443	40.8671	35.6592	36.1387
* repeats according to WindowMasker, direction unknown
