# Supplementary material for: Different classes of small RNAs are essential for head regeneration in the planarian Dugesia japonica
Source: BMC Genomics. 2020 Dec 7;21:876. doi: 10.1186/s12864-020-07234-1 (PMC7722302; doi:10.1186/s12864-020-07234-1)
Supplement: Supplementary file 5 — Additional file 5: Supplemental_Table_S4. The length distribution of small RNAs. [file 12864_2020_7234_MOESM5_ESM.xlsx]

## Sheet: length distribution
Absolute read counts							RPM
0h
length	miRNA	tRNA	rRNA	mRNA	no annotation		miRNA	tRNA	rRNA	mRNA	no annotation
18	7126	49592	9316	68048	33457		474.526	3302.37	620.36	4531.37	2227.93
19	30337	45378	13054	63779	77222		2020.16	3021.76	869.276	4247.09	5142.27
20	62503	46911	28988	57576	196072		4162.12	3123.84	1930.33	3834.03	13056.6
21	447557	34645	9973	32387	143177		29803.2	2307.04	664.11	2156.68	9534.27
22	1019526	30316	7266	21133	140054		67891	2018.77	483.849	1407.26	9326.31
23	621703	25600	6415	16524	116196		41399.7	1704.72	427.18	1100.35	7737.58
24	112789	25767	7152	14950	120124		7510.71	1715.84	476.257	995.532	7999.15
25	46499	29457	6106	15191	112892		3096.4	1961.56	406.603	1011.58	7517.57
26	1617	24763	10565	13288	117090		107.677	1648.99	703.532	884.858	7797.11
27	311	37342	7823	15966	134541		20.7097	2486.63	520.94	1063.19	8959.19
28	113	43411	7938	19808	166057		7.52476	2890.77	528.598	1319.03	11057.9
29	47	59353	10427	28341	258562		3.12977	3952.36	694.342	1887.25	17217.8
30	27	106643	14162	52739	501864		1.79795	7101.44	943.059	3511.93	33419.5
31	36	260158	33438	121630	1278538		2.39727	17324.1	2226.66	8099.44	85138.8
32	84	405510	52494	204834	2301621		5.59363	27003.2	3495.62	13640.1	153267
33	24	362389	53742	189079	2183121		1.59818	24131.8	3578.72	12590.9	145376
34	19	150168	32091	100647	1032218		1.26522	9999.8	2136.96	6702.16	68736.2
35	37	85498	20870	26193	263661		2.46386	5693.38	1389.75	1744.21	17557.4
36	16	50691	15578	7738	71997		1.06545	3375.55	1037.35	515.279	4794.34
37	26	20532	8602	2499	20913		1.73136	1367.24	572.814	166.41	1392.61
38	1	3376	8388	1001	9283		0.0665908	224.81	558.563	66.6574	618.162
39	2	756	4673	556	6396		0.133182	50.3426	311.179	37.0245	425.915
40		483	6701	357	4312		0	32.1633	446.225	23.7729	287.139
41		368	5066	247	3075		0	24.5054	337.349	16.4479	204.767
42		167	2340	186	1482		0	11.1207	155.822	12.3859	98.6875
43		100	1742	187	1158		0	6.65908	116.001	12.4525	77.1121
44	1	35	11681	243	482		0.0665908	2.33068	777.847	16.1816	32.0968
24h
length	miRNA	tRNA	rRNA	mRNA	no annotation		miRNA	tRNA	rRNA	mRNA	no annotation
18	5019	35760	6581	49446	18006		478.202	3407.15	627.026	4711.13	1715.58
19	19279	40531	10189	57139	58733		1836.87	3861.72	970.79	5444.11	5595.98
20	45414	43363	34701	53186	148610		4326.97	4131.55	3306.25	5067.47	14159.3
21	257183	31641	10056	31478	127697		24504	3014.7	958.118	2999.17	12166.7
22	685008	27576	8957	21875	130053		65266.4	2627.39	853.408	2084.21	12391.2
23	440377	23668	7996	16698	113016		41958.4	2255.05	761.845	1590.96	10768
24	76708	22596	6853	14851	107992		7308.61	2152.91	652.942	1414.98	10289.3
25	21362	25401	6536	14779	101245		2035.33	2420.16	622.739	1408.12	9646.45
26	1508	19848	10662	12582	107485		143.68	1891.08	1015.86	1198.79	10241
27	330	30159	9808	15020	119587		31.4418	2873.5	934.489	1431.08	11394
28	82	37530	8143	17546	137672		7.81282	3575.79	775.851	1671.75	13117.2
29	52	44176	8764	23153	208865		4.95447	4209.01	835.019	2205.98	19900.3
30	33	86915	11392	39683	369885		3.14418	8281.11	1085.41	3780.93	35242
31	17	211281	21063	81915	839796		1.61973	20130.5	2006.85	7804.72	80014.3
32	51	282380	31191	128651	1428016		4.85919	26904.7	2971.82	12257.6	136059
33	22	359960	32032	119366	1310206		2.09612	34296.4	3051.95	11373	124834
34	19	117805	22506	62026	592509		1.81029	11224.3	2144.33	5909.73	56453.2
35	27	84650	21443	15973	159447		2.57251	8065.31	2043.05	1521.88	15191.8
36	32	44731	19595	4689	49101		3.0489	4261.89	1866.98	446.76	4678.26
37	16	14604	15289	2022	19855		1.52445	1391.44	1456.71	192.653	1891.75
38	2	2053	17513	1269	11479		0.190557	195.606	1668.61	120.908	1093.7
39	3	805	8871	910	8760		0.285835	76.699	845.214	86.7032	834.638
40		547	13724	838	8392		0	52.1172	1307.6	79.8432	799.575
41		406	7776	569	4847		0	38.683	740.884	54.2133	461.814
42	1	242	4532	496	2946		0.0952783	23.0573	431.801	47.258	280.69
43		162	5237	403	2411		0	15.4351	498.972	38.3971	229.716
44	1	88	17053	852	1659		0.0952783	8.38449	1624.78	81.1771	158.067
72h
length	miRNA	tRNA	rRNA	mRNA	no annotation		miRNA	tRNA	rRNA	mRNA	no annotation
18	2173	13667	3306	17718	7907		246.746	1551.9	375.399	2011.9	897.847
19	8942	13412	4916	17952	21383		1015.37	1522.94	558.216	2038.47	2428.06
20	20074	14517	15812	17547	56988		2279.42	1648.42	1795.47	1992.48	6471.04
21	127086	11502	4934	10780	48092		14430.7	1306.06	560.26	1224.08	5460.89
22	329913	11149	4138	8180	52831		37461.9	1265.98	469.874	928.846	5999.01
23	233421	10145	3891	6735	46100		26505.2	1151.97	441.827	764.765	5234.7
24	46336	10662	4116	6283	50595		5261.5	1210.68	467.376	713.44	5745.11
25	14686	13065	4260	7053	52042		1667.61	1483.54	483.727	800.875	5909.42
26	727	11306	6229	6657	59078		82.5515	1283.81	707.309	755.908	6708.36
27	158	20819	6459	8553	74645		17.941	2364.02	733.425	971.201	8476.01
28	50	25599	6436	11826	99828		5.67755	2906.79	730.814	1342.85	11335.6
29	21	34102	8628	17960	165105		2.38457	3872.31	979.717	2039.37	18747.8
30	23	69218	10663	34117	323573		2.61167	7859.77	1210.79	3874.02	36742
31	16	181382	22250	77549	821591		1.81681	20596.1	2526.51	8805.76	93292.4
32	53	287722	34841	125769	1463180		6.0182	32671.1	3956.23	14281.2	166145
33	21	292014	37418	124336	1469542		2.38457	33158.5	4248.85	14118.5	166868
34	26	124151	25018	70780	740754		2.95232	14097.5	2840.82	8037.13	84113.3
35	48	82136	18321	19318	197703		5.45044	9326.62	2080.37	2193.58	22449.4
36	34	29470	14385	5607	56654		3.86073	3346.35	1633.43	636.68	6433.11
37	65	10090	13920	2116	19644		7.38081	1145.73	1580.63	240.274	2230.59
38	2	1578	12065	925	9322		0.227102	179.183	1369.99	105.035	1058.52
39	2	721	7609	562	6948		0.227102	81.8702	864.009	63.8156	788.952
40		521	9968	526	6010		0	59.16	1131.88	59.7278	682.441
41	1	319	5130	332	3789		0.113551	36.2227	582.516	37.6989	430.244
42		184	2671	318	2052		0	20.8934	303.294	36.1092	233.006
43	3	105	1803	189	1302		0.340653	11.9228	204.732	21.4611	147.843
44		32	6891	178	551		0	3.63363	782.479	20.2121	62.5666
120h
length	miRNA	tRNA	rRNA	mRNA	no annotation		miRNA	tRNA	rRNA	mRNA	no annotation
18	2211	14310	2452	19394	8173		240.791	1558.44	267.037	2112.12	890.088
19	8533	15968	6181	22387	24854		929.294	1739.01	673.147	2438.08	2706.75
20	20088	17905	15690	21787	68595		2187.7	1949.96	1708.73	2372.73	7470.4
21	123403	13916	5875	13214	56434		13439.3	1515.53	639.822	1439.08	6145.99
22	332085	13138	5164	9353	60649		36166	1430.81	562.39	1018.6	6605.03
23	240491	11984	4730	7851	52818		26190.9	1305.13	515.125	855.02	5752.19
24	43704	12148	4941	7524	57162		4759.62	1322.99	538.104	819.408	6225.28
25	14211	15325	4990	7910	57824		1547.66	1668.98	543.44	861.446	6297.37
26	782	13091	6893	7423	65089		85.1644	1425.69	750.688	808.408	7088.58
27	150	24647	7457	9791	79805		16.3359	2684.2	812.111	1066.3	8691.23
28	61	28966	7423	12642	105236		6.64326	3154.57	808.408	1376.79	11460.8
29	34	40143	9064	19340	171002		3.7028	4371.81	987.123	2106.24	18623.1
30	19	78206	11715	35057	324745		2.06921	8517.09	1275.83	3817.91	35366.6
31	31	175704	22143	78692	807588		3.37608	19135.2	2411.5	8570.02	87951.1
32	43	294282	34887	132070	1491252		4.68295	32049	3799.4	14383.2	162406
33	38	296967	37232	133908	1515211		4.13842	32341.5	4054.78	14583.4	165015
34	19	125602	24324	75427	760994		2.06921	13678.8	2649.03	8214.44	82876.7
35	31	84567	22458	20990	204835		3.37608	9209.84	2445.81	2285.93	22307.7
36	14	26156	22730	6000	57806		1.52468	2848.54	2475.43	653.435	6295.41
37	28	9558	23453	2097	20360		3.04936	1040.92	2554.17	228.376	2217.32
38	2	1804	18021	1013	10080		0.217812	196.466	1962.59	110.322	1097.77
39		946	21122	630	8648		0	103.025	2300.31	68.6107	941.818
40		661	18956	571	7122		0	71.9868	2064.42	62.1853	775.628
41		391	12521	382	5199		0	42.5822	1363.61	41.602	566.202
42		269	7297	389	2950		0	29.2957	794.686	42.3644	321.272
43	1	236	7295	328	2607		0.108906	25.7018	794.468	35.7211	283.918
44	3	145	37963	489	2549		0.326718	15.7914	4134.39	53.255	277.601
