# Supplementary material for: Different classes of small RNAs are essential for head regeneration in the planarian Dugesia japonica
Source: BMC Genomics. 2020 Dec 7;21:876. doi: 10.1186/s12864-020-07234-1 (PMC7722302; doi:10.1186/s12864-020-07234-1)
Supplement: Supplementary file 6 — Additional file 6: Supplemental_Table_S5. Share of reads with 5′ U (1 U) within the fraction of reads that did not match any other class of coding or non-coding RNA. [file 12864_2020_7234_MOESM6_ESM.xlsx]

## Sheet: pos. nucl. composition
	0h					24h					72h					120h
Pos.	T	A	G	C		T	A	G	C		T	A	G	C		T	A	G	C
1	7127970	1222506	570015	375074		4739894	851807	374498	222071		4558872	710523	353448	234366		4703636	733816	359290	232845
2	2005609	3020197	1130397	3139362		1359070	2056988	718596	2053616		1247804	1905829	726015	1977561		1265956	1980049	735228	2048354
3	2308357	3011409	1913339	2062460		1569083	2023024	1221796	1374367		1442207	1883253	1228167	1303582		1474795	1963191	1256615	1334986
4	3131818	3194303	1886841	1082603		2125460	2143425	1200437	718948		1974036	2001316	1210822	671035		2042266	2087215	1221376	678730
5	3315072	3043663	1550798	1386032		2187978	2071646	1000601	928045		2084831	1911524	987385	873469		2139905	1995604	1002281	891797
6	3415865	2858474	1350170	1671056		2284857	1903265	885010	1115138		2139909	1794418	874208	1048674		2191571	1868030	890310	1079676
7	3261451	2786998	1437834	1809282		2137973	1881431	950516	1218350		2029687	1773337	927955	1126230		2071815	1851991	949091	1156690
8	3084711	2624089	1708774	1877991		2007082	1825803	1136789	1218596		1948246	1671912	1088828	1148223		1999070	1750104	1112054	1168359
9	3357078	2464990	1943631	1529866		2227002	1687083	1255056	1019129		2147633	1530175	1225888	953513		2183388	1607370	1262036	976793
10	2754916	3632118	1469188	1439343		1881032	2321900	982262	1003076		1781548	2238962	935525	901174		1820931	2320983	961158	926515
11	3217522	3079393	1567573	1431077		2106586	2092320	1055032	934332		2053573	1922698	999745	881193		2103414	2010819	1009796	905558
12	3429843	2797932	1600321	1467469		2268136	1849491	1083246	987397		2168517	1730599	1023540	934553		2223218	1823355	1036650	946364
13	3379285	2742227	1476941	1697112		2204633	1895332	982129	1106176		2122780	1741822	927416	1065191		2193469	1824505	930440	1081173
14	3380284	2601552	1683257	1630472		2234208	1745142	1135546	1073374		2141055	1623658	1073834	1018662		2194755	1700747	1089602	1044483
15	3203771	2642370	1694895	1754529		2134188	1751730	1140682	1161670		2024946	1664911	1070969	1096383		2073264	1745534	1087120	1123669
16	3132675	2883369	1592629	1686892		2046946	1965381	1063296	1112647		1963366	1812208	1007736	1073899		2014966	1892712	1022934	1098975
17	3131067	2769839	1650882	1743777		2075187	1882362	1075382	1155339		1974714	1744982	1035543	1101970		2027600	1825290	1055119	1121578
18	3320704	2821371	1547357	1606133		2186318	1903229	1052588	1046135		2106585	1755853	984451	1010320		2163310	1834415	1004757	1027105
19	3212938	2766184	1635207	1647779		2118854	1872726	1088020	1090664		2041005	1747389	1036407	1024501		2100409	1826974	1051496	1042535
20	3200297	2813150	1573695	1597744		2055071	1914777	1057259	1084424		2028330	1777428	1012488	1009673		2072248	1861008	1035945	1027359
21	3163439	2818876	1540229	1466270		2045106	1880862	1055989	980964		2032839	1810809	989279	938004		2090133	1877123	1005609	955100
22	3171220	2819747	1450456	1404214		2055883	1899566	970722	909053		2067037	1810391	939794	905617		2110870	1879443	962728	918490
23	3069645	2764899	1466414	1404625		2011621	1831998	948025	913527		1993359	1803528	949147	923974		2050281	1862646	964005	933950
24	3030452	2719756	1410057	1429122		1935388	1771766	921469	963532		1978813	1776401	931770	936924		2030977	1828522	944577	953988
25	2902366	2777100	1419727	1370070		1863707	1818970	886190	915296		1908958	1817671	944043	902641		1958099	1878314	953044	911445
26	2813751	2784800	1358607	1399213		1806175	1775524	867315	933904		1851686	1818862	908068	942655		1887890	1886639	916040	952509
27	2810746	2695872	1366689	1365974		1780954	1731186	862006	901287		1858656	1781885	914611	907041		1901039	1840590	926166	910194
28	2791603	2615557	1356792	1340788		1753044	1663386	860649	878767		1850064	1720168	915074	902242		1893759	1782856	925386	896183
29	2680257	2570483	1343016	1344927		1660414	1632638	859296	865826		1767037	1700465	928419	891799		1816980	1754079	919870	902019
30	2515276	2571582	1256468	1336795		1588027	1602048	803067	816167		1670163	1688737	866482	897233		1711690	1761431	857013	891812
31	2545134	2180288	1184222	1268613		1602350	1338894	739547	758633		1683692	1450410	801390	863550		1735626	1507348	793746	860481
32	2106565	1659463	1178302	955389		1347546	985015	688298	578769		1424730	1111780	757470	683471		1470216	1167906	769068	682423
33	1353364	959544	867245	417945		853555	563670	502352	252035		968057	660883	557612	327719		998768	705897	579924	313772
34	515349	358397	429361	111870		322176	222189	245649	71392		394247	265290	288886	96306		402131	285016	307063	88940
35	126472	99334	125177	31776		92553	71131	78783	26430		102956	77984	92916	30118		104734	83142	102345	31932
36	36982	30764	39987	11365		39375	27793	30071	12211		35657	27601	31316	11698		39969	32142	32746	12464
37	16967	12678	10770	6686		23011	15616	10858	10864		19630	12943	10070	6975		25298	14773	11392	8052
38	9388	8408	5041	3351		14453	14090	6241	5710		10689	9980	5105	4200		12656	14183	5743	6573
39	5874	5597	3085	2349		9946	10633	4293	4141		7022	7329	3429	2871		8736	11915	4216	4205
40	4957	2541	1979	1032		9770	4911	3287	2287		6360	3515	2240	1588		8370	5141	2837	4075
41	2695	1618	1103	781		4836	3297	2128	1602		3262	1890	1494	1048		5133	3190	2993	1989
42	1324	907	507	384		2826	2115	1045	1030		1597	1161	628	519		2907	2986	1192	1021
43	709	405	377	149		1817	901	894	457		821	399	394	239		2501	1180	972	503
44	234	106	114	28		752	413	416	78		235	128	149	39		1003	905	447	194
	absolute		rpm				absolute		rpm			absolute		rpm			absolute		rpm
length	1U	1V	1U	1V			1U	1V	1U	1V		1U	1V	1U	1V		1U	1V	1U	1V
18	20747	12710	1414.21	866.373			12283	5723	1199.15	558.717		5418	2489	628.672	288.809		5888	2285	655.852	254.521
19	52064	25158	3548.92	1714.89			39490	19243	3855.27	1878.63		15067	6316	1748.28	732.871		17907	6947	1994.62	773.811
20	92774	103298	6323.91	7041.27			78409	70201	7654.8	6853.48		30144	26844	3497.73	3114.82		36500	32095	4065.66	3574.99
21	98091	45086	6686.34	3073.27			86075	41622	8403.2	4063.41		33992	14100	3944.23	1636.08		41033	15401	4570.58	1715.48
22	101170	38884	6896.22	2650.51			91107	38946	8894.46	3802.16		38135	14696	4424.96	1705.24		44795	15854	4989.62	1765.94
23	82798	33398	5643.9	2276.56			77456	35560	7561.76	3471.6		33127	12973	3843.86	1505.31		38681	14137	4308.59	1574.69
24	90952	29172	6199.71	1988.5			77989	30003	7613.79	2929.09		38703	11892	4490.86	1379.88		43916	13246	4891.71	1475.44
25	85076	27816	5799.17	1896.07			73229	28016	7149.09	2735.1		39209	12833	4549.58	1489.06		44070	13754	4908.86	1532.03
26	85654	31436	5838.57	2142.82			75040	32445	7325.89	3167.49		42970	16108	4985.98	1869.08		48059	17030	5353.19	1896.94
27	95040	39501	6478.37	2692.57			82285	37302	8033.2	3641.66		53100	21545	6161.4	2499.95		57645	22160	6420.95	2468.35
28	121152	44905	8258.28	3060.93			98247	39425	9591.51	3848.93		72426	27402	8403.88	3179.56		77420	27816	8623.65	3098.36
29	178263	80299	12151.2	5473.55			137558	71307	13429.3	6961.45		112591	52514	13064.4	6093.41		117591	53411	13098.2	5949.34
30	374569	127295	25532.4	8677.02			275130	94755	26860	9250.6		241554	82019	28028.5	9516.99		244093	80652	27189	8983.65
31	998940	279598	68092.4	19058.7			656247	183549	64067.1	17919.2		643303	178288	74645	20687.5		632791	174797	70485.2	19470.3
32	1821819	479802	124184	32705.5			1148665	279351	112140	27272.1		1168801	294379	135621	34158		1194304	296948	133031	33076.4
33	1722365	460756	117404	31407.3			1059333	250873	103419	24491.9		1171472	298070	135931	34586.2		1208288	306923	134589	34187.5
34	824309	207909	56188.7	14172			484709	107800	47320.4	10524.1		599194	141560	69526.9	16425.8		616070	144924	68622.7	16142.8
35	202077	61584	13774.5	4197.85			120808	38639	11794.1	3772.19		150850	46853	17503.7	5436.54		158463	46372	17650.9	5165.28
36	53839	18158	3669.92	1237.73			35235	13866	3439.87	1353.69		41911	14743	4863.1	1710.69		43313	14493	4824.54	1614.34
37	13547	7366	923.426	502.101			11336	8519	1106.69	831.68		11909	7735	1381.85	897.523		12702	7658	1414.85	853.008
38	5025	4258	342.527	290.245			5648	5831	551.395	569.26		4897	4425	568.218	513.45		5686	4394	633.351	489.438
39	2981	3415	203.199	232.782			3930	4830	383.672	471.536		3481	3467	403.914	402.29		3820	4828	425.502	537.781
40	2085	2227	142.123	151.803			4881	3511	476.515	342.767		3095	2915	359.125	338.239		3976	3146	442.878	350.426
41	1241	1834	84.5923	125.014			1922	2925	187.638	285.558		1647	2142	191.108	248.545		2715	2484	302.418	276.687
42	615	867	41.9213	59.0987			1210	1736	118.128	169.48		960	1092	111.393	126.709		1361	1589	151.599	176.995
43	568	590	38.7175	40.2171			1023	1388	99.8719	135.506		669	633	77.6267	73.4495		1301	1306	144.916	145.473
44	209	273	14.2464	18.6089			649	1010	63.3596	98.6028		247	304	28.6604	35.2743		1248	1301	139.012	144.916
