# Supplementary material for: Different classes of small RNAs are essential for head regeneration in the planarian Dugesia japonica
Source: BMC Genomics. 2020 Dec 7;21:876. doi: 10.1186/s12864-020-07234-1 (PMC7722302; doi:10.1186/s12864-020-07234-1)
Supplement: Supplementary file 7 — Additional file 7: Supplemental_Table_S6. The sub-fraction of repeat derived sequence reads. [file 12864_2020_7234_MOESM7_ESM.xlsx]

## Sheet: Repeat annotation
	0h					24h					72h					120h
CLASS	sense	antisense	total	%	CLASS	sense	antisense	total	%	CLASS	sense	antisense	total	%	CLASS	sense	antisense	total	%
WMrepeat*	812708	807612	1.62032e+06	51.8004	WMrepeat	525641	520536	1.04618e+06	51.6514	WMrepeat	521373	517292	1.03867e+06	52.2609	WMrepeat	544317	541459	1.08578e+06	53.1984
DNA/Maverick	231436	458135	689571	22.0451	DNA/Maverick	144183	292778	436962	21.5735	DNA/Maverick	140650	287200	427850	21.5275	DNA/Maverick	143459	286169	429628	21.05
LTR/Gypsy	72764.2	253676	326440	10.436	LTR/Gypsy	51820	170608	222428	10.9816	LTR/Gypsy	47478.9	159305	206784	10.4044	LTR/Gypsy	49185.3	156108	205293	10.0585
DNA/TcMar-Mariner	25908.4	147476	173385	5.54297	DNA/TcMar-Mariner	15363	98166.3	113529	5.60512	DNA/TcMar-Mariner	15638.5	99728.4	115367	5.80474	DNA/TcMar-Mariner	15098.4	98934.4	114033	5.58712
LINE/Penelope	24568.8	31096	55664.8	1.77956	LINE/Penelope	16209.9	22939.2	39149	1.93285	LINE/Penelope	14957.6	19759.9	34717.5	1.74683	LINE/Penelope	15140.6	19769.3	34909.9	1.71044
DNA/hAT-Charlie	11192.4	21920.5	33112.9	1.05859	DNA/hAT-Charlie	6523.32	14788.3	21311.6	1.05219	DNA/hAT-Charlie	7124.89	13976.2	21101.1	1.06171	DNA/hAT-Charlie	7466.71	14456.4	21923.1	1.07414
LINE/R2-NeSL	8245.22	21528.8	29774.1	0.951853	LINE/R2-NeSL	5134.58	16476.9	21611.4	1.06699	LINE/R2-NeSL	5033.39	13486	18519.4	0.931813	LINE/R2-NeSL	4843.36	13801.9	18645.2	0.913536
DNA/hAT-hATx	7462.11	23011.5	30473.6	0.974217	DNA/hAT-hATx	3872.9	13705.1	17578	0.867852	DNA/hAT-hATx	4092.4	14444.4	18536.8	0.932689	DNA/hAT-hATx	4254.13	14806	19060.2	0.933867
Simple_repeat	13579.7	14125.4	27705.1	0.885712	Simple_repeat	9594.81	9783.29	19378.1	0.956727	Simple_repeat	7348.91	8380.54	15729.4	0.791435	Simple_repeat	8281.01	8929.82	17210.8	0.843257
LINE/R2	8080.68	11108.6	19189.3	0.613465	LINE/R2	4206.79	7319.08	11525.9	0.56905	LINE/R2	4884.11	6572.25	11456.4	0.576432	LINE/R2	4842.35	6722.38	11564.7	0.566622
rRNA	11143.1	3611.15	14754.3	0.471683	rRNA	6890.96	1424.46	8315.42	0.410545	rRNA	8249.91	2308.17	10558.1	0.531235	rRNA	12624.2	1899.92	14524.1	0.711621
DNA/TcMar-Tigger	6114.09	8881.17	14995.3	0.479387	DNA/TcMar-Tigger	3578.54	6031.28	9609.82	0.474452	DNA/TcMar-Tigger	3616.88	5795.78	9412.66	0.473602	DNA/TcMar-Tigger	3592.68	5872.36	9465.04	0.463746
DNA/MULE-MuDR	3435.38	11316.7	14752.1	0.471614	DNA/MULE-MuDR	1987.7	7605.19	9592.89	0.473616	DNA/MULE-MuDR	2039.56	7247.49	9287.05	0.467282	DNA/MULE-MuDR	1980.99	7593.23	9574.21	0.469096
DNA/TcMar-ISRm11	1470.08	12479	13949.1	0.445942	DNA/TcMar-ISRm11	656.981	7138.1	7795.08	0.384855	DNA/TcMar-ISRm11	850.598	8540.45	9391.05	0.472515	DNA/TcMar-ISRm11	839.771	8106.01	8945.78	0.438305
DNA/TcMar-Tc1	2279.41	10071.2	12350.6	0.394839	DNA/TcMar-Tc1	1132.87	6863.49	7996.37	0.394793	DNA/TcMar-Tc1	1264.25	7010.45	8274.71	0.416346	DNA/TcMar-Tc1	1238.5	7352.88	8591.39	0.420941
DNA/Merlin	2983.5	9032.88	12016.4	0.384154	DNA/Merlin	1674.99	4843.54	6518.53	0.32183	DNA/Merlin	1815.8	6033.32	7849.13	0.394932	DNA/Merlin	1790.19	5837.89	7628.08	0.373743
DNA/hAT-Tip100	2273.9	6167.66	8441.55	0.26987	DNA/hAT-Tip100	1697.69	3903.37	5601.06	0.276533	DNA/hAT-Tip100	1367.8	3708.33	5076.14	0.255408	DNA/hAT-Tip100	1459.45	3665.77	5125.22	0.251114
DNA/TcMar-Tc2	3138.16	5578.52	8716.68	0.278665	DNA/TcMar-Tc2	1793.89	3518.72	5312.62	0.262292	DNA/TcMar-Tc2	1600.83	3274.66	4875.49	0.245313	DNA/TcMar-Tc2	1594.16	3247.57	4841.74	0.237224
Low_complexity	2039.47	3309.09	5348.56	0.170989	Low_complexity	1502.39	2282.81	3785.2	0.186881	Low_complexity	1090.54	1968.78	3059.31	0.153931	Low_complexity	1222.55	2063.98	3286.53	0.161026
DNA/TcMar-Pogo	1158.85	4057.85	5216.7	0.166774	DNA/TcMar-Pogo	734.047	2339.85	3073.89	0.151763	DNA/TcMar-Pogo	645.915	2711.41	3357.33	0.168926	DNA/TcMar-Pogo	702.561	2973.54	3676.1	0.180113
DNA/PiggyBac	1104.85	3305.26	4410.11	0.140988	DNA/PiggyBac	754.522	2857.22	3611.74	0.178318	DNA/PiggyBac	618.048	2303.65	2921.7	0.147007	DNA/PiggyBac	630.7	2210.01	2840.71	0.139183
DNA/TcMar-Stowaway	1031.58	1154.94	2186.51	0.0699011	DNA/TcMar-Stowaway	601.286	1056.07	1657.36	0.0818265	DNA/TcMar-Stowaway	744.834	791.84	1536.67	0.0773185	DNA/TcMar-Stowaway	694.294	823.924	1518.22	0.0743862
LTR/Pao	312.301	1367.34	1679.64	0.0536968	LTR/Pao	235.457	579.659	815.116	0.0402436	LTR/Pao	204.826	690.139	894.965	0.0450306	LTR/Pao	178.392	611.282	789.673	0.0386906
DNA/hAT-hAT19	159.805	885.523	1045.33	0.0334183	DNA/hAT-hAT19	96.3092	612.127	708.436	0.0349766	DNA/hAT-hAT19	85.9391	626.594	712.534	0.0358515	DNA/hAT-hAT19	63.6603	633.177	696.838	0.0341421
DNA/hAT-Tag1	279.197	901.631	1180.83	0.0377501	DNA/hAT-Tag1	72.4459	522.166	594.612	0.029357	DNA/hAT-Tag1	143.066	507.527	650.593	0.0327349	DNA/hAT-Tag1	110.901	511.024	621.925	0.0304717
DNA/CMC-Chapaev-3	238.964	236.959	475.923	0.0152149	DNA/CMC-Chapaev-3	158.31	142.002	300.312	0.0148269	DNA/CMC-Chapaev-3	172.269	179.016	351.285	0.0176751	DNA/CMC-Chapaev-3	135.29	186.254	321.543	0.0157542
Other/DNA_virus	231.807	209.241	441.048	0.0141	Other/DNA_virus	112.265	102.923	215.189	0.0106242	Other/DNA_virus	131.933	184.662	316.595	0.0159296	Other/DNA_virus	169.537	123.33	292.867	0.0143492
LTR	84.3979	247.026	331.424	0.0105954	LTR	101.85	138.902	240.752	0.0118863	LTR	52.0389	118.666	170.704	0.00858907	LTR	45.9131	122.802	168.715	0.00826631
DNA/Zator	26.8778	26.669	53.5468	0.00171185	DNA/Zator	25.3448	7.97652	33.3213	0.00164513	DNA/Zator	10.4921	10.9697	21.4618	0.00107986	DNA/Zator	15.7083	10.0961	25.8044	0.0012643
DNA/hAT-Blackjack	3.84582	23.6534	27.4992	0.000879128	DNA/hAT-Blackjack	5.08046	23.497	28.5775	0.00141092	DNA/hAT-Blackjack	4.02867	12.5608	16.5895	0.000834709	DNA/hAT-Blackjack	0.65662	15.5248	16.1814	0.000792818
DNA/hAT-hATm	0.2	0.2	0.4	1.27877e-05	DNA/hAT-hATm	0	0	0	0	DNA/hAT-hATm	0	0.2	0.2	1.00631e-05	DNA/hAT-hATm	0	0	0	0
DNA	0.047619	0	0.047619	1.52234e-06	DNA	0	0	0	0	DNA	0	0	0	0	DNA	0	0	0	0
Unknown	0	0	0	0	Unknown	0	0.0272727	0.0272727	1.3465e-06	Unknown	0	0	0	0	Unknown	0	0	0	0
ARTEFACT	0	0	0	0	ARTEFACT	0	0	0	0	ARTEFACT	0	0	0	0	ARTEFACT	0	0	0	0
DNA/hAT			0	0	DNA/hAT			0	0	DNA/hAT			0	0	DNA/hAT			0	0
DNA/TcMar-Fot1	0	0	0	0	DNA/TcMar-Fot1	0	0	0	0	DNA/TcMar-Fot1	0	0	0	0	DNA/TcMar-Fot1	0	0	0	0
Satellite			0	0	Satellite			0	0	Satellite			0	0	Satellite			0	0
total	1.25546e+06	1.87255e+06	3.12801e+06		total	806363	1.21909e+06	2.02546e+06		total	793292	1.19417e+06	1.98746e+06		total	825978	1.21502e+06	2.04099e+06
without WindoMasker	442748	1.06494e+06	1.50769e+06		without WindoMasker	280722	698558	979280		without WindoMasker	271918	676877	948795		without WindoMasker	281661	673558	955219
* Orientation of WindowMasker repeats is unknown
