# Supplementary material for: Different classes of small RNAs are essential for head regeneration in the planarian Dugesia japonica
Source: BMC Genomics. 2020 Dec 7;21:876. doi: 10.1186/s12864-020-07234-1 (PMC7722302; doi:10.1186/s12864-020-07234-1)
Supplement: Supplementary file 8 — Additional file 8: Supplemental_Table_S7. The number of read pairs with 10 nt 5′ overlap. [file 12864_2020_7234_MOESM8_ESM.xlsx]

## Sheet: ping pong signature
Absolute number of read pairs with 10nt 5' overlap						% of read pairs					Z-score
5' overlap	0h	24h	72h	120h		0h	24h	72h	120h		0h	24h	72h	120h
1	150971	89426.4	56463.7	62943.9		0.312521	0.443765	0.228352	0.236683		-0.421181	-0.321908	-0.385088	-0.362949
2	222387	90962.2	89939.4	86400.9		0.460359	0.451387	0.363735	0.324887		-0.39025	-0.320605	-0.360869	-0.347624
3	335320	101327	117395	101628		0.694139	0.502823	0.474773	0.382142		-0.341338	-0.311806	-0.341005	-0.337676
4	492592	192946	169433	191189		1.0197	0.957468	0.685225	0.718914		-0.273221	-0.234033	-0.303356	-0.279161
5	542236	175430	185775	172173		1.12247	0.870544	0.751314	0.64741		-0.25172	-0.248903	-0.291533	-0.291585
6	622131	172022	215380	205260		1.28786	0.853634	0.871043	0.771823		-0.217117	-0.251795	-0.270114	-0.269968
7	547203	267709	248479	226417		1.13275	1.32847	1.0049	0.851378		-0.249569	-0.170569	-0.246167	-0.256145
8	1.56945e+06	804442	736493	691530		3.24889	3.99193	2.97854	2.60031		0.193179	0.285049	0.106905	0.0477339
9	1.87487e+06	1.11048e+06	1.2349e+06	1.33759e+06		3.88114	5.51062	4.99421	5.02963		0.32546	0.544841	0.467496	0.469833
10	1.55478e+07	7.9218e+06	9.17135e+06	1.02476e+07		32.1852	39.3108	37.091	38.5333		6.24736	6.32678	6.20942	6.29114
11	1.59626e+06	655770	676858	1.18235e+06		3.30439	3.25416	2.73736	4.44592		0.204791	0.158845	0.0637597	0.368412
12	1.00617e+06	467735	641921	555497		2.08285	2.32106	2.59607	2.08879		-0.0507857	-0.000772729	0.0384834	-0.0411421
13	1.21955e+06	475583	494773	486460		2.52456	2.36001	2.00097	1.8292		0.0416303	0.00588937	-0.0679764	-0.0862474
14	1.37889e+06	539283	607918	738204		2.85442	2.67611	2.45855	2.77581		0.110645	0.0599629	0.0138826	0.0782285
15	1.65979e+06	686344	755847	822089		3.43589	3.40588	3.05681	3.09124		0.232304	0.184799	0.120907	0.133034
16	1.21358e+06	524389	518006	511378		2.51221	2.6022	2.09493	1.9229		0.039047	0.0473197	-0.0511672	-0.069967
17	1.66128e+06	492469	1.38924e+06	1.30182e+06		3.43897	2.44381	5.61839	4.89514		0.232948	0.0202236	0.579159	0.446465
18	873207	341365	366796	370260		1.80761	1.69397	1.4834	1.39226		-0.108373	-0.108044	-0.160566	-0.162166
19	1.12444e+06	375740	498138	464802		2.32768	1.86455	2.01458	1.74776		0.000439426	-0.0788646	-0.0655417	-0.100398
20	1.04134e+06	389373	462676	460111		2.15566	1.93221	1.87116	1.73012		-0.0355512	-0.0672916	-0.0911982	-0.103463
21	1.00115e+06	344337	503312	447001		2.07245	1.70872	2.03551	1.68083		-0.0529606	-0.105521	-0.0617985	-0.112027
22	1.14618e+06	578197	576864	566112		2.37268	2.86922	2.33297	2.12871		0.00985444	0.0929961	-0.00858448	-0.0342071
23	1.95056e+06	394824	827754	914864		4.03781	1.95926	3.34762	3.44009		0.35824	-0.0626644	0.172932	0.193648
24	1.27571e+06	352429	568548	539776		2.64083	1.74888	2.29934	2.02968		0.0659576	-0.0986523	-0.0146008	-0.0514134
25	1.06664e+06	340900	397506	442995		2.20802	1.69167	1.6076	1.66576		-0.0245961	-0.108439	-0.138347	-0.114645
26	971356	304561	444305	429416		2.01078	1.51134	1.79687	1.6147		-0.0658633	-0.139287	-0.104489	-0.123517
27	954265	364667	427617	463229		1.9754	1.80961	1.72938	1.74184		-0.073266	-0.0882639	-0.116563	-0.101425
28	1.40388e+06	381049	863416	1.02482e+06		2.90615	1.8909	3.49185	3.85356		0.121468	-0.0743578	0.198732	0.265488
29	1.65836e+06	580478	654719	656817		3.43294	2.88054	2.64783	2.46978		0.231687	0.0949323	0.047743	0.0250544
30	1.09897e+06	338903	410097	459345		2.27495	1.68176	1.65852	1.72724		-0.0105937	-0.110135	-0.129238	-0.103963
31	767527	214791	284569	293211		1.58884	1.06587	1.15086	1.10254		-0.154144	-0.21549	-0.220057	-0.212506
32	260427	69075.8	107708	115355		0.539105	0.342779	0.435596	0.433759		-0.373775	-0.339183	-0.348013	-0.328707
33	67895.4	11288.2	19551	22925.1		0.140549	0.0560159	0.0790687	0.0862034		-0.457162	-0.388238	-0.411794	-0.389096
34	3704.38	1259.7	2184.44	1837.65		0.00766836	0.00625106	0.00883436	0.00690998		-0.484964	-0.396751	-0.424358	-0.402873
35	661.317	180.804	357.652	474.493		0.00136898	0.000897213	0.00144642	0.0017842		-0.486282	-0.397667	-0.42568	-0.403764
36	527.604	158.715	195.324	152.16		0.00109218	0.000787602	0.000789932	0.000572154		-0.48634	-0.397685	-0.425797	-0.403974
37	21.7637	7.37658	108.934	40.3642		4.50526e-05	3.66052e-05	0.000440552	0.000151778		-0.486559	-0.397814	-0.42586	-0.404047
38	12.5144	20.0346	27.6126	64.92		2.59059e-05	9.94186e-05	0.000111672	0.000244114		-0.486563	-0.397803	-0.425919	-0.404031
39	1.83254	2.36239	8.29222	8.82343		3.7935e-06	1.1723e-05	3.35356e-05	3.31781e-05		-0.486568	-0.397818	-0.425933	-0.404068
40	2.64741	0.422271	5.28551	4.71104		5.48034e-06	2.09546e-06	2.13758e-05	1.77146e-05		-0.486567	-0.39782	-0.425935	-0.40407
41	0.811999	0.123944	1.22429	1.12313		1.6809e-06	6.15056e-07	4.95131e-06	4.22321e-06		-0.486568	-0.39782	-0.425938	-0.404073
42	0	0.0285311	1	6.46634		0	1.41581e-07	4.04422e-06	2.43149e-05		-0.486569	-0.39782	-0.425938	-0.404069
43	0	0	4	0		0	0		0		-0.486569	-0.39782	-0.425939	-0.404074
