# Supplementary material for: Different classes of small RNAs are essential for head regeneration in the planarian Dugesia japonica
Source: BMC Genomics. 2020 Dec 7;21:876. doi: 10.1186/s12864-020-07234-1 (PMC7722302; doi:10.1186/s12864-020-07234-1)
Supplement: Supplementary file 9 — Additional file 9: Supplemental_Table_S8. The size of sequence reads that form ping-pong pairs. [file 12864_2020_7234_MOESM9_ESM.xlsx]

## Sheet: ping pong matrix
0h	18	19	20	21	22	23	24	25	26	27	28	29	30	31	32	33	34	35	36	37	38	39	40	41	42	43
18	2.16613	11.7388	10.2271	14.8879	11.1996	11.5654	5.6332	7.84142	2.82737	1.31718	2.39117	4.01966	6.80172	10.1749	68.7633	19.8389	11.8662	4.1208	1.15792	1.04545	0.0833333	0	0	0	0	0
19	11.7388	11.2643	49.6088	27.3198	15.4806	20.474	27.1123	29.2321	12.1735	21.6898	13.3626	25.2339	57.5124	65.5689	136.592	140.237	32.867	6.83355	3.59773	2.15272	2.9827	4.23407	9.68726	1.2474	0.993329	0.670978
20	10.2271	49.6088	51.7149	78.24	41.8538	43.1973	50.9925	63.2349	20.0445	55.7754	34.8003	74.2007	152.345	234.125	404.826	210.488	83.8109	26.8754	18.1981	3.94735	4.3576	5.22005	1.51042	0.897018	1.39385	0.5
21	14.8879	27.3198	78.24	18.8743	43.009	34.9521	28.9142	23.9322	34.9063	13.4438	9.3602	51.6997	89.628	102.673	103.938	212.542	102.19	47.9054	7.5207	4.72145	2.70395	1.00483	3.33738	0.989868	0.309997	0.314602
22	11.1996	15.4806	41.8538	43.009	33.41	37.7815	73.0571	132.001	41.1641	112.011	50.2735	88.4288	334.716	236.77	652.604	573.661	343.773	64.8235	9.71218	10.1659	13.0965	12.4676	9.30726	2.18136	2.74053	1.06273
23	11.5654	20.474	43.1973	34.9521	37.7815	46.8762	87.5624	163.061	48.4325	148.918	48.5495	120.791	311.668	294.611	831.615	1116.62	213.877	94.7507	46.6191	12.8437	13.8912	15.5002	8.38783	2.55913	3.65578	1.56843
24	5.6332	27.1123	50.9925	28.9142	73.0571	87.5624	81.9909	138.25	53.3052	104.242	57.5824	77.5011	301.279	284.215	807.68	472.858	90.5682	26.0057	8.52705	5.97469	7.08732	7.85497	2.68447	1.18708	1.89754	0.840202
25	7.84142	29.2321	63.2349	23.9322	132.001	163.061	138.25	170.941	80.9887	83.0274	40.8423	84.2118	317.63	191.755	591.956	1351.71	407.136	140.838	43.7475	8.89678	5.39861	4.09993	1.9342	0.784046	1.08768	0.681383
26	2.82737	12.1735	20.0445	34.9063	41.1641	48.4325	53.3052	80.9887	34.528	66.3316	28.0563	76.0814	182.138	204.994	484.338	790.956	129.879	72.7831	52.7934	8.99033	6.56154	7.45097	6.53942	1.10343	1.60751	0.690317
27	1.31718	21.6898	55.7754	13.4438	112.011	148.918	104.242	83.0274	66.3316	20.8799	71.6131	192.973	185.706	522.844	439.356	1572.38	296.844	59.1587	17.9279	6.5286	2.37275	0.291378	1.46415	0.368421	2.41628	0.608439
28	2.39117	13.3626	34.8003	9.3602	50.2735	48.5495	57.5824	40.8423	28.0563	71.6131	35.4091	125.249	120.777	232.771	375.132	1887.6	190.197	38.5375	7.37089	4.02183	1.89712	0.305075	1.13947	0.0736842	0.381579	0.121688
29	4.01966	25.2339	74.2007	51.6997	88.4288	120.791	77.5011	84.2118	76.0814	192.973	125.249	230.565	452.262	594.762	773.086	2683.04	778.062	126.602	30.8381	8.80188	2.93066	0.401747	1.63842	0.359739	2.54532	0.396355
30	6.80172	57.5124	152.345	89.628	334.716	311.668	301.279	317.63	182.138	185.706	120.777	452.262	778.311	1119.15	3843.29	8610.09	1115.65	510.885	53.6667	25.0359	9.64559	0.494833	1.45946	0.347573	1.72973	0
31	10.1749	65.5689	234.125	102.673	236.77	294.611	284.215	191.755	204.994	522.844	232.771	594.762	1119.15	1042.63	7700.14	3999.61	3512.28	518.378	124.149	3.57825	3.83245	2.75031	1.01755	0.814827	0.615315	0.289286
32	68.7633	136.592	404.826	103.938	652.604	831.615	807.68	591.956	484.338	439.356	375.132	773.086	3843.29	7700.14	6538.18	13214.2	8130.27	922.44	242.822	19.8435	9.33178	2.61639	1.65108	0.517965	0.847558	0.425691
33	19.8389	140.237	210.488	212.542	573.661	1116.62	472.858	1351.71	790.956	1572.38	1887.6	2683.04	8610.09	3999.61	13214.2	14529	6909.48	2650.01	117.581	7.21147	9.39439	11.3254	3.45121	1.83553	2.64035	0.913095
34	11.8662	32.867	83.8109	102.19	343.773	213.877	90.5682	407.136	129.879	296.844	190.197	778.062	1115.65	3512.28	8130.27	6909.48	2140.49	1347.95	29.9589	7.11095	2.63878	0.0833333	0	0.305556	0.0833333	0
35	4.1208	6.83355	26.8754	47.9054	64.8235	94.7507	26.0057	140.838	72.7831	59.1587	38.5375	126.602	510.885	518.378	922.44	2650.01	1347.95	297.928	40.5811	7.3201	2.04167	0.153333	0	0	0	0.0957143
36	1.15792	3.59773	18.1981	7.5207	9.71218	46.6191	8.52705	43.7475	52.7934	17.9279	7.37089	30.8381	53.6667	124.149	242.822	117.581	29.9589	40.5811	0.384121	0.0964007	0.557703	1.12932	3.73447	0.325	0.174539	0.129048
37	1.04545	2.15272	3.94735	4.72145	10.1659	12.8437	5.97469	8.89678	8.99033	6.5286	4.02183	8.80188	25.0359	3.57825	19.8435	7.21147	7.11095	7.3201	0.0964007	0	0	0	0	0	0	0
38	0.0833333	2.9827	4.3576	2.70395	13.0965	13.8912	7.08732	5.39861	6.56154	2.37275	1.89712	2.93066	9.64559	3.83245	9.33178	9.39439	2.63878	2.04167	0.557703	0	0	0	0	0	0	0
39	0	4.23407	5.22005	1.00483	12.4676	15.5002	7.85497	4.09993	7.45097	0.291378	0.305075	0.401747	0.494833	2.75031	2.61639	11.3254	0.0833333	0.153333	1.12932	0	0	0	0	0	0	0
40	0	9.68726	1.51042	3.33738	9.30726	8.38783	2.68447	1.9342	6.53942	1.46415	1.13947	1.63842	1.45946	1.01755	1.65108	3.45121	0	0	3.73447	0	0	0	0	0	0	0
41	0	1.2474	0.897018	0.989868	2.18136	2.55913	1.18708	0.784046	1.10343	0.368421	0.0736842	0.359739	0.347573	0.814827	0.517965	1.83553	0.305556	0	0.325	0	0	0	0	0	0	0
42	0	0.993329	1.39385	0.309997	2.74053	3.65578	1.89754	1.08768	1.60751	2.41628	0.381579	2.54532	1.72973	0.615315	0.847558	2.64035	0.0833333	0	0.174539	0	0	0	0	0	0	0
43	0	0.670978	0.5	0.314602	1.06273	1.56843	0.840202	0.681383	0.690317	0.608439	0.121688	0.396355	0	0.289286	0.425691	0.913095	0	0.0957143	0.129048	0	0	0	0	0	0	0
24h	18	19	20	21	22	23	24	25	26	27	28	29	30	31	32	33	34	35	36	37	38	39	40	41	42	43
18	1.82996	4.475	8.77619	18.8475	3.43601	5.50908	1.40158	0.856956	5.28751	6.17203	1.77467	0.367292	5.78425	4.75506	13.088	25.6685	1.26517	0.130435	0.173913	0.0434783	0	0	0	0	0.00219411	0
19	4.475	27.9105	31.5097	23.375	22.0546	16.5852	10.4595	12.6503	4.25353	20.8356	32.1044	38.6663	53.9983	103.185	700.154	122.814	43.3115	50.6457	62.4299	28.0888	4.68441	2.30661	2.07003	1.01849	0.82337	0.628217
20	8.77619	31.5097	52.822	28.426	17.7969	35.7901	13.2315	19.395	7.53913	22.787	28.3612	60.7238	73.5973	132.027	140.887	139.111	64.0974	28.735	12.0367	5.88037	3.08929	2.97888	2.03737	0.586459	0.448908	0.497708
21	18.8475	23.375	28.426	40.9298	16.3058	19.5719	17.951	14.67	9.4568	42.5408	23.0957	50.8599	83.7841	165.636	211.803	317.389	114.664	10.0715	2.43352	1.54358	0.151153	0.236362	0.335384	0.17213	0.0590611	0
22	3.43601	22.0546	17.7969	16.3058	31.6233	31.9932	18.9495	26.201	24.6274	46.8424	66.1231	74.6704	106.552	203.019	723.085	137.98	48.458	42.6636	51.7999	28.7692	5.72394	3.14329	3.21776	1.52606	1.11915	0.660604
23	5.50908	16.5852	35.7901	19.5719	31.9932	13.8638	15.9496	24.9795	10.6785	41.5547	41.092	76.793	124.186	149.269	1811.59	784.326	83.3898	41.0449	23.5178	13.7736	4.82978	2.43078	1.8591	0.683534	0.613086	0.358811
24	1.40158	10.4595	13.2315	17.951	18.9495	15.9496	10.79	14.0252	5.79933	105.705	119.241	63.223	283.548	121.956	2902.95	1262.58	103.101	32.7252	10.1461	6.89565	4.38456	1.4508	0.468245	0.244478	0.18096	0.0454163
25	0.856956	12.6503	19.395	14.67	26.201	24.9795	14.0252	9.47963	11.3796	46.0604	34.7369	25.4881	122.212	91.794	288.828	87.2177	19.7308	7.23765	10.1143	6.1454	0.973254	0.480254	0.85625	0.307927	0.230768	0.0454163
26	5.28751	4.25353	7.53913	9.4568	24.6274	10.6785	5.79933	11.3796	7.41435	50.9472	25.6926	23.304	101.895	102.368	222.744	261.051	25.09	8.57024	11.83	7.22347	1.56854	0.854879	0.976382	0.407206	0.254109	0.135014
27	6.17203	20.8356	22.787	42.5408	46.8424	41.5547	105.705	46.0604	50.9472	84.9572	53.308	151.716	287.288	382.558	1211.82	503.757	235.209	40.5375	18.02	11.4756	3.35422	2.24333	2.10723	0.699077	0.574093	0.447272
28	1.77467	32.1044	28.3612	23.0957	66.1231	41.092	119.241	34.7369	25.6926	53.308	75.698	151.776	264.991	334.913	1244.1	324.16	104.374	29.461	16.8001	10.3634	1.5295	0.709428	0.765936	0.368421	0.376743	0.149251
29	0.367292	38.6663	60.7238	50.8599	74.6704	76.793	63.223	25.4881	23.304	151.716	151.776	76.2622	346.879	376.736	426.878	362.559	249.628	23.2973	13.6682	7.38822	1.03101	0.890027	0.640771	0.304762	0.72653	0.467018
30	5.78425	53.9983	73.5973	83.7841	106.552	124.186	283.548	122.212	101.895	287.288	264.991	346.879	1810.18	1249.74	12221.1	2681.78	924.347	189.448	17.3911	3.52647	4.10282	2.13555	1.42593	0.0952381	0.566237	0.511184
31	4.75506	103.185	132.027	165.636	203.019	149.269	121.956	91.794	102.368	382.558	334.913	376.736	1249.74	973.075	5076.77	1337.69	1595.08	224.556	17.3275	2.52578	0.982447	3.44168	1.07801	0.100358	2.38024	2.38816
32	13.088	700.154	140.887	211.803	723.085	1811.59	2902.95	288.828	222.744	1211.82	1244.1	426.878	12221.1	5076.77	2913.95	7598.5	2565.76	350.39	29.5786	9.04325	21.6733	13.4172	0.267224	0.141364	6.54553	6.54553
33	25.6685	122.814	139.111	317.389	137.98	784.326	1262.58	87.2177	261.051	503.757	324.16	362.559	2681.78	1337.69	7598.5	3210.93	1120.66	215.683	7.98698	1.51156	1.57748	5.9014	0.0310345	0.0526316	6.43081	5.9014
34	1.26517	43.3115	64.0974	114.664	48.458	83.3898	103.101	19.7308	25.09	235.209	104.374	249.628	924.347	1595.08	2565.76	1120.66	1155.2	204.253	4.55146	0.798033	2.47895	0.221474	0	0.12164	0	0
35	0.130435	50.6457	28.735	10.0715	42.6636	41.0449	32.7252	7.23765	8.57024	40.5375	29.461	23.2973	189.448	224.556	350.39	215.683	204.253	15.4727	2.93681	0.206838	0.0789474	0.072619	0	0	0	0
36	0.173913	62.4299	12.0367	2.43352	51.7999	23.5178	10.1461	10.1143	11.83	18.02	16.8001	13.6682	17.3911	17.3275	29.5786	7.98698	4.55146	2.93681	0.220117	0.0789474	0.0789474	0.0263158	0	0.0555556	0	0
37	0.0434783	28.0888	5.88037	1.54358	28.7692	13.7736	6.89565	6.1454	7.22347	11.4756	10.3634	7.38822	3.52647	2.52578	9.04325	1.51156	0.798033	0.206838	0.0789474	0	0.0789474	0	0	0	0	0
38	0	4.68441	3.08929	0.151153	5.72394	4.82978	4.38456	0.973254	1.56854	3.35422	1.5295	1.03101	4.10282	0.982447	21.6733	1.57748	2.47895	0.0789474	0.0789474	0.0789474	0	0.0263158	0	0	0	0
39	0	2.30661	2.97888	0.236362	3.14329	2.43078	1.4508	0.480254	0.854879	2.24333	0.709428	0.890027	2.13555	3.44168	13.4172	5.9014	0.221474	0.072619	0.0263158	0	0.0263158	0	0	0	0	0
40	0	2.07003	2.03737	0.335384	3.21776	1.8591	0.468245	0.85625	0.976382	2.10723	0.765936	0.640771	1.42593	1.07801	0.267224	0.0310345	0	0	0	0	0	0	0	0	0	0
41	0	1.01849	0.586459	0.17213	1.52606	0.683534	0.244478	0.307927	0.407206	0.699077	0.368421	0.304762	0.0952381	0.100358	0.141364	0.0526316	0.12164	0	0.0555556	0	0	0	0	0	0	0
42	0.00219411	0.82337	0.448908	0.0590611	1.11915	0.613086	0.18096	0.230768	0.254109	0.574093	0.376743	0.72653	0.566237	2.38024	6.54553	6.43081	0	0	0	0	0	0	0	0	0	0
43	0	0.628217	0.497708	0	0.660604	0.358811	0.0454163	0.0454163	0.135014	0.447272	0.149251	0.467018	0.511184	2.38816	6.54553	5.9014	0	0	0	0	0	0	0	0	0	0
72h	18	19	20	21	22	23	24	25	26	27	28	29	30	31	32	33	34	35	36	37	38	39	40	41	42	43
18	1.00714	0.759752	0.580197	4.9853	1.06148	0.446089	0.590088	0.786337	1.3549	0.205556	0.0894192	0.56737	1.12944	4.12203	13.6267	0.75371	0.977508	0.210113	0.0357298	0.00229083	0.280836	1.19079	0.500767	0.000767018	0	0.0384615
19	0.759752	9.91753	2.11409	3.01709	0.883214	1.08751	1.81897	0.891966	1.6305	8.20906	0.847284	21.23	15.0525	84.8659	27.1674	26.7639	11.1642	4.20095	4.84048	1.4631	0.431548	0.0906298	0.047619	0.171429	0	0.044335
20	0.580197	2.11409	1.99668	2.40843	6.71498	1.0831	0.201282	1.63157	1.43747	0.873692	2.70266	1.53712	0.976906	19.2485	18.0837	13.0895	10.4661	4.59547	0.272463	0.325027	0.177144	0.68157	1.93417	0.284881	0.0752688	0.0375
21	4.9853	3.01709	2.40843	3.72934	4.45268	1.20685	4.76349	5.23737	3.66336	2.5627	3.68551	20.1707	13.4706	32.3588	26.0138	114.4	5.75954	2.06922	0.449755	0.349142	0.0222222	0	0.0219436	0	0.0222222	0
22	1.06148	0.883214	6.71498	4.45268	10.9669	2.10207	5.1197	17.8592	11.9771	16.003	8.81577	11.8004	34.6257	23.9721	116.463	26.4588	30.6574	8.88223	2.52526	1.87291	2.37119	4.41176	2.32862	0.705343	0.913259	0.204545
23	0.446089	1.08751	1.0831	1.20685	2.10207	3.30906	3.51068	6.4324	5.19132	16.0283	9.26026	35.2003	32.5561	65.1243	97.4827	210.008	18.8322	15.7822	11.0264	1.26148	1.34476	2.22798	1.19731	0.330916	0.479233	0.102273
24	0.590088	1.81897	0.201282	4.76349	5.1197	3.51068	2.75453	5.8444	12.0825	22.5066	11.5491	19.5131	48.968	70.4527	138.647	85.0438	54.8901	24.5036	1.5288	1.43705	0.262327	0.1475	0.0307692	1.35833	0	0
25	0.786337	0.891966	1.63157	5.23737	17.8592	6.4324	5.8444	17.2256	20.5753	12.0712	4.00475	13.0834	40.8342	41.1485	93.7363	258.222	29.7359	5.71137	0.921729	0.888561	1.32079	2.34389	1.36088	0.355129	0.48704	0.109756
26	1.3549	1.6305	1.43747	3.66336	11.9771	5.19132	12.0825	20.5753	8.81231	24.0817	8.43624	19.3807	50.5165	76.5171	141.565	157.736	62.1325	17.6053	14.3874	4.36747	4.09006	7.68034	6.41493	1.51524	1.48726	0.375304
27	0.205556	8.20906	0.873692	2.5627	16.003	16.0283	22.5066	12.0712	24.0817	18.6736	6.23222	67.2907	81.6992	234.498	170.277	630.351	61.8984	8.55124	4.14272	1.06149	0.259455	0.561848	0.125455	0.0454545	0.18756	0.0871212
28	0.0894192	0.847284	2.70266	3.68551	8.81577	9.26026	11.5491	4.00475	8.43624	6.23222	4.81783	34.6715	48.1601	131.6	110.093	462.275	207.542	15.7622	10.89	2.41539	0.419069	0.0750849	0.0263158	0.0947368	0.0998988	0.160865
29	0.56737	21.23	1.53712	20.1707	11.8004	35.2003	19.5131	13.0834	19.3807	67.2907	34.6715	182.399	213.478	451.717	429.024	1128.14	392.978	23.7164	14.4093	2.17853	0.384902	0.21166	0.376812	0.42029	0.241323	0
30	1.12944	15.0525	0.976906	13.4706	34.6257	32.5561	48.968	40.8342	50.5165	81.6992	48.1601	213.478	260.749	474.1	2261.6	2038.18	187.747	73.722	7.0384	1.49278	0.980569	0.119172	0.225296	0.159438	0.480732	0.0714286
31	4.12203	84.8659	19.2485	32.3588	23.9721	65.1243	70.4527	41.1485	76.5171	234.498	131.6	451.717	474.1	621.32	5457.98	1571.23	1987.55	265.234	104.573	15.5791	6.10832	8.6875	4.82395	1.35369	1.65322	0.420455
32	13.6267	27.1674	18.0837	26.0138	116.463	97.4827	138.647	93.7363	141.565	170.277	110.093	429.024	2261.6	5457.98	2867.04	2788.37	2787.45	145.315	144.194	15.8347	1.93361	2.99108	1.43465	0.453611	1.2144	0.208333
33	0.75371	26.7639	13.0895	114.4	26.4588	210.008	85.0438	258.222	157.736	630.351	462.275	1128.14	2038.18	1571.23	2788.37	4923.23	2043.72	1190.98	88.9882	10.9303	0.167507	0.173217	0.0952381	0	0.12834	0.0833333
34	0.977508	11.1642	10.4661	5.75954	30.6574	18.8322	54.8901	29.7359	62.1325	61.8984	207.542	392.978	187.747	1987.55	2787.45	2043.72	2512.66	281.515	74.7702	12.9252	1.27407	0.625	0.0512091	0	0.0240741	0.0833333
35	0.210113	4.20095	4.59547	2.06922	8.88223	15.7822	24.5036	5.71137	17.6053	8.55124	15.7622	23.7164	73.722	265.234	145.315	1190.98	281.515	115.323	6.22022	4.03	2.5	1.08607	0	0	0	0
36	0.0357298	4.84048	0.272463	0.449755	2.52526	11.0264	1.5288	0.921729	14.3874	4.14272	10.89	14.4093	7.0384	104.573	144.194	88.9882	74.7702	6.22022	0.463585	0	0	0	0	0	0	0
37	0.00229083	1.4631	0.325027	0.349142	1.87291	1.26148	1.43705	0.888561	4.36747	1.06149	2.41539	2.17853	1.49278	15.5791	15.8347	10.9303	12.9252	4.03	0	0	0	0	0	0	0	0
38	0.280836	0.431548	0.177144	0.0222222	2.37119	1.34476	0.262327	1.32079	4.09006	0.259455	0.419069	0.384902	0.980569	6.10832	1.93361	0.167507	1.27407	2.5	0	0	0	0	0	0	0	0
39	1.19079	0.0906298	0.68157	0	4.41176	2.22798	0.1475	2.34389	7.68034	0.561848	0.0750849	0.21166	0.119172	8.6875	2.99108	0.173217	0.625	1.08607	0	0	0	0	0	0.0140351	0	0
40	0.500767	0.047619	1.93417	0.0219436	2.32862	1.19731	0.0307692	1.36088	6.41493	0.125455	0.0263158	0.376812	0.225296	4.82395	1.43465	0.0952381	0.0512091	0	0	0	0	0	0	0	0	0
41	0.000767018	0.171429	0.284881	0	0.705343	0.330916	1.35833	0.355129	1.51524	0.0454545	0.0947368	0.42029	0.159438	1.35369	0.453611	0	0	0	0	0	0	0.0140351	0	0	0	0
42	0	0	0.0752688	0.0222222	0.913259	0.479233	0	0.48704	1.48726	0.18756	0.0998988	0.241323	0.480732	1.65322	1.2144	0.12834	0.0240741	0	0	0	0	0	0	0	0	0
43	0.0384615	0.044335	0.0375	0	0.204545	0.102273	0	0.109756	0.375304	0.0871212	0.160865	0	0.0714286	0.420455	0.208333	0.0833333	0.0833333	0	0	0	0	0	0	0	0	0
120h	18	19	20	21	22	23	24	25	26	27	28	29	30	31	32	33	34	35	36	37	38	39	40	41	42	43
18	0.4	1.62196	2.97169	6.80108	1.48566	0.453719	0.782633	0.792323	0.235242	0.833527	0.533302	0.190476	0.562219	6.06044	1.09335	0.414622	0.310977	1.16527	0.166667	0.0104167	3.77778	1.33333	0	0	0	0
19	1.62196	2.10376	8.92843	11.347	1.91557	0.704536	1.52853	1.16478	1.11899	1.62216	2.51395	2.16547	2.02563	7.27212	17.666	28.514	14.8754	3.68254	1.46993	0.785391	0.271927	0.187863	0.112202	0.0608466	0.0266667	0
20	2.97169	8.92843	2.77611	11.2047	8.98044	9.63219	6.49128	13.9878	6.43363	18.2243	11.1899	20.0535	46.8484	40.2672	137.023	148.056	29.2393	3.00263	2.73788	1.90231	3.28764	4.24316	2.37652	1.11622	1.13361	0.771143
21	6.80108	11.347	11.2047	2.72155	5.54862	6.89277	6.13313	4.4123	4.02741	1.23804	6.8324	15.4105	9.46813	43.7441	42.8677	58.8691	8.67186	6.29691	0.899195	0	0.04	0.04	0	0.04	0	0
22	1.48566	1.91557	8.98044	5.54862	8.38565	4.6905	17.3545	7.38604	4.73782	16.3933	11.6366	49.1655	36.4146	81.2852	365.487	129.493	24.8777	13.3755	2.93934	2.189	2.58607	4.55101	7.33795	1.59175	1.08537	0.655476
23	0.453719	0.704536	9.63219	6.89277	4.6905	3.61801	5.38581	13.8666	6.86771	14.5609	16.1591	26.0528	47.3605	35.736	147.887	317.549	50.9045	29.4366	6.42735	4.69685	4.02861	5.08013	3.00249	1.23455	1.25271	0.655269
24	0.782633	1.52853	6.49128	6.13313	17.3545	5.38581	6.17637	16.2526	5.61181	21.4075	5.70301	21.3695	93.4504	64.0328	157.439	181.706	49.8927	26.778	2.5667	1.05011	2.34472	2.36496	1.32742	0.645289	0.694009	0.375595
25	0.792323	1.16478	13.9878	4.4123	7.38604	13.8666	16.2526	29.3027	10.0211	26.1406	7.42433	22.0434	68.916	64.6704	241.245	278.934	54.5728	7.00144	3.08458	2.4467	4.52096	6.68593	3.79124	1.73638	1.98643	1.02212
26	0.235242	1.11899	6.43363	4.02741	4.73782	6.86771	5.61181	10.0211	3.43224	10.6526	11.4513	17.7336	42.2392	52.4633	117.628	240.705	43.6356	6.0817	2.30233	1.19154	1.84094	2.29996	1.30419	0.638982	0.802805	0.351608
27	0.833527	1.62216	18.2243	1.23804	16.3933	14.5609	21.4075	26.1406	10.6526	55.313	8.77166	74.5453	77.3676	131.861	369.077	673.028	126.521	32.4977	6.8991	1.20602	1.44238	0.303066	0.169468	0.0717703	0.165789	0.0909091
28	0.533302	2.51395	11.1899	6.8324	11.6366	16.1591	5.70301	7.42433	11.4513	8.77166	27.3609	59.2149	91.5659	103.892	376.303	792.53	96.7036	20.7829	5.16359	1.36082	0.393562	0.365566	0.169468	0.0717703	0.213405	0.0909091
29	0.190476	2.16547	20.0535	15.4105	49.1655	26.0528	21.3695	22.0434	17.7336	74.5453	59.2149	107.124	257.687	431.625	518.247	1024.34	115.533	25.943	13.2593	1.97853	0.641131	0	0	0.0416667	0.193954	0
30	0.562219	2.02563	46.8484	9.46813	36.4146	47.3605	93.4504	68.916	42.2392	77.3676	91.5659	257.687	385.915	400.762	2876.66	1591.23	351.748	192.339	21.9773	2.43909	5.71466	0.249119	0.142857	0.139292	0.451498	0
31	6.06044	7.27212	40.2672	43.7441	81.2852	35.736	64.0328	64.6704	52.4633	131.861	103.892	431.625	400.762	511.504	2992.59	2264.25	1773.36	204.179	50.0917	38.4398	10.4196	0.298214	0.05	0.274599	0.294595	0.1
32	1.09335	17.666	137.023	42.8677	365.487	147.887	157.439	241.245	117.628	369.077	376.303	518.247	2876.66	2992.59	3331.99	13643.1	3711.24	538.73	96.8063	103.502	55.328	12.548	3.55539	1.62426	2.28381	0.800885
33	0.414622	28.514	148.056	58.8691	129.493	317.549	181.706	278.934	240.705	673.028	792.53	1024.34	1591.23	2264.25	13643.1	7545.96	3648.22	275.85	80.3677	28.0083	49.5148	0.897577	0.5	0.047619	0.0666667	0
34	0.310977	14.8754	29.2393	8.67186	24.8777	50.9045	49.8927	54.5728	43.6356	126.521	96.7036	115.533	351.748	1773.36	3711.24	3648.22	1263	520.522	48.9379	19.0057	21.661	1.13384	0.5	0.194444	0.0240741	0.142857
35	1.16527	3.68254	3.00263	6.29691	13.3755	29.4366	26.778	7.00144	6.0817	32.4977	20.7829	25.943	192.339	204.179	538.73	275.85	520.522	41.3323	15.7244	10.3222	5.43407	0.0311111	0	0	0	0
36	0.166667	1.46993	2.73788	0.899195	2.93934	6.42735	2.5667	3.08458	2.30233	6.8991	5.16359	13.2593	21.9773	50.0917	96.8063	80.3677	48.9379	15.7244	2.5417	0	0.847285	0	0	0	0	0.09
37	0.0104167	0.785391	1.90231	0	2.189	4.69685	1.05011	2.4467	1.19154	1.20602	1.36082	1.97853	2.43909	38.4398	103.502	28.0083	19.0057	10.3222	0	0	0	0	0	0	0	0
38	3.77778	0.271927	3.28764	0.04	2.58607	4.02861	2.34472	4.52096	1.84094	1.44238	0.393562	0.641131	5.71466	10.4196	55.328	49.5148	21.661	5.43407	0.847285	0	0	0	0	0	0	0
39	1.33333	0.187863	4.24316	0.04	4.55101	5.08013	2.36496	6.68593	2.29996	0.303066	0.365566	0	0.249119	0.298214	12.548	0.897577	1.13384	0.0311111	0	0	0	0	0	0	0	0
40	0	0.112202	2.37652	0	7.33795	3.00249	1.32742	3.79124	1.30419	0.169468	0.169468	0	0.142857	0.05	3.55539	0.5	0.5	0	0	0	0	0	0	0	0	0
41	0	0.0608466	1.11622	0.04	1.59175	1.23455	0.645289	1.73638	0.638982	0.0717703	0.0717703	0.0416667	0.139292	0.274599	1.62426	0.047619	0.194444	0	0	0	0	0	0	0	0	0
42	0	0.0266667	1.13361	0	1.08537	1.25271	0.694009	1.98643	0.802805	0.165789	0.213405	0.193954	0.451498	0.294595	2.28381	0.0666667	0.0240741	0	0	0	0	0	0	0	0	0
43	0	0	0.771143	0	0.655476	0.655269	0.375595	1.02212	0.351608	0.0909091	0.0909091	0	0	0.1	0.800885	0	0.142857	0	0.09	0	0	0	0	0	0	0
