# Supplementary material for: Different classes of small RNAs are essential for head regeneration in the planarian Dugesia japonica
Source: BMC Genomics. 2020 Dec 7;21:876. doi: 10.1186/s12864-020-07234-1 (PMC7722302; doi:10.1186/s12864-020-07234-1)
Supplement: Supplementary file 10 — Additional file 10: Supplemental_Table_S9. The genomic piRNA clusters. [file 12864_2020_7234_MOESM10_ESM.xlsx]

## Sheet: piRNA clusters
					absolute read counts				per million (putative) piRNA reads
id	scaffold	start	end	size	0h	24h	72h	120h	0h	24h	72h	120h	avg
150	DjScaffold3248	21105	29950	8846	27850.5	8717.28	8189.5	5895.82	2996.11	1408.68	1398.19	977.815	1695.2
119	DjScaffold25150	7350	12858	5509	20633.2	5752.14	4884.58	3735.05	2219.68	929.523	833.943	619.454	1150.65
209	DjScaffold43598	51	5746	5696	14861.8	6939.89	3593.59	2822.33	1598.8	1121.46	613.533	468.08	950.469
263	DjScaffold7004	3682	6253	2572	14861.8	6939.85	3593.15	2822.74	1598.81	1121.45	613.457	468.147	950.466
96	DjScaffold20869	20058	26645	6588	11892.6	5078.39	3807.4	2626.72	1279.39	820.648	650.037	435.639	796.428
33	DjScaffold14651	124	1251	1128	15531.9	2921.78	2855.58	2488.34	1670.9	472.149	487.533	412.689	760.817
36	DjScaffold15359	30079	38730	8652	12018.1	4949.31	3124.86	2150	1292.88	799.789	533.506	356.575	745.688
3	DjScaffold102699	154	5317	5164	11322.4	3742.26	2784.81	2132.68	1218.04	604.735	475.45	353.702	662.981
4	DjScaffold1035	35284	42950	7667	9613.69	4032.31	3106.53	2018.09	1034.22	651.605	530.377	334.697	637.726
207	DjScaffold4332	64233	68129	3897	8678.31	5935.99	2050.48	1670.32	933.597	959.232	350.077	277.02	629.982
99	DjScaffold21186	6281	13448	7168	9707.15	2957.77	1485.36	1029.11	1044.28	477.964	253.595	170.677	486.628
173	DjScaffold37431	15070	18560	3491	7935.74	2588.38	1896.76	1561.9	853.712	418.272	323.833	259.039	463.714
192	DjScaffold41237	34383	41550	7168	6088.22	3163.36	1946.59	1678.3	654.959	511.186	332.34	278.343	444.207
27	DjScaffold140807	14032	21467	7436	6030.58	3215.19	1917.9	1668.25	648.759	519.562	327.443	276.677	443.11
242	DjScaffold5207	18476	26865	8390	8610.15	1780.24	1815.88	1287.07	926.264	287.68	310.025	213.458	434.357
17	DjScaffold12549	53476	59964	6489	6147.61	3675.25	1426.35	1082.08	661.349	593.907	243.52	179.462	419.559
2	DjScaffold10188	76386	84911	8526	6899.01	2422.3	1833.59	1314.2	742.183	391.434	313.049	217.958	416.156
234	DjScaffold50310	8014	25020	17007	5302.77	2585.32	1950.43	1572.77	570.462	417.778	332.996	260.843	395.52
196	DjScaffold416	103004	112000	8997	5657.83	2390.98	1706.88	1410.04	608.659	386.372	291.415	233.854	380.075
75	DjScaffold18773	19005	28866	9862	5598.38	2370.48	1676.55	1402.25	602.264	383.061	286.237	232.562	376.031
185	DjScaffold39948	2745	7597	4853	6035.89	2495.41	1400.37	1181.93	649.33	403.248	239.086	196.022	371.921
90	DjScaffold20167	8729	17226	8498	5288.46	2131.85	1587.48	1281.89	568.923	344.499	271.03	212.599	349.263
142	DjScaffold30946	11717	18925	7209	5976.17	1998.93	1510.26	1030.64	642.906	323.019	257.846	170.93	348.675
69	DjScaffold18074	3002	11942	8941	5719.08	2109.35	1437.97	1159	615.248	340.863	245.504	192.218	348.458
158	DjScaffold3374	152649	156603	3955	6225.2	1948.08	1391.24	940.948	669.696	314.802	237.527	156.055	344.52
218	DjScaffold46268	1001	7714	6714	5079.95	1776.31	1454.77	1257.74	546.492	287.045	248.373	208.594	322.626
29	DjScaffold141453	18363	20081	1719	4555.57	2138.93	1488.24	1116.48	490.08	345.643	254.087	185.167	318.744
159	DjScaffold3402	48015	57002	8988	4998.48	1734.01	1425.02	1134.83	537.727	280.21	243.294	188.21	312.36
266	DjScaffold75872	10433	19851	9419	4272.12	2699.35	1162.32	868.722	459.587	436.205	198.443	144.077	309.578
183	DjScaffold39664	5167	13188	8022	4873.89	1768.44	1238.27	1044.56	524.324	285.774	211.41	173.239	298.687
11	DjScaffold11320	219	5254	5036	5341.42	1281.5	1251.41	1196.3	574.621	207.085	213.654	198.405	298.441
248	DjScaffold53835	45	3878	3834	4595.35	2102.71	1134.2	995.703	494.359	339.79	193.642	165.136	298.232
114	DjScaffold23964	59	2601	2543	4254.53	2503.3	984.714	732.961	457.695	404.524	168.12	121.561	287.975
262	DjScaffold68940	207	6541	6335	5387.62	784.209	1594.98	1001.04	579.59	126.725	272.31	166.021	286.162
177	DjScaffold38611	545	6399	5855	5048.22	1167.04	1265.31	1002.43	543.079	188.588	216.025	166.252	278.486
117	DjScaffold2458	21198	23985	2788	5098.11	1361.38	1259.82	763.21	548.445	219.994	215.089	126.578	277.526
236	DjScaffold5083	45012	53932	8921	4463.07	1316.31	1292.75	1014.95	480.129	212.711	220.711	168.329	270.47
203	DjScaffold42772	44224	52690	8467	3712.3	1944.06	1146.49	985.579	399.362	314.152	195.74	163.457	268.178
22	DjScaffold130585	3409	9367	5959	4255.68	1763.13	1130.73	810.499	457.818	284.914	193.049	134.42	267.55
229	DjScaffold48058	34105	37273	3169	4065.15	1697.57	1131.73	925.319	437.322	274.321	193.22	153.463	264.582
77	DjScaffold18890	54057	62844	8788	4625.58	1366.08	1099.92	842.392	497.611	220.754	187.789	139.71	261.466
160	DjScaffold34324	4	2083	2080	4526.48	355.48	1699.51	1162.57	486.951	57.4442	290.158	192.811	256.841
118	DjScaffold2496	31081	39995	8915	3951.87	1360.51	1226.16	884.816	425.135	219.852	209.342	146.746	250.269
78	DjScaffold19095	16243	24924	8682	4466.01	1243.48	1038.86	828.312	480.446	200.941	177.364	137.375	249.031
71	DjScaffold183371	387	3023	2637	4394.5	326.248	1633.79	1108.27	472.752	52.7204	278.937	183.805	247.054
197	DjScaffold41844	8406	9735	1330	3839.9	1398.34	1095.24	961.287	413.09	225.967	186.99	159.428	246.369
201	DjScaffold42220	24227	29613	5387	4894.44	494.37	1155.32	1006.45	526.535	79.8883	197.247	166.919	242.647
162	DjScaffold34731	5128	10271	5144	3774.79	1315.39	1098.3	963.044	406.085	212.562	187.512	159.72	241.47
103	DjScaffold22319	2	6005	6004	4845.95	456.106	1135.46	988.9	521.319	73.705	193.857	164.008	238.222
80	DjScaffold1919	56137	62817	6681	3765.77	1394.39	1026.06	740.621	405.114	225.328	175.179	122.831	232.113
83	DjScaffold1953	27618	29269	1652	3750.34	941.258	1188.66	952.223	403.454	152.104	202.94	157.925	229.106
205	DjScaffold4332	10127	23580	13454	3144.96	1904.54	907.196	695.191	338.329	307.766	154.885	115.297	229.069
244	DjScaffold52213	48014	56939	8926	3431.67	1650.73	864.288	799.73	369.173	266.751	147.56	132.634	229.03
63	DjScaffold174805	184	2511	2328	3530.42	1156.78	1190.87	878.265	379.796	186.931	203.317	145.659	228.926
230	DjScaffold48374	66091	72703	6613	3331.12	1270.45	1128.98	747.325	358.356	205.3	192.751	123.943	220.088
191	DjScaffold41142	36012	48015	12004	3674.57	1012.81	1002.26	880.487	395.304	163.667	171.116	146.028	219.029
175	DjScaffold37874	14073	19885	5813	3290.63	1227.88	1039.09	783.936	354	198.421	177.404	130.015	214.96
70	DjScaffold180891	14687	15742	1056	2586.58	1968.15	768.039	672.848	278.26	318.045	131.127	111.591	209.756
176	DjScaffold38450	34156	36814	2659	3377.96	1277.47	827.234	715.926	363.395	206.435	141.233	118.735	207.45
224	DjScaffold46919	76	6990	6915	3808.73	932.914	872.774	705.176	409.737	150.755	149.009	116.953	206.613
121	DjScaffold25198	29980	32565	2586	4101.31	1164.33	609.611	445.44	441.211	188.151	104.079	73.8758	201.829
222	DjScaffold46660	1038	10026	8989	3449.86	1099.68	849.944	654.677	371.13	177.704	145.111	108.577	200.631
190	DjScaffold4090	11240	16887	5648	3142.68	1122.25	944.609	732.442	338.084	181.351	161.273	121.475	200.546
20	DjScaffold12911	1102	7822	6721	3611.34	1185.87	736.302	571.976	388.501	191.632	125.709	94.8616	200.176
204	DjScaffold432	90018	98655	8638	3254.88	1019.08	865.431	782.725	350.155	164.679	147.755	129.814	198.101
279	DjScaffold96484	20	2456	2437	3563.66	1151.97	711.82	556.371	383.373	186.154	121.529	92.2735	195.832
124	DjScaffold25784	188	19102	18915	3469.04	750.268	949.622	727.51	373.193	121.24	162.129	120.657	194.305
152	DjScaffold32980	2	4186	4185	3495.81	872.143	856.036	670.473	376.073	140.935	146.151	111.197	193.589
273	DjScaffold84060	6659	8678	2020	3338.96	992.604	863.003	627.954	359.199	160.401	147.34	104.145	192.771
238	DjScaffold51388	36487	41621	5135	2872.08	1313.62	851.563	616.791	308.973	212.276	145.387	102.294	192.233
126	DjScaffold25977	13001	21896	8896	1345.3	2991.96	419.721	346.502	144.725	483.488	71.6589	57.467	189.335
170	DjScaffold3696	33435	39931	6497	2944.26	1056.01	830.267	752.654	316.738	170.648	141.751	124.827	188.491
179	DjScaffold39066	1	3095	3095	2814.44	1345.71	778.705	594.315	302.773	217.461	132.948	98.5664	187.937
46	DjScaffold162587	11336	13417	2082	2648.08	1574.73	776.905	452.809	284.875	254.471	132.641	75.0979	186.771
202	DjScaffold42422	6	2041	2036	2577.87	1729.19	631.329	491.352	277.323	279.43	107.787	81.4902	186.507
275	DjScaffold88431	190	5952	5763	2840.68	1174.21	839.989	644.158	305.595	189.748	143.411	106.833	186.397
133	DjScaffold27969	10194	18870	8677	2670.72	1408.15	704.693	643.117	287.311	227.552	120.312	106.66	185.459
18	DjScaffold127438	4333	8847	4515	3236.1	981.392	779.382	599.966	348.133	158.589	133.064	99.5036	184.822
260	DjScaffold649	14256	19232	4977	3238.28	979.443	779.872	599.217	348.369	158.274	133.147	99.3795	184.792
100	DjScaffold2175	7273	15818	8546	2767.92	1098.06	819.342	704.241	297.768	177.442	139.886	116.798	182.974
86	DjScaffold19659	8079	14351	6273	2626.02	1147.98	851.608	698.039	282.503	185.509	145.395	115.769	182.294
240	DjScaffold5173	178925	183931	5007	3491.98	765.068	736.992	577.891	375.66	123.632	125.826	95.8425	180.24
211	DjScaffold43891	6175	26162	19988	2023.71	1776.47	730.126	535.53	217.707	287.07	124.654	88.8171	179.562
165	DjScaffold35719	471	8429	7959	3318.12	937.8	672.43	536.711	356.957	151.545	114.804	89.0128	178.08
67	DjScaffold1796	30278	34942	4665	2815.91	974.315	741.811	669.754	302.93	157.445	126.649	111.078	174.526
265	DjScaffold75811	5	1080	1076	2714.65	943.268	822.602	665.704	292.037	152.428	140.443	110.406	173.829
97	DjScaffold209	42066	48943	6878	3263.04	482.682	894.342	651.972	351.032	77.9996	152.691	108.129	172.463
130	DjScaffold27111	20051	27773	7723	2583.91	939.884	800.023	690.456	277.972	151.882	136.588	114.511	170.238
194	DjScaffold41434	32101	39994	7894	3243.54	647.574	700.103	608.221	348.934	104.645	119.528	100.873	168.495
163	DjScaffold3529	61054	69881	8828	2671.82	877.861	777.933	631.472	287.429	141.859	132.816	104.729	166.708
16	DjScaffold124291	1	2953	2953	2702.25	1216.14	541.742	520.198	290.703	196.523	92.4915	86.2742	166.498
223	DjScaffold46827	14240	18651	4412	2554.33	1223.01	656.376	481.398	274.79	197.633	112.063	79.8393	166.081
28	DjScaffold141210	15	4692	4678	2540.47	939.167	797.597	609.6	273.299	151.766	136.174	101.101	165.585
146	DjScaffold318	160	7060	6901	2767.47	1040.75	660.229	484.76	297.719	168.181	112.721	80.3969	164.754
85	DjScaffold196535	81	3432	3352	3417.09	87.5172	932.604	682.588	367.604	14.1424	159.223	113.206	163.544
156	DjScaffold33615	58727	61680	2954	2491.93	1167.53	666.483	487.991	268.078	188.668	113.788	80.9328	162.867
52	DjScaffold16705	3636	10355	6720	2390.51	1080.04	715.493	584.578	257.166	174.531	122.156	96.9516	162.701
64	DjScaffold174954	3430	8073	4644	2272.89	1106.99	732.926	593.309	244.513	178.886	125.132	98.3996	161.733
101	DjScaffold21823	5165	10786	5622	2900.73	767.227	722.422	508.909	312.055	123.981	123.339	84.402	160.944
220	DjScaffold46522	17922	19722	1801	2380.93	1039.1	723.315	571.841	256.136	167.914	123.491	94.8392	160.595
89	DjScaffold200901	27	3687	3661	2572.05	767.282	794.55	631.696	276.696	123.99	135.653	104.766	160.276
138	DjScaffold30224	22239	27965	5727	2492.19	1041.42	616.477	534.53	268.106	168.29	105.251	88.6512	157.574
44	DjScaffold16118	15562	19926	4365	2135.29	968.644	816.081	620.26	229.711	156.529	139.329	102.869	157.11
122	DjScaffold25253	13031	18035	5005	2465.28	939.645	676.025	571.524	265.211	151.843	115.418	94.7865	156.814
8	DjScaffold107	36022	45000	8979	3224.72	415.038	639.81	626.506	346.909	67.0685	109.235	103.905	156.779
55	DjScaffold168232	516	5720	5205	1095.69	2507.97	355.774	243.109	117.872	405.278	60.7413	40.3193	156.053
253	DjScaffold59188	5390	11870	6481	2438.47	905.896	723.71	512.767	262.326	146.389	123.559	85.0417	154.329
166	DjScaffold36077	144025	152966	8942	2144.61	1011.02	802.453	499.591	230.714	163.377	137.003	82.8566	153.487
161	DjScaffold346	24585	30712	6128	2452.48	877.796	732.596	491.637	263.833	141.848	125.076	81.5375	153.074
235	DjScaffold50762	4498	10733	6236	2637.2	918.787	570.181	466.961	283.705	148.472	97.3469	77.4449	151.742
43	DjScaffold158442	466	3752	3287	2790.14	566.861	738.618	527.045	300.158	91.6025	126.104	87.4098	151.319
155	DjScaffold3356	60346	63962	3617	2124.33	1019.71	653.522	601.933	228.531	164.78	111.576	99.8299	151.179
226	DjScaffold4740	149463	158019	8557	2269.75	1054.83	654.426	469.882	244.175	170.457	111.73	77.9293	151.073
1	DjScaffold10023	7213	9299	2087	1946.37	1049.19	711.518	613.341	209.387	169.545	121.477	101.722	150.533
213	DjScaffold45213	92	4987	4896	2785.43	667.16	625.878	487.911	299.651	107.81	106.856	80.9194	148.809
188	DjScaffold40433	11476	16439	4964	2265.84	900.569	669.028	547.673	243.755	145.528	114.223	90.831	148.584
271	DjScaffold7904	1	4990	4990	2134.29	974.082	653.908	560.734	229.603	157.408	111.642	92.9971	147.912
35	DjScaffold1484	113058	119951	6894	2281.95	912.059	685.205	486.365	245.488	147.385	116.985	80.6631	147.63
241	DjScaffold51828	81	3893	3813	2769.97	654.768	623.272	480.098	297.989	105.808	106.411	79.6237	147.458
187	DjScaffold404	20173	24270	4098	2626.42	931.171	516.416	386.576	282.545	150.474	88.1676	64.1132	146.325
254	DjScaffold5992	7212	9493	2282	2111.52	959.896	629.52	554.788	227.154	155.115	107.478	92.011	145.44
112	DjScaffold2342	43000	49466	6467	1876.58	1016.86	637.893	623.001	201.879	164.32	108.907	103.324	144.608
32	DjScaffold146150	5605	11965	6361	2116.64	868.725	694.288	552.247	227.705	140.383	118.536	91.5895	144.553
208	DjScaffold43462	38138	46657	8520	2303.63	879.267	630.87	432.325	247.82	142.086	107.708	71.7005	142.329
94	DjScaffold2076	69167	77752	8586	2026	884.856	651.502	577.377	217.953	142.989	111.231	95.7573	141.983
61	DjScaffold1742	28119	35441	7323	2070.54	872.815	625.993	566.059	222.745	141.044	106.876	93.8803	141.136
131	DjScaffold2737	21308	30019	8712	2049.19	880.672	638.427	545.857	220.448	142.313	108.999	90.5297	140.572
115	DjScaffold24004	1552	7880	6329	2005.69	985.472	563.245	510.93	215.769	159.248	96.1627	84.7372	138.979
62	DjScaffold1742	46069	51163	5095	1444.3	1589.57	514.905	331.145	155.376	256.869	87.9097	54.92	138.769
10	DjScaffold10971	6025	10852	4828	2309.91	541.116	688.077	599.97	248.496	87.4423	117.475	99.5043	138.23
25	DjScaffold13535	5832	11712	5881	1968.35	906.961	609.603	538.763	211.751	146.561	104.077	89.3532	137.936
217	DjScaffold46053	203	7966	7764	2156.24	914.457	558.225	457.939	231.964	147.773	95.3056	75.9487	137.748
79	DjScaffold1913	53077	60724	7648	2456.43	637.252	562.208	515.975	264.259	102.977	95.9856	85.5738	137.199
136	DjScaffold29685	7085	15947	8863	2080.23	602.657	713.076	624.392	223.787	97.387	121.743	103.555	136.618
141	DjScaffold3091	87002	93976	6975	2141.89	727.372	639.333	533.489	230.421	117.54	109.153	88.4786	136.398
195	DjScaffold4159	24250	29983	5734	1966.52	843.933	592.62	569.296	211.554	136.376	101.178	94.4171	135.881
145	DjScaffold3142	3206	8458	5253	2262.58	526.838	681.616	593.537	243.404	85.1349	116.372	98.4374	135.837
110	DjScaffold233	58083	61596	3514	2270.86	521.199	678.958	592.028	244.295	84.2238	115.918	98.1871	135.656
198	DjScaffold42050	27198	32248	5051	2268.62	522.199	676.984	590.714	244.054	84.3854	115.581	97.9692	135.497
167	DjScaffold36099	60096	68942	8847	2445.44	398.549	696.873	568.796	263.076	64.4039	118.977	94.3342	135.198
276	DjScaffold93405	3093	9277	6185	2431.12	418.532	758.214	487.313	261.535	67.6331	129.45	80.8202	134.86
26	DjScaffold1385	2297	11007	8711	1927.3	1015.6	550.485	445.425	207.335	164.118	93.9842	73.8733	134.828
206	DjScaffold4332	41252	50020	8769	2158.1	799.218	524.416	520.142	232.165	129.15	89.5335	86.2649	134.278
82	DjScaffold19334	2020	6340	4321	2214.18	809.564	585.613	398.554	238.197	130.822	99.9816	66.0997	133.775
84	DjScaffold1954	14133	19975	5843	1975.07	1013.98	495.417	445.462	212.475	163.855	84.5824	73.8793	133.698
180	DjScaffold39110	50205	54999	4795	2400.39	753.417	530.715	351.959	258.23	121.749	90.6089	58.372	132.24
153	DjScaffold33153	4	1308	1305	1989.83	683.974	650.999	548.296	214.063	110.528	111.145	90.9343	131.667
164	DjScaffold35349	19028	24032	5005	1883.29	976.217	534.602	451.494	202.601	157.753	91.2724	74.8797	131.627
109	DjScaffold2321	57407	63957	6551	2667.37	213.484	697.211	494.978	286.951	34.4981	119.035	82.0916	130.644
140	DjScaffold306	48017	56426	8410	1960.65	789.391	609.477	480.124	210.923	127.562	104.056	79.628	130.542
193	DjScaffold41260	28519	31013	2495	2392.13	618.631	521.599	452.988	257.341	99.9684	89.0525	75.1276	130.372
23	DjScaffold134922	122	4661	4540	1656.1	1116.39	504.878	427.758	178.16	180.405	86.1977	70.9431	128.926
21	DjScaffold12943	16648	20030	3383	1718.97	863.926	587.259	532.196	184.924	139.607	100.263	88.2641	128.264
255	DjScaffold6096	29828	35940	6113	2351.15	376.225	636.033	539.225	252.932	60.7965	108.59	89.4299	127.937
171	DjScaffold37094	20297	28952	8656	1761.33	986.587	536.2	412.468	189.481	159.429	91.5453	68.4073	127.215
252	DjScaffold573	67607	70947	3341	2127.78	462.209	733.141	469.007	228.902	74.6912	125.169	77.7843	126.637
147	DjScaffold31888	81	1309	1229	2959.62	614.182	301.824	204.529	318.391	99.2494	51.5303	33.9208	125.773
91	DjScaffold202740	6519	10550	4032	1743.24	814.104	550.508	523.605	187.535	131.556	93.9881	86.8393	124.98
59	DjScaffold17362	112	4994	4883	2092.03	745.698	491.476	423.307	225.057	120.502	83.9096	70.2049	124.918
256	DjScaffold62996	1	3319	3319	2335.48	407.993	586.788	472.671	251.247	65.9301	100.182	78.392	123.938
58	DjScaffold172072	10656	13554	2899	2072.51	712.563	485.427	434.46	222.957	115.147	82.8768	72.0546	123.259
200	DjScaffold42129	24027	29876	5850	2014.3	565.666	622.333	471.645	216.694	91.4094	106.251	78.2217	123.144
261	DjScaffold66350	2	3166	3165	1810.45	781.719	540.546	465.833	194.765	126.323	92.2873	77.2578	122.658
12	DjScaffold113897	64	3183	3120	2059.44	725.328	477.447	412.629	221.551	117.21	81.5144	68.4341	122.177
247	DjScaffold53092	8784	12871	4088	1971.59	696.034	496.631	462.173	212.1	112.476	84.7897	76.6508	121.504
214	DjScaffold45568	20154	25867	5714	1783.66	651.514	597.426	521.69	191.883	105.282	101.998	86.5217	121.421
186	DjScaffold40146	15294	20971	5678	1992.39	615.048	561.05	457.333	214.337	99.3893	95.788	75.8481	121.341
95	DjScaffold20869	1089	6795	5707	1863.01	787.702	521.565	410.409	200.419	127.29	89.0467	68.0659	121.205
259	DjScaffold63941	229	9031	8803	1648.46	869.688	534.032	456.768	177.338	140.538	91.1752	75.7544	121.201
15	DjScaffold123162	14025	21200	7176	1795.26	732.323	526.976	474.148	193.131	118.341	89.9705	78.6369	120.02
125	DjScaffold2588	3034	11027	7994	1973.18	471.649	576.374	525.043	212.272	76.2166	98.4043	87.0778	118.493
157	DjScaffold33700	17002	23968	6967	1452.17	1117.69	480.012	322.507	156.221	180.615	81.9524	53.4875	118.069
34	DjScaffold147119	614	4957	4344	1732.76	782.186	496.06	450.747	186.407	126.398	84.6922	74.7559	118.063
249	DjScaffold55160	3137	5876	2740	1689.18	788.563	538.395	427.856	181.718	127.429	91.92	70.9595	118.007
172	DjScaffold37418	56611	57672	1062	1887.51	735.671	501.111	388.164	203.055	118.882	85.5546	64.3766	117.967
216	DjScaffold45999	71	4633	4563	1562.33	797.398	560.492	453.973	168.073	128.856	95.6927	75.2909	116.978
108	DjScaffold23122	1056	6278	5223	1922.14	645.589	534.606	382.447	206.781	104.325	91.2732	63.4284	116.452
231	DjScaffold48517	51237	57009	5773	1544.94	1021.67	437.315	360.078	166.202	165.098	74.6627	59.7185	116.42
49	DjScaffold1645	5256	13822	8567	1877.73	495.313	725.763	342.512	202.003	80.0406	123.909	56.8052	115.69
134	DjScaffold2846	98000	103013	5014	1673.96	687.624	549.754	466.265	180.082	111.117	93.8593	77.3294	115.597
7	DjScaffold106194	6046	10901	4856	1470.77	762.762	573.55	490.351	158.222	123.259	97.9221	81.3241	115.182
245	DjScaffold5222	1267	3959	2693	1221.02	1348.66	370.638	287.743	131.355	217.938	63.279	47.7218	115.073
42	DjScaffold1576	87422	93700	6279	2147.6	424.119	527.815	399.822	231.034	68.536	90.1137	66.3101	113.999
39	DjScaffold15691	39246	42228	2983	2696.62	540.182	275.561	188.213	290.097	87.2914	47.0465	31.2149	113.912
144	DjScaffold31288	60277	64637	4361	1619.52	724.424	494.645	470.675	174.225	117.064	84.4505	78.0608	113.45
41	DjScaffold157275	1	4447	4447	1952.95	501.24	519.455	439.872	210.095	80.9984	88.6864	72.9522	113.183
73	DjScaffold184766	27189	32404	5216	1755.12	665.291	488.893	438.023	188.813	107.508	83.4687	72.6456	113.109
48	DjScaffold16311	23001	32015	9015	1773.34	579.048	563.432	400.119	190.772	93.5719	96.1946	66.3592	111.725
111	DjScaffold23349	14	3270	3257	2078.53	407.322	527.648	397.84	223.604	65.8217	90.0852	65.9812	111.373
168	DjScaffold362	86128	93353	7226	1657.52	710.026	499.897	394.937	178.313	114.737	85.3473	65.4999	110.974
5	DjScaffold103626	2277	7447	5171	1628.65	717.165	501.183	403.525	175.207	115.891	85.5668	66.9242	110.897
31	DjScaffold14409	20136	22768	2633	1580.39	927.604	402.341	312.102	170.015	149.897	68.6915	51.7617	110.091
66	DjScaffold179008	46	2690	2645	1524.73	894.776	417.766	336.237	164.028	144.592	71.3251	55.7645	108.927
72	DjScaffold184665	295	1371	1077	1675.98	683.97	460.857	396.659	180.299	110.527	78.682	65.7855	108.823
123	DjScaffold25520	13881	20996	7116	1989.96	393.815	523.877	399.375	214.077	63.6389	89.4413	66.2358	108.348
19	DjScaffold1278	28672	33646	4975	1541.75	695.873	520.135	393.017	165.858	112.45	88.8026	65.1813	108.073
92	DjScaffold20513	43906	49991	6086	1617.93	573.612	540.43	429.718	174.054	92.6934	92.2674	71.2682	107.571
269	DjScaffold77389	4	4590	4587	1591.53	664.003	471.5	429.403	171.213	107.3	80.4991	71.216	107.557
228	DjScaffold4794	10381	18958	8578	1752.53	389.421	585.538	469.698	188.534	62.9288	99.9688	77.8989	107.333
246	DjScaffold52562	19014	27755	8742	1773.28	566.798	470.196	391.361	190.766	91.5924	80.2765	64.9067	106.885
225	DjScaffold4734	42125	47030	4906	1724.71	342.108	630.79	460.666	185.541	55.2833	107.695	76.4009	106.23
139	DjScaffold30507	32003	37877	5875	1714.28	496.909	509.215	429.017	184.419	80.2985	86.9381	71.1519	105.702
221	DjScaffold46611	1108	6019	4912	1554.02	702.725	433.254	390.174	167.178	113.558	73.9694	64.7098	104.854
174	DjScaffold37847	17126	21990	4865	1871.01	691.067	350.256	271.951	201.28	111.674	59.7991	45.1027	104.464
243	DjScaffold5209	88360	94990	6631	1901.77	555.29	422.048	310.121	204.589	89.7327	72.0561	51.4332	104.453
51	DjScaffold1658	34	4781	4748	1725.61	470.703	493.275	433.145	185.638	76.0638	84.2167	71.8366	104.439
128	DjScaffold26813	624	6909	6286	1701.68	678.409	398.663	335.335	183.064	109.628	68.0637	55.6149	104.093
233	DjScaffold4997	52220	56512	4293	1651.56	614.83	485.577	340.116	177.672	99.3542	82.9024	56.4078	104.084
258	DjScaffold6312	17422	20539	3118	2126.58	467.579	369.887	281.239	228.773	75.5589	63.1507	46.6431	103.531
93	DjScaffold20543	23029	27892	4864	2086.39	345.465	452.68	337.789	224.45	55.8257	77.2859	56.0219	103.396
148	DjScaffold31956	10988	14227	3240	1518.53	557.132	499.222	430.689	163.361	90.0304	85.232	71.4293	102.513
98	DjScaffold20998	378	5998	5621	2016.32	497.342	371.247	296.62	216.912	80.3686	63.383	49.1941	102.464
237	DjScaffold5132	59408	61593	2186	1587.59	498.98	532.604	405.937	170.79	80.6332	90.9313	67.3242	102.42
76	DjScaffold18840	25885	31646	5762	1437.63	631.568	491.804	415.499	154.658	102.059	83.9655	68.9101	102.398
268	DjScaffold77281	13568	15733	2166	1889.72	367.492	504.104	352.929	203.292	59.3852	86.0656	58.5328	101.819
281	DjScaffold975	73422	81876	8455	1621.97	812.731	308.34	283.06	174.488	131.334	52.6428	46.9452	101.353
199	DjScaffold42074	5984	11519	5536	1263.88	1026.62	335.094	265.355	135.966	165.898	57.2105	44.0087	100.771
274	DjScaffold85018	9	1350	1342	1684.83	396.223	506.389	420.759	181.251	64.0281	86.4556	69.7824	100.379
105	DjScaffold2246	65011	70200	5190	1436.55	787.174	390.06	312.899	154.541	127.204	66.5948	51.894	100.059
107	DjScaffold23059	28375	30863	2489	1382.83	922.331	344.394	255.789	148.763	149.045	58.7982	42.4224	99.7571
37	DjScaffold154259	162	1442	1281	1811.91	609.701	317.783	281.326	194.922	98.5253	54.2551	46.6577	98.5901
60	DjScaffold17364	19628	24022	4395	1341.21	848.038	396.513	267.251	144.285	137.04	67.6966	44.3233	98.3362
272	DjScaffold7948	3937	7456	3520	1329.29	871.016	345.303	286.508	143.002	140.753	58.9535	47.517	97.5564
151	DjScaffold32803	24499	32032	7534	1680.56	620.107	353.309	294.563	180.792	100.207	60.3203	48.8529	97.543
212	DjScaffold4506	35751	38952	3202	1818.67	141.964	607.264	408.531	195.649	22.9408	103.678	67.7544	97.5057
143	DjScaffold3111	91029	96776	5748	2049.57	218.742	448.193	346.162	220.489	35.3478	76.5199	57.4106	97.4419
251	DjScaffold57	67036	72025	4990	1594.02	491.875	452.155	369.385	171.481	79.4851	77.1963	61.2621	97.3562
65	DjScaffold1785	111196	116018	4823	1451.01	656.036	406.382	329.686	156.097	106.013	69.3816	54.678	96.5425
181	DjScaffold3912	1176	9885	8710	1546.72	734.799	337.566	250.555	166.394	118.741	57.6326	41.5543	96.0803
6	DjScaffold104035	12040	17066	5027	1545.64	527.709	437.218	348.033	166.278	85.2756	74.6462	57.7209	95.9801
38	DjScaffold154789	374	2371	1998	1302.05	763.019	398.829	299.644	140.072	123.301	68.092	49.6956	95.2902
182	DjScaffold39507	2017	10594	8578	1801.81	73.9599	594.389	429.267	193.836	11.9516	101.48	71.1934	94.6151
24	DjScaffold135146	3082	8021	4940	1704.87	484.403	397.53	289.58	183.407	78.2776	67.8702	48.0265	94.3954
169	DjScaffold36339	78488	82941	4454	1878.49	97.976	599.047	326.681	202.084	15.8325	102.275	54.1797	93.593
14	DjScaffold122661	6827	8872	2046	1461.04	545.897	440.947	320.272	157.176	88.2149	75.2828	53.1168	93.4477
81	DjScaffold19324	86116	90472	4357	1471.05	729.629	328.74	245.601	158.253	117.905	56.1257	40.7326	93.2541
87	DjScaffold1984	245	4948	4704	1411.21	391.281	481.844	443.159	151.815	63.2295	82.2652	73.4975	92.7018
102	DjScaffold2194	37531	41538	4008	1437.4	487.276	483.355	312.22	154.633	78.7418	82.5231	51.7813	91.9198
189	DjScaffold40527	15666	20383	4718	1738.95	419.324	347.614	321.255	187.073	67.7611	59.3481	53.2798	91.8654
68	DjScaffold180570	2955	6884	3930	1824.77	422.755	369.056	232.656	196.306	68.3155	63.0088	38.5858	91.5539
9	DjScaffold107402	107	4627	4521	871.322	1197.79	257.525	200.559	93.7353	193.559	43.9671	33.2625	91.1309
129	DjScaffold27	25404	29670	4267	1501.83	604.522	322.052	302.578	161.564	97.6884	54.9838	50.1821	91.1047
282	DjScaffold995	10401	18992	8592	1864.09	216.097	433.365	331.238	200.536	34.9204	73.9883	54.9355	91.095
210	DjScaffold43680	21283	25671	4389	1454.68	483.977	465.051	296.764	156.492	78.2087	79.3981	49.2179	90.8292
215	DjScaffold4583	10006	14989	4984	1322.53	569.599	443.478	312.103	142.276	92.045	75.7148	51.7619	90.4494
30	DjScaffold1417	88541	93714	5174	1617.51	451.975	374.646	297.192	174.009	73.0373	63.9632	49.289	90.0746
74	DjScaffold1865	28995	32479	3485	1522.82	297.415	519.257	338.841	163.822	48.0611	88.6526	56.1964	89.1831
113	DjScaffold23738	12373	20832	8460	1251.89	388.732	510.834	389.371	134.677	62.8176	87.2145	64.5767	87.3213
50	DjScaffold165433	36	3003	2968	1269.56	677.101	342.614	262.077	136.577	109.417	58.4944	43.4651	86.9884
283	DjScaffold9954	53294	59113	5820	1528.32	286.897	466.332	341.979	164.413	46.3614	79.6167	56.7168	86.7771
47	DjScaffold162816	9095	14892	5798	1170.45	780.72	311.815	246.248	125.915	126.161	53.2361	40.84	86.5381
57	DjScaffold169971	2419	5576	3158	1855.69	194.272	382.769	296.731	199.632	31.3936	65.3501	49.2125	86.397
88	DjScaffold198413	30	5618	5589	1388.24	592.974	331.12	258.303	149.344	95.8223	56.532	42.8393	86.1344
264	DjScaffold7383	6547	14856	8310	1390.52	586.864	332.336	259.297	149.589	94.8349	56.7396	43.0041	86.0419
116	DjScaffold2408	12513	16666	4154	1526.7	296.799	420.656	359.408	164.24	47.9616	71.8185	59.6073	85.9069
184	DjScaffold3992	19193	21487	2295	1660.77	353.199	339.601	279.445	178.662	57.0756	57.9801	46.3456	85.0159
267	DjScaffold760	88062	94823	6762	1205.36	645.019	380.809	245.897	129.67	104.233	65.0154	40.7817	84.9249
13	DjScaffold12259	18534	23544	5011	1211.14	629.187	341.242	271.569	130.292	101.674	58.2602	45.0395	83.8165
278	DjScaffold9435	31077	35786	4710	1486.71	267.751	437.547	303.753	159.937	43.2675	74.7023	50.3771	82.0711
54	DjScaffold16789	4037	11306	7270	1949.96	87.3311	341.468	271.634	209.773	14.1124	58.2987	45.0502	81.8085
53	DjScaffold16758	1124	4069	2946	1320.74	632.431	248.946	240.116	142.083	102.198	42.5024	39.823	81.6516
280	DjScaffold97438	73	3150	3078	1155.63	654.613	281.419	291.201	124.32	105.783	48.0466	48.2954	81.6113
270	DjScaffold779	17047	22026	4980	958.94	685.21	372.889	293.825	103.161	110.727	63.6633	48.7305	81.5705
137	DjScaffold30198	46076	51924	5849	1422.08	200.131	437.93	378.275	152.985	32.3404	74.7677	62.7364	80.7074
277	DjScaffold93523	479	5401	4923	1163.94	693.306	267.113	233.236	125.214	112.036	45.6041	38.6819	80.384
56	DjScaffold16889	15035	23514	8480	1032.45	698.948	326.35	249.744	111.07	112.947	55.7176	41.4198	80.2886
149	DjScaffold32079	18350	23279	4930	843.162	893.744	280.944	221.616	90.7058	144.426	47.9654	36.7547	79.9629
45	DjScaffold162112	17251	21971	4721	1004.4	670.607	325.699	271.015	108.051	108.367	55.6066	44.9475	79.2432
106	DjScaffold2262	72005	75489	3485	823.049	885.904	277.005	224.676	88.5421	143.159	47.293	37.2623	79.064
104	DjScaffold22319	29222	32293	3072	1347.54	324.013	407.326	267.319	144.966	52.3592	69.5427	44.3346	77.8006
227	DjScaffold47402	6313	9874	3562	926.648	789.726	248.655	240.585	99.6871	127.617	42.4529	39.9008	77.4144
132	DjScaffold2743	31120	34469	3350	1217.15	607.006	215.005	198.54	130.939	98.0898	36.7077	32.9276	74.6661
120	DjScaffold25165	3036	11652	8617	955.173	610.885	243.218	215.647	102.756	98.7167	41.5246	35.7648	69.6905
40	DjScaffold157045	106	3330	3225	768.346	795.228	213.012	170.289	82.6573	128.506	36.3675	28.2423	68.9432
257	DjScaffold6303	17243	22442	5200	370.79	984.508	113.094	98.9138	39.8889	159.093	19.3085	16.4047	58.6737
219	DjScaffold4634	107	5865	5759	604.836	656.48	179.751	128.126	65.0672	106.085	30.6889	21.2496	55.7726
178	DjScaffold3887	61470	66903	5434	285.591	972.706	87.7956	87.0715	30.7233	157.185	14.9893	14.4407	54.3347
232	DjScaffold48954	30057	37729	7673	71.4807	1055.8	23.5308	23.6713	7.68977	170.613	4.01741	3.92587	46.5616
239	DjScaffold51644	33797	38812	5016	314.333	698.31	106.384	73.5291	33.8154	112.844	18.1629	12.1947	44.2543
154	DjScaffold33318	8148	10907	2760	384.405	634.614	110.412	83.8649	41.3536	102.551	18.8506	13.9089	44.166
127	DjScaffold2679	97822	100845	3024	226.6	778.039	69.4038	48.1946	24.3772	125.728	11.8493	7.99302	42.4869
250	DjScaffold55168	119	1194	1076	340.608	578.46	95.0432	71.6573	36.642	93.4769	16.2267	11.8843	39.5575
135	DjScaffold29633	132	3853	3722	133.679	783.271	48.2606	43.2859	14.3809	126.574	8.23953	7.17891	39.0932
				[bp]	%
	total clusters			1561520	0.155216
	genome (without N)			1006032708
