# Supplementary material for: Different classes of small RNAs are essential for head regeneration in the planarian Dugesia japonica
Source: BMC Genomics. 2020 Dec 7;21:876. doi: 10.1186/s12864-020-07234-1 (PMC7722302; doi:10.1186/s12864-020-07234-1)
Supplement: Supplementary file 11 — Additional file 11: Supplemental_Table_S10. The expression profile of miRNAs. [file 12864_2020_7234_MOESM11_ESM.xlsx]

## Sheet: miRNA reads
Absolute read counts						per million mapped reads							per million mapped miRNA reads							Z-score
total mapped	4.82304e+06	3.18603e+06	1.79768e+06	1.94305e+06
miRNA	0h	24h	72h	120h		miRNA	0h	24h	72h	120h			miRNA	0h	24h	72h	120h	avg rpm		0h	24h	72h	120h
dja-bantam-a	516700	287095	146103	139114		dja-bantam-a	107132	90110.7	81272.9	71595.6			dja-bantam-a	219917	184997	186442	177053	192102		1.69067	-0.431863	-0.344061	-0.914744
dja-miR-2156a	273288	227557	121737	116485		dja-miR-2156a	56663.1	71423.6	67718.8	59949.4			dja-miR-2156a	116317	146633	155349	148253	141638		-1.69008	0.333404	0.915159	0.441521
dja-miR-1b	196507	150047	68441.3	81052.2		dja-miR-1b	40743.3	47095.3	38072	41713.8			dja-miR-1b	83636.9	96686.7	87338	103157	92704.6		-1.1802	0.5183	-0.698477	1.36038
sme-mir-13	139002	70368.3	48550.5	44314.5		sme-mir-13	28820.3	22086.6	27007.3	22806.6			sme-mir-13	59161.7	45343.7	61955.3	56399.9	55715.1		0.546904	-1.64577	0.990214	0.108654
sme-mir-71b	129865	63223	39313.8	43281.7		sme-mir-71b	26926	19843.8	21869.2	22275.1			sme-mir-71b	55273	40739.4	50168.4	55085.4	50316.6		0.840647	-1.62434	-0.0251264	0.808822
sme-let-7a	144228	62034.2	28326.3	31875		sme-let-7a	29904	19470.7	15757.1	16404.6			sme-let-7a	61386.2	39973.4	36147.3	40567.9	44518.7		1.70635	-0.459812	-0.846873	-0.399668
sme-mir-1a	61255.2	56160	24406	18857.7		sme-mir-1a	12700.5	17627	13576.4	9705.16			sme-mir-1a	26071.4	36188.2	31144.5	24000.5	29351.1		-0.693957	1.44663	0.379451	-1.13212
sme-mir-1c	67210.2	47826.6	20461.8	21544.7		sme-mir-1c	13935.2	15011.4	11382.3	11088.1			sme-mir-1c	28605.9	30818.4	26111.4	27420.3	28239		0.211989	1.49014	-1.22917	-0.472956
sme-lin-4	64526	31302.5	18454	17518		sme-lin-4	13378.7	9824.94	10265.4	9015.7			sme-lin-4	27463.5	20170.6	23549.2	22295.5	23369.7		1.54238	-1.20528	0.0676206	-0.404718
sme-mir-281	51934.1	38384	15305.5	16066.9		sme-mir-281	10767.9	12047.6	8514.03	8268.89			sme-mir-281	22104.1	24733.8	19531.4	20448.6	21704.5		0.202139	1.53218	-1.09912	-0.635198
sme-mir-10b	38356.7	28038.1	16819	13012.5		sme-mir-10b	7952.8	8800.33	9355.93	6696.93			sme-mir-10b	16325.3	18067.1	21462.7	16561.2	18104.1		-0.867277	-0.0180447	1.63757	-0.752247
dja-let-7b	49144.2	23954.4	14257.7	13768.7		dja-let-7b	10189.5	7518.59	7931.14	7086.13			dja-let-7b	20916.7	15435.7	18194.2	17523.7	18017.6		1.48012	-1.31816	0.0901784	-0.252129
dja-miR-750	47636	33799	11646.5	11222.5		dja-miR-750	9876.75	10608.5	6478.62	5775.7			dja-miR-750	20274.8	21779.3	14862.1	14283.1	17799.8		0.755214	1.21431	-0.896417	-1.0731
dja-miR-71c	30903	24359.8	12543.5	14223.9		dja-miR-71c	6407.36	7645.84	6977.59	7320.38			dja-miR-71c	13152.9	15696.9	16006.8	18103	15739.9		-1.4723	-0.0244537	0.15188	1.34487
dja-miR-36c	23019.6	23381.2	14149.4	15447.3		dja-miR-36c	4772.83	7338.67	7870.88	7950.02			dja-miR-36c	9797.57	15066.3	18056	19660.1	15645		-1.55639	-0.154027	0.64173	1.06869
dja-miR-71a-2	31637.8	24395.9	12411.2	12276		dja-miR-71a-2	6559.71	7657.16	6903.98	6317.89			dja-miR-71a-2	13465.6	15720.2	15837.9	15623.9	15161.9		-1.72689	0.568345	0.688208	0.470335
sme-bantam-b	30939.7	23757.7	11690.2	9065.25		sme-bantam-b	6414.97	7456.85	6502.95	4665.46			sme-bantam-b	13168.5	15308.9	14917.9	11537.5	13733.2		-0.375925	1.04893	0.78865	-1.46166
dja-miR-756	30626	20632.7	10139.2	10982.5		dja-miR-756	6349.94	6475.99	5640.13	5652.18			dja-miR-756	13035	13295.2	12938.6	13977.6	13311.6		-0.681181	-0.0403838	-0.918677	1.64024
dja-miR-61a	27720.5	21533	11286	9777		dja-miR-61a	5747.51	6758.58	6278.08	5031.77			dja-miR-61a	11798.4	13875.4	14402.1	12443.4	13129.8		-1.26681	0.709393	1.21053	-0.653115
sme-mir-9a	23358.3	25660	9972.27	9798.83		sme-mir-9a	4843.06	8053.91	5547.29	5043			sme-mir-9a	9941.72	16534.7	12725.6	12471.2	12918.3		-1.26419	1.53593	-0.0818322	-0.189906
dja-miR-36a	23783.2	19401.8	10612.3	11570.7		dja-miR-36a	4931.16	6089.65	5903.34	5954.88			dja-miR-36a	10122.6	12502.1	13542.4	14726.2	12723.3		-1.53415	-0.130509	0.483175	1.18148
dja-miR-61b	28339	15322.9	8847.83	8390.5		dja-miR-61b	5875.75	4809.41	4921.8	4318.2			dja-miR-61b	12061.6	9873.74	11290.7	10678.7	10976.2		1.35124	-1.37248	0.391554	-0.370315
sme-mir-125a	32927.3	17126.8	6808.2	7438		sme-mir-125a	6827.09	5375.61	3787.21	3827.99			sme-mir-125a	14014.5	11036.1	8687.95	9466.48	10801.3		1.57599	0.115199	-1.03652	-0.654674
sme-mir-315	24828	17563.7	7301	9294.25		sme-mir-315	5147.78	5512.72	4061.34	4783.32			sme-mir-315	10567.2	11317.6	9316.81	11829	10757.7		-0.201458	0.592434	-1.5244	1.13342
sme-mir-748	16580	13949.3	6524	6633		sme-mir-748	3437.66	4378.29	3629.12	3413.7			sme-mir-748	7056.76	8988.63	8325.28	8441.94	8203.15		-1.61998	1.10997	0.172581	0.337432
sme-mir-751	19248.9	15453.6	5792.5	5574.95		sme-mir-751	3991.03	4850.44	3222.2	2869.17			sme-mir-751	8192.69	9957.96	7391.81	7095.34	8159.45		0.0298603	1.61554	-0.689545	-0.955857
sme-mir-2a-2	15218.6	12299.5	6485.5	6151.5		sme-mir-2a-2	3155.39	3860.45	3607.7	3165.89			sme-mir-2a-2	6477.32	7925.51	8276.15	7829.13	7627.03		-1.6801	0.436187	0.948578	0.295331
sme-mir-2a-1	15052.2	12276.5	6444.5	6106.5		sme-mir-2a-1	3120.89	3853.24	3584.89	3142.73			sme-mir-2a-1	6406.49	7910.72	8223.83	7771.85	7578.22		-1.68346	0.477702	0.927563	0.278195
sme-mir-36b	15988.3	11489.1	6098.83	6526		sme-mir-36b	3314.99	3606.09	3392.61	3358.63			sme-mir-36b	6804.94	7403.31	7782.73	8305.76	7574.18		-1.40466	-0.312013	0.380803	1.33587
sme-let-7d	21201.7	9502.38	4416.84	5566.53		sme-let-7d	4395.91	2982.52	2456.96	2864.84			sme-let-7d	9023.83	6123.11	5636.33	7084.63	6966.97		1.58605	-0.650705	-1.02606	0.0907228
dja-miR-31a	15996.5	9144.28	4893	5039.17		dja-miR-31a	3316.68	2870.12	2721.84	2593.42			dja-miR-31a	6808.41	5892.37	6243.96	6413.44	6339.54		1.42277	-1.35695	-0.290047	0.224232
dja-miR-7b	10588.8	6939.5	5645	6846		dja-miR-7b	2195.46	2178.11	3140.15	3523.32			dja-miR-7b	4506.78	4471.65	7203.59	8713.03	6223.76		-0.946084	-0.965441	0.5399	1.37163
sme-mir-277a	11982.1	10274.7	4294.5	4770.5		sme-mir-277a	2484.34	3224.93	2388.91	2455.15			sme-mir-277a	5099.8	6620.78	5480.21	6071.5	5818.07		-1.24163	1.38757	-0.584029	0.438081
sme-let-7c	11794	9592.09	3705	3920.2		sme-let-7c	2445.34	3010.68	2060.99	2017.54			sme-let-7c	5019.75	6180.92	4727.95	4989.31	5229.48		-0.373925	1.69627	-0.894151	-0.428193
sme-mir-8a	7398.18	7990.67	4366.33	4627.67		sme-mir-8a	1533.92	2508.04	2428.87	2381.64			sme-mir-8a	3148.81	5149	5571.88	5889.72	4939.85		-1.6787	0.196032	0.592386	0.890285
sme-mir-745	9737.12	7255	2752	2740		sme-mir-745	2018.88	2277.13	1530.86	1410.15			sme-mir-745	4144.3	4674.96	3511.83	3487.25	3954.58		0.385389	1.46333	-0.899394	-0.949328
dja-miR-190a	6317.41	5562.5	2391.33	2641		dja-miR-190a	1309.84	1745.91	1330.23	1359.2			dja-miR-190a	2688.81	3584.35	3051.58	3361.25	3171.5		-1.43303	1.22569	-0.356009	0.563346
sme-mir-2157	7366.25	4543	2363.2	2595		sme-mir-2157	1527.3	1425.91	1314.58	1335.53			sme-mir-2157	3135.21	2927.4	3015.68	3302.7	3095.25		0.284121	-1.1933	-0.565702	1.47488
sme-mir-87b	6361.64	4888.71	2348.31	2747.58		sme-mir-87b	1319.01	1534.42	1306.3	1414.05			sme-mir-87b	2707.63	3150.17	2996.68	3496.9	3087.85		-1.33576	0.218956	-0.320286	1.43709
sme-mir-755	8012.2	6561	1795.75	1425.92		sme-mir-755	1661.23	2059.31	998.925	733.853			sme-mir-755	3410.14	4227.76	2291.56	1814.79	2936.06		0.502111	1.36807	-0.682611	-1.18757
sme-mir-10a	5583	4988.5	2513.83	2128.52		sme-mir-10a	1157.57	1565.74	1398.37	1095.45			sme-mir-10a	2376.23	3214.47	3207.9	2709.01	2876.9		-1.41277	0.952529	0.933989	-0.473751
sme-mir-8b	3721.5	5253.95	2222.12	2481.5		sme-mir-8b	771.608	1649.06	1236.11	1277.11			sme-mir-8b	1583.94	3385.52	2835.66	3158.25	2740.84		-1.66239	0.926365	0.136239	0.599787
sme-mir-79	7523.88	2918	2323.5	2225		sme-mir-79	1559.99	915.875	1292.5	1145.1			sme-mir-79	3202.3	1880.29	2965.02	2831.8	2719.85		0.959988	-1.67057	0.487838	0.22275
dja-miR-277d	4934	3660.17	1313	1678.45		dja-miR-277d	1023.01	1148.82	730.385	863.82			dja-miR-277d	2100	2358.53	1675.52	2136.19	2067.56		0.131322	1.1778	-1.58694	0.277817
sme-mir-96b	2937	3373.33	1551	1582		sme-mir-96b	608.952	1058.79	862.777	814.182			sme-mir-96b	1250.04	2173.7	1979.23	2013.44	1854.1		-1.69491	0.896739	0.351094	0.447076
dja-miR-2154-1	3899.5	2811.4	1513.33	1164.29		dja-miR-2154-1	808.514	882.415	841.824	599.204			dja-miR-2154-1	1659.7	1811.6	1931.17	1481.81	1721.07		-0.364558	0.537798	1.24808	-1.42132
dja-miR-747	3846.77	3278.87	848.833	1064.83		dja-miR-747	797.581	1029.14	472.182	548.02			dja-miR-747	1637.26	2112.83	1083.2	1355.23	1547.13		0.236651	1.48535	-1.21814	-0.503858
sme-mir-190b	3161.33	2082.33	1111	1271.2		sme-mir-190b	655.465	653.583	618.018	654.227			sme-mir-190b	1345.52	1341.81	1417.75	1617.88	1430.74		-0.759464	-0.792575	-0.115783	1.66782
dja-miR-7c	2149.83	2229.67	1242.06	1289.56		dja-miR-7c	445.742	699.827	690.924	663.678			dja-miR-7c	915.009	1436.75	1585	1641.25	1394.5		-1.67224	0.147332	0.664361	0.860544
dja-miR-7d	984	1088	781.167	1613		dja-miR-7d	204.021	341.491	434.541	830.136			dja-miR-7d	418.809	701.082	996.847	2052.89	1042.41		-1.00878	-0.552155	-0.0737028	1.63464
dja-miR-96a	1415	1590.33	643.458	656		dja-miR-96a	293.383	499.159	357.938	337.613			dja-miR-96a	602.251	1024.77	821.118	834.903	820.761		-1.46024	1.36336	0.0023805	0.0945049
sme-mir-2c	1455.14	1178.5	676.1	638.5		sme-mir-2c	301.706	369.897	376.095	328.606			sme-mir-2c	619.336	759.398	862.772	812.63	763.534		-1.58592	-0.0454861	1.09143	0.539971
sme-mir-277c	1623.06	1227.94	533.667	563.5		sme-mir-277c	336.521	385.414	296.864	290.007			sme-mir-277c	690.803	791.256	681.012	717.177	720.062		-0.677614	1.64879	-0.904356	-0.0668209
dja-miR-184	1066.29	1182.01	574	573		dja-miR-184	221.083	370.998	319.3	294.896			dja-miR-184	453.834	761.659	732.482	729.267	669.311		-1.72321	0.73853	0.505192	0.479487
dja-miR-1175	1577.28	1083.87	319.548	388.5		dja-miR-1175	327.03	340.194	177.755	199.943			dja-miR-1175	671.319	698.42	407.775	494.451	567.991		0.852483	1.07607	-1.32183	-0.606727
sme-mir-746	878.5	1008.3	392.2	470.833		sme-mir-746	182.146	316.476	218.17	242.316			sme-mir-746	373.906	649.725	500.487	599.238	530.839		-1.49019	1.12891	-0.288217	0.649496
sme-mir-2173	1832.25	447	451	259.056		sme-mir-2173	379.896	140.3	250.878	133.324			sme-mir-2173	779.842	288.037	575.521	329.705	493.276		1.44295	-1.03345	0.414131	-0.823635
sme-mir-2151	1032.04	877.017	351.11	394.591		sme-mir-2151	213.981	275.27	195.312	203.078			sme-mir-2151	439.256	565.129	448.051	502.203	488.66		-0.982159	1.52024	-0.807316	0.26924
dja-bantam-c	961.101	845.724	362	342.667		dja-bantam-c	199.273	265.448	201.37	176.355			dja-bantam-c	409.062	544.965	461.948	436.118	463.024		-1.06075	1.61078	-0.0211339	-0.5289
dja-miR-278	870.111	882	202	224.024		dja-miR-278	180.407	276.834	112.367	115.295			dja-miR-278	370.336	568.341	257.772	285.12	370.392		-0.000464212	1.62798	-0.926213	-0.7013
sme-mir-2d	855.325	503.843	229.833	320.5		sme-mir-2d	177.341	158.141	127.85	164.946			sme-mir-2d	364.042	324.665	293.29	407.906	347.476		0.385614	-0.530971	-1.26126	1.40662
sme-mir-277b	739	626.25	237	256		sme-mir-277b	153.223	196.561	131.836	131.751			sme-mir-277b	314.532	403.541	302.436	325.816	336.581		-0.557729	1.69375	-0.863709	-0.272312
sme-mir-124a	625.583	504.917	249	298.083		sme-mir-124a	129.707	158.479	138.512	153.41			sme-mir-124a	266.26	325.357	317.749	379.376	322.185		-1.39507	0.0791069	-0.110667	1.42663
sme-mir-124c-2	485.35	607.767	184.7	322.983		sme-mir-124c-2	100.632	190.76	102.743	166.224			sme-mir-124c-2	206.574	391.631	235.696	411.067	311.242		-1.15079	0.88385	-0.830604	1.09754
dja-miR-n2	655.792	699.935	166	156.601		dja-miR-n2	135.971	219.689	92.3411	80.5953			dja-miR-n2	279.117	451.022	211.833	199.309	285.32		-0.0618025	1.65096	-0.732191	-0.856969
sme-mir-124b	312.583	464.167	166	250.583		sme-mir-124b	64.8104	145.688	92.3411	128.964			sme-mir-124b	133.041	299.098	211.833	318.922	240.724		-1.45355	0.787972	-0.389984	1.05556
sme-mir-125b	865.029	341.333	128.375	156.625		sme-mir-125b	179.353	107.135	71.4114	80.6076			sme-mir-125b	368.173	219.947	163.819	199.339	237.82		1.67353	-0.229453	-0.950049	-0.494026
sme-mir-219	451	383	175	189		sme-mir-219	93.5094	120.212	97.3475	97.2695			sme-mir-219	191.954	246.796	223.318	240.544	225.653		-1.58425	0.993996	-0.109789	0.700045
sme-mir-749	236	168	232	173		sme-mir-749	48.9318	52.7303	129.055	89.0351			sme-mir-749	100.446	108.255	296.055	220.18	181.234		-0.991559	-0.895711	1.40926	0.478006
sme-mir-31b-2	368.367	272	138	152		sme-mir-31b-2	76.3764	85.3728	76.7655	78.2273			sme-mir-31b-2	156.784	175.271	176.102	193.453	175.402		-1.4354	-0.0101609	0.0539316	1.39163
sme-mir-31b-3	368.367	272	138	152		sme-mir-31b-3	76.3764	85.3728	76.7655	78.2273			sme-mir-31b-3	156.784	175.271	176.102	193.453	175.402		-1.4354	-0.0101609	0.0539316	1.39163
sme-mir-31b-1	367.867	272	138	152		sme-mir-31b-1	76.2727	85.3728	76.7655	78.2273			sme-mir-31b-1	156.571	175.271	176.102	193.453	175.349		-1.43922	-0.00602372	0.0576931	1.38755
dja-miR-n4	401.399	358.892	106	126.536		dja-miR-n4	83.2252	112.646	58.9648	65.122			dja-miR-n4	170.843	231.262	135.267	161.044	174.604		-0.106854	1.6097	-1.11761	-0.385239
dja-miR-2161	327.5	313.778	112	133		dja-miR-2161	67.9032	98.4856	62.3024	68.4489			dja-miR-2161	139.39	202.191	142.923	169.272	163.444		-0.955491	1.53915	-0.815146	0.231485
sme-mir-752	399.101	214	111	119.333		sme-mir-752	82.7488	67.1683	61.7461	61.4153			sme-mir-752	169.865	137.897	141.647	151.878	150.322		1.57742	-1.00287	-0.700152	0.1256
sme-mir-87d	288.529	298.091	82.4167	133.067		sme-mir-87d	59.8231	93.562	45.8461	68.4832			sme-mir-87d	122.803	192.083	105.172	169.356	147.354		-0.703821	1.28233	-1.20929	0.630786
sme-mir-67	350.333	256.533	134.333	80.3095		sme-mir-67	72.6374	80.5183	74.7258	41.3316			sme-mir-67	149.108	165.304	171.423	102.211	147.012		0.0773132	0.6745	0.900115	-1.65193
sme-mir-1993	270.8	291.252	59.319	88.8167		sme-mir-1993	56.1471	91.4153	32.9975	45.7098			sme-mir-1993	115.258	187.676	75.6971	113.039	122.917		-0.18886	1.59671	-1.16427	-0.243572
dja-miR-133a	211	187	101	113		dja-miR-133a	43.7483	58.6938	56.1834	58.1558			dja-miR-133a	89.8056	120.498	128.886	143.817	120.752		-1.56908	-0.0128455	0.412438	1.16949
sme-mir-2b	271.242	177.4	85.0889	103.111		sme-mir-2b	56.2388	55.6807	47.3325	53.0663			sme-mir-2b	115.446	114.312	108.582	131.231	117.393		-0.231732	-0.366593	-1.0486	1.64692
sme-mir-2153	178.5	180.451	66	92.3167		sme-mir-2153	37.0098	56.6383	36.7139	47.5111			sme-mir-2153	75.973	116.278	84.2226	117.493	98.4918		-1.20882	0.954798	-0.765974	1.02
dja-miR-2165	181.85	221	74	56		dja-miR-2165	37.7044	69.3654	41.1641	28.8206			dja-miR-2165	77.3987	142.407	94.4314	71.2722	96.3774		-0.68031	1.64999	-0.0697557	-0.899921
sme-mir-2159	272.625	93.0833	81	81.5		sme-mir-2159	56.5255	29.2161	45.058	41.9443			sme-mir-2159	116.034	59.9808	103.364	103.727	95.7764		0.95167	-1.6816	0.356454	0.373477
dja-miR-2156b	297.843	147.5	54	57.1429		dja-miR-2156b	61.7541	46.2959	30.0387	29.4088			dja-miR-2156b	126.768	95.0456	68.9094	72.7267	90.8623		1.56054	0.181817	-0.954133	-0.788222
dja-miR-2164	220.5	162.694	67.1339	50		dja-miR-2164	45.718	51.065	37.3447	25.7327			dja-miR-2164	93.8489	104.837	85.6696	63.6359	86.9978		0.453556	1.18095	-0.0879228	-1.54658
dja-miR-n1	236.1	135.5	43	63		dja-miR-n1	48.9525	42.5295	23.9197	32.4232			dja-miR-n1	100.489	87.3131	54.8723	80.1812	80.7138		1.19102	0.397473	-1.55642	-0.0320754
sme-mir-87c	101	129	54	58		sme-mir-87c	20.9411	40.4893	30.0387	29.8499			sme-mir-87c	42.9875	83.1246	68.9094	73.8176	67.2098		-1.62702	1.069	0.114165	0.443851
sme-mir-9b	103.447	105	36.5	31.5385		sme-mir-9b	21.4484	32.9564	20.3039	16.2314			sme-mir-9b	44.0288	67.6596	46.5777	40.1396	49.6014		-0.522022	1.69164	-0.283255	-0.886358
sme-mir-2162	121.371	92.2429	32.7955	33.7333		sme-mir-2162	25.1649	28.9523	18.2432	17.361			sme-mir-2162	51.658	59.4392	41.8503	42.933	48.9701		0.376406	1.46609	-0.997058	-0.845439
sme-let-7b	117.143	42.5	33.5	35		sme-let-7b	24.2882	13.3395	18.6351	18.0129			sme-let-7b	49.8582	27.386	42.7494	44.5451	41.1347		1.04385	-1.64515	0.193212	0.408091
sme-mir-87a	56	100	18.5	35.5		sme-mir-87a	11.6109	31.3871	10.291	18.2702			sme-mir-87a	23.8347	64.4377	23.6079	45.1815	39.2654		-0.909302	1.48335	-0.922666	0.348621
sme-mir-36a	77.1429	81	34	22		sme-mir-36a	15.9946	25.4235	18.9132	11.3224			sme-mir-36a	32.8335	52.1945	43.3874	27.9998	39.1038		-0.668106	1.39482	0.45642	-1.18313
sme-mir-2163	35.1423	36.2	29	61		sme-mir-2163	7.28634	11.3621	16.1319	31.3939			sme-mir-2163	14.9572	23.3264	37.0069	77.6358	38.2316		-0.966822	-0.619163	-0.0508734	1.63686
dja-miR-124d	32	62.2833	24	29		dja-miR-124d	6.63482	19.5489	13.3505	14.925			dja-miR-124d	13.6198	40.1339	30.6264	36.9088	30.3222		-1.63249	0.95899	0.0297292	0.643768
sme-mir-2158	60	64.1	13.0196	14		sme-mir-2158	12.4403	20.1191	7.24244	7.20515			sme-mir-2158	25.5371	41.3046	16.6143	17.8181	25.3185		0.0222072	1.62393	-0.884208	-0.761929
sme-mir-2149	15	12.3333	13.1	51		sme-mir-2149	3.11007	3.87107	7.28716	26.2473			sme-mir-2149	6.38428	7.94732	16.7169	64.9086	23.9893		-0.735049	-0.669789	-0.303638	1.70848
sme-mir-2202	64.3333	14.3333	11	16		sme-mir-2202	13.3387	4.49881	6.11899	8.23446			sme-mir-2202	27.3815	9.23607	14.0371	20.3635	17.7545		1.41226	-1.24965	-0.545344	0.382731
sme-mir-2169	40	16	11	12		sme-mir-2169	8.29352	5.02193	6.11899	6.17584			sme-mir-2169	17.0248	10.31	14.0371	15.2726	14.1611		1.16226	-1.56304	-0.050336	0.451121
sme-mir-216	39.7222	23.1111	9	5		sme-mir-216	8.23593	7.2539	5.00644	2.57327			sme-mir-216	16.9065	14.8923	11.4849	6.36359	12.4118		1.12548	0.621106	-0.232101	-1.51448
sme-mir-71c	14	20	8	13.5		sme-mir-71c	2.90273	6.27741	4.45017	6.94782			sme-mir-71c	5.95866	12.8875	10.2088	17.1817	11.5592		-1.37287	0.325626	-0.331021	1.37827
sme-mir-71a-1	18.2778	24	7.33333	8.5		sme-mir-71a-1	3.78968	7.5329	4.07933	4.37455			sme-mir-71a-1	7.77937	15.465	9.35807	10.8181	10.8551		-1.07159	1.60608	-0.521577	-0.0129059
sme-mir-124e	16	18	6	13		sme-mir-124e	3.31741	5.64967	3.33763	6.6905			sme-mir-124e	6.8099	11.5988	7.6566	16.5453	10.6527		-0.997513	0.245599	-0.777724	1.52964
sme-mir-124c-1	17.5833	15.1667	8.5	7.58333		sme-mir-124c-1	3.64569	4.76037	4.72831	3.90279			sme-mir-124c-1	7.4838	9.77305	10.8469	9.65145	9.43879		-1.60138	0.273803	1.15338	0.174193
dja-miR-n3	14.043	27.1479	3.52857	4.19767		dja-miR-n3	2.91164	8.52093	1.96284	2.16034			dja-miR-n3	5.97694	17.4935	4.50281	5.34245	8.32892		-0.442356	1.72366	-0.719608	-0.561691
sme-mir-2156a	13.3011	18.2154	6	5.03077		sme-mir-2156a	2.75782	5.71727	3.33763	2.5891			sme-mir-2156a	5.6612	11.7376	7.6566	6.40275	7.86453		-0.938755	1.65015	-0.08859	-0.622808
sme-mir-2154-2	19.0556	8.5	7.5	6.27778		sme-mir-2154-2	3.95094	2.6679	4.17204	3.23088			sme-mir-2154-2	8.1104	5.4772	9.57075	7.98984	7.78705		0.219725	-1.56959	1.21207	0.137801
sme-mir-61b	19	12	8	4		sme-mir-61b	3.93942	3.76645	4.45017	2.05861			sme-mir-61b	8.08676	7.73252	10.2088	5.09087	7.77974		0.168836	-0.025965	1.3358	-1.47867
sme-mir-2148	4.47959	4.98517	4.03704	14.9242		sme-mir-2148	0.928789	1.5647	2.24569	7.68081			sme-mir-2148	1.9066	3.21233	5.15167	18.9944	7.31624		-0.790824	-0.599942	-0.316434	1.7072
sme-mir-2154-1	18.7819	8.3631	6.80965	5.27778		sme-mir-2154-1	3.8942	2.62493	3.78801	2.71623			sme-mir-2154-1	7.99392	5.38899	8.6898	6.71712	7.19746		0.6315	-1.4339	1.18325	-0.380847
sme-mir-133b	30.25	7	7	1		sme-mir-133b	6.27198	2.19709	3.8939	0.514653			sme-mir-133b	12.875	4.51064	8.9327	1.27272	6.89776		1.3605	-0.543343	0.463184	-1.28034
sme-mir-61a	12.1905	12.1429	9.06667	1.4		sme-mir-61a	2.52755	3.81129	5.04353	0.720515			sme-mir-61a	5.1885	7.82458	11.57	1.78181	6.59121		-0.39128	0.34404	1.3888	-1.34156
sme-mir-7a	5.46429	6.74762	8	4.16667		sme-mir-7a	1.13295	2.11788	4.45017	2.14439			sme-mir-7a	2.3257	4.34801	10.2088	5.30299	5.54638		-1.11113	-0.413437	1.60854	-0.0839681
sme-mir-12	12.5	10	4	4		sme-mir-12	2.59173	3.13871	2.22509	2.05861			sme-mir-12	5.32024	6.44377	5.1044	5.09087	5.48982		-0.30379	1.70888	-0.690427	-0.714665
sme-mir-1992	7.2	7	4	6		sme-mir-1992	1.49283	2.19709	2.22509	3.08792			sme-mir-1992	3.06446	4.51064	5.1044	7.63631	5.07895		-1.21912	-0.343928	0.0154024	1.54765
sme-mir-2178	15.25	9.33333	3.25	1		sme-mir-2178	3.1619	2.92946	1.80788	0.514653			sme-mir-2178	6.49069	6.01419	4.14733	1.27272	4.48123		0.980693	0.748142	-0.162957	-1.56588
sme-mir-92	10.3333	8	2	2		sme-mir-92	2.14249	2.51097	1.11254	1.02931			sme-mir-92	4.39806	5.15502	2.5522	2.54544	3.66268		0.64194	1.30271	-0.969373	-0.975279
sme-mir-1175	13.0143	4	2	2		sme-mir-1175	2.69836	1.25548	1.11254	1.02931			sme-mir-1175	5.53912	2.57751	2.5522	2.54544	3.30357		1.73198	-0.562508	-0.582114	-0.587355
sme-mir-747	21.3214	2	2.08333	0.142857		sme-mir-747	4.42074	0.627741	1.1589	0.0735219			sme-mir-747	9.0748	1.28875	2.65854	0.181817	3.30098		1.67502	-0.583757	-0.186374	-0.904885
sme-mir-7d	5.16667	3.08333	3	4		sme-mir-7d	1.07125	0.967768	1.66881	2.05861			sme-mir-7d	2.19903	1.98683	3.8283	5.09087	3.27626		-0.850255	-1.01774	0.435727	1.43227
sme-mir-2181	10.3333	3	3	2		sme-mir-2181	2.14249	0.941612	1.66881	1.02931			sme-mir-2181	4.39806	1.93313	3.8283	2.54544	3.17623		1.24358	-1.26524	0.66368	-0.642029
sme-mir-2160-1	9	7.33333	2	1		sme-mir-2160-1	1.86604	2.30172	1.11254	0.514653			sme-mir-2160-1	3.83057	4.72543	2.5522	1.27272	3.09523		0.56337	1.24896	-0.416034	-1.39629
sme-mir-2160-2	9	7.33333	2	1		sme-mir-2160-2	1.86604	2.30172	1.11254	0.514653			sme-mir-2160-2	3.83057	4.72543	2.5522	1.27272	3.09523		0.56337	1.24896	-0.416034	-1.39629
sme-bantam-c-1	3.16783	4.84722	2.7	1		sme-bantam-c-1	0.656812	1.5214	1.50193	0.514653			sme-bantam-c-1	1.34829	3.12344	3.44547	1.27272	2.29748		-0.955035	0.831045	1.15506	-1.03107
sme-bantam-c-2	3.16783	4.84722	2.7	1		sme-bantam-c-2	0.656812	1.5214	1.50193	0.514653			sme-bantam-c-2	1.34829	3.12344	3.44547	1.27272	2.29748		-0.955035	0.831045	1.15506	-1.03107
sme-mir-2167	5.14286	2		4		sme-mir-2167	1.06631	0.627741	0	2.05861			sme-mir-2167	2.1889	1.28875	0	5.09087	2.14213		0.0249847	-0.455917	-1.14444	1.57537
sme-mir-2206	3	7		1.5		sme-mir-2206	0.622014	2.19709	0	0.77198			sme-mir-2206	1.27686	4.51064	0	1.90908	1.92414		-0.393717	1.57325	-1.17037	-0.009164
sme-mir-2150	4	2	1.7	1		sme-mir-2150	0.829352	0.627741	0.945662	0.514653			sme-mir-2150	1.70248	1.28875	2.16937	1.27272	1.60833		0.256614	-0.87107	1.52924	-0.91478
sme-mir-753b	1.91026	1.1993	2.45	1.33333		sme-mir-753b	0.396069	0.376425	1.36287	0.686205			sme-mir-753b	0.813041	0.772802	3.12645	1.69696	1.60231		-0.827042	-0.869207	1.59707	0.0991751
sme-mir-2175	3.60606	1.04256	0.5	2.1835		sme-mir-2175	0.747673	0.32723	0.278136	1.12375			sme-mir-2175	1.53481	0.671804	0.63805	2.77898	1.40591		0.148087	-0.843403	-0.882182	1.5775
sme-mir-756	3.78472	2.40476	0.277778	1.2		sme-mir-756	0.784717	0.754784	0.15452	0.617584			sme-mir-756	1.61085	1.54957	0.354472	1.52726	1.26054		0.668515	0.551579	-1.72909	0.509001
sme-mir-2f	2.83333	2	0.5	1.5		sme-mir-2f	0.587458	0.627741	0.278136	0.77198			sme-mir-2f	1.20592	1.28875	0.63805	1.90908	1.26045		-0.121039	0.0628244	-1.38151	1.43973
sme-mir-71a-2	4	0.5		2		sme-mir-71a-2	0.829352	0.156935	0	1.02931			sme-mir-71a-2	1.70248	0.322188	0	2.54544	1.14252		0.542592	-0.794907	-1.10711	1.35942
sme-mir-7b	3.81111	0.25		2.07692		sme-mir-7b	0.790188	0.0784677	0	1.0689			sme-mir-7b	1.62208	0.161094	0	2.64334	1.10663		0.47322	-0.868063	-1.01596	1.4108
sme-mir-2166	4.03448	3.60795		0.291667		sme-mir-2166	0.836502	1.13243	0	0.150107			sme-mir-2166	1.71715	2.32488	0	0.371209	1.10331		0.64505	1.28368	-1.15941	-0.769323
sme-mir-2170	0.661111	3.55263	1			sme-mir-2170	0.137073	1.11507	0.556272	0			sme-mir-2170	0.281381	2.28923	1.2761	0	0.961679		-0.754851	1.47304	0.348879	-1.06707
sme-mir-7c	1	3	0.0625	1		sme-mir-7c	0.207338	0.941612	0.034767	0.514653			sme-mir-7c	0.425619	1.93313	0.0797563	1.27272	0.927806		-0.692915	1.38714	-1.17013	0.475908
sme-mir-31a	1	2		1.33333		sme-mir-31a	0.207338	0.627741	0	0.686205			sme-mir-31a	0.425619	1.28875	0	1.69696	0.852833		-0.634669	0.647605	-1.26697	1.25403
sme-mir-36c	1	2.33333	0.0909091	1		sme-mir-36c	0.207338	0.732365	0.0505701	0.514653			sme-mir-36c	0.425619	1.50355	0.116009	1.27272	0.829473		-0.702231	1.17209	-1.24059	0.770724
sme-mir-753a	1.33333	0.0555556	1.33333	0.0666667		sme-mir-753a	0.276451	0.0174373	0.741695	0.0343102			sme-mir-753a	0.567492	0.0357987	1.70147	0.0848479	0.597401		-0.044612	-0.837662	1.64678	-0.764502
sme-mir-2155		0.9	1	0.416667		sme-mir-2155	0	0.282484	0.556272	0.214439			sme-mir-2155	0	0.579939	1.2761	0.530299	0.596585		-1.31577	-0.0367117	1.49868	-0.146193
sme-mir-2161	0.583333	1.33333		1		sme-mir-2161	0.120947	0.418494	0	0.514653			sme-mir-2161	0.248278	0.859169	0	1.27272	0.595041		-0.692376	0.527379	-1.18811	1.3531
sme-mir-754c-1	0.728571	0.342857		1.4		sme-mir-754c-1	0.151061	0.107613	0	0.720515			sme-mir-754c-1	0.310094	0.220929	0	1.78181	0.578207		-0.380839	-0.507492	-0.821308	1.70964
sme-mir-2200	0.97598	0.535131		1.13226		sme-mir-2200	0.202358	0.167962	0	0.582721			sme-mir-2200	0.415396	0.344826	0	1.44105	0.550317		-0.250902	-0.382135	-1.02338	1.65642
sme-mir-753d	2.5	1	0.333333			sme-mir-753d	0.518345	0.313871	0.185424	0			sme-mir-753d	1.06405	0.644377	0.425367	0	0.533448		1.38146	0.288813	-0.281397	-1.38887
sme-mir-2156b	0.267857	1	1			sme-mir-2156b	0.055537	0.313871	0.556272	0			sme-mir-2156b	0.114005	0.644377	1.2761	0	0.508621		-0.780739	0.268591	1.51844	-1.0063
sme-mir-2147d	1.53333			1		sme-mir-2147d	0.317918	0	0	0.514653			sme-mir-2147d	0.652616	0	0	1.27272	0.481333		0.323839	-0.910045	-0.910045	1.49625
sme-mir-278	3	1				sme-mir-278	0.622014	0.313871	0	0			sme-mir-278	1.27686	0.644377	0	0	0.480308		1.50346	0.309674	-0.906565	-0.906565
sme-mir-2164	3.125	0.505952				sme-mir-2164	0.647931	0.158804	0	0			sme-mir-2164	1.33006	0.326024	0	0	0.414021		1.67968	-0.161353	-0.759161	-0.759161
sme-mir-753c	2.4	0.288462	0.333333			sme-mir-753c	0.497611	0.0905396	0.185424	0			sme-mir-753c	1.02149	0.185878	0.425367	0	0.408182		1.59357	-0.577625	0.044651	-1.0606
sme-mir-76	2.25	1				sme-mir-76	0.466511	0.313871	0	0			sme-mir-76	0.957642	0.644377	0	0	0.400505		1.34076	0.586884	-0.963825	-0.963825
sme-mir-2172	3	0.166667				sme-mir-2172	0.622014	0.0523118	0	0			sme-mir-2172	1.27686	0.107396	0	0	0.346063		1.72631	-0.442649	-0.641833	-0.641833
sme-bantam-a	0.153846			1		sme-bantam-a	0.0318982	0	0	0.514653			sme-bantam-a	0.0654798	0	0	1.27272	0.334549		-0.496154	-0.616896	-0.616896	1.72995
sme-mir-2204			1			sme-mir-2204	0	0	0.556272	0			sme-mir-2204	0	0	1.2761	0	0.319025		-0.57735	-0.57735	1.73205	-0.57735
sme-mir-133a	0.6	1.25				sme-mir-133a	0.124403	0.392338	0	0			sme-mir-133a	0.255371	0.805471	0	0	0.265211		-0.0299176	1.64272	-0.806402	-0.806402
sme-mir-184	1.2	0.825714				sme-mir-184	0.248806	0.259167	0	0			sme-mir-184	0.510743	0.532071	0	0	0.260703		0.958693	1.04047	-0.999582	-0.999582
sme-mir-753e		1.41234				sme-mir-753e	0	0.443291	0	0			sme-mir-753e	0	0.910078	0	0	0.227519		-0.57735	1.73205	-0.57735	-0.57735
sme-mir-2152	0.0910714	1.0625		0.125		sme-mir-2152	0.0188826	0.333488	0	0.0643317			sme-mir-2152	0.0387617	0.684651	0	0.15909	0.220626		-0.663127	1.69197	-0.804464	-0.224377
sme-mir-2e	0.5			0.5		sme-mir-2e	0.103669	0	0	0.257327			sme-mir-2e	0.212809	0	0	0.636359	0.212292		0.00199117	-0.81716	-0.81716	1.63233
sme-mir-2179	0.537879	0.6	0.166667			sme-mir-2179	0.111523	0.188322	0.0927119	0			sme-mir-2179	0.228931	0.386626	0.212683	0	0.20706		0.159059	1.30591	0.0408952	-1.50586
sme-mir-2174		1				sme-mir-2174	0	0.313871	0	0			sme-mir-2174	0	0.644377	0	0	0.161094		-0.57735	1.73205	-0.57735	-0.57735
sme-mir-2203		1				sme-mir-2203	0	0.313871	0	0			sme-mir-2203	0	0.644377	0	0	0.161094		-0.57735	1.73205	-0.57735	-0.57735
sme-mir-1b			0.4			sme-mir-1b	0	0	0.222509	0			sme-mir-1b	0	0	0.51044	0	0.12761		-0.57735	-0.57735	1.73205	-0.57735
sme-mir-2177	0.705128	0.125				sme-mir-2177	0.1462	0.0392338	0	0			sme-mir-2177	0.300116	0.0805471	0	0	0.0951657		1.66881	-0.119032	-0.774889	-0.774889
sme-mir-124d	0.5	0.25				sme-mir-124d	0.103669	0.0784677	0	0			sme-mir-124d	0.212809	0.161094	0	0	0.0934759		1.25288	0.709924	-0.981402	-0.981402
sme-mir-2147a		0.5				sme-mir-2147a	0	0.156935	0	0			sme-mir-2147a	0	0.322188	0	0	0.0805471		-0.57735	1.73205	-0.57735	-0.57735
sme-mir-754c-2	0.428571	0.142857				sme-mir-754c-2	0.0888592	0.0448387	0	0			sme-mir-754c-2	0.182408	0.0920539	0	0	0.0686155		1.50346	0.309674	-0.906565	-0.906565
sme-mir-754b-1	0.611111					sme-mir-754b-1	0.126707	0	0	0			sme-mir-754b-1	0.2601	0	0	0	0.0650251		1.73205	-0.57735	-0.57735	-0.57735
sme-mir-754b-2	0.611111					sme-mir-754b-2	0.126707	0	0	0			sme-mir-754b-2	0.2601	0	0	0	0.0650251		1.73205	-0.57735	-0.57735	-0.57735
sme-mir-2201				0.2		sme-mir-2201	0	0	0	0.102931			sme-mir-2201	0	0	0	0.254544	0.0636359		-0.57735	-0.57735	-0.57735	1.73205
sme-mir-754d	0.25	0.147059		0.037037		sme-mir-754d	0.0518345	0.0461574	0	0.0190612			sme-mir-754d	0.106405	0.0947613	0	0.0471377	0.0620759		1.05144	0.775266	-1.47238	-0.35432
sme-mir-96a	0.5					sme-mir-96a	0.103669	0	0	0			sme-mir-96a	0.212809	0	0	0	0.0532024		1.73205	-0.57735	-0.57735	-0.57735
sme-mir-2176				0.111111		sme-mir-2176	0	0	0	0.0571837			sme-mir-2176	0	0	0	0.141413	0.0353533		-0.57735	-0.57735	-0.57735	1.73205
sme-mir-2165	0.33					sme-mir-2165	0.0684215	0	0	0			sme-mir-2165	0.140454	0	0	0	0.0351136		1.73205	-0.57735	-0.57735	-0.57735
sme-mir-277d	0.266667					sme-mir-277d	0.0552901	0	0	0			sme-mir-277d	0.113498	0	0	0	0.0283746		1.73205	-0.57735	-0.57735	-0.57735
sme-mir-2205	0.142857					sme-mir-2205	0.0296197	0	0	0			sme-mir-2205	0.0608027	0	0	0	0.0152007		1.73205	-0.57735	-0.57735	-0.57735
sme-mir-2180	0.0454545					sme-mir-2180	0.00942446	0	0	0			sme-mir-2180	0.0193463	0	0	0	0.00483658		1.73205	-0.57735	-0.57735	-0.57735
