# Supplementary material for: Different classes of small RNAs are essential for head regeneration in the planarian Dugesia japonica
Source: BMC Genomics. 2020 Dec 7;21:876. doi: 10.1186/s12864-020-07234-1 (PMC7722302; doi:10.1186/s12864-020-07234-1)
Supplement: Supplementary file 12 — Additional file 12: Supplemental_Table_S11. The expression profile of tRFs. [file 12864_2020_7234_MOESM12_ESM.xlsx]

## Sheet: tRF reads
Absolute read counts						per million mapped reads						per million mapped tRF reads							Z-score
total mapped	4.82304e+06	3.18603e+06	1.79768e+06	1.94305e+06
tRNA source	0h	24h	72h	120h		tRNA source	0h	24h	72h	120h		tRNA source	0h	24h	72h	120h	avg. rpm		0h	24h	72h	120h
tRNA-Gly-GCC	88824.5	126471	83927.7	88067		tRNA-Gly-GCC	18416.7	39695.7	46686.6	45324		tRNA-Gly-GCC	51322	86161.9	71170.3	72307	70240.3		-1.52382	1.28244	0.074908	0.166469
tRNA-Lys-TTT	123269	133227	69614.6	66881.5		tRNA-Lys-TTT	25558.3	41816.1	38724.6	34420.8		tRNA-Lys-TTT	71223.6	90764.3	59032.8	54912.8	68983.4		0.160796	1.56335	-0.714216	-1.00993
tRNA-Gly-TCC	93139	58045.2	107983	106754		tRNA-Gly-TCC	19311.2	18218.7	60068	54941.3		tRNA-Gly-TCC	53814.9	39544.8	91569.3	87649.9	68144.7		-0.648605	-1.2945	1.06026	0.882853
tRNA-Asp-GTC	86775.1	81391.5	70875.2	78825.2		tRNA-Asp-GTC	17991.8	25546.4	39425.8	40567.7		tRNA-Asp-GTC	50137.9	55450	60101.8	64719.1	57602.2		-1.3787	-0.397519	0.461688	1.31453
tRNA-Sup-TTA	70867.9	50856.2	44726.5	45798.8		tRNA-Sup-TTA	14693.6	15962.3	24880.1	23570.5		tRNA-Sup-TTA	40946.8	34647.1	37927.9	37602.9	37781.2		1.41937	-1.40523	0.0657725	-0.0799174
tRNA-Pro-TGG	44922.9	57853	48391.7	50737.8		tRNA-Pro-TGG	9314.23	18158.4	26918.9	26112.4		tRNA-Pro-TGG	25956.1	39413.8	41035.9	41658	37016		-1.71797	0.372469	0.624428	0.72107
tRNA-Ile-AAT	67576.2	46716.6	39211.5	43575.9		tRNA-Ile-AAT	14011.1	14663	21812.2	22426.5		tRNA-Ile-AAT	39044.9	31826.9	33251.2	35777.8	34975.2		1.48381	-1.14785	-0.62858	0.292624
tRNA-Lys-CTT	53721.6	76470.7	29372.2	25744.5		tRNA-Lys-CTT	11138.5	24001.9	16338.9	13249.5		tRNA-Lys-CTT	31039.8	52097.6	24907.5	21137.4	32295.6		-0.104939	1.65479	-0.617401	-0.932452
tRNA-Glu-TTC	53551.6	49768.6	37375	33887.5		tRNA-Glu-TTC	11103.3	15620.9	20790.7	17440.3		tRNA-Glu-TTC	30941.6	33906.1	31693.9	27823.2	31091.2		-0.0686522	1.29194	0.276597	-1.49989
tRNA-Asn-ATT	57745.8	39055.6	33561.2	35798.7		tRNA-Asn-ATT	11972.9	12258.4	18669.1	18423.9		tRNA-Asn-ATT	33365	26607.6	28459.7	29392.4	29456.2		1.58296	-1.15358	-0.403529	-0.0258496
tRNA-Pro-CGG	27854.6	32855	31942.3	33903.3		tRNA-Pro-CGG	5775.33	10312.2	17768.6	17448.4		tRNA-Pro-CGG	16094.2	22383.3	27086.9	27836.1	23350.1		-1.54987	-0.206516	0.798179	0.958207
tRNA-Glu-CTC	27934	52136.5	24874	20322.8		tRNA-Glu-CTC	5791.77	16364.1	13836.7	10459.2		tRNA-Glu-CTC	16140	35519.3	21093	16685.9	22359.6		-0.793646	1.67924	-0.161615	-0.723982
tRNA-Leu-TAA	40301.2	24385	24575.2	25644.3		tRNA-Leu-TAA	8355.98	7653.73	13670.5	13198		tRNA-Leu-TAA	23285.7	16612.9	20839.7	21055.2	20448.4		1.17604	-1.58976	0.162197	0.251522
tRNA-Met-CAT	38439.8	25968.1	22638.1	23759.6		tRNA-Met-CAT	7970.03	8150.64	12592.9	12228		tRNA-Met-CAT	22210.2	17691.5	19197	19507.7	19651.6		1.57056	-1.20319	-0.279063	-0.0882987
tRNA-Phe-AAA	38265.4	26215	21850.3	23414		tRNA-Phe-AAA	7933.86	8228.13	12154.7	12050.1		tRNA-Phe-AAA	22109.4	17859.7	18529	19224	19430.5		1.65349	-0.969571	-0.556453	-0.12747
tRNA-Tyr-ATA	34079	25264.4	20838.4	22518.3		tRNA-Tyr-ATA	7065.86	7929.75	11591.8	11589.1		tRNA-Tyr-ATA	19690.5	17212	17670.9	18488.5	18265.5		1.51398	-1.11922	-0.631718	0.236965
tRNA-Leu-GAG	33399.4	24204	20380.6	22142.8		tRNA-Leu-GAG	6924.97	7596.91	11337.2	11395.9		tRNA-Leu-GAG	19297.9	16489.6	17282.7	18180.2	17812.6		1.42062	-1.26542	-0.506839	0.351636
tRNA-Arg-TCT	34078.7	21727.1	20722.1	21900.7		tRNA-Arg-TCT	7065.81	6819.51	11527.1	11271.3		tRNA-Arg-TCT	19690.4	14802.2	17572.2	17981.5	17511.6		1.24186	-1.54429	0.0345747	0.267854
tRNA-Ile-TAT	30319.1	22608.3	17266.9	18389.3		tRNA-Ile-TAT	6286.29	7096.08	9605.1	9464.12		tRNA-Ile-TAT	17518.1	15402.5	14642.3	15098.5	15665.3		1.67917	-0.23822	-0.927209	-0.51374
tRNA-Ser-TGA	29772.1	19991.3	17682.3	18407.4		tRNA-Ser-TGA	6172.89	6274.68	9836.18	9473.45		tRNA-Ser-TGA	17202	13619.6	14994.5	15113.4	15232.4		1.53906	-1.2602	-0.185852	-0.0930043
tRNA-Ala-TGC	30191.5	22486.5	16145.5	17076.5		tRNA-Ala-TGC	6259.84	7057.86	8981.27	8788.47		tRNA-Ala-TGC	17444.4	15319.5	13691.3	14020.6	15118.9		1.57747	0.136068	-0.968461	-0.745081
tRNA-Asn-GTT	29982.8	19225.1	17234.8	17425.1		tRNA-Asn-GTT	6216.57	6034.2	9587.23	8967.9		tRNA-Asn-GTT	17323.8	13097.6	14615	14306.8	14835.8		1.61103	-1.12553	-0.142963	-0.342532
tRNA-Gln-TTG	28369	20647.7	16578.8	17759.7		tRNA-Gln-TTG	5881.97	6480.7	9222.31	9140.1		tRNA-Gln-TTG	16391.4	14066.8	14058.7	14581.6	14774.6		1.68911	-0.73951	-0.747908	-0.201688
tRNA-Leu-CAA	27407.9	17328.4	15364.3	16384.6		tRNA-Leu-CAA	5682.7	5438.89	8546.71	8432.37		tRNA-Leu-CAA	15836.1	11805.4	13028.8	13452.5	13530.7		1.57691	-1.18011	-0.343291	-0.0535048
tRNA-Val-AAC	25498.5	18910.6	15366	16097		tRNA-Val-AAC	5286.81	5935.49	8547.7	8284.38		tRNA-Val-AAC	14732.8	12883.4	13030.3	13216.4	13465.7		1.70994	-0.785907	-0.587554	-0.336482
tRNA-Thr-TGT	25513.7	17701.5	15169.7	15941.2		tRNA-Thr-TGT	5289.97	5555.98	8438.5	8204.2		tRNA-Thr-TGT	14741.6	12059.6	12863.9	13088.5	13188.4		1.59316	-1.15782	-0.332858	-0.102488
tRNA-Leu-TAG	25341.4	18441.7	14425.6	14934.8		tRNA-Leu-TAG	5254.24	5788.3	8024.53	7686.27		tRNA-Leu-TAG	14642.1	12563.9	12232.8	12262.2	12925.2		1.71744	-0.361494	-0.692671	-0.663274
tRNA-Cys-GCA	24389.8	17785	14803.2	15406.5		tRNA-Cys-GCA	5056.94	5582.18	8234.62	7929.02		tRNA-Cys-GCA	14092.2	12116.5	12553.1	12649.5	12852.8		1.66761	-0.990746	-0.403282	-0.273586
tRNA-His-GTG	20943.9	23766.6	13121.5	13195.7		tRNA-His-GTG	4342.47	7459.64	7299.11	6791.19		tRNA-His-GTG	12101.2	16191.6	11127	10834.2	12563.5		-0.215371	1.6902	-0.669231	-0.805594
tRNA-His-ATG	24427	15701.2	14497.5	14751.1		tRNA-His-ATG	5064.64	4928.15	8064.56	7591.69		tRNA-His-ATG	14113.7	10696.9	12293.8	12111.3	12303.9		1.49075	-1.32379	-0.00831158	-0.158657
tRNA-Asp-ATC	21561.9	14619.4	13671.7	14095.8		tRNA-Asp-ATC	4470.61	4588.6	7605.18	7254.46		tRNA-Asp-ATC	12458.3	9959.85	11593.5	11573.3	11396.2		1.17616	-1.59074	0.218485	0.196091
tRNA-Phe-GAA	21644.1	16002.3	12082.4	14384.4		tRNA-Phe-GAA	4487.65	5022.65	6721.1	7402.97		tRNA-Phe-GAA	12505.8	10902	10245.8	11810.2	11366		1.32356	-0.538772	-1.30068	0.515897
tRNA-Ile-GAT	21636	15669.1	13318.2	13194		tRNA-Ile-GAT	4485.96	4918.08	7408.54	6790.32		tRNA-Ile-GAT	12501.1	10675	11293.8	10832.8	11325.7		1.64234	-0.909159	-0.0445803	-0.688599
tRNA-Ser-GCT	21023	14675.3	12936	13294.5		tRNA-Ser-GCT	4358.87	4606.13	7195.93	6842.06		tRNA-Ser-GCT	12146.9	9997.9	10969.7	10915.4	11007.5		1.49376	-1.3235	-0.0495618	-0.120702
tRNA-Leu-CAG	21560	12403.7	12425.8	12574.6		tRNA-Leu-CAG	4470.2	3893.14	6912.14	6471.57		tRNA-Leu-CAG	12457.2	8450.31	10537.1	10324.3	10442.2		1.4203	-1.40406	0.0668501	-0.0830843
tRNA-Tyr-GTA	18405.1	14406.6	11325.7	12202		tRNA-Tyr-GTA	3816.07	4521.82	6300.19	6279.81		tRNA-Tyr-GTA	10634.3	9814.9	9604.17	10018.4	10017.9		1.60168	-0.527649	-1.07527	0.00123548
tRNA-Sup-TCA	18711.8	12946.1	11390.1	12098.9		tRNA-Sup-TCA	3879.66	4063.4	6336.01	6226.74		tRNA-Sup-TCA	10811.5	8819.86	9658.77	9933.75	9805.97		1.41444	-1.38714	-0.207056	0.179753
tRNA-Cys-ACA	18271.1	11588.3	10673.2	11385.6		tRNA-Cys-ACA	3788.29	3637.22	5937.22	5859.66		tRNA-Cys-ACA	10556.9	7894.8	9050.86	9348.14	9212.67		1.41925	-1.39144	-0.170846	0.143034
tRNA-Trp-CCA	16995.1	11454.1	10536.2	11118		tRNA-Trp-CCA	3523.73	3595.1	5860.97	5721.9		tRNA-Trp-CCA	9819.62	7803.4	8934.62	9128.36	8921.5		1.2396	-1.54323	0.0181132	0.28551
tRNA-Arg-TCG	16835	11957.7	10365.3	9946.91		tRNA-Arg-TCG	3490.54	3753.16	5765.93	5119.21		tRNA-Arg-TCG	9727.14	8146.46	8789.74	8166.87	8707.55		1.58583	-0.872697	0.127826	-0.840957
tRNA-Ser-ACT	15404.1	10605.2	8836.53	9431.26		tRNA-Ser-ACT	3193.86	3328.66	4915.51	4853.83		tRNA-Ser-ACT	8900.37	7225.06	7493.34	7743.5	7840.57		1.65917	-0.96361	-0.543603	-0.151961
tRNA-Ser-CGA	13143.3	9418.42	8506.29	9123.62		tRNA-Ser-CGA	2725.1	2956.17	4731.81	4695.5		tRNA-Ser-CGA	7594.07	6416.54	7213.29	7490.91	7178.7		0.899948	-1.65133	0.0749364	0.676448
tRNA-Sup-CTA	13034.6	9405.19	7659.54	8050.36		tRNA-Sup-CTA	2702.57	2952.01	4260.79	4143.14		tRNA-Sup-CTA	7531.28	6407.53	6495.25	6609.72	6760.94		1.70998	-0.784504	-0.589777	-0.335697
tRNA-Thr-AGT	13188.2	8606.2	7470.2	8062.54		tRNA-Thr-AGT	2734.41	2701.23	4155.46	4149.41		tRNA-Thr-AGT	7620.02	5863.19	6334.7	6619.72	6609.41		1.57174	-1.16054	-0.427238	0.0160359
tRNA-Leu-AAG	11790.6	8066.3	7511.8	7959.33		tRNA-Leu-AAG	2444.63	2531.77	4178.6	4096.3		tRNA-Leu-AAG	6812.48	5495.37	6369.97	6534.98	6303.2		1.03412	-1.64034	0.135579	0.47064
tRNA-Ser-AGA	11757	8340.43	6929.47	7700.01		tRNA-Ser-AGA	2437.67	2617.82	3854.67	3962.83		tRNA-Ser-AGA	6793.09	5682.14	5876.15	6322.06	6168.36		1.4567	-1.13374	-0.681341	0.358388
tRNA-Val-GAC	10783.3	7610.69	6914.14	6996.35		tRNA-Val-GAC	2235.79	2388.77	3846.14	3600.69		tRNA-Val-GAC	6230.49	5184.98	5863.16	5744.32	5755.74		1.26565	-1.52158	0.286363	-0.0304298
tRNA-Val-CAC	10513.9	7955.38	6453.46	7169.07		tRNA-Val-CAC	2179.93	2496.96	3589.88	3689.59		tRNA-Val-CAC	6074.83	5419.8	5472.5	5886.14	5713.32		1.30983	-1.06347	-0.872526	0.626166
tRNA-Gly-CCC	8865.89	8268.4	6394.18	5841.61		tRNA-Gly-CCC	1838.24	2595.21	3556.9	3006.4		tRNA-Gly-CCC	5122.63	5633.06	5422.24	4796.23	5243.54		-0.383128	1.2343	0.566251	-1.41742
tRNA-Pro-AGG	7822.16	6399.92	5558.61	7180		tRNA-Pro-AGG	1621.83	2008.75	3092.1	3695.21		tRNA-Pro-AGG	4519.58	4360.11	4713.67	5895.11	4872.12		-0.583921	-0.848044	-0.262433	1.6944
tRNA-Arg-CCT	9313.95	6728.71	5414.95	5949.64		tRNA-Arg-CCT	1931.13	2111.94	3012.18	3062		tRNA-Arg-CCT	5381.51	4584.11	4591.85	4884.93	4860.6		1.60639	-0.852647	-0.828778	0.0750357
tRNA-Trp-ACC	9074.67	6210.07	5907.99	6000.8		tRNA-Trp-ACC	1881.52	1949.16	3286.45	3088.33		tRNA-Trp-ACC	5243.26	4230.77	5009.94	4926.93	4852.73		1.03494	-1.64822	0.416635	0.196651
tRNA-Thr-GGT	8793.2	6092.55	5250.61	5541.49		tRNA-Thr-GGT	1823.16	1912.27	2920.76	2851.94		tRNA-Thr-GGT	5080.63	4150.71	4452.49	4549.82	4558.41		1.55656	-1.21523	-0.315713	-0.0256207
tRNA-Val-TAC	8363.14	6320.15	4744.93	5085.21		tRNA-Val-TAC	1734	1983.71	2639.47	2617.12		tRNA-Val-TAC	4832.15	4305.76	4023.67	4175.2	4334.2		1.63622	-0.093424	-1.02034	-0.522455
tRNA-Ser-GGA	8165.7	5963.38	4669.12	5089.05		tRNA-Ser-GGA	1693.06	1871.73	2597.3	2619.1		tRNA-Ser-GGA	4718.07	4062.71	3959.39	4178.34	4229.63		1.6702	-0.570777	-0.924058	-0.175367
tRNA-Gln-CTG	8050.56	5419.38	4620.27	4770.04		tRNA-Gln-CTG	1669.19	1700.98	2570.12	2454.92		tRNA-Gln-CTG	4651.54	3692.09	3917.96	3916.42	4044.51		1.67541	-0.972656	-0.349252	-0.353502
tRNA-Ala-AGC	5813.99	5745.55	3081.38	3165.27		tRNA-Ala-AGC	1205.46	1803.36	1714.09	1629.01		tRNA-Ala-AGC	3359.27	3914.31	2613	2598.83	3121.35		0.431363	1.43768	-0.921679	-0.947366
tRNA-Thr-CGT	5091.69	3644.77	3050.38	3247.13		tRNA-Thr-CGT	1055.7	1143.99	1696.84	1671.15		tRNA-Thr-CGT	2941.93	2483.1	2586.71	2666.04	2669.45		1.60126	-1.09507	-0.486195	-0.0199967
tRNA-Pro-GGG	4740.25	3530.03	2951.44	3250.78		tRNA-Pro-GGG	982.835	1107.97	1641.8	1673.02		tRNA-Pro-GGG	2738.88	2404.92	2502.81	2669.04	2578.91		1.21116	-1.31734	-0.576221	0.682398
tRNA-Ala-GGC	4245.86	3522.81	2539.23	2724.02		tRNA-Ala-GGC	880.327	1105.71	1412.5	1401.93		tRNA-Ala-GGC	2453.22	2400	2153.25	2236.55	2310.76		1.17727	0.73752	-1.30156	-0.613231
tRNA-Arg-GCG	3160.9	2655.47	2129.65	2301.7		tRNA-Arg-GCG	655.376	833.474	1184.67	1184.58		tRNA-Arg-GCG	1826.34	1809.11	1805.94	1889.8	1832.8		-0.190876	-0.700569	-0.794324	1.68577
tRNA-Arg-ACG	2347.66	1526.47	1221.71	1377.52		tRNA-Arg-ACG	486.759	479.115	679.601	708.944		tRNA-Arg-ACG	1356.46	1039.95	1036	1131.01	1140.85		1.65656	-0.775289	-0.805611	-0.0756608
tRNA-Arg-CCG	2024.05	1465.42	1254.98	1269.94		tRNA-Arg-CCG	419.663	459.954	698.109	653.578		tRNA-Arg-CCG	1169.48	998.358	1064.22	1042.68	1068.68		1.6037	-1.11888	-0.0710786	-0.413744
tRNA-Ala-CGC	1695.54	1406.21	940.288	931.582		tRNA-Ala-CGC	351.551	441.367	523.055	479.442		tRNA-Ala-CGC	979.67	958.015	797.359	764.872	874.979		1.10349	0.875229	-0.818142	-1.16057
