# Supplementary material for: Different classes of small RNAs are essential for head regeneration in the planarian Dugesia japonica
Source: BMC Genomics. 2020 Dec 7;21:876. doi: 10.1186/s12864-020-07234-1 (PMC7722302; doi:10.1186/s12864-020-07234-1)
Supplement: Supplementary file 13 — Additional file 13: Supplemental_Table_S12. The reference sequences for tRNA. [file 12864_2020_7234_MOESM13_ESM.xlsx]

## Sheet: tRNAscan
tRNA	Scaffold	start	end	strand	sequence
tRNA-Arg-TCT	DjScaffold32533	14677	14823	+	TTGCCAAATGTTCTTATTGCTTCTAGTTTAGACGGATCAGTGCTAACACAATCCTTGCTAATTATGTGTTCAAGAAATTGGATTTCGATTTGAGGAAACTGACACTGTTTGGGATTAATTCTTAGACCAGCCT
tRNA-Met-CAT	DjScaffold117986	2845	2966	+	TATTTTATATTTAATAGAACTAAACAAAGTCTCATAACTACAATATTTTGTATTAATAAACATTTAGATTAGATCCATTGCACCTGGGTCCAACCNNNNNNNNNNNATTAAGAATAAAATGA
tRNA-Ser-GGA	DjScaffold32160	1816	1968	+	CATCCATTAGTTGAAAATATTTATAAACAATTTAGTGGAATAGAATGTATAAGTAAATTTATTAATTGGTTATTATCTATTAATAATTTATTTGAAATCATTATAAAGAAAAGTTATTCTTCAGTTCCACTTAATGAT
tRNA-Ser-AGA	DjScaffold856	41721	41869	+	GGTGTCCTAGTGGATAGAGTAAATGTGTCGGTTGAGACTGCAGAAGAGGAAAGAGAATGGGATGCGAATGAGCGGCACGCCAACTATACCTGGAATGGGCCTGACCGCAAACGTGCAGTGTATCATTCGATTACA
tRNA-Ser-AGA	DjScaffold7526	829	974	-	AAACTATTAGTTTATAAGATTAAAAAGATGGTAGAACCTTCACATTTTACAAATACATCTTTAAACTTTTTAATTCCTAGCATTAATTTTTAAGTTTGTTCAGAAAATTATATTATATTCCTTGCGATATTTC
tRNA-Arg-TCT	DjScaffold3976	34260	34399	+	TTATAATAATAAAAAATATCTACTTGCTATTATAAATGAAATTGTTTTATTCCTTATTTTTGTAGTTTTTGAAAGAATACTTTTCATAACACATCTGAATTTCCAGATTGATCCTGGAGAATTGTT
tRNA-Arg-TCT	DjScaffold14218	90307	90449	+	TTATTTTTAAGTGATTTATAAGTTCTATCACCTTGGAATTGTAAAGTTCCTTACCCAAATCTGTTTGTAAATTATCAGGATGTCCATTTTTAAACATTAACTTGATTGCTGGATCCATATCATTAGCAAACT
tRNA-Gly-TCC	DjScaffold37341	14122	14274	+	ATTAATCTAGTGGCATCATTCCACTGTGCCTTATTTCCGAAAGCTCTTTCAGCTAAGATTGATATATTGTGCGCGAACTTGCCAACATGTTCATTTTGATTCTGTCGCCGATTATAAAATTGTTGCCTAAAGATTCTCC
tRNA-Ile-TAT	DjScaffold98589	340	480	-	GGTTCCTTTCGAGGTCTCTTATTTGGGGTCAAATATTCTATTGTAACTTGAAAATCTTCTCCCCGAGCGCTTGCTTTCACCGCGCCAATATATGGTGTGATTACCGATTCCCATTTGGTACGATCAT
tRNA-Asn-ATT	DjScaffold90590	258	405	-	ATAATAATAATAATAATAATATTTATAATAAGGATAATTAAAAAATATTCATAAAGAAAAATAGCATAAAACTCTAAATTCGATGTGATATTATTATAATTATTATCATTTTGTTTCTAATACGAATATCTTAA
tRNA-Leu-TAA	DjScaffold25464	13435	13580	-	TTTTACAATACTCTATTTTAAATTTTACATATTCTACTGGAAAATATTCTTTAAATGCTATGTACTTAATATGAAAATATCCAGGATCCATTTGATTAATCCTATATGAGAGCCCTAATCTATTTGCAACTA
tRNA-Ile-TAT	DjScaffold33943	8443	8594	-	AGTGAAATAAACAATATTATAACAAAAAAGCAACACTAATAATAAACGTAAGAAATCAAGTTTATAGTGAAAATCTCACTATTTAGTCGTTAAACTCCTTTGAAAACAAGACAGATGTATTTTTCATTTTATAAGCA
tRNA-Phe-GAA	DjScaffold37280	11464	11578	+	TGATCAGTGCAGAAGATATCAAGATTCTGAAATATACAGAGAAACAAAAGTAGAAAACAAGAATAGATGTAGCTAAAATTTTGAGTGTTAAGACTACTCAAGATAAT
tRNA-Leu-AAG	DjScaffold48916	575	721	+	AATCTTAAAGATGATGATTTTAAAATTATTTATGTAAGCAGTGAAACCATTATTAATTATATTGAAATAATTTTTCCATCAGAAGTTAATATAAGTGAATATACTATTAATTTTTATAGATTAGAAATTCTTGA
tRNA-Ala-GGC	DjScaffold14942	25951	26100	-	TGATTTTTAGTGTGTGTGTATTGCATTCTTGTGGCATCTGAGTTGCATACCTATTGCATTTATTAATGAAAATTCTCAGGCACATGATTTTCAGTGCATTAAAAATAACCAAAGAGGGGATATTTATATGATAAAGC
tRNA-Gln-TTG	DjScaffold43223	7975	8108	-	TTACTTTTAGAGAAACACCTGACATCGGTGTCTTTGTTTTATTTTTATTTTCTGGCCGCTGATTGGTCGAATCTTAGAATCCCTACCATACCCCTCTGGAAGGTGGTACGTTTTTTCTTTT
tRNA-Ile-AAT	DjScaffold1523	31962	32061	-	ATAATAATAATGATAATGATAATAATAATAATAATAATGCTAAAGTTTGAAAGAAAATGCTAAAAAAGATTTCCATAATTTTTTAGAAGT
tRNA-Gly-TCC	DjScaffold5043	69280	69410	-	TGTTAATTGGGACAAAATTGGATTTTGCTTCATTCCGGATTGAAAAACCAAAACTGGCAGCTCATGTGGAAATGATAAATATGCTGCAGATAAAGGATGAAACCAAAGAAGTAAATAA
tRNA-Ala-GGC	DjScaffold176328	1590	1735	-	CAGCATCAGGTTTAACATGGCAAGCTGGAATGAGATTTACAAAACAAAAATTAAAATTTGCAAAAAAGGAAACTTATGATACATTTTTAAAAATTTGAACGTGGAGTTAGAGTTGGATATTCTGGAGAAGAA
tRNA-Sup-TTA	DjScaffold5296	36920	37035	-	TTCATCAAATAAGAGATTTTTTTTAAAAGTAATTCCCAACCAAGCACAAAAATTTAAACTCTCTTCAAAACCGCTCACAATATATGTTTAATTCATCTAACCTACT
tRNA-Ala-CGC	DjScaffold202700	10411	10541	+	TAAGGATAAGATTTAACTTCATCGCGCTTTCCCTTACTATCACGGCTCTTGATATTTTACTCAATTTAAGGTTATCATACTTACATAATATAATGAGGGATATCATCTATCAAGGGTAT
tRNA-Met-CAT	DjScaffold2601	14631	14760	+	GAAAGGTTAGAGTGTCTATATCGATTTTATATTATCATAAATAATCTATCAATGCTTCCATGTGTTCAACAAATGTTGTTTGTTTTAACCGGTCTAGTGCATAATGGGTTATCGGTT
tRNA-Leu-TAA	DjScaffold2361	189	332	-	AAACAAGTTAAAGATGAATTAAAAAAGAAAATGGGTAAATAACACGAAGGTGGATTATTTCCTTTATTAGGATTAATTCCTGGTATAATTGCTGGTTTAGCAGGTGCAGCTTCTGCGGTTGCTAGTACAG
tRNA-Lys-TTT	DjScaffold10085	2688	2840	-	AATTATAAAAATATATTAATTATTTTATGAAATTACATTTTAAAAATAATTTATTTTAATTTCTGTTAGTCGTAAGTATTTACTTATAATATGAATGTTAGCTGTTGCTAAGTTATTGGGTTCAGTTTCCATATCCAAAA
tRNA-Val-GAC	DjScaffold22682	13266	13390	-	ACACGATTAGTGGATGGGGGTCATACATTTGTGACGATGCGTGACAAGGGGGGAAGTCTAAGATATGTGACGTCAGTAATAGGAAATATACTTTTTAACCTCAGGGGGGTATCT
tRNA-Leu-CAA	DjScaffold133945	16029	16175	-	TTGCATTGTGCTAATGGTAGTGGTTTGTTTATCAAAGGGAAAGTACGATTGGAGGTGCAATTAGGTGAAAGCGAATCGGGAGTGAAATTTATAGTAGGAAAAAATGTGTTTCCAGTTATTATTGCAGGTATAAA
tRNA-Glu-CTC	DjScaffold31754	786	931	+	GTTTTTTTCGCTAAGAAGACTGTAACATTTTGGTCTCAGAAAAGTCCATTCCTTATACCTTATACCTTTGGACTCGTCTTTAAATCTCTCTACAACATAATTCAATTTATCGCTATAAAGTGGATGATTTTTT
tRNA-Trp-CCA	DjScaffold46456	3111	3236	+	AAAATCAGCTAATAAATACACATCCAGCTTCAAATATAACATCATATAGTCCAGCAAATTTGTACATGAAAATATTTCCTACATCGATAAGGGTTTCTCATACTCTTCCCTACT
tRNA-Val-CAC	DjScaffold159160	858	993	+	CTAGATATAGCTGAACAACAGAAAGGTTATATAGTCACAAGTTATCATTTGAGTTTTCCTATAAAGTTTGAAGGAAAACAACATTCAATGGACGTAGGATTGAAACCCGGAGAAAATACATTT
tRNA-Asp-ATC	DjScaffold5487	19643	19773	+	TAATATCACTGTTTCATAATATCGTAAATTTTTAAATAGAAAAACTGATATTTTTAATATTTATCAAATGTCCTTGACCCTGAGGATGTCCTGAAATCGTTCAAGGTCATTATTAAACA
tRNA-Lys-TTT	DjScaffold138187	288	411	-	TAATTATTTCAATTTTAAAATCTTTTAATCGATTTGACATTTCCTCTACTTCATACGCGCCAGGTTCAAGTTTTTCTTCTTTACCATTAATGTTAAATTTATTATTTTGATT
tRNA-Asp-ATC	DjScaffold2150	54780	54930	-	TTATTATTATTATTATTATTATATCAATCGAGAAATAGTCTATGTATGCATTTTATTTGAAATAAAAATCATAAATTACATTTTTATCGAATATAAATCACATCTGAATGAGACGTGTGGCTAATTTCCGCCAACAGCTG
tRNA-Phe-AAA	DjScaffold5296	47827	47979	+	GGCTTTCTTGTGAAGCATTATTGACCATTTTTGTCGAAAAGGCTGTTTTCTCTTCTGACTCTTTTTCTAACGGTACCTGATAATATGCTTTTCCCAAGTCTATGGTACTAAAATATTTGGCTCCATACAAATTGTCTAAC
tRNA-Lys-TTT	DjScaffold3717	81252	81386	+	ATTGTAATATGTTATGTTCTCAAATGTTTTATGTTTTGTTATACAGTAGGCCTTGTCAACCCAACTAATCTTGTGGGCCACTTTGAAAATGTATTGAATTCCGCGAGCCGCATGTATCTATA
tRNA-Sup-TTA	DjScaffold160595	2507	2639	-	TTATTAATTGTTCACTTCATCTTAATTTTAAAATTTAAAAATTATTACTTTAAACAAAAACTTTTCTGAATGAAATTAAAATTAATATAATTAAAAATAATTTATTAAAAATGATTAATTT
tRNA-Ile-AAT	DjScaffold34595	17750	17862	+	TAATAATAATAATAATAATAATAATAATAATAATAATAATAATAATAATAATAATAATAATAATAATAATAATTGCAATTATTTCGAGGATAATTGTTGGAC
tRNA-Sup-TTA	DjScaffold199	16098	16250	+	TTTACAGTAATTTAAAAAATAAAGTGATAAAATTTAATTATTAAAATTTTTTACTAATTATTAAATTAAGCATTAAATTTTAAAAATATTTGCAAATTTTTAAAATTACCTAACAGTGATGAAGACTATAATGATCGT
tRNA-Phe-AAA	DjScaffold39457	78591	78736	-	ATGAAATTTATATAGGAGAAAATATAAGTGTGTAAAAAGAGGAAATATTGATTAATATACTATTGGCCAATATTATAAAATCACCAATGAAGTGGCAATCACTGATTATAATAATTAATGAAATAGTTAAATA
tRNA-Glu-TTC	DjScaffold18184	9524	9673	+	ACGTCAATTTTTAAGCTTTATGAAAATTGTTAATTTCAAATTTTAAATTATATTAATTAAAATTTTTATTATGCATTAGATAATTTGAAATAATACTTAAATATTTATTGAAATATTGCTAAAATATTTGATTGA
tRNA-Ser-GGA	DjScaffold18602	2921	3067	+	AAAATATTGAAACAAGTACTATTTTGAACTTTGGAATAAAACGGTCTTAAAATAAAATTGTTGTTTTATAACTAAAAGGAACTAAATAGACAAAATATATTTTAAAAAACTGCCGATTACATATTAGATCGAC
tRNA-Ile-AAT	DjScaffold32081	22280	22421	+	AGCTTTGTTGATAAGGGCATTAAATCCTAAAATTAATGTTCAGTTGACGGATTCAACATCGCTCTTAAAATTATTTTATTGAAATTTTTTATTGAGATTGCACAATTGAAATTATATAATCATTTAAAC
tRNA-Ser-GGA	DjScaffold26735	54755	54835	-	AATTGATTGGTGGATATCATCTAATATTGATTGGTGGATATCATCTAATATTGATTGGTGGATATCATCTAATATTGATTG
tRNA-Lys-TTT	DjScaffold4224	5570	5699	-	CTGTATATAGCTAATTTTGTTCTGGTAACATATTTTTATGCTAACTGCTGAAGAACACGTGTAAGAACGGCTGTAATTTTGCTTGTAATGACGTCGATGATCTATTTGAGATGATTT
tRNA-Leu-CAA	DjScaffold6439	121933	122076	+	AGTTCTTTTGTTCATCACTGAGAATTTTTGGAACAAACCTAGCTACAAGATTTAGTTTTGTTTAATTTCACCGTCAGAATCCAATGAACCGTATCTTGACTGATTTTTAAAGTCTCAGCAATCATNNNNNNNNNNNNNGGGTTC
tRNA-Lys-TTT	DjScaffold45204	5132	5276	+	CAAATTTTTTTGCAAATTTTTTTGCAAATTTTTATTTTGTGTTTTTTTATAGATATAATTTATGTTATTTTAAATACATGCTATTTTTTATAAATTTCTTTTCTATTTTTTTAAAATTTTTAAAATTCATTC
tRNA-Phe-AAA	DjScaffold166129	7247	7368	+	TTTATATTAATTAAAACAATAAAAAATAATTTGATAAAACCTATAAAATTCGAGGCTCATCATTTTTTCATGGGAAAAAAATTTAAAGTTACAGTACGAAAGTTCACGCC
tRNA-Cys-GCA	DjScaffold3874	42055	42189	+	AAATTTGTAAATTATTAATTATTCAATTTTATCGTTGCAAGTCTTATTTATTTTGAAATGGATTCAGAAAGTATAACAATAATAATAATAATAATAATAATAATAATAATAATTGTTATAAT
tRNA-Gln-TTG	DjScaffold14992	8781	8914	-	AGCAATTCCGTGCAAAGTCTTTAGCACACAACAATTTGGAACCTTTGAATTTCTTTGGAATACCTGGAATGTCATGGGCATCTGCGTTGATGTCATTAGAAAAACCAATTGAGGTGCTACA
tRNA-Ile-AAT	DjScaffold1447	89051	89184	+	ATAATAATAATAATAATGATAATAATAATAATAATAATGATAATAATAATAATAATAATAATAATAATAATAACAATAACAAAATGTTAGAGCTTTAGAGGTACATTGCTATTAAACTTAA
tRNA-Gln-TTG	DjScaffold58481	587	727	-	TTTTTGGATGATTCAGGCGAATTTGGTAGATAATTTCCTTGGTGAGGCGGAATAAGGTCGATTTTTGATTGGTTTAGATGAAATTGGTTGTAAGTTTTCTTGATGAGGTCAATTTTTGCCTGGTTCA
tRNA-Met-CAT	DjScaffold48828	5868	6001	+	TATCCGATAGGGGAAAGAGTTTCCTCAATGAAGTCATACAAAGAGTGACAAATATGTTTGATATTAAAAAAATAAATACGACGGCATATCACCCACAAACTGATGGGTTAGTTGAAAGATTC
tRNA-Leu-CAG	DjScaffold99047	3532	3656	+	ACAAGTTTTAGATTTATATCTTGATCAGGGAATGATTTTATCAAAAGTACATAATAAAATAAACATTCCAACTAAATATTGGTTAAAAGATTATATCCAATCTAATATTAATTC
tRNA-Ala-TGC	DjScaffold3000	47520	47595	+	GAACAAATCGGGTAGTCTTGGCAATTCCAATGTGCTTGCTCTAGATCGATCGATGGCTCACGTTAATCTTTGTTTG
tRNA-Cys-ACA	DjScaffold40011	24395	24526	-	ATTAGAATCGAGAACTCAAATACAAATTAATAAAATTGTATTATAATAAAAAGTAGCAATTACACACTATTGCATTCCTAAATATGGGGAATATAAGTGATGCAATCATTCGAGAAATA
tRNA-Tyr-ATA	DjScaffold37296	22181	22293	-	GAACATTTTAGAATTAACCAATAATATAATAATATAATATATAACATTAAATTTACTTTAGAGAATTCAATTGATTGTCAGATTCCTTTTCTGGACACTTTA
tRNA-Thr-TGT	DjScaffold121962	213	348	+	TCATATATTGCATAAAAATATTACAAGTGCTAATTTTGTATTAAACATATTACAATTATTGCCAGAATGATTGTTGGATTTACTCATTGATCTTATTTGAGATTTCATTTGATGAAATCTTNNNNNNNNNNNNNAT
tRNA-Val-TAC	DjScaffold62640	875	1016	-	CTGATCCTGGCTGGTGATTGGTTAGTGATAACCTTACGCATTTCCAGTGCAAAAAAGAGTCCACCACTTCGAATTTGATGTCTCGATTGTTCAAGTGTGTTTCGGTTAAGTCCTTTCAAATTCTCATA
tRNA-Ile-TAT	DjScaffold55695	1026	1171	+	TAATATTTAGGTTGTATAATAGTTATATCATTTATAAAAAGATGTACTGTTTTAAATTTTTTAAAATTAAATGATATTTTTAATCATTCATTATTGATCATTCATTTAAATCATTCATTATTAATGTTGGGGTC
tRNA-Tyr-ATA	DjScaffold1293	119717	119866	+	TACCTGACCCAGAGTTATATAATGTTCTTTTAGTCCTTCTGAGAATATCATTATGTCGTCCATATACACCATTGCTCCATCTAGACCGTCCAATACTTTTGTCATTAGTTCTTGGAATGTTCCTGGGGCTGCTGC
tRNA-Thr-CGT	DjScaffold174440	10479	10625	+	ACTCGATTGGCTTACATTACTCGTCAGGTACATCGTATCATTTTTCATCTCATTTCGATTTCCAGGACTCAATACCATTGACGAAATATAAGCAAAAGGATTATTCTTTCGTGTCATTTTTTATCATTTCGGC
tRNA-Pro-GGG	DjScaffold34543	22656	22779	-	GAACGATATACCGAATGTGTGGGAATCAATTAACGAGTATGGAACCGACCATGATCCATGGTGGATCACTCAGGATCACCTACGAAAGAAGGATCAAAGTTGTTAACTCTAA
tRNA-Thr-CGT	DjScaffold130064	7661	7791	-	AGGCCGATAGCTGAGAATAAGGGGGTAGCTGTGTCGTAGTGAGGCCAAGTACCGTTGGGCTTTCTGACCAAACTCGTTCGATACGCGGTGTGGAGGCAGACTCAGATGAGGGTGGATA
tRNA-Ser-GGA	DjScaffold53072	21907	22054	+	CTCTCGATAATCAATGTTTTTCGATAAAGTTATGGAAGTAGCATTTAAATGTTGAAATGTTGAAGTAAACCCTTTATAATTACCATTATATTGATCTCCATTTTAAAATAAAATTAAAAGAAAGTTGGGTAAAC
tRNA-Gln-TTG	DjScaffold2381	139655	139802	+	CTGAAGACTATTGTCGAAAATTTGAACCCTTTTACAAAAAAATTTTATTTTGATCGAAGCTTTTTCTTATTTTAAAGAAATTTTGCGAATAAGTTAATTAAATTATTAGAATAATTCAAAGTTATTTTTGAAGT
tRNA-Ile-AAT	DjScaffold200809	188	314	+	AAGGAAACAGTTCAAGTTTTAATATTTTAATCTCACTGTTGATATTGTCAAATGTTTCCTGATTACAGTTTTTTGTTAATTTTTGAACTTTACGGTTTAAATCTGTAATATCAAC
tRNA-Sup-TCA	DjScaffold36253	2730	2881	-	AGTCAAATGGTTTAGCAGAGTGCGCAATTAGAACTGTCAGAGATATAATAGTAACATCCTCAAAATCTGGAGGAAAGGAGAAGTGTTGGAATGAAATCCTTCAAAGGTTGAGTTTTCATTTAATTGCAAAATATCAAA
tRNA-Lys-TTT	DjScaffold154947	7783	7915	+	GTGCCTGGCCAAACTCCCATATATTTTACTGGTAATCTCATTTGGTCCGGCTCTATTACGTGATTGTAATAGAGTATTATATCGTCTTCCTGCACTGCTGGTTGTGCTCCAGTTTCTTCCT
tRNA-Asp-ATC	DjScaffold786	30609	30693	-	GATTGATTGATGTAATATAATAACTTGTTACGTTATATCAGATATTGTTATAATATAGTTTGGTGTTCATTTTGTCGATTAATCT
tRNA-Asn-ATT	DjScaffold402	22996	23148	-	TATTACTATTAATATTAATATTATTATTATTACTATTAATTTTAAATTGTAGCGTTTTTATTTGATCTATTCAAAGTTTATTAAAAGATTGATTAAGTATTGATAAGATCATTTTTTGTTTAAATCAGTAACAAAAAA
tRNA-Lys-TTT	DjScaffold183220	11333	11464	+	AGCAATTTGAATTTTCACTTTTGAAAATTTTTTAATAATTTGTTGGATAATAAAAATTATTTTTTGAAAATTTTTATAAAGATATTTGCGATGGCATAGTTCAACTTTGTCGTTTTTAT
tRNA-His-ATG	DjScaffold133242	10429	10571	+	TTTTTGATCGTCCATCTCCTCAAGGGGTTATTAAATATGGAGTATTTGAAGATGTGTTTCCAATGAATAATATTTCTGAAAGTACAAATGATGTAGAGTTTTTTATAAATGGATNNNNNNNNNNNNNNTTTGGATTTGAATGA
tRNA-Lys-CTT	DjScaffold4117	101425	101577	-	TTATCATTTGTTCATTTGTTAATCCTGCTAATCTTGACAAATCTATTATTGCAGCTGCAAATTCCTGGAGGGTTTCGTTTTCCTTTTGTTTCCTTCCTGCCAGTTGTTCATATAATCCCCAAATACGTTTATTTTCTC
tRNA-Lys-TTT	DjScaffold21624	36794	36919	-	TTTTTTCTGTTGTATTACTATTAATTCTCTCTTTTGATCTCTTGTTTCTTTTGCCAAGTTCTCAGCGAATCTTTTTCCTGAGATGGAATAAATTTTTNNNNNNNNNNNNTTCGGGAGGGGAAGAGT
tRNA-Ile-AAT	DjScaffold5361	187	322	+	ATTAAAATAAACTATTTACAAAGTTTTAATGATAATATGAGTAGATAGATAGTAGCAGTCAGCACCACGCACACATTCAGTAGTCCCCCCCGCCGATTAGTGATGTAATTAGTGCGATTATCT
tRNA-Tyr-ATA	DjScaffold48307	3164	3304	-	TTTCCGATACCAAAGCTTATAACCAATAACGTGTTAATAATAAATTTTCAGAGATTTGCTTTGAATTCAACTTTTCTCTCAGTTAGTTTTTTCGTAGTTTGTAGTTGTTTTAGTTAGTTGTGTAGTG
tRNA-Glu-TTC	DjScaffold16697	4262	4362	+	TTGTTACGATTTGAGAAGAAATAATTTTCAAAAATTGTCAAAAATCATCGGGTTTATCCCATTTTCTTTAGTCCCAGACTAGATTTGGTGA
tRNA-Leu-CAA	DjScaffold24124	15264	15368	-	TTTATTGGTGCGTACCTTCCATCAAGGGTAAGGTCAACCGCAATAAACTGAAAACCTACCATAGGGACGGTAGGGTTCAAATTCTTGAAAGGGTT
tRNA-Glu-CTC	DjScaffold37544	29098	29241	-	TCAAATTTTGTCAAGGTCAGTGATCTAGTATACTCAATTCTGATTGGCTGAAATAATTCAAGGTCGAATTTTCAAGTTCAGTGATCTAGTATGCTCGATTCTGATTGGTTGAAATTTTTCCAAGGTCAAA
tRNA-Ala-TGC	DjScaffold72640	595	735	-	ATTGATTATTTTAAAGTGTTGCGCCTTCGTTTCGGTAAATATGAGAATATCATCTAGATAAACCATTGCTCATTGTTTTGCCGATTACTTTATTAATCAATTTCTGGAACGTACCTGGTGCTGCTGC
tRNA-Asn-ATT	DjScaffold4803	262003	262149	-	ATTTTATTGGTTTATTTAAATTATAAATTTTTTATTATTAAATTAAATCTTAAAATTTTTTAATTAAATTGAAAAGTCTCTTAAATGTCAAATTATAAATTATCATAAATTACTATAATTTTATTCCATTTAAT
tRNA-Lys-TTT	DjScaffold45472	2417	2527	+	ATAGAGGTAATTTTATCTATTTTTTAGCCCTTTATATACTGATTTTTATTCAGATCTTATTTTCCATTGGTCGTTTTTGGTCCAAATTCAAATTGATTTT
tRNA-Gln-TTG	DjScaffold1749	35831	35982	+	TGGAATGTTTTGCAATTTTTTCTTAGAGATTGGTTTGGTCTTAAAGCTGTGCGTGTTGTCTGTTTTGTTATGTACTGTTATGGTGACTAATTTCTTGGTTATGGTTGCAAAAATGGTTGCTATTTTTGCGAGTTTAT
tRNA-Gln-CTG	DjScaffold3851	25158	25303	-	GAGTTTGTTGGTCAACTGTTCAAAACCATCTCTATCTGATTGGTAAAGTTTGGAAAACTTGAGTTATGCTGTCAAATGAATTGACGCCAATTCAGAAAAAAATGAGTTTCTTCTTTTCNNNNNNNNNNNACTGCCGAACAGGTACA
tRNA-Leu-TAA	DjScaffold43291	13903	14038	-	AGTATTTTAGTTTATGTAATATAATTTTTATATTAATAATAATTATATTAATAGGAAAATTATTGCTATATAAAATTTTATGAATTACAAACTTCTATGTTCAATTAGGTCAGGAGTTCTTAACTTTTTAATACTT
tRNA-Asn-ATT	DjScaffold43679	56916	57066	+	AAATAAATTAATTAAATATATTAAATAAATTAATTAAAAATATTAAATGAATTAATTAAATATATTATTTTTGTAATTTTATTTAAAACATTTTTTTGATAAACTAATAATTTTGGTTCAAGTCTCAGTTATATAA
tRNA-Ile-TAT	DjScaffold12139	5462	5614	-	TTGGTAATTGCTTAACATCTCAGGTCTAATATTTATTCTGTCAGGTGCAAGTGGAAAATATTTAGTTTTTTCATGTATTTCTGGTGGATAATCAATATCAACTTCATATATAAAATTAATGTTATCATTTGACATTTCA
tRNA-Phe-GAA	DjScaffold96946	298	447	+	GTCTCATTGGCTTACTCTATCTGTTAATTTACTGAAACTTGTGGATTTTCTGTATCAGTTCGGTTTTCTATACTCATTTGCCTACTCTATCCACTTATGTAGTGTATTTACTGGCTTTCCATATCCCTTGCTCAACTC
tRNA-Ser-AGA	DjScaffold28079	26091	26202	+	ATTGCATTTGGTAAGCAAAGACAGTGTCGTGTGGATAGAAAGAAAAATATCGGTATTATATTTTTTATTTATGTAAACTTATTAATTATTAGTTTAGATCCAGTATGCAATG
tRNA-Sup-TCA	DjScaffold2845	46755	46907	-	TGACGCAAAGTCGAGAAATAATTGCGACACGTGTATTCAATATCAAATGAATCATGAAAATGTGAAAAATGGAAATGAAAACAAAAGTCTTAGCAATTGAGCTTAAAACAAATGGTAATAAATGGCAAGAAAACTCATG
tRNA-Gly-GCC	DjScaffold196407	4258	4401	+	TTTATACGTTTAATTATGCTATGCCATTATTGTAATCAACGCTTTGTCGCAATTTATTATTACCCACCTGTTCAAGGGTGTTGATCTAGTGAATGACCAACTATCGAGCGTCCGTAATGCTTCCAGCAAC
tRNA-Phe-AAA	DjScaffold120641	2572	2708	-	CAAATGATATTGAAATGTACACAACTGAAAATAAAGGTAAAGCAGTTGTAATAGAAAGATTTAATAGAACATTTAAAAATAAGCTTTTTCACCATTTTACTGCCGTTGGAAATCAAGATATAAC
tRNA-Ile-TAT	DjScaffold33418	17725	17862	+	ATTTATATTTATATTTATATATTTATATATATGTATATATATATATATAATACGCAACAAAATGCCATCACTTCCAAAGTAAAACAAAAATCTTGAAACAATTTGTTAAAAATAAATTTTAATAT
tRNA-Arg-TCT	DjScaffold21284	2103	2252	-	GTGAAAATAGACGAGATATGCTTAATCAATATTATTCTTCAGTGACGGAAGACTGGAAGAAAGGAAATCGAAAATGCGACAATCCAAGGTGTGGACGATACAACATGAAAGGGCTAATTCCCCAGAGCGGATGGAGACCG
tRNA-Asn-ATT	DjScaffold1455	98000	98146	-	GTAGAATTTGTTTAAATTTTCAAGTTTTTTAAAATTATTTTAAACTTTTGTGGTAAATTGGTGAAATTAGGTCATTTTTGTTTAAATTTTCAGATTTTTAAAATTTTTAAATCAAATTTTTATGGGAATCCAGG
tRNA-Glu-TTC	DjScaffold4601	15036	15181	-	ACCCGAATTGTTAAGAGCTTTCAAATCAGATATTAATCCATAATTAATAAATACAAATCTTCCTTTAGCTCTGCCCCCAATAGAATAACTGTGATAAAGAGGAAGGCTGTTATTCATTTCGACAGTTGTGAT
tRNA-His-GTG	DjScaffold188276	523	675	-	TGGAACATAGAACAATATGGATTTTTTGCAACGTGATGATTAAAGATGTATATTTTACGTAAAAGGATTATGCAACAAATAAGCTGAAAATCTATTAAGTAATCATTTTTCATGAAATTTGAGTGACCAATTGCTACT
tRNA-Sup-TCA	DjScaffold2712	71448	71582	-	TAAAGAAAAGTTAATACTTTAGGCAATTATTTAATTCAAATTTTCGCGTTTGATGAGGGTTACTTAGCCATGGTTGCCTTGGTAAAATAATTTCATGGCAACTGTCGTGACTGTGTGCGGAACA
tRNA-Sup-TTA	DjScaffold192765	2930	3071	-	AATTTTTTATAAAAGTAGGGTTTTATTTTAACTTTAATGCAAATATTAAGCTATTTAATTATTTTTTTTAACAAATCTGTTGGGGTTTTACCCTAGGTGGGTTGAATTCTTGTATGATTTAAATCTAG
tRNA-Phe-GAA	DjScaffold45627	42184	42336	-	GATATCATTAATTTTGTTTTGAAATTTTATCATTATTATATTAAAGAAATTCATATTGTATCGTTTATGCCTTTTGTGCGATTGGAAGAACTTTCAGTTGTAACTTTTAGTTATAGCGGGGTTTTTCCTCTTGGCATTAAA
tRNA-Ser-TGA	DjScaffold48086	12183	12325	+	TTCATCTTTGTGTTGTGGTCTTCTTGCAAATTCCTTGAATTCTTGGCCTCTTGTTCTTTGACTTGTAAAATTTTCTGTGAGAATTTCTTTGGCTTTTTCCCATGAGCTTGGCAATTCGGTTAGTTGTTT
tRNA-Gly-TCC	DjScaffold26382	24116	24236	+	TCGAATTTTTATCAAGAAACCGCAATATATCTTCTTCCAAAACGAATTTATCATTATCTCTGAAGTATTTACTTTTATTTGAATGTTTACTAACTTGGAAGCTTTGATC
tRNA-Leu-CAA	DjScaffold21337	46860	46960	+	GAAGATATTGTAAAGGAGTAGTTACTATTCCATTATCAAACATTATTCTTTACCGGTAAATTGTCCTATTATTATCGCTAGTTGACATTTAGT
tRNA-Phe-AAA	DjScaffold3515	83104	83248	+	ATAAAGTTAAAGTAAATAATTAACTTTAGGATTTAAAATACATAATTCATGAAAGATCTTAAGTATTGATCGTGATTCATAGTGTCATTGACATTTTTTGATTTGAGAGAAACAGAGTATCACATTTCTTT
tRNA-Ala-TGC	DjScaffold34791	22331	22482	-	AATGAAATAATTCATTTTACAAATACAATTATTGCGAGAATAATTGTTGGACATAACCATTGATCGTTTTAAAGAATTCATTTAAAATAAAAGCTTCGATCAAAATTTATTTTTATTGAAATTTGATAACAATTCGATA
tRNA-Tyr-GTA	DjScaffold193087	8964	9081	+	GTAAAACTGTAGACAATAAAACTGTAGACAATAAGGGTGTATGCAAATTAGATTTTGGTCAAGATTCATTCTTTTGTACTATTTTAGGATTTAATCCAAAAGTCTATG
tRNA-Phe-AAA	DjScaffold17564	10830	10978	-	ATATGTTTAGTATATAAAATAATATATTTATAAATAAACTATATAGTCGCATTAAGTATTAAAAACAAGATTTTCTTTTTTAAATATTTATTGTCAACTATAATTTACAAGTTATTATTTTTTTCGCAGAGTCTG
tRNA-Leu-CAA	DjScaffold1482	20569	20702	+	ACAACCGTGGGGTTGATAGCACCACTCAGGCCCATCAAACCCTTAATGATTTCTAACTCTTCGTCTTCTGCCTGTGAGTCCGATATCGAATTTTCATTACCGACATTACTCGCGTCCATTT
tRNA-Phe-AAA	DjScaffold17941	3889	4035	+	GGAAGAGTGGTGTAAAATTTGTTTTCGTAAGTTGTTAAAATTAATAGTTGTTTTCTGCCAAAACAACCCTTTTATAGGGTTTGACTTACACCCCGACTTCTTCTAGATTTGCTGATTTTTTTAGATCAGCCTT
tRNA-Ile-AAT	DjScaffold42730	12060	12200	-	CTGAAAGTTGATGAGGATTTATATAAGCAATGGTGTAATAATTGTCTGTGCAAGGCTAAAGGAATTATTGACAATGAATTGGAGTGCTTACATGTACATATGAGCGGATCAACAGCAGCCCATCTTA
tRNA-Sup-TTA	DjScaffold38144	7829	7968	-	AAAATATTGGTTTTTTAAATTCCAAAATAATTATTTTTAAACCTCATTTTAGAAAATAATTTTTAAAATTTTATAATTTAACACCATGTAAAATTTTAAGTTTAATTTAAAATATCTTTGTTTTAC
tRNA-Sup-CTA	DjScaffold923	91462	91614	-	AGGACCCTTTTATAGTTGATTCTGATCCTAATTCTAACCTCATTGGTTATTCGTTCTGGATTATTACGTTAATTATCTCGAGAAATATTTGATTTTCCAGCAAATATGACAATTTTATGGTAATTTTATTTTGATTTAC
tRNA-Glu-TTC	DjScaffold13086	7336	7487	-	CATTACCTTTGGCAGCGGAGCTACCATTGGTGGTTTCACCATCCAAAGCCTTTATTTCTTTTTGTTTTTTAATTGCATCTCTAGAATTACTAACAGTAGATGCAATTCCTGAAGCGATTCCGGCAGTTCCAGCTAACG
tRNA-Cys-GCA	DjScaffold54268	105	242	-	ATTTTCTTTTTTACTTATTCTGCAAGACAGACCTTTATCTGATTAGTGGAGTCAGGTATGTTACTAATTATAAAGTCAATATAGTGTATTTAAGTTTATTGTTGGAAAACACCCAACAAAATTGA
tRNA-Ala-GGC	DjScaffold49481	4246	4380	-	TAGTTATAATTATTATTACTTGGCGGGTAGTTATTCAGATTCAATTGATATTAATAAACAATTTAATGACACGAATTACAAAAGTAAATTATTGATAATTTGGAACAAAATCAAACCGAAAAT
tRNA-Ser-GGA	DjScaffold149305	2279	2425	-	GCGGTTGTTGTTCATTTATTTATGCATTTAGGATATGGAAAGGGAAATATCAAACTAATGGATAATATCTGTTTTGTAATTGGAAACATATCTGTTCTTTCAATTTAAAAAAGCTAAATTATAAATCTTCATAT
tRNA-Sup-TTA	DjScaffold21076	6975	7117	+	GATAAATTGCATTTTTCTTATTTAATCCCAATTGATGACCAGCTAATACTGAAGGTTCAACGCGTACACGTCTAACCATTAATTTTGCATCTAGTAACACATAGGTAGGTTCATTGGCTGCAGATTCCA
tRNA-Leu-TAA	DjScaffold75112	1326	1478	+	TATTAATTCGTTTAATATTTTTCAGTTATTTTTTTAATAATAATTTTTGATTTTAAATTGCTTAAAGTCAATTCAGTATTAATTCGCTTAATATTTATATATTAACTCGATTAACATTTTTATTATTAATTCATTTGT
tRNA-Sup-TTA	DjScaffold42862	768	914	+	ACCCTTTTCGTGCAGGCGAACGCTTCCGGCTTCCTTTAAATCTTCCTCTAATCAGGCTTCCTTTAGTGTGCTTCCTACGTGGCCTTCCTTTAACATACTGGTTAATGTACTTAGGACTTCACGTGTGCTTCCTT
tRNA-Ile-GAT	DjScaffold35799	35701	35821	-	TTTAATAAATTTTTGTTGTTGATAAAATTTGTTCGTTTTTATTTTATAGTTTATTTTTTTTTGTTAGTTACAATAAGTTTTTTATTGTGTTTTAACCATAACAGTAAAT
tRNA-Cys-GCA	DjScaffold42814	47919	48056	+	CAAATGATGGAGCAGTCTTGATATTTTGCATGGTGCAGTTTCTATATTTTGCATGAGATCGGACAGTCTAAATATATATTCTCATGGTAGTCTAAATACATATGCTCAAAGGTATTTAATTAAAG
tRNA-Phe-AAA	DjScaffold15228	74612	74748	-	AGATAAAGTCATTTTTCAAAGTAAAGATTTATTTAATAAAAATCTGATCAATCTGTCTGTTGTTTGATTATTGAACTGCTTGAAAATACTGAAAAAATTAATTGATTGATTCATTTAAATTTAA
tRNA-Ser-TGA	DjScaffold157124	592	742	+	AAAAAATTGGCATATTTTAATCGTTTTGACGCAGTTGATTTGTTTCAATAAATACCGTTACATTCAACATCAGTTGCTGGCGCTCAGTTGCACTTTCATCGTGTAATTCTGTAAATATTCCAGAATTTCTGATGAT
tRNA-Phe-AAA	DjScaffold113592	7099	7248	-	GTTCATTTTGTTCAACATTCTAAAATTTTGGTGTAAAATCAATATGTTTGGTGAGAAACGTTGATTATCTGAGAAATATATACTACTGACTTTGATACCGACTATACTGAGGCCTATGTTCAATCGATTATTCGTAATA
tRNA-Asn-ATT	DjScaffold14848	74876	75017	-	AATTAGTTAATTAATTTTAACTAATAATGTTTGTTTATTGTATTATTTAGATTAAACTGTTAATTTTCTATATTTACTTTAGTAAAATTTAATTATATATCAAGTTAGAAACAGGCCCATATTTCAAA
tRNA-Leu-CAA	DjScaffold27696	683	817	+	GATCTCATCGTTAAGAAACAAAGCGAGCTGGCTGTTCAAACAAAGGCTCTTGAAGAAGAAACTAAGCAATTGTTACAAAGAAAGATCGACTTCCTGAAACAGTATATCTCGGATCTTTCTCG
tRNA-Leu-TAA	DjScaffold1249	1038	1183	-	TGAGGATTTGTTTAACTTAAAATAATGTAAAATTTAATTTTTTATAATAAATTAATTTAATAGTACATATAATCCATCGGGATGTTGGAATTGAAACATGTAGACATACCATACCATATTCAGATGATATTT
tRNA-Asn-ATT	DjScaffold143683	3492	3644	+	AAAATCCTGTTGACTCTTGTATTGTTGAGTTAATGAAATATTCAATTTTTGGTATGATTTCGTCTCAGCACAATCCTGTTTGCCCATCATTTGAAAAATTGACAGCCATATCTCGGACCGTTCTAATTGCTCTCTCTGCT
tRNA-Lys-TTT	DjScaffold24901	7104	7251	-	ATATTGATAAATAAAATAATTGTTTAATGTTTTTTGCTCATTAATTATGCCACTATTTGTTTTAGTAATGGAATTTAAGTGGGAAATCTTGAAGGATTGCGCTACAGGAAGGATCGTTTTTAAACGGTATCGGAA
tRNA-Asn-ATT	DjScaffold12219	9140	9280	+	TTTGAAACAAAAATGTATTTATTAACGAAACTATAAAAAAATTTATTTAAAAAAAATATTATTACGAGACGCTCGCGAAGAATAATTTATTCACAACCAAAGAAATGTTTGAATTATTTTACTTATT
tRNA-Tyr-ATA	DjScaffold199381	2846	2977	-	CAAACCAATGTTGAGAAGATTTCCAACAAGAGCATATAAAACGTTTGGTATTGATGATTTATAGCAAATGGATTTGATGGAAAATGATCCCATATTCAAAAATAAATAAAGGATACAAA
tRNA-Gly-TCC	DjScaffold70490	2736	2888	-	AAAGAATTTATTTAAATAGTTTTAATTTTTCTATTCCACATACAAGTAATTATATTAAAACATGTAAGACTAGAGGAAATTTTGATGAAGAATTTAAAAAATTAAAGAATCCTCCTTTGTATAAAGAAATTGATTCTGTA
tRNA-Sup-TTA	DjScaffold11327	2575	2691	+	AAAATACAATTAATTTATTTCAAATTTAATGTTATCAATTTAAATTTCATACTTACAAATTTTCTCAGGGATCAACTAATTTAAAGTACTAGCCTTTTCAATTTAT
tRNA-Met-CAT	DjScaffold1283	107017	107169	-	TTTTCAATATTATTAAGATCATGTATTAAATTTACATCGGCTAAATGACGATCTCGAATATCATTAGAATTATACGCAATGTCATGTTTTAATGCAGATTGATCAACTCTATTTATAGGTTCTTCTCCTGGTTTTGGAT
tRNA-Phe-AAA	DjScaffold600	21075	21214	+	TTACATTTAGTCTAGTTATAAGATTGCATCGAAAAAGAATAAATTCTTTTAATATGCTTTTTGAATTGCATCCTTGACATATTAAGTATATAAAAGCAGGTGCCTTGTGGTGTACAGTTACTCTGT
tRNA-Gln-TTG	DjScaffold64026	1876	2027	+	TTGGATCTGGTGTAATAATTTTATTAACTAGTTTGAGTTTTACAGTTCCATTTATAGCCACTGGTATAATTACAAGTATTCCAATAATTTATTCAATAGCTCATGGTTCTCTAAGAATTGGAATGATTAAAAGTAAA
tRNA-His-ATG	DjScaffold32771	702	852	-	TCTTATATAACTCAATCTAGGAAGTCGAATTTTATGTAAAATTAAATCTAGGGCCATTGACCTGGTAAAATACCACGATGAACTTGAATCTGGTATCCCAAAAAATCCAGATTTTCAGAATGGAGCCGTTGATTCGG
tRNA-Ile-AAT	DjScaffold160271	14387	14526	-	AATAATAATAATAATAATAATAATAATAATAATAATAATAATAATAATAATAATAATAATAATAATAATAATAGTAATAATAACCATTGCCTTTTAAATGCATAGGTTGTCTTCTTAGATTTATAA
tRNA-Pro-CGG	DjScaffold192177	9576	9705	+	GCTATCAGAGATTATACTAAAATTGGTATCTTCGGTTGGTGCCGTTCCAATAATTTCGGTATCCGTTATTCCACAAGATTTCTTTTTAGCCTCATGCTCTGCTCGAACTCGTCGTCT
tRNA-His-ATG	DjScaffold192181	3239	3366	-	TGACAGTGAAAACATTTGATAAATATGACAAATTGTAAACAATATCGATGCAAGATTTAGTAGACAAGTGGAGAAAGAAGAACAGTTAAATAGAGCGATTGAAACCCTTAGAATTAA
tRNA-Lys-TTT	DjScaffold62629	8203	8354	-	AACAACATATTTGAAAAGAAAGCAAACTAAAATTTTTATTGCAACGTATTGTATCGTATTGTATCGTATTGTATTGTATTGTATCGTATTGTTTCGTAATGTTTCGTATGGTATTGTATCGTTGAGTATTGTATCGTAT
tRNA-Sup-CTA	DjScaffold116938	9628	9779	+	AGATAAAAAGTGGGTGGAGTCTAAAAAGGGGCGGAGTCCAAAAGATAAAAAGGGGCCGGAGTCCAAAAAGGGGCGGAGTCCAAAATGTAGGCAAGCAAAAAATCGGGGGGGTGGGGGGTACCCCCCTCGAGGGGCCC
tRNA-Tyr-GTA	DjScaffold3359	58001	58150	-	TGGAAAAGAGATGATGAATTTGGTTCATTAGATGTAACAAATCTATATGGATCAATTCCAATTGAAGGACCTGAAAATGTCATCGATATTGTAAGTGACTTCTTTGAAAGATACAAAGAACATACAGATATTCCAGA
tRNA-Ile-AAT	DjScaffold21916	11534	11664	-	AATATTATAGTTTATTATAGAAATTTTTTTTTAATTTGAAAAAAGACATTATTATTATTATTATTATTATTATTATTATTATTATTATTATTATTATTATTATTATTATTATTATTAT
tRNA-Asn-ATT	DjScaffold59931	7775	7926	+	ATTATTATTATTATTATTATTATTATTATTATTATTATTATTATTATTATAATTATAACTCGTATTTTCTACTATTATTGCCATCATTGTTTACATTCTTATTACTATTGCTATGATTTCTATTGTTGTCATTAAAC
tRNA-Val-GAC	DjScaffold4069	13559	13708	+	ATTGATTTAGTGTAAGTTTAATATTTTTATTTGACATTTTCTTATTAAAACTTTTTTGGTAATTACTTAACATGTCTTGTGTAATATTTATTCTTTTTGGAAATAATGGGAAATATTTTGTCTTATCATGTATTTC
tRNA-Sup-TCA	DjScaffold45116	39	158	-	GTTGGTCAATTTTTGATTGGTTCAGATGAATTTGGTCAATTATTTCCTCGGGATTGGTAAATTTTGGATAATCGATTGAGTCGATTGGGTCAAATTTGGTCGAAATTT
tRNA-Arg-CCT	DjScaffold30364	6919	7065	-	GAGACGATAGTTTAACTTTGCATAGTCACTTTTTCCTCCTGAGTAAAATAATACCAAATTTGAAACAATACGAGTTATGTACGCAGAGAAAATTGAGCACCAAAATTCAAAATTTGCGAATTTTCACCACAAA
tRNA-Ile-AAT	DjScaffold7975	15552	15691	+	TTAATCATCCCCTTTATAGTAATGAGTTAAATTCCGTAATAGGTAAATTTAAAGACGAAAGTAAAGGGAATAAGTATAAGGAGTGGATTTTCTTGAGACCGAAGTGTTATAGCCTTTTGAGTGAAA
tRNA-Ile-AAT	DjScaffold31588	7492	7624	-	ATAATAATGATAATAATAATAATAATAATGAGTCATTGTAAATTTAACATCATGATTTATTGAAAAGAAGTAATTAAAATCTTTTTTTTATTTAATATTGTTTAATTTAATGTTTTTGGA
tRNA-Val-TAC	DjScaffold4545	42564	42698	-	ATAATTACCTTTAACAATATTACAAGTTACATTTATCGCATTAATATTTGTAATGTCAATTTTTGAATCTGAATAATATTTTCCAGGTTCATATTTTCCAGGTTTAAATCCTAGTAACCTGT
tRNA-Sup-TTA	DjScaffold32958	19304	19445	+	AAAAGAAACCAAAAGAAGTTAGAATACTTCATTTAAGACAAAATATTTTATTATTACTCAAAAACAAAAGTAAATCGATCATAAGTGAGTTTCATTCTTAGCTGGGGGCTCGGCATTTTCCTCACTTT
tRNA-Thr-AGT	DjScaffold868	28721	28865	-	TTATTATTATTATTATTATTAGTATTATTATTTTAATATTTAAAAATTGTTAAACTATTTAAATTAAAAATTGTTAATATAATTATTATCAAAATGAAACATTGAAATGAGTTTAAACTTTGTATTATTTT
tRNA-Asn-ATT	DjScaffold83593	3338	3467	-	AGTAATAATGACAAGCTCGTTAATTGTTGTTGGGGTATTATAAACAATAGTAAAATCGTTTATTATCGCGGATATCATTATCAATAACATTTAACCCATTTATTAATAATATCAAAA
tRNA-Gln-TTG	DjScaffold3804	19083	19232	-	CTTTGATTGGGTTATTTTGTGAGTGAGATGCTTTGATTGGGTTATTTTGTGAGTGAGATGCTTTGATTGGGTTATTTTGTGAGTGAGATGCTTTGATTGGGTTATTTTGTGAGTGAGATGCTTTGATTGGGTTAT
tRNA-Val-AAC	DjScaffold100823	859	1000	-	CAATAACTCCAAATATATAACATAATAACGTTTTGCCTCATGTGTCAACAGTTATTTCTTCACTCTGGATCCAGGTGGGTATTAATGCTCTGGGGCTAAAGGCAATTGATTTAATCTATTGTGATGTT
tRNA-Leu-TAA	DjScaffold3700	113609	113760	-	ATTTTATTGGTTTATTTAAATCATAAGTTTTTATTTTAAATTAAATCGAAAAATCTCTCAAGTGTTTAATTATTAATTGGGTCTGGATATATATTTTTTTAATAAAATTTTTATATATTTAAAATTTTTAAATTTTTTT
tRNA-Ile-AAT	DjScaffold42012	7958	8103	-	AAGAGGAAAATATTCCATATGCATAATAACCGTAAAGTAGAAAATGTGGTGAATTAATAAAATAAAGGAATAAAAAATTTTATTGAAAAAATAAAATGTTCTTTAAAGCAAAAGATCAAAATTGTTGTTATTCT
tRNA-Val-AAC	DjScaffold5471	157837	157979	-	TTGGTGATTGTTTAGATTCATCCCAGTTGCACGGTAACAAATGAAGTGTTTTATTTCTGTACATTGAGATATATTGCCAAAATATAATTTTAAAAAAATTGAAAAAAATGAATAAACTTCATTAACAAT
tRNA-Ile-TAT	DjScaffold200446	5551	5700	+	GCTCCTTTGGTTCATCTCCAGTAGGCCAGAGTGTTATGATTTTGTTGATTTTATTTACGATTGTTGTACTACTGTTATTATCTTAGGAACTTTAATTGATTTTTTTTAAAAACACGGCTATCAATCATGTCTGCATT
tRNA-Asn-ATT	DjScaffold2926	47266	47400	-	TTATTCATATTATAATAGATGTGGTGATAATACGTATTATATAAGTAAATTTGATAACAATAATATTAATAATAAATTAAATAAAATTAAATATTTTGATAAGGAAAATTTGATGATTAAGG
tRNA-Sup-TCA	DjScaffold182889	11412	11542	-	ACCATGTTATGTAAATCTTCAATTGATAATTTATTTTCAAAATCACAACTATTTTTAGATATAATTTATTTCAACTCACACAGCTATCTCACTCATATTATCATTGTTAGGTTAGGAT
tRNA-Lys-TTT	DjScaffold4027	23254	23403	+	TAATATTTAGTTTTTTTTATATAAATATATTTATTTTAAAAATATTATTTATATATATATCGAACAAATTGCTTCGATCTATATACAATAAGAAAACGCAATTTTTAAAAACATCTATTTGTAATACATGTTTCGGAC
tRNA-Leu-GAG	DjScaffold3928	45382	45532	+	CACGAGGTGACTGATGACAGGAGTTTCGTTTTGAGTTAGTGTGCGCAGAGTTGATAAAAAATAAAAGGAGGTGAAGAAAATGATAAACGGTCCTCCAATCAGAAATAAGGATTGATTGGTATCCACAAATGATTGA
tRNA-Gln-CTG	DjScaffold5034	66093	66207	-	TTAAAATGTACACATAGTCATTTCTTCTGAAAATTTATAGATAAATAGTTACCATAAAACAAATATTTCATTGAAATTTTAGAATTTCAAGAGTTTTCTATCCGA
tRNA-Gln-TTG	DjScaffold109469	7635	7777	+	TTTTTAAGAATGCAGGTCGATTTGAAATGAAGTCTAAAATGCAGCCAAAACAAAAAATTATTACAGATGAAGCAATGGAATTTATCTGAACAGAAATTGATAATGATGTTTCAATAACGTTGAGTATAT
tRNA-Lys-TTT	DjScaffold134458	954	1100	-	TATTTATTTCTTTTAAATCAATTTTTTTTGTTATAATTATTTTTTGTTTTAAATTATGAAAATTCTTTTATGATGCACTATTTTCTTTAAATGTCTTAATTTTTTTTTATAAGTTAAATGCTAGTTTAATATA
tRNA-Ile-AAT	DjScaffold26253	408	558	-	AAGAATTTTTTTCAACTGCTTCATAGAAAAATGACTAATAAATAATGAATTTTATAATTACAATTATTGTGAGAATAATTGTTGGACTTAACCATAGATCGGATTTGAGATTTCATTAAAATAAGAAAAAGCTTCGA
tRNA-Lys-TTT	DjScaffold2366	52745	52880	-	GGAAAGATTGTGCATGTAGAGAAGACAAAGGTTACTTTTGTAATGACGGGTCAAATAATTATCAAGATGAATACCCAAATGGCCAACCTCCGACCGAAGTCGAGATTGTTGGAGCGTTGAATA
tRNA-Val-GAC	DjScaffold2159	47427	47533	-	ATGAAATGTATTGATTCTAATACTGACAAGTTTCATAACCCACTAATGTATTCATATAATTACTTGGTAAAATTGGTTTCAATTGTTAAAATTATAG
tRNA-Asn-ATT	DjScaffold22363	4778	4920	-	TTAGCTGGTCATCAATTGGGATTAAATAAGAAAAATGCAATTTATCCGATAAGAAAGAAGGAAATTGTTGCGTTTGCAATTAGTAAAGATAGTACATCATTTTATAAGGAGCAAATCTTTGGTGATCGT
tRNA-Lys-TTT	DjScaffold769	23134	23285	+	CAAACATAAAGAATAAAAATTTTGTTAGAAAAATATCAGAAATTATTGAGCGGATATTATTGAGGTAGTAAACCAATCATTTGACGAGTACAACAATTGGTGAATATAAATGATCTGGGGTTATAATCTCTTTACAGGAA
tRNA-Ser-GGA	DjScaffold6282	9443	9593	+	TTCTTCGTGTTAAAGAGGTTTGGGTAAATTTAATTGGATATTAATTGGTTCTGATGAATTTGGTCTAAAATTTTCTCGGTGATGTATAGCCACTTAATACTATTACATAAAATTTCACCGATGAAATTAATCTCAT
tRNA-Asn-ATT	DjScaffold81429	484	615	+	ATTTACATGAATAAATATTTAAATTTAACTTTTATTAAAATATTCAAATAAAAAAGTTCAAAGAGGGAAGTCTTTGTGATATTTACATGAATAAATATTTAAATTAAAACGTTTCATTA
tRNA-Gln-CTG	DjScaffold1593	51899	52041	+	GCTGATTTCTCCTGATTGCTCTGATGTTGTAGGACTTGATCTTCCTGAATTCGATTTGCTCAATGATATAGCACTATAATTGTATTTTGAATTGTCGATTGGGTTGGTGTCTGTTTCACTATTCTCGTT
tRNA-Pro-AGG	DjScaffold44181	28167	28317	-	GATTAATTATTTGCTGACTAGGATATTTTATAAGTAAATTTGGTCAATTATTTCCTTGGAAATGGTTAACTTTGTTAATTTTTTGGTAAAATCGGTTAATTATTTACTCATGTTTGGTCAATTTATGTTAGTTTGG
tRNA-Tyr-GTA	DjScaffold1157	28731	28880	+	AAATTCATAGTGAAATGGTAAAAGTATTAGGTGATGTAGCGCTATTAAAATCTATGGTTTATAAATGGGCTCTGATTTTTCAACGTGAGTGTGAAAGCATTGAAGATTGTCGTTCTGGGCGACCAACAAATTTTCTA
tRNA-Leu-TAA	DjScaffold77222	1966	2115	-	TGATTTATTCAATGGTTTAAAAATTTTGAAAATTCAAAATCACAATAAATTCCTAAGCGAATGTAAAAAAAGAGAATTAATACCTTTTGATTTAAGAATTCAAAATAAACTTGAGAACACTTTTTAATTGTCGCT
tRNA-Asn-ATT	DjScaffold1570	60847	60984	-	TAATAATTGTATCATTGATCGAAATAATAATTGTATTATTGATCGAAAAAATAATAATTGTATTATTGGTCGAAATAATAATTGTATTATTGATCGAAAAATAATAATTGTATTATTGGTCGAAAT
tRNA-His-ATG	DjScaffold68415	2921	3057	+	TAGTTTTTAGGTGAATTTGAATGAATTCTTACTCGATGAGGTTGATTTGGTCTGTTTCTGGGTAGTTTTTAGGTGAATTTGGATGAATTCTTACTCGATTAGGTTGATTTGGTCTGTTTCTGGG
tRNA-Arg-TCT	DjScaffold4584	84172	84317	-	TTTATTTGTTTAAGTTAAATTATTCTGTCTTAGTATAATTAATGAAATTAGTATATTATTTGTATTCTAATAAACTTATTATCAATAATATTATTAAAATTATTTTAATACATTGTTTCAATAACAGTTTTGTTTA
tRNA-Val-TAC	DjScaffold1471	117824	117976	+	GCTCAAATAGTTCACCCACGTCTGAAATTGTGGCGTTACGGTTTTTTGTTCCTAACATGAACGTGATGGCTTTATGGTCTGTTCTGAGTCTAAATCGCTTCCCATAAAGATAATCCTTGAACAAATTACAAAAATAATA
tRNA-Asn-GTT	DjScaffold3262	32165	32308	-	CAATTATTGTGAGAATAATTGTTGGACTTAACCATTGATCGCATTTGAGATTTCATTAAAATAAGAAAAAGCTTTGACAAAAAAATTAATAATTAAACTCTTAATCATAGTTAAACATTATGAAACACAA
tRNA-Ser-TGA	DjScaffold161	22891	23036	-	ATCGTTTTGATCTTTGCAATTGAAAATAAATTTTACTTATTAAATTTGTTTTTCAAAATATTTATTATTATTATCGATATTAAGTATCTAACTGTTAATATTGACCAAAATGTTCAAAATATCTTCACAAAT
tRNA-Gln-CTG	DjScaffold52191	18423	18562	+	TGCACCTTGTGGTATACATTGTCAAAAGTACTCTGATGCACTAGATTAACTTGTCCTTTGTTTTGATTTGCTCGTTGTCTCAATCTCTCATTTTTTTGCATCAGATTTTCTAAATTGGTATTCGGAT
tRNA-Asn-ATT	DjScaffold36071	48197	48312	-	AATATGTTAATATTAAATGATATTACTTGTTTAAATAATTAATTATTAATAAATAGTTTTTGTTTTAATAAATAATTATGGAAAGTTCAAGTCTTTTAACTGGCG
tRNA-Phe-AAA	DjScaffold26736	56175	56321	-	GTCTGTTTTATAAAGAATTTTTATATGCATTTAAAGATTTTTCAATTTCATCTTCAACATCTTCATTATAAATTTTACCTGCTACATGTACACTTGAACTTAAATTACTTATTCTTTTTCTTGTTTGTTTTTC
tRNA-Asn-GTT	DjScaffold6190	3266	3397	-	TTTAAATTAAATGATTTTAAGATTGGATAATTGTTAGATTGAGTTAATAATTCCCCCATTTTTTCTACTGGTGTAAATGGAATTAATATATTGGAATCTAAAAATCTAATATTTCCAAA
tRNA-Ile-AAT	DjScaffold5290	41146	41288	+	GTATGATTGGATCAATAAAATATTTGAATTTGAATTTAAATTTTAAAATTTGTTTTTGAGATATGAACTTGAAGCTATTACCAATCGTCTTAAAATTAAAAGTTACCTATACATTGTCTAAAGTACTATGCTT
tRNA-Tyr-ATA	DjScaffold37383	25645	25779	-	ATTAAATTAAATTAATAAAATTAAATTAAAAGTTTATAAAATGTTGAAAATATTTTCCATTTATGAATTAATGGCTTATAAATTCCTCTAAAAAAGTATAAGAAAATATGCCAATATCCTTT
tRNA-Phe-GAA	DjScaffold19859	15271	15401	-	TATCATTTAGATAAATCCATTTATTTATTAACTGAAGTGTATTTTGAATCTAGTTATGTAGCATTTTATATTTAAATCATTGCAATGAAAATGAATAGGGCATTCATTTTTTTTAAAA
tRNA-Ala-CGC	DjScaffold23819	43088	43234	+	TAAACGTTTTTAGAAGTGATTCGCAAAATTGCATAAAGTAATTTAAAGAAGACGAATTATTTAAGGAAATCAAAATTCATTTGATGGACAAATCTGTTAAATTATCAGAAACGTTAAAAACTTTTGAGTACTT
tRNA-Phe-AAA	DjScaffold13749	9759	9899	-	GAACTTATTGATCAAATTTAATATAGAATTCATAAAGTTGTTTAAAATGTTACTTAAGTAGACAGATTTTTCATGTTACATTACATTTGTAGGTTGAACAAGTTTTGGTTTCACATTGTTGTTGATGNNNNNNNNNNNTTC
tRNA-Lys-CTT	DjScaffold155652	835	984	+	TTCATATAACAAACAATATCTTACATGTTTCTTCACAAAATCTGCGTTAGCCATTTTTAAATACAAATTTTAACCAATATTTTCTCTAAAATTTATTAACATATTTAAACATAAAATCAATTTTTGTTACATTTG
tRNA-Leu-CAA	DjScaffold51436	33782	33919	-	AAAATCCCACAAGGTATCTCAACAATGCCATTCCTAACATTCTCTACCTCAATGCCTATCATTATATTGGTGTCAACATTGGAAAAAATAAAAAACACACTCATGTGCCTGTCTTGAGAAAATCT
tRNA-Glu-TTC	DjScaffold24511	12325	12466	+	AAATTGTGAGGTTACACCTTCACTAGAATATTTTCACCCTCAAAAAAATTCCGATGTACTATTTTATCTGATTCATATTCATTTAATTTCAGTGCCACATCTTTTAAATTTTTATCAACTAATTCTCTA
tRNA-Sup-CTA	DjScaffold126301	18320	18449	-	GGACAATTTGGTCAATTATTTACTCAGTTTATCTAATTTTGGTCAATTATTTACTAGGTATGGACAAACTTGGTTAATTATTTGCTCACAAGGGTAATTTTGAGGTGAATTTGGTCA
tRNA-Ser-GGA	DjScaffold11043	96883	96992	+	TGACAATAAATATAAACAATTATTGGAATAATTTTTATAAATTTTATAATTTTGAAATTTTTATATAATATTAAAATAATTCTAAATTATTGAGTAATT
tRNA-Gln-TTG	DjScaffold2554	55030	55170	-	AGGATTTTATTTCATGTTACCGAATTATTTCTTTGATTTATATTTGTTGATTTTTATCTTAATTTATTTAATTTTTGCGATCCGACTCTTTAATTAGATTAAAATGTTTGTCTTTCATTTCTTCTTC
tRNA-Asn-GTT	DjScaffold27272	5401	5548	+	AAGCAGCAATCATCGCCAAAGTGTTAGTTGACAAAGTATTTAGTCGTTATGGACCTCCAAAGAAAATTTTAACGGATCAAGGGAAGAACTTTATGAGCGAATTAATGAAAGAAGTTACAAGTTTCTTCAATATT
tRNA-Pro-GGG	DjScaffold27789	11271	11420	+	TTACATATGGCAAATTCCTTGGTGCTTTGTGTTGGGATTGAGCCCACCACAAATTGAATCAAATTGAACAGTTATCTAACATTGTCCATCTGACTTATTAATTGAACATTTTGTTTATCTGAAACATTAACTCTGT
tRNA-Ile-TAT	DjScaffold25911	3211	3330	-	TTGNNNNNNNNNNNCAAAATGCGGTTTATTTTTATGTCATGTATTTTTAACCAAAATAAAGTAAGTTTTGTCAAGAATATATATAAATTTTTGTAATTAGTTCAATTTAGATTAATTAAA
tRNA-Leu-TAA	DjScaffold1899	14879	15002	+	ACCTATTTGTTATAAAAATAAATATTAAAAGTTGTTTAAAAGGTCTAAAATTAATGCAACACCCTAATATTTAGAAGCGCGTAACAATTCAATTTAATTAATTGTTGTAGANNNNNNNNNNNNC
tRNA-Leu-CAG	DjScaffold66530	10017	10152	+	GAAATATTTGCCGCATGAGTCAGTTCCATGTTTTCAACACTGTCATACGGTGTCTTGATATCCAAAAGCCATAGTTCCCGGCGCTCTTTGATTTCAATTTGAAGATCGACTCTTAGAAGAGAAT
tRNA-Gln-TTG	DjScaffold5461	10839	10946	-	ATGTTTTCCTCGGCATTGTTGATTTTTGGGTGATTTAGGTGAAATTGGTCCAAAATTTCTTCGGTGAGGTTTATTGAGGTCAATTTTTAACTGGTTCA
tRNA-Gln-TTG	DjScaffold4122	76785	76919	-	AACCTATTTTTCAAAGTGTTTGAAGCTCTGTCATTTGATATCTCTAAGACATTTCATGCTGCCCAACGTGGACTCGAATTATCAGTATAATAGCTTTTTTGGTTTGAAATTAAGTAGACAAC
tRNA-Val-AAC	DjScaffold65574	3788	3917	-	TATTTATTTATTTAAAATTACCTAACATTCCCCCTTTTTAGAAATTTTGAAAATTACCTAACAGATTAAATTACGATTGCTTCACATTCTGTTTAGAGATTTATTTTTTATTTAGGGG
tRNA-Lys-TTT	DjScaffold42390	10076	10219	-	AAAATCGTCGTTTAATGTAATTTTTTATGGTAGAATTTTAAAGACAATTTTCATTGATTTGCAATTATTTCATACCATTTCTAATCAACATTACTTTGAAAAAATACATAAAATTTGAAGAATATTCATTA
tRNA-Val-TAC	DjScaffold1146	14549	14678	-	ACTATGTTCCTGAATCCTTTTACAGAGATGTCTTATAAATAATAATAATTTCAAAATTCTGTGCAGAAATTTTAAAGATTATGGGGAAAGAATCATGTGCGAAGCATTGATGATTAG
tRNA-Ile-TAT	DjScaffold14891	21764	21911	+	AACAAATTAGGAAAGAAATTATTTTCTAAAGTTATATCATCCTTATCTGTAGTAAATGTTGTTTCAATTTTATAATATAATCGTGCATTACAAATATCTAAAGGATTCGATGATTGTAATGATTGAAAAACAAT
tRNA-Sup-TTA	DjScaffold1994	10502	10645	-	TAAAATCACACTATTATTTTAATCTATTGAACTATACAAATTCTTTTAAATACTTTCAAACAATCACTGAATCAACTTTTGCTTAGTTTTCTTCAAAAAAATTTCGTCTGTTCCCTTTAAATTCGTTTAT
tRNA-Trp-ACC	DjScaffold22052	26704	26851	+	GTTATAGTTTCTGAAAATACCTTAGAAGCTAGCTACCATTTCATTAAAATAAGATAAGGCTTCGATCAAAACAAAACAAAATTTATTTGTAAAAAAAGTTCAAATTTTCGACAATAGTCTTCTTCAGGAACATC
tRNA-Lys-CTT	DjScaffold22600	38867	38997	+	ATTTATTTCTTTCAACTTGATAAAAAATGAATTCTTAAATAACGACTATCCGCATAAACTTATATTAATATATTTATCTTCGATTGTAAAATTTAACCAAAAACACATCTGGCCAGTT
tRNA-Arg-TCG	DjScaffold22071	11891	12029	-	CAAAACAAAGTTTATTTGTAAAAAAGTTCAAATTTTCGACAATAGTCTTCTTCAGGAACATGTTGGCTTCTTGAGATATTCAATGCAATAGATCTTTGTTACTAAATTCTTTAAATTTTATCAAAA
tRNA-Thr-AGT	DjScaffold2374	7354	7497	-	AAAGTTATAGAGAAACAAATACTTTATTTGGGAGTCTTCAATGAATATAAAAATAGAATGATAATTTATTCAGTAAGATCAACTTTGAGTGGTATTTTAGATGAAATTTTACTCTTCACCTATCCTCAGTT
tRNA-Lys-TTT	DjScaffold196980	17720	17857	-	TAATAATTTGTGCAAATAGTAAAATACGCTTCTTTTTTATAAAGCTTGTTACTGTTTAATAAAAAAATATTTACTTATAAGTTTTTATATAGGGTATAAGGTACAGTAATTTAAAGTTATATATA
tRNA-Asn-ATT	DjScaffold3561	69378	69527	+	ATTCTCCTTGTTTCAAATAGCTTCAAACATTCTATTATTGAACTATCTCTTATCTTCCAAAATATTCCAATTTAAAACTATTGTTGTGTATTTCATTTATAGTTTTATGAAGTATCCATATATCAGGTCGCTCGAAA
tRNA-Val-TAC	DjScaffold2591	28307	28459	-	TTTGGTTAATTTCATTTGAATTACATTATTTAATTTTTTAGAATGTTCATGGATTACTCGCGCTTCTTTATCCTGCTCTTAGAGAGGAGATGATTTATTGCGCACCAGAAATGATTTGGTTCAAAATAAAGAAAGTCAC
tRNA-Lys-CTT	DjScaffold185605	6741	6851	+	GTTATTTTATAAATGATATTTTTCTTATTGCACATCTTACCATCACAAATGCATTTAGGATCAGATAGGCTTTGTCTTGGTTTCTGTAATTGGATTTCACA
tRNA-Arg-TCT	DjScaffold49150	472	604	-	AATACATTAGATTAGTAGTGTTTTTTGTTCGTTTCTTTTTGGTGAACTCGTGTAAAATCAATAACTTTAAATAAATAATCCTTAACCATTAGCAGTAGATTCAACTAATGTTATTCTAAT
tRNA-Phe-AAA	DjScaffold49690	25267	25404	+	TAAGGCTTCGATCAAAACAAAATTTATTTGTAAAAAAGTTCAAATTTTCGACAATAGTCTTCTTCAGGAACATGTTGGCTTCTTGAGATATTCAATGAAATAGATCTTTGTTACTAAATTCTTTA
tRNA-Tyr-ATA	DjScaffold9870	8435	8565	-	AAAGTTATAGATGATATGGTTGAATATATTGATATAAATGAAAATCCACAAAATGTTGTAGAATTGAATGAAGAGGAGAAGAAGGAAACATTTGTTGAAGCTATAGGTAAGATATTTT
tRNA-Arg-GCG	DjScaffold147835	717	868	+	GCATTTGAAGAGTATGTGGCACTTAAAGAATTGCGAATAGAGGTTAAATGGCTACAACATTTTAAATTTTAGAAAATTTAATAAAGAAATGGCGTAGAATAAAAATGGAAGAAGATCCTCCAAGAAAGTTTGAACTTA
tRNA-Leu-TAA	DjScaffold46693	19170	19302	-	TAAATTATAGGGTAAATAAAACTTTGAATAAATAAAATAATTTAAAATAATGCTTTAATAAATAGATATGATAATTGAAAGAGAAAAAATTGTAAAATTATATGAAGGATGTGATTATTT
tRNA-Leu-AAG	DjScaffold16045	5585	5731	-	CTTAGCCTAGTTAAAACTACGCAAGCTAATCGATAAGTTCAATTATGAGCAGACTCGAATTGGATGCTAGAGACCTTGATGGATTTGCTCCATCGGACTGTACATGTCGGAGGAGGCAATGTAATGGTATGGA
tRNA-Gln-TTG	DjScaffold166168	2945	3095	+	GTATTATCCATCTAATTGATTTTGACAATTGTGATGAGTTATCGCCATCCCCCCTTTTCATATCTTGTGTGTTGGGTAATATTACTTACCTACCTACTCAACTACTATATAAGCGGGTGGTACCCAGTTACCCACTGTGC
tRNA-Leu-AAG	DjScaffold171073	6460	6595	-	ATGCGAGTGGGCCAAAAATAAGGTGACGTATTAAGGCCATTTAATATCTGATAAAGGCAAAGAACCAGATCCACGAAACACAGAGAAGATACGGAATCTAGCACCACCAAATTGTGTACTCAA
tRNA-Lys-TTT	DjScaffold97510	1149	1285	+	GATTTTCTGGGTGAAATTCGACTAAATTTGGCAAAATTTATTAGTATCATTAATTAATTAGTTAATTAAATATTTAATTAATAATTACTTACAGAAGTTTGGAAAGTAAATAAATGATTCCCCA
tRNA-Sup-TTA	DjScaffold159101	2984	3122	-	TGCTCCATTCTTTAGCTTCTTCAAGTGGTTTTTTTAACTTAACATTTTCTCTTGTGTTTTTGGCAAACCTCTGCATGATTTTACGAGCAATGACTGACTCCTGCTTCATATTCTCTCGATTCGCGA
tRNA-Arg-TCT	DjScaffold36301	7213	7348	+	ATCGATTTATATTTATTTTTCTATGAAAAATTTCGATATTTGTTTATATTATTTAATTTCAATCATTTAATGATTATTAAACTTCATAAAAAAGCAACTAATTTTCATTTAATTGAATTTAGT
tRNA-Asn-ATT	DjScaffold20713	8156	8268	+	ATAGGTATATTTTGATAATAATTATTTTTTTTTATCTAGATGTAGGACTTTCTCTAATTAAGTTTCAATACTGCGAAAAAGTTTCTAAACCTTTAAATAATT
tRNA-Ile-AAT	DjScaffold2369	87237	87387	+	CGGTAGCTAGATGATTTTTTTCAAATTGGGTATTGAATAATTCCAATCGCAATAGTTGAGTATTCTCTTGTTCTATGGTTAGTTGGAATTCCAACTCTTTGCATTTAGGTTCGATGTTGTCATATTTATTTTTCCATT
tRNA-Tyr-ATA	DjScaffold52883	13259	13411	+	ACTAGATTAGTTGCAGACCTAGGTAACACTCTATAGGACCTGAGAAACATTGCTGCAGGCGGTGAATCCGAAATTAAAGCCCCAAACAATGAAGCTTACAGACGATAATTGATTTTTTAATACTTTTCTGTTGTTTGTAG
tRNA-Ile-AAT	DjScaffold20117	56046	56195	+	AATAATAATAATAATAATAATAATAATAATGAATTTAATAAATATAATTAATTTGTTTTAATTTACAGTATTGCACAGAAATTGTCGTCTGATATAATTCCAATAGTTGTCGGTGTTCAATTTTTTGATGCAGTT
tRNA-Tyr-ATA	DjScaffold5127	4676	4815	-	ATATTTATTTTTCAATTCAGGGAAATGTTACTATAAATAGAATCTTAGCAAAATTAGTTATATTAAATTAATCGGCGTGTGTTATTTTTCTGCCGAGCAGTTCTTAGTGGGATTCATTCTATCGTC
tRNA-Ile-AAT	DjScaffold4471	109366	109517	-	ATATTAATATTACAACTGATAATAAAAATAATTAATATTAATTAATACAAAATATATTTTGTCTCAAATTAATTTTTCATATATTGTGCATAATATATTTTGTCGATGGATATTTTGTACTAGCACTCATTCATCTACT
tRNA-Gly-TCC	DjScaffold27822	4642	4771	-	TAGCTTCATTTATATTCTTTTCCAAATTCATCGGTTGCCTGTATGGTTTTACATCTATAGGTCCTTATTTGTGTTTATCTTATGTATGATTAAATGTGTCCGACCTACATCCCATTTA
tRNA-Ile-AAT	DjScaffold101496	230	379	-	TGTTATATAATTAATATAATTTGAAATCATTTTTTAATAGTTCTAACCAGTGATCTGGGCAATTAAAATTACTGAATTTTTGTTAAAATATTTTTTATAAGCAAAAGATCAAGATTTTTATTCTGCTATTTTCAT
tRNA-Arg-CCT	DjScaffold2699	3582	3704	-	AATTTTCTTGATCATATTTACGATCCTGGAAAGTATTCAATATTTTCCAGTTTTCAGCAAAATGAAGAACAGGAAGATGCTGAAGAATTTGATTGAACTGAATTAGATTTC
tRNA-Leu-AAG	DjScaffold54739	1597	1732	+	TTAAAAATGTTGGAAATAAAAATGAAATAAATTAAGGGTTCACGGTGAGGTTCTCCTACCTCACAAGCTTGGCTAGAAACAAGGATTGACAAAGATTAATTTGACGGAGGGAAGAGTTCGCCT
tRNA-Ser-TGA	DjScaffold31263	18207	18339	-	AACGCATTATTTAACAAAGAACAAAGGTATTAATTGAGCTCACATAAATCATTTAACTTCTGGCGACATTTTCTATCGGGTACAATTCTGCAAATCTATCGTTCGTCCGTCATTTCAACT
tRNA-Glu-CTC	DjScaffold34798	2584	2713	-	AGAACTTTCAAAATAATGAAGTTTCTCGATTAAACTTGCTACTGGATGGGAATCGTATTTATACTGCAAATTCGATGATTGATTTTGATTCTTGACAGGTTAATTTCCTGGATTTTCGA
tRNA-Trp-ACC	DjScaffold27796	16097	16241	-	TTCTTTTTAGATTTTTGTGTCTTTAATTTTATCTTTACCAAAGCTCAGCAAACGTCATTCATTTTAAATATTTCTAAAAATTAGACAAAGTAAAATGTTTTCATGAATTCTATGATTTAATTGAGAACCAA
tRNA-Asn-GTT	DjScaffold67905	325	477	+	GCGAATATTGTACTGTTTGTATGTTAATAGCTGTTGATAGCGAGTATTGTATAGGTGAATAGCAGGTTAGAGTTAGTATTTTGTATGTTAATACTTACTGATAGTGAGTATTGTGTATGTTAAGACATTGATGATAGC
tRNA-Ile-AAT	DjScaffold2818	55473	55579	-	TTAGTTAAATTATTCTCTAAACCTTCTTTTAATATTTGTGATTCAATTCGATTTATAGTTGTAGAATAAAATATTAAATTGTTATAATCAATAAAATTATC
tRNA-Ser-CGA	DjScaffold200300	2621	2746	-	AAGAGAACAAATTAGTGAATTTCGAGAGAATCTCGAGAGATTAGGAAATGAGCAACAAAAATGGCAATTGGAAAAAGAACAAAATCAAATTGATTTCCAAAATTGGGAAAATGC
tRNA-Asn-ATT	DjScaffold4052	18191	18331	-	ATCAAATTCGTTCAATATTCTAATATTTTATTATTATCAGAAAATTTAAAATTTAAAATATTTATAAAGTTTAATTATTTTGATAAAATTTTCAAATTATTTTAGATGCAAGCTAACATCCTTTTTTT
tRNA-Phe-AAA	DjScaffold52475	6046	6192	+	TGGAATGTAATATATTGAGAGAAATGTAAAAATATAAAAATTATAAAATTATAAAAAAATTTAAAAATTACAAAATCAATTATGAAATTATATAAAATTGTATTAAAATTTATTTAATCTAATATGTTTCAACA
tRNA-Ile-GAT	DjScaffold3777	115243	115377	+	TTCGTCATAGTTTAATTCGTCCATATACTTTTGATATTTTCTCACTTCATATCTTTGATTTTTTCCTATTTCATCCCGTTTTAATATGGTTAAAATACTGTAAAGGAAGCAATTGTTATCTTC
tRNA-Thr-TGT	DjScaffold1396	5192	5344	+	ATAATGGTCGTTCAAAAGAACAGTAGATTAAAAACTTGTGATTTTGTATAGTTACTCAATTCCAAAGAAAAAAATCTCAAAGTAAACAAGAAAATACGTTTATGGGTTTTATTCTGCTCAAATTCCTAGAGCATTCTGTA
tRNA-Ile-GAT	DjScaffold4271	18644	18790	-	TTGATAGTAATTAAACAGTTAATTGATAATCAATTGATAGTAATCAAACAGTTAATTGATAATCAATTGATAATAATTAAACAGTTAATTGATAATCAATTGATAGTAATTAAACAGTTAATTGATAATCAAT
tRNA-Ile-AAT	DjScaffold35719	13288	13433	+	TGAAAGGTTGCCAAAACTGCTGACGGTAAGTTAGAAATAAGATGGAGGTACTTGGAATCTTCTCTTGATATTCTTGAAGATTGATTCAACTCGCTTGAACCAGATTGATGGTCATTCGAAGTATTGTGCTAAT
tRNA-Asn-ATT	DjScaffold167645	1406	1558	+	AGAACTAATATTTTTAGACATTATTTATTTTTCTATTTCAACTATAAATTTAATAACAGAAATGATTTTTGAATAGTAGCTTAGAAATCTTTATCCAGAATTAACTCAATTTCCATTAGCTCAAAATTATTAAATGATA
tRNA-Tyr-ATA	DjScaffold101602	209	325	-	AGCCAGTATGATTATATTCAGTATAATTAGTTGAATCTTTATTTAAATAATATTGACTGAATGGACTTATTTGTCTGATAGTGATGGTTGATTCGTCGAAATATAT
tRNA-Ala-GGC	DjScaffold141999	41856	42002	-	AACAAATTAGTAAAGACTTACAACATAATTTGATGGCACACATATAAATCTGTTATTTTCTCTCTTAATTGGTACAATTTGCAGAGATCCATCATTATCCTTGATAATTACAGAACTGTCAAACTAGATTTAAA
tRNA-Val-AAC	DjScaffold39782	1713	1843	+	TGAACAAAAGAGCATTTACATTTTTTTTATATAGATAACGTAGGCATATTAAAATATATAGATAGATAGATAGATGGATATCTATCTATCTATCTATCTATCTATCTATCTATCTATC
tRNA-Val-CAC	DjScaffold3585	10056	10174	-	TCAAAAGTTCCATAAGGACAGTCACATTTAACAAATTATGCTCAGACAAATTTTTCTCCCATAATTCACAACAAAGATTATTAGTTTTATCTAATGGAACATTTGTAA
tRNA-Ile-TAT	DjScaffold65715	2750	2888	-	AATTATATTTGGAAGTAATTATTTGATTTTTTTTATATTAAATAGTAGTTATATAATGGTTATATGGAAATATATGCTATAAAATTAATTAATTTTGTATCTTATTTAATATTAAAAAATTCTATT
tRNA-Ile-AAT	DjScaffold3780	43005	43155	+	ATTATAATTATAATAATAATAATAATGATAATAATTAATAATAATAATTACAATAATAATAAGAAGAATTTTTCATTTGCAAAATTATTTGTATTGATTTTTAATGGTACTTGTTTTAGTGTTTTATTCAATATATTGTTC
tRNA-Asn-ATT	DjScaffold48713	6905	7038	+	ATTATTATTATTATTATTATTATTATTTTTGTTTTTGAGAGGATTAATAAATAGGAATTTTTAAATCTTGTGTTAATATTATAATCAATTTTTGGACTGTGATTGAAATGCAGGATGACTA
tRNA-Ile-TAT	DjScaffold13673	1820	1967	-	AATTCTGTAGTGGATTAAGAGCTCACAGATGTTTTATACATTTCTTTTTTTCAAGTGGAGAGACTTAAAAATAATATTTTCCTTAAAAAATAATAAATTTCTGAAACTTGTAAGTGTTTTAGAAAAAGCGATAAC
tRNA-Ser-ACT	DjScaffold650	11243	11387	+	ATATTACCTTGTGTGTACACTACTGTGCTATATCAATAAAAATATTTAAAGTGAATTTTGTTGAATTTTAATAGGAAAGACTATATAGCATATTTATATTGATATCATTGTATCTATAATAATTATATTAA
tRNA-His-GTG	DjScaffold66113	950	1100	+	GATAAGTTGGATTGGATGTGACAACATTGAGGTTTTGTGATTGAAATGAAGTGTAGGAAGTAAATGTGTGACTGGAATCACCTGGGAATTGAAGAGCAGTCGACTGGGCAGGATGGAACTAGAGCAGGTCGTTGAT
tRNA-Tyr-ATA	DjScaffold70565	1530	1675	-	TATGATAACCATTTTTTAACGATATAAAAACAATGTGATAGCAATATGATAACAATGTCATAACAATATAATAACCATATGATAACAACTTTATAACGATATGATTACAATTGGTTAGCTTCAAATAACATAAG
tRNA-Ile-AAT	DjScaffold48547	14667	14798	-	TAATAATAATAATAATAATAATAATAATAATAATAATAATAATAATAATAATAATAATAATAATTGAGGAAATGTGTGAATATTTTAAGTATTTTATTAATTCATTTTTAATTATTGAGC
tRNA-Gln-TTG	DjScaffold4311	20523	20675	-	ACTCACTTGGAATGGTGAACAGGTTTGATATGGTTTGATATGGTTTGATATTGTTTGATATTGTTTGATATTGTTTGATATGGTTTGATATTGTTTGATATTGTTTGATATTGTTTGATATTGTTTGATATTGTTTGAT
tRNA-Ser-CGA	DjScaffold44365	24881	25012	-	ATAAGAATGGATTAATAAAAGGTTTGCTTCACCGAGTGTGGTGTATATCATCAAGCTTTGAGATTGCTGATGAGGGTCTTAACAAATTAGATAGTAGTCTTTCCGCTAATGGATATAAT
tRNA-Ile-TAT	DjScaffold132419	846	978	+	TGGTTAGGAGTTGATTCTCGGTGGCAACATGATTTTTATCAAACTGAGTTTTAAACAGTTCCATTCTCAGAATTTGTATATTTTCTTGTTCGATGATTAATTGGGTCTCAAGGGTTCGAC
tRNA-Thr-TGT	DjScaffold54214	551	696	+	TCATTAATGTTCCATTAAAAGAGAAAATAGATTTGTGTTGTGAAATATGTAGTGAGTTTAATCCTAATACATCCTCTTTAGATGATATAGCTTTTCATGATCTTTTAACTTTTGAAACATCGAATGTTCAATTTATTTTTAATGAT
tRNA-Thr-AGT	DjScaffold40440	18688	18816	+	TATCCGAAATGAGCATATAATAGTAGACGTACTTATAATACAATATAATATAATATATTATAATATAATATAATAAGTCACCGGATTTATTCAATAGCTGAAACCTATATTTATTTG
tRNA-Met-CAT	DjScaffold151306	242	373	-	AAACTTTCGACCGTCACCTCATGTGACCTCTGATTAATCCGTCGGTTTCCATGTCTGACTACTAGTGAATAATCAGTTTTCGTTGTTTATTTGCGACTGTTATCATCAGATTCAGACTG
tRNA-Tyr-GTA	DjScaffold20295	1689	1835	-	TTTGGATTGGATAAGCTCTGCATTATAGGTTTGTAACTCCTCCAATTTGTGTCTCAGATCCTCCACGATTTTGTTAGTTCCACTCAGGGTTTGTAGATAAAAATTCTGATTCTCCGTAATCTGTCGTCTCTGAT
tRNA-Leu-GAG	DjScaffold1174	26472	26590	-	GAATAATTGTTGGACTTAACCATTGATCGGATTTGAGATTTCATTAAAATAAGATAAGGCTTCGATCAAAACAAAACAAAATTTATTTGTAAAAACAAGTTCAAATTT
tRNA-Lys-TTT	DjScaffold180305	11576	11720	+	AAATTTTGGATAATGAAATTTTTGAAATGAAAATTTTAAAAATGTTTTAATATCTAAAACGAAATTTCTTCTTCTACATCATCTTCAATTTTATCATCTACAAAACTTTCGATATTATCCAAGTCCAAAGC
tRNA-Lys-TTT	DjScaffold81432	736	866	+	CATCAAATCGTTCATTACCGAAGATGGTAACTCTTTAGCTATTCTACTTAATATTGGTGATAACGGTTGGTCCTCCAATATGTCTTCTTCATCTAAATCAACTTTGGAGGGGTCATAT
tRNA-Arg-TCG	DjScaffold24441	10993	11143	-	AATAAATGTGATGAGCTTGAAAGGATTTAATAAATTCGGAGAAACAATGTTAGAGAAAAGCGAGGAACGATTGCCTTGAACAAATAACAGCTCATTGGAGACAATTGAAAAGATACGTGTCGAAGTTGTAGTTTTTG
tRNA-Val-GAC	DjScaffold118393	556	708	+	AAATATTCATTTAAGAAGACTGACATACTAAATATAACTATATAAGTATTATTTATAAAAAATAAAAACATACATATTTTCAATTATATTGAATAATATTTGAAACATTTCGGATTGGATCGGATTCTGTAAGTACTG
tRNA-Lys-CTT	DjScaffold3884	50633	50785	+	TTGTTCTAAAATTCAAACTCTTGTTCCTAACTCATCACTCCACTGTGGCTCAGATTTCCCACACAGATACCCGCAAGAATTAGATCAGGCGTCCTGGTTCCTGATTTTTGGAAGAGGGCCGGTGACTCTCATCCGTAC
tRNA-Phe-GAA	DjScaffold44248	21154	21303	+	TCACAAATTGGATAGATGCCATTACATTCGTTGAAATGAAAATAACAAAAAATGAAACAAACAATTATTCTTCTTTTCAAATAGCTCTTGGCAAACAATTTCAAGCTTATTTAAATAACGAACAAGTCAACTCGC
tRNA-Asn-GTT	DjScaffold80910	2523	2670	-	GTCCGCATTGGTGAGATTAGGAATTGGTAGATTGTTAATTGAGATAACTTCGTTCCTTTCAATTGTGGCTAAATGACCGCATTTAGAGGGATTGAATGACATTCTACTCCATTTGGTCCACTGATCTGCAACATT
tRNA-Met-CAT	DjScaffold1274	58461	58599	-	ATTTTGCTGGCGAAATTGACTTTTGATAATAAATCATACCAGTTGGTGTGGCTAACAGTAAATTCAAATTTGGTGAATTTCTGCTCAATGGAAATTATTTAACTTCTACATTACTACTGTGCAGCG
tRNA-Lys-TTT	DjScaffold2657	83452	83591	+	TATGGACTGGTGTTTGATTGTGTTTTGTTTTTCCATTTTGGTTCTCGTTCTTGAAACCTTATCCAATCGTCTCTTATCATGGTGGCTGTATTGGTAATTTTCCGACGACCTTGATTTAAGTTATTT
tRNA-Val-TAC	DjScaffold2997	69726	69878	+	AACCAAATCGTTTAACAACAAAAATTATATTATTACGATGAATTATAACTTTACATTTCATTTGGAAATATTTTACCTAATTCAAAATGAAATTATTAATATAATATCAAATTAGAATAATTAAATACTATAAATAATT
tRNA-Ile-AAT	DjScaffold4651	27342	27454	-	ATAATAATAATAATAATAATAATAATAATAATAATAATAATAATAATAATAAAAGTAACTGTAAAAATTGATTAACTGCAAAGTTAGTTTTTTTGAGATTTCA
tRNA-Lys-TTT	DjScaffold41581	17803	17943	-	GCTGATGTCGCTAATGTGTAGGCTAAGGTTAAGCGTTTTAAAACAAAATGCTTATCTTTCAAAGCCGAAGCCTCATATCAACAGGACAGAGCCTGGAAGGACCAGTTAGACTCTCTGGCCGATATTAT
tRNA-Lys-TTT	DjScaffold107182	7354	7489	+	TATATAATTATTTATACTACTTTTACTATAATTAACAATATTGAAATTTTTTGGGATTCAACGCTCCGACAATCTCGACTTCGGTTGGAGCTTGGCCATTTGGGTATTCATCTTAATAATTAAT
tRNA-Gln-TTG	DjScaffold4113	35689	35832	-	AAATAAGTGGTTAATATTTAAAGGTGGCTGATTTTGATGGTCAAAGATTTTCTAAAAGATTCAGATACTGAAGATATGAATGAAGTGTTTTCTGAAATTATTTAAATTCTTATAAATAATATTATTTATA
tRNA-Ser-TGA	DjScaffold86017	7263	7394	-	TTAGGAATGGGTCAATATCTACTTGGTTATTAAAAATGAAAAATATAACAGAAATATATCAAGCAGTCGAAACATATAATGCAGAAATATATATTGAAATGACGTTTAAAAGTTTGATT
tRNA-Val-CAC	DjScaffold2089	24301	24439	+	CAACCTGTCTATTTAATTTACCTCACAGTTTTGATAAAATGTACTCATTGCATTTGGCTCGAAAATTTATAATTTGCGTGACTGAGTTACCTGCACAATCATCGGTATTCTACTTGCCGACAACCCT
tRNA-Gln-TTG	DjScaffold32397	34161	34302	+	TTTGGAATAGTTCAAACCATTTTACATGAGGATTTGGGATTAAAATGTGTTGCTGCAAGACTTGTTCCATGTGAAATGAACATTTTTCTAAAAGTTTAGTCGTGTTGAAATTTCTAACGTTGATTATG
tRNA-Leu-TAG	DjScaffold61613	7319	7469	-	TGGTATATAATTGATCGTTATACAATGATCACCTTAGACCTTATAAGCTAATTTTGATTACAAGAAGTACTGCCTCACTTAGAGTTCGGAGCCTTCTGTAATTTATGATGTCTGCTCTTACACTGAAACTGATTAG
tRNA-Lys-TTT	DjScaffold2593	7667	7809	+	TACAATATAGATCTTTGTTATTCAATTCTTTAAATTTTATCAAAATTTCATAAATTTCTAAATAATGGTTATCCAAATAGAATTGTATATAAACATCTATACTCAAATACAGAATGTAATAAAATCAAAC
tRNA-Gly-CCC	DjScaffold16967	111	233	-	AATAATTGAAAACAAATTCTTCCCAATGGTAATCTTTTAAATTGATGGCATTCTCATAATCGACCAAATACTTGCTCGCATTAGTATCAGGTCGAGTTCTTGGACAACTAT
tRNA-Phe-GAA	DjScaffold178811	2111	2262	-	TTTATAGTTGATCAGATTAAAGGTATTCCAAAAATGAAACGTGGTAAACAAACAAAAAAGCGTATTGTTAAAAGGAAAAAGGGTGGAAAGAGGAAACAAAGTAAACAGTTGAACATTTTTAAGAAACTATCGAAAAT
tRNA-Asn-GTT	DjScaffold143878	7814	7960	-	ACAGTTATAGATCTTTATACCCGTTATGCTTTTGTTGAATTAACAAATGGTAAAACTGGTCCGAAAATAACAGATGCATTTGAAAAAATACTAGATAAAAGTTTTAGAACTCCAAATAAATTATGGGTTGATAA
tRNA-Sup-TTA	DjScaffold12892	3057	3197	-	GCCTTTTTCGTTCATTATTCCTTAGGATCCTAGTCGTTAATAAACGTTACAAATCATGCTTCGGCTTCTTAAATATTATGTCGTAGTTATTATCATCATCTATGAAGACCCATTAGGAAGAGTCAATG
tRNA-Trp-CCA	DjScaffold5272	113331	113471	+	GTAACTTTCCTATGTTATCCAACAATTGGTTCTCTCTTTCTTGATACGTCTTGATCATATTGGTGAGGGTCTCGACCTGGGACTTCCACACCCGTTCTTGGTTATGGGTGGCATCCATCTCGGCCTT
tRNA-Leu-AAG	DjScaffold78686	13656	13735	+	GGTAGCGTGGCCGAGCGGTCTAAGGCGCTGGTTTAAGGCACCAGTTCGAAAGAGCGTGGGTTCGAATCCCACCGCTNCCC
tRNA-Leu-TAA	DjScaffold50612	1781	1930	-	GAAAAAAAACCAATAGTTAAAAAAACATAGCATAAGCTTAATGTGTTTTCGAGCCCCCCCGGGGGGGTCCCTCGATAACTGCAAAGATGAAAGTGGGCTGAAAAATGTGGGCTAGTGCGCTACTATCCCCCTAAT
tRNA-Sup-TTA	DjScaffold53209	3274	3425	+	TGCTAGATGTTGTATTGTATGCCATGGCACCTATTTTAAATAATTATAATCTTTCAAGGATAATATAATGTGCATTTTAGTGTATATCAATAATGTTAGTAGATAGATAGTGGCAGTAATAGCCAGCACACATTCAGTG
tRNA-Val-AAC	DjScaffold65574	3770	3917	-	TATTTATTTATTTAAAATTACCTAACATTCCCCCTTTTTAGAAATTTTGAAAATTACCTAACAGATTAAATTACGATTGCTTCACATTCTGTTTAGAGATTTATTTTTTATTTAGGGGAAATTCTTAACAGAGCTT
tRNA-Pro-CGG	DjScaffold11338	7437	7580	+	GCTTCTGTTGCTGACGCCGGAGATGGTCGTTGAACCGGAGCAGGTACAGCTTCCCATAATCGTGAAGGTGGAGTCTATGTGCATGGCTTCCCAATAAATGTTCTCTGTGTCAGAATTTGTTTTGTTATTGNNNNNNNNNNNGCT
tRNA-Ile-TAT	DjScaffold19703	16507	16615	+	GGGCATACCTAAAAACCTCAAGCGTTTATGTCACCTCTGTGACATGCCCCTTTTCCTCGGGTTCAGCGCGACTTTGTGGTATCGCGTCTTGCTCATGAAA
tRNA-Cys-ACA	DjScaffold34697	4183	4306	-	AAAACGAATATTTCACAAACTACATTTTTCTTGAGATGAGAGCCAGAGGAAAAAGGCATTGAAGATACAAGACGGGATACAGCATAGTCCCGCTGGAACCGGGAAAAGGGGG
tRNA-Ile-GAT	DjScaffold46757	17697	17848	+	AATAACAAAAATTTATTTTAAATGATAAATTAAAACTTTTCAGTAAACGGAAATTTATTTTAATTTTAAATAAATAATAATAATTGTTTGAAATAAATTAAATTAATTTTAAATAAATTAAGTTCAATTTTAAAAATTCAAA
tRNA-Leu-TAA	DjScaffold3262	50979	51106	-	TACGAAGGCCCAGGAATAATAATTAAAAAGAGACATGATAGGAGTTATCACATAAAATTTGAAAATGGTAAAATAGTTATAAGAAATGTAGAGTGGTTAAGAGCTTTTAAAGAGAG
tRNA-Lys-TTT	DjScaffold3770	100018	100138	-	ATAATTGAAAGTAATGAAGATGCTTTTATGGCAGATAAATGGGATGTAGGACGCATACATCTAACAAGACACAAAATAATTACAAGTGGTGAACCAATCAATGTAAAACCG
tRNA-Ser-ACT	DjScaffold40240	23605	23753	+	ATCACAGAAGGTGATTATTTTTGCTATTTGATTACTGGTGCAACGATTTCCGGCTCGACTCGAAAATTGAAAGACTATGGAGGACCTCTGGAATCGTTAATGACTACTGAAATGGTGTCAATTCACATGTTATGCT
tRNA-Asn-ATT	DjScaffold4262	19945	20083	+	TTGTGATTAGGACATATTTCAAAATTTCGTACATGTATTGGAAGTATTTTATTGGTCTTTCATTGGCACAATAAAGTCGTCGCCTTATAATTAAAAATATTAATTTCTTTTTATAATAAATACACT
tRNA-Gln-TTG	DjScaffold2923	17428	17580	-	CTTCTTCTGGATTGACACCATTAATTATTTCCATTTGATTTGTTGATGTTGTTGTTACTGTTCTCATTTCTTCATTCATTTTGTTTATATAGGCCAGTACCATAGCCTTCTTTGACGATTTGAAAGGACCCAGATGATTT
tRNA-Thr-AGT	DjScaffold46991	963	1092	-	TATTAATAGTTTTTGCCGTGAAGTAGTAGTTTTTCTATGTAAATATAGATATTTTTTTATATTGCTTTTTAAGTTTGATGAAGATTATGTTTATGTGGTTCGATTTCATCATTTTCTT
tRNA-Ala-CGC	DjScaffold3992	9623	9769	+	CCTACGATATCAAAAACAGAATGGATGGAATTCGCGAAGAAAATGAGCATTATTACACAGGCCTCAAAGAAGAAATCGCCCACAACCTTCCAGACTGCAAAGTATTCCTGAAAACTATTGTCGTCGGCTCCCT
tRNA-Thr-TGT	DjScaffold35067	1809	1943	-	GTATTCATCATCCCCAAACCGAATTGTACAAATTCGACTTTCATCAATATGTAATATTGGAGATATAATCGCTTTATCACTTTCTTTGAATCCCAATAATTTGAATCTAATTTGAGCGTGCACT
tRNA-Gly-GCC	DjScaffold152	14283	14418	-	GATGGAGTAGATCAAGGAGATTATTCTGGAAATGCCAAAGCTCTGATAAGGGTGGATGCAATTGAAGCTATAAATCTAGTTTAGATAATAATGTTTTGAGCACTAATGTATGTGATATGAATA
tRNA-Asn-ATT	DjScaffold2618	126886	127030	-	ATATAATACGATCAAAATTTTTTTGATCCATAAAATATTAGAAAGAAAAACCATCGCAAAAATTCAGTCACAATCGTAAGCAGTTGTCGAGCCACCCAGGGGGAAGGGGTCCCCTCCAAAATGTGCTAGTGC
tRNA-Phe-GAA	DjScaffold259	41123	41274	+	TGTGTCTAACAATTCTTGAAAGGTTGCCAAAACTGCTGACGGTAAGTTGGAGATAAGATGGAGGTACTTGGAATCTTCTCTTGATATTCTTGAAATCCTGAAGATTGCTTCAACTTGCTTGAACCAGATTGATGGAC
tRNA-Ala-TGC	DjScaffold164880	13927	14073	+	AATTCGGCTTGTAGACCTTGCAAGGCAAATTCTGAGATTGTGTTCCAATTGTATGGGATACTTTGGATTGAAACCTTCAACTACATTGTCGGTTCAACCATAAAGTTATGTAGTTCTATCTCGCACGTTCCAC
tRNA-Sup-TTA	DjScaffold50592	7260	7405	-	ACCCTTTTCGTGCAGGCGAACGCTTCCGGCTTCCTTTAAATCTTCCTCTAATCAGGCTTCCTTTAGTGTGCTTCACTACGTGGCCTTCCTTTAACATACTGGTTAATGTGCTTAGGACTTCACGTGTGCTTCC
tRNA-Leu-AAG	DjScaffold60432	637	747	-	GGAAAAATACTCGGATATTAATAAGAAATTAAGTAAAGAGAATATCATTGTTATTATAATTATTATTACATTATTAAATGTTTGATTTATTTTATAATAA
tRNA-Glu-TTC	DjScaffold93214	9123	9273	+	TAATGTTTGTGTTAATTTTCCGGTGGCATTAACATTTTCAATTGAATATTCTGGAATAATGGTAAAATTTTTTCATTTAAAAAAAAGTTTTGTTATATCATTTGTTTCAGGTTTTATTGGTTCTATTTTTGGTTCT
tRNA-Ile-AAT	DjScaffold157571	7951	8063	+	TTATTAATAATAATAATAATAATAATAATGCGCATTAATGCTATTATTATTTTTTTTTGTCATTGCAAATTTGTTTAGAAAAATCAATTTTTTCATGAAGAA
tRNA-Thr-TGT	DjScaffold52816	475	607	+	AATCAATATTTCAATAATCAATATTGTAATAATCAATATTGTAATAATCAATATTTTAATAATCAATATTGCAATAATCAATATTGTAATAATCAATATTGTAATAATCAATATTCTAATA
tRNA-Lys-TTT	DjScaffold5581	1056	1197	+	GGTATAATGGTTTATATTTAGATGTGATAAGACATTTTTAACTTTAGAGTTGTAAAACTCTTTACCTAAATCAGTTTGCAAATTATCTGGATGTCCATCTTTGAACATTGATTTAATTGCGACTTCCAT
tRNA-Ile-AAT	DjScaffold38154	920	1032	-	ATAATAATAATTATAATAAAAACAATAATAATATTTTCAATGTATTTTGGACTTGGTAATAATAATTTAAGGTTTTCTTATGGTATATGTCTATATTTGTATA
tRNA-Ser-AGA	DjScaffold22802	20227	20373	-	TCTCAATTATTGTAAATAATTCATAATTAATCCTAGATTGACTGTAAATCGGCATGGCCGAATATACAAAGGTGAAATCCATCATGGCAACTTCCCATCTATCATCCATATAAATTGGATTTTGAAGCTCAACA
tRNA-Ile-AAT	DjScaffold52097	53336	53471	-	AATAAATTAATAATAATATTAATAATTCCAACAGTACTTTCAAAATTTTATAAAAGTAGAAGCCGAAAAAAAAATTAAACTCGATGATTTTATTCACTAAAAGTTTTAAACATTTGTTCACAA
tRNA-Ile-AAT	DjScaffold4149	67812	67948	+	AGTAATATGGTCTATGATATTTCAAGGTTCCATAGTAATATGGTCTATGATATTTCAAGGTTCCATAGTAATATGGTCTATGATATTTAAAGGTTCCATAGTAATATGGTCTATGATATTTAAA
tRNA-Lys-TTT	DjScaffold10689	7514	7655	-	AGTCGACTTATTTAATAAAAGAAATTTTTACTTTTTAAAGATTTTATTAAACGTCAAAATTACACTTTATTAACACTAGTTATAATTTTTATCTCGAGAGTGTTGGTTCTAGTAAACCTCGACTCTACT
tRNA-Glu-CTC	DjScaffold155697	11247	11367	+	GGTTGACTTCTCTCTTGATGGGAAGTGCTCACCAGTAAACCTTTTGTTCGGGTTCTAGATTTTTCCCTAATACTATTTATGCGATTCATGACGTTTTATTCGTTAAAACCATT
tRNA-Met-CAT	DjScaffold6691	36835	36983	-	AAATTAATTGATCAACTCATCGAATATGATCGTCATGATAAGATTATTTAATAGTAACTCACGATAATACCATAGTTGTAAAAAAAATAGGGAAATCGTTTTAATAAAGAGGTTTTGAAATGAAAATAGTTTTAATCT
tRNA-Arg-TCT	DjScaffold24700	9147	9299	-	TTGTTTCGTGTTTAAGAATTCATTAAATTAAAAGCTTCTATCAAAATATTATCGTTTTTTGCTTTCATTTTTGTCGAAAATTTGATTACTAACAAAAAATACATTTTGGTTTAATGAAATATAATACTCTATATTCAA
tRNA-Lys-TTT	DjScaffold3406	70179	70311	-	GAGTTTTATAAATTTTTAAACTTTTTTTCTAAAACATTATTTTATGAATTCATTTTAAAGGTACTTACTTGCTGAAATGAAAAGGCAGTCTTTAGGGGATGTTGCAAACATGCAGCCAGTT
tRNA-Asp-GTC	DjScaffold838	10964	11116	+	AATTTATTTTGTCCGAAAAGCAATGTCCGTTTTTTATAATAAATAAACATTAAAATATCTAAGCTAAATAATTTATTTAGTCAATAAATTCGAAGTTTAGCTGAGCAAAAGCCATTGGTTTTTCGTTTAAGTTTGTCGTAT
tRNA-Cys-GCA	DjScaffold17841	33101	33253	-	CGGTATGATTATTTTAATGCAGTAGAAGTACAAGAGAAAATAAATCGGCGAGAAGATGAGATAAATGAATCCGGTCCAGAAATATCTATTGCAATACTTTGAAAACGTTCTTTTTCGGATATAATCTGTAATGGTGCT
tRNA-Val-GAC	DjScaffold184929	731	842	-	CGGAAGTTAGCTCGAATCGTAGTTGACGACTGTTATACAATTTTAACAGTTTGAAAGACAAAAATATCCGAAAAATCATTGACCGATTCAATGAAATTAAA
tRNA-Ser-GCT	DjScaffold162536	3436	3587	+	TAGGGTATAGTGTATGGTTCGTGTTTGTCAGTGCTATTTTGTTTGACTTTACAATGGAGGATTTTTGGTGGTTATCCTAAATTGTTCCACCGAGACCGATTTATTCTCATTATAACAGTCAAGGTAAGATTGGTGAGA
tRNA-Glu-TTC	DjScaffold45171	5928	6058	+	GATGAGACGGACCTTCAGTGTTTCGTCGAGATGTTTCCCCCCGTTCCTCGTGTTGATCTCGATGAAGAAGAGGGAATGACACCTTTTAATTTCTGAGTGTTTCACTTGTTTCAATATTT
tRNA-Leu-TAA	DjScaffold101361	2156	2285	+	ATCGTGTTGGTGTGTGTGAATGCATGTGGTGTAGTTAAGCAGAGTGACGGTATTAATTCAGGTTGCATTTTTAATTTACCAGCTTCTACACAGGCAATCCAAGAATGTGGTTTCTTT
tRNA-His-ATG	DjScaffold1531	169819	169971	-	TTACCTTTAATTAAATAAAACATTAGTAAATAATTATGTGTTTTTAATATAATATTTTCCATTCTGAAATTACCGAAACCGGAATCTCGGTATTTTTGGTATTAGAAATTTGACTTAAAAATACATAATGATAATCATA
tRNA-Lys-TTT	DjScaffold142004	982	1102	-	AAGATCCTTAGGATCTTCTTTTATTTTTAAAGATGTTATTGTATCACCTGTTTCATTTACAAATTTATTTTCATTTTGAGCATCTGAGGTTCTAATTTTAGCATTAACA
tRNA-Phe-AAA	DjScaffold107183	5602	5752	+	GATAATGTACAATTAAATAAAATTGGATGTTTTTCACATAAATTATAATATCTCATTAATTTAGTAATATATGGATAAGAATAGTTTATACCATTATCTTGCATTATTTTCAAAAGTTCAGATTTATTTCTATCAA
tRNA-Tyr-ATA	DjScaffold40139	20353	20488	+	TATTTAATAGATGATGTACTGAGTTCATGTTTTATAATGTATTAAATCATTATTATGAATTTTATTAGTTCATGAAATATTTCACTGTTTTCATGAAACAATAATAAATTCAGATGTGAGATC
tRNA-Lys-TTT	DjScaffold4887	29202	29349	+	TTATTAATAATATATTATCTAATAATATTAAATAATTTTATTATATTTTACATTATTTTATATTATTATGTATTATTACCATTATTATTATTTTTAAGCTATTTGGAATTGGTTTATTTTGTCTTGGGATTATA
tRNA-Ser-AGA	DjScaffold6752	579	727	+	GTTATCTTTGCACACGTAATGAATTTGTATTGCAATAGAACGACAATAATAATATTAGTAACAAATCTTTTAAAATTTAACTTACAAACTAAATAAATAATCAAATAATTAATTAAATAAAAAAGAATTTTCAAAA
tRNA-Leu-TAA	DjScaffold21878	180196	180329	+	GATTTATTATTATAAAATTTTTTAAAATAAATTTAAATAAAAATAAAAATTTCTTTAATACTGAAAATATAATTAAAAAAAGTTTTGAAATTATTTTAATAATTATTTTATTGTTTCAAAT
tRNA-Ser-TGA	DjScaffold45179	16623	16772	+	TTAAAAGTGTAGTAAATCAATATTTAACATTATTTGAGAAAGATTTCTTTAAAAAGAAATGCCTACATCGATAGAAATTGACATTTTCAGGGTTGTCAAAAAACTTGATCATCAGTATATAATTGCCTTGATTGTTT
tRNA-His-ATG	DjScaffold52643	2138	2290	+	CTAATCTTGTGTTATTTAATTATACTATATTTATGATACTTTTGTTATCTTCTTAATGGATTTACGTGCCCGTTTATTAATAGGAATGGACGATATCTGGATAAGAACCACCGATAGAAGGACCCGACGCTTGACCCT
tRNA-Leu-TAA	DjScaffold8256	4083	4232	-	TTGTTCTTGGGGCTTGTTCTTCGGGCTTGTCTTTTTTAAAATGAAATAAATCGTTTTTTCATGCAAGTATGCATATTTATTCAAAGATTTTACAAATATATCTAATCATCAGCAATTGTAAAAATAATTAATCTG
tRNA-Lys-TTT	DjScaffold108138	3808	3954	+	TTACTAGTGGGTCTCGGAGGCCGGATCTGAAATATTTTATTATTATCTGTTCATTTGTTAGACCCGCTAATTTTGCCAAAACTATTATTGCAGCTGCAAACTCCTGGAAGGTTTCATTTTTCCTTTGTTTCCTT
tRNA-Lys-TTT	DjScaffold200221	1663	1794	-	GTTTATATAATCTAAACTTAGGATAAACTTCTTTTAAAATTGAACTTTGTTCTTTTAGTGTAAAATTTATAACTTTAGAATAATCTTGTTTTAAATAAATCATAAACTCTGGATCTTTTTT
tRNA-Leu-AAG	DjScaffold48058	73706	73845	-	GGATGAATATGACATTTAATGAAAATCAAATTATTTAAGGAAAGTGATTAATTATTATTAATATTATGCGATTATTAATTTCTTTTATTATTAATTTAATTTTATTATTGATTATTGTTTTTCATTT
tRNA-Arg-TCT	DjScaffold8291	1382	1511	+	TAAAAATTGATTAAAATATTTTTAAGTCGAATTGTTCTATTCTATTTTAATAATAATTGTAAAAAATATTAACCAGTAAAAATTGATTAAAATATTTTTAAGTCGAATTGTTCTATT
tRNA-Ile-TAT	DjScaffold4834	16622	16728	-	AAATTTTTGGTTTAAATAAAAAACAATTAAATTATTGATAATTGATATTTTGATCGGTTTAAACGAATTTGGGTTTAAACGAATTTGTTATAACCGGAT
tRNA-Sup-TCA	DjScaffold39887	16078	16206	-	GATGATGTGGTTAATGAGAAAAATCAAGAAGTTCAAAAAAGTTATTTTACCCGTGGACGTCATTCAAATTGTAATGTAATTTACATATCCCAAACTTATTATCATTTGGATAAAAACTC
tRNA-Lys-CTT	DjScaffold1706	101350	101493	-	AATGAAATGAAACAAATAACTTCTTTTCTTAAAATCTTATGAATTTTAAGGTTTATGATGAAAGTTGTGTTTTAAATGACGAATTATATACTTTCTAAGTAGATGGATAGTGGCACTCAACCTCTTCACA
tRNA-Ile-GAT	DjScaffold20358	17603	17755	+	CCGTATGTCTTGCAAATTTCTTTGAACTGATTTGATATAAATTGTTTTCCTTGATCAGTGATCGTTATCTTTGGTGGGCCAAATCTACTGATCTACAGCTTTTAGACCGTATCTACAATCGCTTTTGTAGTATGTCATT
tRNA-Ile-TAT	DjScaffold129085	5366	5464	+	ATAAACTTTGTTTAAATATTATCAGTTTTGTAATTATAATTTGACTTTTAATAAATAAACATTATGTAAGAATCTTGTGTTCTAACTATTA
tRNA-Asp-ATC	DjScaffold72845	2799	2941	-	ATTATAGATGACATGTTAAGTAATTATCAAAAATCATTTAATAGAAATCTAACAAATAAAAATATTAAACTTACAATGAATCAATTTGACAAGAAAAATTATATTATACTTGGTTCAACATTAGATTTATATT
tRNA-Thr-TGT	DjScaffold26436	4034	4183	-	TTAAGGATGGGCCATCGTGCCATACCCGTTCTACTTGTGGCACATCGGTGGATCGCTCAAAAGAAAGTGGTGCAGGTGGAAAGGCGACTCTATCTATCCTCGGGCCACACCAACTGTAATAGGCTGCTCTCTCAGT
tRNA-Thr-TGT	DjScaffold6493	1993	2142	+	GATTTATTATTTGAGCCGTTGTGCTTTAATTCTTTGATTATGCTTTTCTTTGTGCACTTTATCAATAATTATTATTTTCTGTAGGCACTTTGTCTTTCATTATATTTCTTTAATATTCTAGTTATTATTATTATT
tRNA-Phe-AAA	DjScaffold34625	42459	42589	+	CAGAAAATGGTATAAAAGGATCCTCAGTGTTCGGATAAAAATCATCATTTTTTACCATTTGTTAACTCGTGGAATCACGCAACAAAATTTCGCAAGTCAATTAAGTCGTGGATTTATACC
tRNA-Leu-TAG	DjScaffold76928	288	425	-	AATTATTTCCTGAAAAATTTAGATCAAATCCCGGCTGAGCCCCCAAAATTCATGTTGGGGTTCTACCCTTTTTACTTTGATGATTTATGGGATTAAATCCAGGGGGTCGATCTTTATATAAAATT
tRNA-Thr-TGT	DjScaffold848	26112	26234	-	TAANNNNNNNNNNNNTATAATTATTATTATTATTGTATTTATTATAATTGTTTTTATAACTATTTATGGATCAAAAATATTGATTTTTATGTTTGAAATAGATTTCAATAGTTTGATTTTTAT
tRNA-Gly-CCC	DjScaffold57884	20273	20403	-	AGAATTCTGGCACAATCGTAATGTGTTTCCCAGTCCCCCCGGGATGGGGGTTCACTCCAAATTGTACTAGTGCGCCAAAAAAATACTATTGATACAGTGCGCCAAAAATTGTGCCAGT
tRNA-Arg-ACG	DjScaffold40941	26052	26171	+	TTTACCCATTCACTAGTGGTACGATTTTCACTATTATTGATCAGCTGGATCTCTGTAGTGGTATGATAAACCGCTCTGGGACGATTGGGGCCATTCCAATCATAATAA
tRNA-Ser-TGA	DjScaffold3571	5572	5715	+	TAAAACCTAGTTTACAGCTGGTTAATAAAAATGTTGAGCACGTTCATTTTTTTTATTCTTGTCATTTTTTAATTTTTACCTTAAAAATCCTAAAGAATATTATATTTTTATCATTTTCTCAAACATATACC
tRNA-Arg-CCT	DjScaffold144388	1933	2083	+	TAATAATTGGTGAAATTATGACATTTCACTATCCTATTTATACCAAAATTGACAGAACACAGAAATCAATAAAAAAAATTTTGACTGTTAAATAAATAAAAGTTTTATATTTCATACTTAAAATTTTCACAATAAT
tRNA-Pro-TGG	DjScaffold73162	2433	2585	+	ATTTTTCCCTGTGTATTTAGTTGGGAAAATTTTTTAGGCTTATTAGACGGCAAGGTGGTTCTATTTTTCCCTGTGTATTTAGTTGGGAAAATTTTTTAGGCTTATTAGACGGCAAGGTGGTTCTATTTTTCCCTGTGTAT
tRNA-Phe-GAA	DjScaffold2769	10457	10604	+	TGATTCAGAGATTATTTAAGATAATTGATGAAATGAAACATGTTAAAATTTAGTTTGGAATTCATGTGGAATTTATTAGGGATCATGAGGTTAAAACTTGTAGATTATCAAAGCATGCTGTCTCTTTGTTTGAT
tRNA-Ile-GAT	DjScaffold506	24495	24606	-	TGATGATGGTGATGATGATGATGATGATGGTGATGATGATGATGATGAATTCGTGGTATTTTTCGTGAAATGGCATGGAAGTTCAAAGATTCCAAAGATTA
tRNA-Lys-TTT	DjScaffold25620	16603	16732	+	TGAAGTGTAGATATGTAGCCTGTTCCTAGTGTTTTACATGTTAAGTGATGTTGTTCTAGTGAAATTTTATGTTTGTGTTGAAAGTGTTTGAAGACTTCACTTTCTTTTTGTTTCAGA
tRNA-Pro-TGG	DjScaffold105463	69	202	+	CATGCCAAAGAGAAAACCGAATTGCTTCATAAGTGTTGGCAGTTGGTCATGAAATTTCGGAATGCCCAACCACAGTTGATCGATACCCAGAATAAGCTGCAATCGTGCCAGCAGGACAATG
tRNA-His-ATG	DjScaffold2353	72170	72301	-	AAGCTTCGCATGGTTCTTTATGATATCCAAATAAAACAGTTCTACTCATAAAAAACTATTTTAATATGTCACTTTTGGAACTTATTTTAATAGTTTTGGAAATATCCCAAATAATAATG
tRNA-Lys-TTT	DjScaffold2060	78159	78295	+	AAACAACCTTCAAATTTATTTTTTGAATAAAGTTTATTTCTTTTATAAAAACCTAAATTTGCATCCAATCCACCAACATCTAAATCTCCTTTGTTTGTGTCTGGAATTCATCCAGATGAATCAC
tRNA-Ile-AAT	DjScaffold176645	4153	4281	+	ATAATAAAAATAATAATAAAAATAATAATAATATGGAGTAATAATAATAATTGGTCCAGAATCTACCAAGAATTACAAGAAAAGATTACAATGTTGGTATTCAAAATGTCGCTTCTCAG
tRNA-Ser-ACT	DjScaffold11686	5973	6104	+	TAACCTTTAATAAAAAACATACTAGTCATTCAATTATTCTAAAAAACGTATTATTTATATATGGAAAGGTTCCATGAATTTATGATTTTTATGAAAAAAGTTCTATTTTTATCATTTTGT
tRNA-Arg-CCT	DjScaffold47510	15471	15608	+	AATTCGCTGGTCCATTTAGTTCTCCTCAGACGGAGCGGATATCGAAAATAATTGCGGATTTTTGTTATTTCCAGGAAAGGATACCGCGAGTAGCTTTTTGGAGGGCACTAAATTTTCTAATGGAT
tRNA-Ile-AAT	DjScaffold2545	40786	40936	-	TAATATTAATACATAATAATATTAAATAATATATAATATAATAAAATTATTTAATAGTATTGTATAATATATTAATAATAATATAATAAAATAGAATATAATAAAATTATAATATTATCAAATGATATATTAATAA
tRNA-Lys-TTT	DjScaffold5079	31212	31346	+	TATTTTATATATTTTATAAGTTTTATGTAACTTTTATAATTTTTTAATTCAATTTTTCCACAGCATGAACATTTGTTATTTATGTTAATTTTATAATAATATGTTTTAATCATAATAATAATA
tRNA-Ile-AAT	DjScaffold47681	11162	11306	+	CTTTTCTCTTTTCCAAATTATAATAATGATAATAATAATTAATAATAATAAAAATAATGATATATAGTAATAATAAAATAATGATAATTATAATATATTCATGTTTATTGGCTCAACACCTGTGTTCCAGC
tRNA-Tyr-ATA	DjScaffold50182	37190	37341	-	GCCAAGATAGTGAACCCATAGATATCTCTTAGTATAATCCCTGAAGCAACAAATAGTATGAGCCATCGAACATATAATAGTATGAAACCTAAGCACCTACTGTTAATATTGCCTAGCGCGAATAATATTGATGTTAA
tRNA-Asn-ATT	DjScaffold3435	35825	35971	-	TATAATAGCAGATATATTAAGTATTGAAAATTTTAAAATAATTTTTTAATATTTATTGTAAATATTGCTAATAATATTGATTGAATAAATTAAGAATGGTGGATTGATTAATTTTCAAATAATTATCAGAAAT
tRNA-Asn-ATT	DjScaffold199	19336	19467	+	TAAATCACATACATTATTGGGTATTGTTTTGTATTGATTTTCGATGTTTGAAACACATGATCACTTCTATTACTATCAAAAGTTTTGATAAATACAGAAGCTTATATCTTTAATGTTAGA
tRNA-Leu-TAA	DjScaffold1285	94862	95004	-	TTTTCATTTGTTCATAAATTAAAACATTAAAATTAAAACAATAATATTCATTAAGTTAAATTCATTAAATTATTTATATAATTTTAATTATTTATTCATTTAATATTATTATTTTCACCATAATTGTAAT
tRNA-Pro-TGG	DjScaffold14063	6362	6493	-	ATTAATTGAAAATTCAATCTTGGGATTTATCTTAGGATTTATCCCACGTAAATCTATTCTTATCACTATTCATTGAAGTGACTAACATATCTCTGACTGTTCTAATTGCTTGCTCTGCT
tRNA-Phe-AAA	DjScaffold33052	11700	11840	-	GTATCGTTGGATTACAAATTTGGGTATCTATCCATTAAAGCGATAAATAAAACCTTATGTTCTAGTAACAAGATAATTTTTTGTGTGTTTGAAAAGTTATAACTTATCTTTCTAACAGCGATTGACGA
tRNA-Lys-TTT	DjScaffold179579	8983	9133	-	TTTCTTAAAGGTTAAATCTACACCTTTAACATTTTCAATTAAAACAACTTTACTGTTAGCTAATTTAATGTCAACATGTTTCTCTTCTAATATACACCAATGAATGATAGCTTTAAAATCTGAATCTTTAGATATT
tRNA-Tyr-ATA	DjScaffold47189	21556	21659	+	TGCAGGGAAAAATTCGGCTGCGTGGATATTGCGCTTCACAATAGCCGAAAATGGTTCACCTAGAAGAACAAAGGATTTTTTCTTTTGGGGTTTT
tRNA-Asn-ATT	DjScaffold2160	19725	19859	-	TTATTATTATTAATTTTATTATTATTATTAGTTTGATTCGCAATGTCACAAGTCTCCATAATTCAAATTACTCAAACAAGTAATTAGCTGATATGGTATTAGAATTCATTTTTTTAAAAAAGAA
tRNA-Asn-ATT	DjScaffold11	3023	3175	+	TTATTATTATTATTATTATTATTGGGGTCATGGGTAATATGTCTCAAATATTATATCACTCATAGCCCACAATGTGGATTTGATGTAACTGCCTTTTAGTTGCGTTGATAGCAGGCCGGTTGACTCTGCTTAGATCAC
tRNA-Arg-TCT	DjScaffold45040	11660	11810	+	GGTATGAAAGTTCACACCTCAGCTAATGTAAACATTCTGTCCCGGACTCCTCATATCCCTCTATGATAACATTTAAATGGTTTACTATAATAAGGGCGCCTTCAAAAGGGCGACATTAAAAAATGCGAACGTTAATAA
tRNA-Glu-TTC	DjScaffold17904	2069	2220	-	TAATAGTTTGCTAAACCCAAAAAACTGCGTAATTTCTTTAAGCATTTTGATCTTTCAATTTCCGAAATAGCTTTTACTTTTTTTGGATCAGTTTTTATTCCATTTTTTCTTATGATATGGCCGACAAATTTGATATAATC
tRNA-Ala-AGC	DjScaffold201489	3050	3169	+	AAATCAGTTATTTATTTTACTAGCATCAAATACGAACCATAAAATCTTTTGTTGAGTTTAAATACCCAACATTTTCATCTTTAGGATGTTGTCATCAATTATTTAATA
tRNA-Arg-TCT	DjScaffold66274	2674	2826	-	CCACACCTGGTATTGGTGGGCAATATGTCTTTATATTCTGTTATCGCGATTTCTTCTATTGATAATAACGAGATTGTTGCTCCTGTATCTAATAAGGCCGTTATAGGTCTACCGTTGATTTTAACCATAATTGTTAATA
tRNA-Glu-CTC	DjScaffold140783	1754	1888	-	ATATTTATAGTTTAATAAACGAAGACAGAATGGTCTCATAGACAACAAAACAGCAAGGCAGATGACACGAATGCCTAGTTAAACATTTATTTTACTTAAACACATTACACAGAAACTACTGT
tRNA-Sup-TCA	DjScaffold23428	27243	27384	-	AGAGAAATATATTAAAAATAAATACAAGCTTTTCAAAATTGCAAATAACAGTAAAAATCTAGATCAAAACATTATGTTTACAAGCAAACAACTTGACCAAACTACATTCCATTTACTACAAATTCATCA
tRNA-Trp-ACC	DjScaffold63954	11757	11879	+	TCAAAAATGCATAGTTCAGTTTTACCGCAAATCATTTTTCAAATATTGTTCCATGGCCTCTCATTCGTTTGTTTATACGTGATCCATGAGATTTCTTACGTTTTCTACTATT
tRNA-His-GTG	DjScaffold34290	467	596	+	GGGCAAGTATTTAAATCCCAGTTTGAGGGTTGTGTGTGATATAATTTTTTAGCCATATCACCCATGACCCCAACAGGATTTTGGGGGCTCAGCCGGGATTTGAAATAAAAATCGATG
tRNA-Pro-TGG	DjScaffold153852	13055	13182	+	GGAACATCTCGACGAAACATTGGAGGTCTGTCTCGTCTGGGTGCTTCACCTTCCCCTTTGTCAGGTAATGGGCTATTAATTGTTTTAACCTACTGGCTCGACGTTGGTGTCTGATC
tRNA-Asn-ATT	DjScaffold1373	34560	34709	-	AAATTAGTTGTAAAGAAGTGATTATTACTTATAATTAAAAAAAATCATTTTATCTATTATATAATTTTTAATATATAATTTTTATAAAAAATTTGATTTTTTTTTTAGAAATTATTTTGAATTTTTCCTGATTATT
tRNA-Ser-GGA	DjScaffold4407	77111	77215	+	TGATTAATAGATGAATATTGTACATTAGTTGGAAGGACCGTAGTAGTGAGACATGTCAGCATGGCACCACGGGGGGGGGGGGGGGGGCGTACCCC
tRNA-Asn-ATT	DjScaffold12323	27783	27927	-	ACTGAATTAGTTTAATAATTTTTTAATTGTGATAAATTAATTACATTTTATCAAGGTTTGTCAGATGTGAATATTGTTGGGGTTCCACCTGAGTTGGAAAAAAGGTGACTGGGGAAAAAACAGTCCTCAGG
tRNA-Lys-TTT	DjScaffold160378	7230	7359	+	TGATCTTTGGTTATGTTATCAAGAAGGCCCCACAATTTTATTTTGAAAACTCTTGAAACCAAATCTGGGCGATCAATTAACGTTTCGCTTCTATTTAAATTTTCAATAATTTCTCTC
tRNA-Sup-TTA	DjScaffold11465	30169	30321	+	ATATTGTTAGGGTTGTAAGCTAAGCTTACATTAATTTATCTAGTTTATAAATTTATTTATAAAATTATTATTTAATTTATTAATTTTATTCATAAAATTTCTGTTTGTTTAAACTTATCAATCTATTAACAATTTCAAG
tRNA-Sup-CTA	DjScaffold146377	749	883	+	AAGACCTAAGCTGATAGAGAAGGAGTATTAATATCTACTGTGAGGACATTAGCTCAAGTTTCGAAGTCGGTGAAAGGAATCTCAAAGAGAGCAGTCCAGGAAGTCATTGAATTGGATGTATG
tRNA-Asn-ATT	DjScaffold54013	15428	15575	+	GAGTGCATTTCTGTGATGTATTAAATTGAACTGAGGGTCATCTTTGGTCTTGCGGAATGGTTGCAAGAAGGTAAATCGGTCTTCAATTCTGATGTAGTAGTTGAATCTTCTTAATTCGGAATTGAGGTGTATCA
tRNA-Sup-TTA	DjScaffold27611	18209	18338	+	GGCAACATTGTTGAGATCCTAAAAATAAAATAATTTAAAATAATTTAATGTTAACATCGTTATTATAACAATTATTATTATTATTATTATTATTATTATTATTATTATTATTATTAT
tRNA-Arg-TCT	DjScaffold198157	76	228	+	ACTGTTTTGGTTTTGTTTTTATTAATTATAATTTTCTGCATTTTTCTTCATGAATTTTTTTTTGATTTTATCAAGATTTATTTTTTGAAATAGAAATAATTTCAGAATTTACTTTTAATTGATTCTAAAATGGTTAATTT
tRNA-Phe-GAA	DjScaffold15711	81907	82052	-	GTACGAGTGGATTTATTTATGAATGTTTATGTTATGAAACTAGTGGTGGTGATAGTGAAGCAAATAATGCTTATATATTTCAAAATTTTATTTTCAGTTATAGTACAGAAACAAGAGTAACTCGTGATCTTA
tRNA-Ser-TGA	DjScaffold31564	3097	3245	+	AAGATATTAATTAATTTTTTATAAAGTTAATTAATTGAAATAAATTATTAATAATTATTTTCATGCATTGTTTCAGTAACATTCTTGTTTTTCTTCCATACTATTACATTACCTCCTCCGACATGTACAGTCTGA
tRNA-Ile-GAT	DjScaffold31508	45180	45331	-	ATGTATGTAGTTATCAATAAACTAGATATCAAGATGATGCAGGAAATTGTTAATTATGATGTTTTCTTTTAGTGCATTCTTCGTTAAATCGTCCCTCAGCCCCAACCAAGAAAAATCCGAGACACCAGTGAGGACCGC
tRNA-Tyr-ATA	DjScaffold20327	33868	33999	-	ATATTACTTCCATAATTTTATAATGCAGAATAAATGTTTTTATGGAATTTAGTAAATTTCTAGAATTAATAGAAAATTAACGCATTATTTTACCCCTTGTTGTGTTCAACGAGTCTTAA
tRNA-Thr-TGT	DjScaffold26339	11625	11777	-	TGCATTTTTGTAACGTAATCTGGATTGTCCATATATTGTGACACAATTGGCTCAAATGTTATATCTATAGGCAAATGATTTTGTCTGAGATACATAAGGTAAAATGGTGAATATTCCGTAGCTTCGTTCTCAGTTGTAT
tRNA-Lys-TTT	DjScaffold49813	5804	5934	+	TACGTTTTGGTTTATTATCATTAAGTTCATTTCTTTTATCAGTTAATGATGGTTTTATTTCAGGTTTAGGAATTAATTCAAACTTTTTAGTTTTAACATTAAAAAAATAATTGCCATA
tRNA-Val-CAC	DjScaffold123981	3662	3806	+	ATCGCAGTTGATTAGTTTTATTGTTGTTGCTAACGTCACAATGATCTACATAGCAACGAAATTATTTATTTAGCCTTGAAAACAGGCTATTTTTACATTCAAATGTATCAATTTCTTCTTTCTTCTTCTTCT
tRNA-Thr-TGT	DjScaffold2254	108461	108591	-	TACTAGTTGTCAAAGTTCATAATAATGATCATAATTTGTAATAAGTTACTATATCTACAATAACTTCAATCATATCATTAAGAATTTATGACGTATACATCTGAAAATCAGTTCATTA
tRNA-Asn-ATT	DjScaffold1881	13570	13676	-	GTTGTAATAGTGAAATAAATGATGTATAAAATTATTAGTTGTGATTTGCAAAAGGAATTATCAATTGAAGATTTAGCTAACATGTTGGCAGCGNNNNNNNNNCGATT
tRNA-Glu-TTC	DjScaffold33595	2898	3021	+	ATATTTGGCCGAATTTTCTTATATTTTCTTTATATTTATTTATTAAGTTTCAAATAATAATAATAACTCATGGCGTATTATATTGAATGAAGGATTAAGTCCATTACAGTTTG
tRNA-Glu-TTC	DjScaffold105910	1399	1551	-	AAAATCTAAAATTGATTGTGAATTTCTTTCACTAATATCTTTTGTCATTTTCAATATTGAATTTACTCCAATTTGAATTCCATAATCTGGATATGACTCAGTGTTAACTAAATTTTCCAATGTTGGTATTATTGATGGTTCG
tRNA-Ile-AAT	DjScaffold4912	10888	11028	+	ATTTAAATTACAAATAAATAGATAATATCTTCATAATTTTCAGCAAACTTTGAGGATAATAAGACTGGAATCAATCTTAACTGTAAGAAGTGGTTAACATCACGCGGGATCAACCTTTTCTCCAAAAA
tRNA-Leu-CAA	DjScaffold124693	116	266	+	AAACATTTCTCGAATTTAAAAGTTGAAACGGGCTCAAATACAGATAATATATGATTACCAACAACTTGGTAATACTTTGTAAAGCCTTTTCCGGCAATCTGAACAAAGATTTGTAGACTTTGAAGTACTTCGTCTAAT
tRNA-Cys-ACA	DjScaffold118520	15006	15156	+	TTAAATTAAGTGCAAAAATTACAATCACTAATTTTTACAAATAATAAAATATTTTTTATTATTAATAATTATTTTTACAGGATCATATATTGTGTCTAAAATGGTGTGACAAAATAATAACGAGATTAACTCTCGAA
tRNA-Ile-AAT	DjScaffold2333	16967	17112	+	TAATAATAATAATAATAATAATAATAATAATAATAGTTATAATAATAAGTTAGAGCATAATTGCCGATATTTATCTGGCATTTATTTATATAATAGAAAAGATAAAAATATGTTCAAAATGTTTTAAATAGA
tRNA-Ile-GAT	DjScaffold40039	7657	7805	-	TTCTTAGTGGTTTCTGGCCAATCATAGTTAAGGGTTGATGATCTGAAAATATAATGACTTCATGTCCGAGAAGTAGATGTCTAAAATGTTTTATCGCTTTTACTATCGCGAGAGCTTCTCTTTCTGTTGTACTGT
tRNA-Asn-GTT	DjScaffold5828	7873	7946	+	GCCTCCGTGGCGCAATTGGTTAGCGCGTTCGGCTGTTAACCGAAAGGTTGGTGGTTCGAGCCCACCCGGGGGCG
tRNA-Arg-TCT	DjScaffold14554	35071	35213	-	GTTTTTCAATATCTACTTTTCTAAATTTATTCTTTAATTTAGTAACATAATCACAATTAGTTGGTATAGGTGATATTAATTTTAAATATGTCTCAATTTCTTCAGGTGATTCTTTACCATCTATATTTC
tRNA-Tyr-GTA	DjScaffold50754	9227	9375	+	ACCGACACAGGGTATACCCCTATATTTTTTTTTATGTAAAATGTAAAATGTTAAATGTTAAATGTTAAAAATTAAATGTTAAAAATAATAAATAAATGTAACTATAAAATATACAAAATAATTATAACTTTCACG
tRNA-Asn-ATT	DjScaffold55161	1200	1342	+	TTAATAATAGTGGAAATAATTATGAACAAATGTTTATTAGTTTAAATATTAAATTCGATGAGAAAATGAACAGTCTTCAAGGTTCAAATTGGAGAATAATTGGATTTAAAGAAATAACATTAGAACAAA
tRNA-Tyr-ATA	DjScaffold42142	1807	1953	-	TATGTATCTATCTTAGCAAGTATAAAAGCGGTAGTTTTCGTAAAATAAATCTTATTTTATAATTCAAAACTATTCTCAACATGAATTATTTGGAAAAAGAAATAAAGAAATTGTCAGATTCAATTAACAGCGG
tRNA-Ile-AAT	DjScaffold1438	15323	15464	-	TAAAGAATATTTCATTATAAAAAATGAAATTTAATATAATTTCTTTATCAATTTATATTTTTACTATTTATTTTGACAAATATATGCTGTGCATAATATTTTATTTTGTAATTATTCAAGCGTTCTTT
tRNA-Lys-TTT	DjScaffold21722	13508	13629	+	AAGAGATTTAGGCATCATTGATTTTTAAAATATATTTTTGCTTTAGATGAGACAGTCTAAAATTGATAGACATGTGATTTTCATTGTATGTGTGTTGCATGTGAGTTGCA
tRNA-Arg-TCG	DjScaffold8586	2963	3084	+	AAAAATAAGATGATAATTTATTCGATTCAATCTATTTTTGGATGGGTTTACGGTCAATTTAGTCAATTAAGTATGATAGATTTAATAATTTTCAAATAGTTATGAAAAAA
tRNA-Sup-TTA	DjScaffold5352	25834	25973	-	AAAAAAAGTTTTTCATGAAATTTAATGGAATTATGGCAATTTTGTGAATTTTATTGGATATATGTGATTTTTGACAACTTTTAGTGGTTTTATGGCGATTTATGTGATTTATTCGTAGTTTTCGGT
tRNA-Asn-ATT	DjScaffold56530	935	1067	-	TATTATTGTTATTATTATAATTATTATTTTGCTGAAATTATAAATTTAAAATTAATAAATTAAATATTATTGTGGGTGTTTTATTTTTTTAAAATTTGAGGTACTTAATTTTATTAGGTTT
tRNA-Val-CAC	DjScaffold44368	10843	10995	-	GTCAGATAATTATAATAATTCACAATTCAAACGCAATTAGATGATTCAATGTTAGATAATTATAATAATTCACAAGTCCAACGCAATTAGATAATTTGCTTTGCTTATAACATTTGAGGATCATCTTCACATCTTCTGC
tRNA-Trp-ACC	DjScaffold196951	11841	11974	-	TATATATTGTCAAAAATCGCTTTACCAATTCATTTTGTGAATTGAACAAATTCGTCAAAGTTTCAAATTAATGTTTGTCATTATTTTCCGTAAAGTTCTGTGTGCTATACGCAACTGCAAGC
tRNA-Sup-TCA	DjScaffold4490	80231	80336	+	TCAATCCAACCGGTGGCCATATTCAGCCTCTGAAGAAGACCTATTTTGGGGTCCCTAACCCAGTCGTTTCGAGCAGTTCTATGCTGCGTGTAAACT
tRNA-Asp-GTC	DjScaffold3914	96758	96901	+	TATAAATTGGCCAAGCGTCGCTGGGAAGCTGATGTCGCATCCGCTGATGACAAAGTTCGGCGTTATAAAAAGAAGTGTCTGACCTTTAAAGCAGAAGCCGAGGCATCACACCAGCAAGAAAGGGTTTGGAA
tRNA-Ile-GAT	DjScaffold60898	699	851	-	TGAAATAGTTGATACTGATGATGATTACCAAAAATTTGCTTCAAAATTAACATTTAAATCCAGTAAAATATTTGCACCAAATGATGATGGTGAAGCCACTGTAGCAGCAATGCACATGATAAAATCAAGTTTATATTA
tRNA-Ile-AAT	DjScaffold16774	6382	6517	+	GAATAAATGTTGTATAATTAGTGACTAAATTTAATCCAATTAATATTTCCATGTCCAAACCCATATTTGCTATGGTAAAACTTGTATTTTCTATGAATAGTCCATAGTTTTCTATGATTAATA
tRNA-Glu-TTC	DjScaffold21891	6275	6427	-	AAACAGTCCTCAGGGGAACCCTTTCAAGAATTTAATACCCTACCGTCCCTATGGTAGGTTTTCAGTTTATGGCGGTTGACTTTTCTCTTTATGGAAAGTGCTCACCCATAAACCTTTGGTTCGGGTTCTAATTTTCCCT
tRNA-Lys-CTT	DjScaffold162589	10944	11075	+	CACCCCAACAAATCGCTCTCCGTCTTGTTTAAATTCCGTCCCGGAATTTACCATAGCTCGTACCCGTTGCAGAACTCTTTTAACCCTATGAAACCGATAGATCAAGGTAGTTTTAAGGTC
tRNA-Ala-AGC	DjScaffold1558	61094	61230	+	TTGGAGCTGGTACATCCTTAGTTTGCTCAAATCTAGCACCACCTGGCCAATATAACTTGGACGATTTAAGCATATATTGTCTTTATCCAACAAGACAGCTTTCAGTCCATCAGCAATATCAACC
tRNA-Gln-TTG	DjScaffold29195	698	819	-	AATCACGTCCAAACAGGAAGACATTTGAGGAGATAGAAATAGATAAATAGTGGCGCATCGGAACATTTGTTTTCAGCACAATTTGGAGGGAACCCTCCCTCCCCGGGGGC
tRNA-Gly-CCC	DjScaffold4320	93440	93592	+	AATAAATCAAGTGAAATTATTCCCTGTGATAAATTAAAAAAGAATAAAAAAAATCTTGTAATTTTTGATGATGTGGTAAATGAAAGAAATCAAGAAATTCAAAAAAGTTATTTTACTCGAGGTCGGTATTCAAGTTGTAAT
tRNA-Asp-ATC	DjScaffold87059	4724	4875	-	AAAAAAACAAAATTTTTATCGAAGCTTTTATTTTAAATGAATTCTGTAAAACGATCAATGGTTACCGTCCAACAATTATTCTCGCAATAACTGCAATTGTAAAATAAATCAAATTAATTCAAATTTAATTAATTTAA
tRNA-Gln-TTG	DjScaffold112762	4243	4372	+	TGTAATTTAGCTAAAAAATTGAGGACATATACTTTGAAGGCTGGATTCAGAAAAACCACTAAAATTGATGATGAACTAATAGCTGTTTTAATGAATAAAGACATTGTTTGTTTAGAT
tRNA-Sup-TTA	DjScaffold74672	639	775	-	AAATTGCAGCTTCTTGAATTTAACTGCCCTATGAACCTTAGTTATCATGTACCCCTAATTTAATGTAAATTTGCAGCAACTTCCAGTGTATAACATAATTCATTTTCGGGTAATGAGTCAGTAA
tRNA-Tyr-ATA	DjScaffold131281	11946	12098	-	TCTATATTAAGTCATTGTTTTTCACTATATTACTATAACCATTGGTCTACTGTGTAAATACAACTACTGAAATCTATGTTACAAATACAACGGTACACCTAATGTACACCATAAACCTATTAAACCTATTATATTCGA
tRNA-Asp-ATC	DjScaffold69787	3094	3217	+	TATTATTATTGTTGTTGTTGTTATCGTTGTTATGACTGTTTTTATTATTCTCCTTATGGGTATTAGCATCACCTTGCTTATCTTCCAATGAGTTCGATTATTATTTTGACGT
tRNA-Ile-AAT	DjScaffold5883	8883	9030	-	GAATAAATGTTTTAAATTATTAAATAAATAGCAAATAATAAAATAATAGTTAATTTTTCTCATACATTGTTTTTAATAATAGCTTATTTCCATTCCATATCATTACATTACCTCATCCGGGTAGTACAGTCGAG
tRNA-Thr-GGT	DjScaffold14886	6410	6543	-	GATTTCATGGATCAACCGAAATATCTTATTCCTGGTGTCAATGTTCATATTCGATTGAAACGATCACCTTCTAAAATTTGTTTGGAATCTGCAGCTAATGAACCAAAATATGTATTACTAG
tRNA-Lys-TTT	DjScaffold59806	7933	8084	-	TATAACTTGGTACATTTTTAAAGAAATTTTTTGCTTTTTATTAAAATTAAATAAAAATTTAATGAAAATCACTTAAATTTGTTAAAAAAATATTTATTTACCCGTTTTTATAATCTTATACAGTAATTTTAAGTCATAT
tRNA-Asn-ATT	DjScaffold3798	76405	76557	+	ATTATTATTCTTCTTCTTCTTATTATTATTATTATTATTATTATTATTATTATTATTATTAATAATAATAATTACATAAATTATGAACAAAAACAACATTTTCAAAAAGTAATCATGAGGTTTCTTTCGTTAATTATTGA
tRNA-Met-CAT	DjScaffold45427	1552	1695	+	AGTTATGTAATACATATACATGATATATGAAAGTCATAAGCAATGTAGATGCAATTTATACATCGATATTATTGACTACGCAGACTTATATATAGAAAGGTTATAATTATATTTATATTTCGCGCCCGTAAC
tRNA-Ser-ACT	DjScaffold23942	959	1103	-	TTACATGGCATCTCAGGTTACTGACCAATCCACCCGAGATTTACTGGCACAAGCGGTTCGTCCAGATCTTTACAGATTAGGAGACGATGTAGAAATATTCATTGAAAGGTGCTTGAAATACTTCAAAGTAA
tRNA-Tyr-ATA	DjScaffold351	7796	7936	+	CCAATAGTTGAATAGTAGATATTTTTTTAAAAATATAGCCTTTTCTCTATAAATCATATATTAGTTAAGCTTAAAATGTATACAGGTAAACCTCTATATAACGAACACCTAATTTCATTTCTTTGCTA
tRNA-Tyr-GTA	DjScaffold48879	4864	5002	+	CCTCAATTTGCTCAAGTCAAATGCAGGTTGCCCAATGTAGCTTGGGCGATCTACACATACTGAGTCCTTATTAATCAAAGCCGCTATCAGGTTGTCATCAATCTTAATAAATTTCCGGAAGCTTGT
tRNA-Ile-AAT	DjScaffold1841	5145	5261	-	ATAATAATAATAATAATAATAATAATAATAATAATACATAAAAGATTCAAACAAACTTTCGATTTATTGTAGTAAAATTGTTTGTGGATTTTATCCAAATCTTCTGC
tRNA-Arg-CCT	DjScaffold35341	11280	11432	-	AATTTAACATAGTTGAAATTACTCCTGGTTCATAAATAGTTTCCACATCTGATGACCCTAATTTTAATGTCATATTTTTGAATAAATTTGGGAAAAAATTATTTTCCAGGGTGATTTTTGTTGGATCTGAAAATGTGAGT
tRNA-Lys-TTT	DjScaffold18436	17719	17869	+	ACCCATTTATTTTATTTCTAGAAAAAAAATTCGATTTTAATTTAATTTCTTAATTTTTAAATTTCAAATTTATTGAAATAGATTTACTTTTAAAATTTACATTTTCAATTAAATTCGAAATTCATAATTTGTTCAAAATAA
tRNA-Asn-ATT	DjScaffold106402	1110	1259	+	ATTTGCCAAATGTTCTTATTGGTTCTATTTTAGACGGATCAGTTCTGACACAATCCCTGCTAATTATCTGTCCAAGAAACTTGATTTCGCTCTGACGAAACTGACACTTTTCTGGATTAATTCTGAAACACGCTT
tRNA-Leu-TAA	DjScaffold90206	173	290	-	TCTCAATTGATGACATGCTCACTTAAGATATTATTCAACCACGTATCAGCAAATGGGCTTCTTCATCTGTAATTGTCAAAACGAAAGATGGAACCTTTTTTAACATG
tRNA-Tyr-ATA	DjScaffold42678	16944	17077	-	AATTTTTATTTAATGGTTTATAAATTTTGTGTGAGAACGTAGAATTTAACTGTGATTGAATGAAATTTTGTTTGATAGAATGTAATTTTAGAAGTAATGTGTTACAATTATGTGTGATGGA
tRNA-Arg-TCT	DjScaffold81886	103	255	-	GGATTATTAATAATTACTAAATCTTCTGGTTTAACATGTTGCATGTCAAATTTAACTATTTGATTCTCATTTTGTATTATAGATTGTTCAGATATATCACTTTCACTTTCAGATTCATTTTGTTCTAACCCAGGTATTTGTA
tRNA-Tyr-GTA	DjScaffold2173	49804	49948	+	ATTTAGTTGGGTAAAAATTTTTAGGGTTTTTAAGCGGTAATTTGAGGTGATTTTTCCCTGTGTATTTAGTTGGGAAAAATTTTTAGGCGTTTTAGTTGAGAATTTATTCGGTGAGGTTGAATAAGGTCAAT
tRNA-Sup-TTA	DjScaffold107842	5070	5219	-	ACTATTTTCAGTAAGGTTAAAGATTGACGATTTTTAACCGCGTTATTCTTACTTCGCATTAAATTCTCTATCTGATAGTTACTTTGATGTTAAAATTTGATTTAAGTTTTTTATTTTCATTAATACTCGACTCTA
tRNA-Tyr-GTA	DjScaffold54403	3561	3709	+	AGTCAATTAAATTATCAAAACTGTTGTCTCTATGTAGTCCTTTGCAACTAGATTTTATGGATCAACCGAAATATTTTATTCCAGGTGTTAATGTACACATTCAAATGAAGAGAGCAGCCAATAAAATGGGTTTAG
tRNA-Phe-GAA	DjScaffold62526	20	134	-	TAAATAAATGAGGTTTTGTAGTGAAAAAATGTCAAAATTCAGAGCTTTGACCTCAAAGCTCTGTGCTCAGAGCACTGAAATTGATTCGAATTTGGTATCATTTT
tRNA-Glu-TTC	DjScaffold79324	24924	25050	+	TACATATCATTGTCCATCAACAGTTCAATGGGCTCCTTTAACGACATCAATGCTGATGCCCAACTCATACCCGGGATTCCAAAGAATGTTAGTGGATCCAAATTATTGTTTGCAA
tRNA-Lys-TTT	DjScaffold30913	8148	8294	+	GTATTTCTAGGTTAATGTGTGAATGCTATCAATGTTTTGAAAAGTGGAAAAGATGCGCGCTAGTATGCGTCGCAAAGTTCTGTAATTATTTTTTGAAAAATATGATCGGATCAATAAAATATTTGAATTTGAAT
tRNA-Lys-TTT	DjScaffold57531	7998	8138	-	ATTTGGATATTTCAATTGGATTTCAAAATTGTTGGTTTTTTGAATATCTTTACTTATGCTAATACCAAATCGTTGATTGCTTTTTGCAATTTCTCTCCTATACGTGTTTTAATTTCATTGAATCGGTC
tRNA-Lys-TTT	DjScaffold26216	40209	40358	+	AGGTCGCTTGTTTTGGCGTTATAGTAAAAGTTTTTTGATGAAGCGATGACACCGACAGAGACTGTTTGGTAATTGTATTCGGGGCACTGCAAAACAACAATTAGTTATAAGGTAGCCTGAGCCATTAATATTCAAT
tRNA-Leu-TAG	DjScaffold59235	8628	8777	+	CAAGTATTTATTTAATAGGTGAATAATCACATTAGGTCTATTTTCAAAGTAATTTTCTATATTAAAGTGAAAGTGTACAAATAATTAACAGGTTTTTGGTTTTAAAGTATATATTAAATGTGAATTATAGAACTGA
tRNA-Thr-TGT	DjScaffold228	79832	79979	-	GTCTCCATGGTTTCGTATTTATTGGTTCTTCATTTGTGATTATTTGATGTTCTGCCATTGTTGTTCTGCCGATATCCAAGTTGTCTGCCACGAATATTCCTTTATGAATCATTATAACGTTTTCGAAATTCTCGT
tRNA-Ser-CGA	DjScaffold169322	1512	1664	+	TAATGTTGAATTTACCAGAAATGTCGAACAATTGGAAAGACCTGTAAAAATGATTTATGAATTTCAAACTGAAATTCTTGAAATTATTAAAAAATATTTTAATTATGGGAAAAAGATTGTTGTTCGAATGAATGTTAATTGT
tRNA-Asn-ATT	DjScaffold115404	5070	5192	+	AAGAACTAATAAAGTAAAAATATTGAAATTAAATAAAAAACTTACTTCATAATTTTTGTTTATTTATTATATTAGATATTGTTTACACTAGTACTGTTCTATTAGCATTTA
tRNA-Gly-GCC	DjScaffold8425	31882	32029	+	CTGAATATCGCATAAATATCATGATTAATCGTGCCAACTTTGCAAAGAGGAAACAATATTACTCATTGACGCAAAGGAATGGGTTGGCTTGGCCATTTATTTAAACTCGGACCTTTCTATGAAATATGGTTAAA
tRNA-Arg-CCT	DjScaffold12800	3946	4086	+	ATCCCATTAGTTTTGCAAGATTATTGATTATTTCCTCCTACTGTAACAAAATTTGTTGGTTCACCAACCCCTTTTGGCGGATCTTCAGAATTTATGCTCAACATGTACAATCTTTCCTCTTGTCTATC
tRNA-Leu-AAG	DjScaffold93223	385	519	+	CACGATCTGCATAAATTTTGATGATGTCGGCCATAAGGCGGTTGGTCTGTTGAAATGCCAACTTCTTTTCTTTTAATTGAGCATATTTCGATGATGATCGGTTGACTGACCCTTGAGCTGTA
tRNA-Ser-TGA	DjScaffold43686	13453	13597	+	TTTATTTTGAGTAAAAATGCTCAATTCTCTATTTTGAGAGGTCAAGTACAGAAAGGAATTTAATTGTAAAATTTAAATTAAATTCCTTTCTGTACTTGACCTCTCAAAATTGAGAATGTACAAACTTCAGT
tRNA-Lys-TTT	DjScaffold138409	1508	1654	-	ATGTGGGCATATTGAATTTTTTATGGATTTTATTAATTCTGATTCCAAGTTTTACATAAAGATCGAGTGTACTACCAAGGACAACATAATTATTTTTATCATATTGATTAAGGGTTAATTTTTTATTTTCTGT
tRNA-Phe-GAA	DjScaffold45945	26192	26339	+	TCAATCATATTGAAGAAAACTTTAACAATTTGTGAAATAAACTTTCAAAATGTCTTCTTTAGTTATTATTTGCTTGCTAAACTTTTCATAAGGAAAATAGAAAATTCATTAAACCGTACATTTGCTTAATCAACT
tRNA-Thr-GGT	DjScaffold43183	1339	1474	+	CTGATGATAGCGAATATTATGTTTGTTAAAACTTGGTGATGGCGAGAGTTGTGTACTATGACTTAAACCATCTAATAAAAAAGTATTATACTAAGTATGATTAATAGATGAATATTGTACATT
tRNA-Glu-TTC	DjScaffold1272	121596	121725	-	GTCCAGATGGTGTAAATGATGAAACCATGGAAGATTTTCAGAGCAAACTCGTCAATATTTAACTGTCAATATGAAATTGTAGTTATAAAGTTTGATTTTGTTTTTAATGTTTTAAAG
tRNA-Glu-CTC	DjScaffold31515	1403	1555	-	ATTATAATGGGGGTGTTTGCATACTTCTTCATTGTCTCACATTCAATATACTTGAGTTAACTCAGATAAAAGATTTATTAAAAACATTTATCAAACCAGCAACCATTTCCTTCAAACACTTTTAATCAACGTGATACA
tRNA-Ile-AAT	DjScaffold104894	7395	7511	+	GTATTGTATATGGTAATACTTAATGGTAGTGAGTATTGTATATGGTAATACTTAATGGCAGTGAGTATTCTATATGTTAATACTTGTTGGTAACGAGTATTGTATA
tRNA-Thr-TGT	DjScaffold24216	22709	22842	-	TATTTTTTCATAAACACAATGCCTTGTGGTCAATTCTGGCTATCAACTTTTTCCGCCAACATAATGTTTGAAATGAATCATAAATTCGTGAAGCGCCAATAGTTCTTTTCTGGTTACACAAT
tRNA-Tyr-ATA	DjScaffold2319	26196	26347	+	TCCACGGTAAATATTTAACCATATAAAATTTGGGTTGCAAAGATTTCTGACTCAGAAGGATCTACAAAAATGGGTAGAAGAAGTAGCAAATGAACTCACCCCGATTTGCTTGCTCCGGATCGAGTTTGCAGTCCATGT
tRNA-Ile-TAT	DjScaffold1459	79172	79288	-	TAATATTAATTCCGGTGATAGTTATTATATTATGTGCAATAGCGTTATTAGGAACAGTCAGTAAATTGTCACTTATTTAGTAGGTTTTCCCTTAATTTAGTAAAAC
tRNA-Tyr-ATA	DjScaffold2294	14137	14288	-	TAAGAATTAGTTTAATAAGAAGTAGAATAATTAAATATAGTAATAAAATTAAACTGTTGGAAGAAACTAAAAATAAATTATTCATCTTTCATATCAAAGCTTTAGAAGATGATGAATTAAGTAATGAAGAAATTAAAAC
tRNA-Tyr-ATA	DjScaffold37503	54262	54414	+	TCGATAGTTGGTTCGATAGGAGATCTGTAGTGTATAAATAGACGACTTCTACGGTAATATCTAGGTGAATGAGTGTGTTGGGGTTTTACCCTAGTTGGGTTGAATTCTTGTATGATTTAAATCTAGGGGGGTGAACTTTT
tRNA-Ser-TGA	DjScaffold4353	101584	101736	+	CATACTGATAGTGCAAAAATTGAAGCAATTTTTAATTTTGAAACCCCAAAATATGTTAAAAAAGTTTTTTAGGCCTCGCAAATTATTATAGGAAATTTATAAAGAATTACACAAAGTATTCAAAATGTTTAGAAAATC
tRNA-Lys-TTT	DjScaffold705	9072	9211	+	TTGTTTTATTTGTTTCTTATATTTTTAAGGAAAATGATCCACAACTTACTTCATTTGATTCTGATAAAAAATCTACGAGACAGAAAGCTTTAAAAACTAAAGTTAGTTCTAAATTGATTCAATATA
tRNA-Sup-TTA	DjScaffold471	9005	9138	-	GGTAAAATTGTATAGAAGTTATTAGATTTCATTATTTAACAAGCTGTGATGCAATTATCCTAGTAGGTTTTTGATATCCATGCCATTTTACATAATATTGTTTATTCTCTTTTGTTCCTTTCG
tRNA-Lys-TTT	DjScaffold37272	4746	4897	-	CAGTTTTGAAATAACATTGTTTTTTAAATGGCCTGATCGATGACAATTATTGCATTTGACTTTATGGTAATTTCTTCGGATATGTCCTTCTTCATTACAAGCATAACGTCTTACATTTGGCACCATTCTACATTGTCGTG
tRNA-Lys-TTT	DjScaffold53059	34477	34628	-	TGCATCTATCCAACTAGGTTTTGAATATCCATGCCACTTGACTAACACCTGATTGTCTTTTTTACGAATAATTTTCTCAATACGATACATAATTGGTTCACGTGGAAGAACTTGTAGTTCCTGTTCATAGAACTTTC
tRNA-Asn-ATT	DjScaffold50943	217	369	-	GCCAATATGTACCAAATATATTGTCAATATGTACCAAATATATTGTCAATATGTGCCAAATATATTGCCAATATGTACCCAATATATTGTCAATGTGTACCAAATATATTACCAATATGTGCCAAATATATTGTCAATA
tRNA-Lys-TTT	DjScaffold174411	764	900	-	AATAATATAAATAATAAGACAACTTTTAAATAATAAAAATAATGAAAATAATTATTAAAATAATAATAATATTAATAACAATGTAGGGGTTTTACCTTAGGTGGGTTGATTTCTTATATGATTAA
tRNA-Glu-TTC	DjScaffold69752	723	873	+	TCAAAGTTAGGGTTTACTTTATTCTTTTTATGTTTCATTGTATTAAGTTAGAAAAATGAACAAGAGTGAGAGGAAGCTAATACCAATGATGACAAGAAAGAGTGAGATAGTATTTATCAAAATTTAGAGAAGTCAAA
tRNA-Thr-TGT	DjScaffold264	46443	46576	+	TCATCTATGGTTTAGATACATAGATGATATTTTCTTTGTAACTAATTCTCCTTTAGAGACCATTCTAGAATTAGCCAACAGTATTAATAATAACATTAAATTCACTTTAGAGAAATCAATT
tRNA-Tyr-GTA	DjScaffold50794	9186	9330	-	CTACCAGAGATGCACATACAGTAATCGAGCTTAGTCTACTTAAAACTACACAAGCTGATCAATAAGTTCAAGCATGAACAGACTCGATTGGATGCAAACGAACCATGATGGATTCCCTCCGTTGGACTATA
tRNA-Thr-CGT	DjScaffold38423	16019	16168	-	AGTTGGTTTGTGCGTGTATTATTCACATAGTAGTCGTGTATTATAGGTTTTATTTACATAATAGTCATGTAATATGAGGAAGTAATGTAAATACATGCTTGTGTCATGTCAAATTTATGTTTATGACATGTTCACAA
tRNA-Leu-GAG	DjScaffold34258	25409	25550	-	TCCTGGGTGGCGGAGCTTCTGATGATGTTGAAGGTTGAGGGTGGAGACGATCACTTAGTTGCTGGTTTTCTGTACGCAACCACTCAACTTCTGCTTCCAACTCCCAGATTCTCATGCCTTGGGCAGTGT
tRNA-Glu-CTC	DjScaffold42448	11842	11982	-	TTGATCTCAATTCTTGATTGATCTCAATTCTTGATTGATCTCAATTCTTGATTGATCTCAATTCTTGATTGATCTCAATTATTGGTTGATCTCAATTCTTGATTGATCTCAATTCTTGATTGATCTC
tRNA-Tyr-ATA	DjScaffold14433	7107	7251	-	CACTATAAAACCTTATAGAAATATATAAAATCATATAAACCATTATCTATCAAAAAGACATTTCAAATAACCATTTATTAAACGAAAAATTCAAATTATTATACGTGTTGGGGTTTTAGGCTTTTGTTGTTTA
tRNA-Asn-ATT	DjScaffold4263	6345	6495	+	ATTTCTTTTGCTAATGGTCTGAGAGTGTCGGATAATTGAAATTTACCAATCCATATTTTTAGTTCCGGATATAGCATTAGTAATAGCTGTCGTATTACGACTTCAGTGGGCATGTCATCATCCGCTGGATTTTCGT
tRNA-Ala-TGC	DjScaffold33402	4921	5072	+	AATTTAATGTTTAAAAATAATAGGAAAAATTTTATTTGCACTTTTGTTTTCGATCAAACACATAAAGCCACGAGCTGGTTTATATGAACAATCAACTATACCCAAAGCCCATTGTTATTGTTGTTGTTGTTGTTGTT
tRNA-Lys-TTT	DjScaffold49380	33694	33843	+	GCCATTATAATTCAATATAGTTTCGATCAATGCCTTTTGAATATAGGTTCCATTTTCACCTTCAACTTTGTAGTTATTAAATGAAAGAATTACATCCTCAAAAATTGTATGCCACATATAGTTACTATGAATCGC
tRNA-Sup-TCA	DjScaffold451	21133	21272	-	TATTAAATAGGAGAGAATTAATTCCATTACAATTCAATAAATAATCCAGTGCATCATCAATCCTCAATACCTATGACAATACCTAGCGAGTGACCAGAGCTGCCTAATGAGTAAATAAGAGTATCC
tRNA-Ile-AAT	DjScaffold53085	20839	20941	+	ATAATTATAATTATATTTATAATAATAATTATAATAACAATAACAATAATTATTATTATTATTTCAATGAAAGTGAAATTCTTTTTAATGTAT
tRNA-Sup-TTA	DjScaffold3771	33163	33296	+	ATACATTTTTCTAATGTATTTAGTTGGGAAAATTTTTTAGGCTTTTTAAGCAGCAATATTTTTAAGGTTTTTTAGTTTATTCGGTGAGGTCGAATGCGGTTGATTTTTAATTGGTTCAAGT
tRNA-Ile-AAT	DjScaffold2519	57842	57975	-	CGGATTATTACATAACTGAGGTTGTATTTTTCTAATGTAAATAGGCGGTGGCACACATTTGTGTGCGTTACATAATGTAATTAATCTTGTCGCGAGATTATTACGTAAGAGAGGTTACTTT
tRNA-Lys-TTT	DjScaffold53379	3458	3607	-	GGTCGGCTTGCTTCCTTACCACGAGGTCTAGCTTTTTTATCAATCGATCTCGTTGGTCGAGATGTTTCAGCAAAGCCTTATCCGCTTGCCTTTTCAGGTGACGCTCGACAAGAAGGCGGCGCAGAAGGCGGTGGC
tRNA-Ile-AAT	DjScaffold1395	45734	45875	-	TATTTAATAAAATTTTTTAATGAAAAGCAAAAAATCTAGATTTTTTGAAATATTACTAATAGAAAATAAATTAATTTTATTTATTAAATTTAAAAAATATTTCTGCAGCTTAATTCTGCTTATTTATT
tRNA-Thr-TGT	DjScaffold28650	42218	42353	+	GCATCTGAGTTGCATTCATATTGTATTTATTTGAAAGAAAATTCAAAATGGCGGCTATATTGAGTTTTAAAAATTCTGAGAATTGTATTTTTCAGTGTAAGTTCGTTGCATATGAGTTGCAAATG
tRNA-Phe-AAA	DjScaffold168423	665	803	+	GGAATATGGGATTATCCCAGGTAATATTAATGTAATAAAAGCAGTAATAAAGAAACAAACACCGCAAGAATTAACAGAAGATCAACGACAATGAATGGAGGAAATTTTAAATATAATGGCTCAAGC
tRNA-Ile-AAT	DjScaffold38992	11981	12121	-	AGTAATATGGTCTATGATTTTAAAGGTTCCATAGTAATATGGTCAATGATTAAAGGTTCCATAGTAATGTGGTCTATGATTTTAAAGGTTCCATAGTAATATGGTCTATGATTTTAAAGGTTCCATAGNNNNNNNNNNNNT
tRNA-Met-CAT	DjScaffold5202	98608	98753	-	CTCCTTCGAAAAAGGTATACATGTCATTATCCGTCAACAGTTCAATAGGCTCCTTCAAAGACATCAATGCAGATGTCCAGCTTATACCCGGGATTCCAAAGAAATTAAGTGGATCCAAATTATTGTTCAATA
tRNA-Asn-ATT	DjScaffold18953	10316	10466	-	AACATGGTGGCAGATTACGATTATTATTATCTATTATTATTAATATTATCAATATTATTAATATTATTATTTTACAATTGCAATTATTGCGAGAAGAATTTTTGGACATAACCATTGATCGTTTTATAGAATTCATTT
tRNA-Leu-TAA	DjScaffold141629	12893	13020	+	AACATTGAGAGAATTAATATTAAAAAAAAAATTAACGATGATAATCGGGTTAATATCTATAACTAATAATAAGACATGCTATGGGTCTCATGAGTGTTCAACCAATTCTATAATTT
tRNA-Lys-CTT	DjScaffold26868	6091	6236	+	TCTTTTCTTGTACTTGTACTTGGTTGATCATCTATTTCTATTATTTCTGGTTCTTCATCTTTTTTCTTTAACCAATGTTCTGGTGGTATAGGGCGTACTGTAATTGCGTTCGATCGCTTTGAGTTGAGTCCT
tRNA-Lys-TTT	DjScaffold45002	210	350	+	TACTTTGTATTTTATAAAGCAACGGAAGATATTTTTTACCAAAATCTTTGTTTCTAAAGCGCTTCCATCCAAGAAACCAACGATATATTTAATTTTTATCAGTAGGATGCAGTCCGACGAGTACGGA
tRNA-Ser-GGA	DjScaffold24358	34880	35029	+	GTGGAAATAGTGGAAATAATAATATTGTTGAGCATTGGAGAAAATGTATAAAATTAATAGAGGGTTCTGATTTTGAAAATCTTGTGCAGTGGATTTATAATTATTCGGATAGAAGGATGTGTGAAGCTTTGTTGATA
tRNA-Ala-GGC	DjScaffold36251	15525	15672	+	TCTTTGATTATTTGGATAGTGGCGTTTTGTTGTGAGCAGCCATCGGAGACATTTACAGCATTCTGAGTAATTGAAATAAGGCAGCCGTTTTTTATCCATTGAAAGAGACGGTAGTTCATTATAATTGCAAAGAT
tRNA-Lys-TTT	DjScaffold4154	41897	42026	-	TAGTTTTTATTTGAAACAAATATAGGAATGGAATTTTGATGTTAATGATTCAAGGAGTTTTCAAAAGTCGAAACTAAAACACAATCCAAGAATTATATTTAAAACACAAGCACCTTT
tRNA-Ile-AAT	DjScaffold37855	7603	7746	-	ATATGATCGGATCAATAAAATATTTGAATTTTAATTTAAATTTTAAACATTTTATTTTTAGATATGAACTTGAAACTATTACCATTAGTCTTAAAATTAAAAGTTACCTATACATTGTGTAAAGTACTAT
tRNA-His-ATG	DjScaffold35190	23509	23659	+	TGAAATATTGATGAGTTAATCTGTTTGAATATTATGAATTTTGATCTTCTGCGATATTGTGAATCAAACTAATAATAATAATAATAATAATAATAATAATAATAATAATAATAATAATAATAATAATAATAATAAT
tRNA-Sup-TTA	DjScaffold133890	407	491	-	GGTTGAATTATAGGCAATGTCATGTTTTAATGCTGCTGTATCAACTTGATTAATAGGTTCTTAACCTGGTTTTGGAT
tRNA-His-ATG	DjScaffold3359	58001	58137	-	ATGAATTTGGTTCATTAGATGTAACAAATCTATATGGATCAATTCCAATTGAAGGACCTGAAAATGTCATCGATATTGTAAGTGACTTCTTTGAAAGATACAAAGAACATACAGATATTCCAGA
tRNA-Phe-AAA	DjScaffold10244	654	781	+	AAATTATATCTTAGATGGAAATAAAAAGTATTAGTTTTAATAAAAAAATTCATTTGAGATTTCATCAAATTAAAAGCTTCTTATATCCTTGTTTGGTATTTATCCGAATTTTCGAC
tRNA-Phe-AAA	DjScaffold80179	313	461	+	ATTATGATGGTTAAATTTTGTGAATCAGATTGTAAAAGTATAATAATAAGTGATATGGGTGAAAATGATAAAAGAAATAAAGAAATAATAAAACAATTAGAAATTGCATATCAAAAAGAAAGAGATGAAGTTAAT
tRNA-Arg-TCT	DjScaffold126246	3626	3765	-	GGTTTCTCGGGGTAAATTCTCCTTTTCCATCTGCATTCTGTTAACCATCTCTTCTACCTTACGCATGGCTATCACCTCCCTGGAAGGCATCTGGCGCATTCGGATCATGTTGCAACTACCTTCTCT
tRNA-Ser-GGA	DjScaffold163729	3601	3753	-	AACAAAATGTTGTAGAATTGAATGAAGAAGAATGGACTTCATTGTCTGAAGAGGAGAAGGAAACATTTGTTGAGGCCATAGGTAAGATATTTTTATAAATTTATTATTTAAATAATGAATAACTTAGAAAATATTCAA
tRNA-Gly-TCC	DjScaffold144242	3795	3932	+	CATCCAATAGGTTTCTTGGGGTAAGTTCTCTTTTTTCCATCTGCATTCTGTTAACCACCTCCTCCACCTTACGCATGGCTACTACCTTTCTTGAAGGCATCTGTCGCATTCGGATCTGTTGCATT
tRNA-Thr-GGT	DjScaffold135480	16462	16582	+	TAAATGGTGAAGAAATTATTGGTAGAATTTTTATAGTAATGAATTACAGAAGACTAGCTACTAAATAAATACGTCATGCATGTCGTTTGTTAATTCCTAATATTAAGAT
tRNA-Lys-TTT	DjScaffold37488	314	464	-	TTAAATTTCTAAATGGCATATTTTTATCGTTTTTATTTCCCTCAGCCATTTTTCTAATCTCTCTATTTCTTAAATTATATACTATATTCTCTTCAATGATTATTCCTTCGGTATATTTTCAACCGGTATACTAATTA
tRNA-Sup-CTA	DjScaffold23459	48478	48625	+	TCTGAAAGTCAATTGATTTCTCTAAAAAGAATTTAATGTTATTATTAATACTGTTGGCTAATTCTAGAATGGTCTCTAAAGGAGAATTAGTTACAAAGAAAATATCATCTATGTATCTAAACCATAGATGAATT
tRNA-Leu-GAG	DjScaffold11751	11288	11420	+	TAGCGGATAAATTATTGCAGAGCAATTTGTCAATTGAGGAGTTGAGGTCCTTGACCTATGAAATATCCAGATGTAAAGAGGAATGTAAATGGAGGCCAAAGCAATTTAAACTGTTGATATC
tRNA-Ala-TGC	DjScaffold186779	2278	2407	-	GTAAATTTGGTGACTTGCTTAACACACCGGCGTTGCGATTATGAGGATTATCATACCTTTTGAAAATCATTCGTCGAATTTGGCGGTCCCAAACTTGTTCCCATTCTTAGTTCACTA
tRNA-Lys-TTT	DjScaffold1280	44739	44886	-	CAAATCATTAAATTATTATTTTTGAAACTAATTTAAATTCTATATATTATATTTAAATTTGTAAATCTCACAATGGTGATTACTGTGCTTACAAAAAATGTTTAAAACTGTGTGTACATTACCTGTCATCGTGT
tRNA-Ile-TAT	DjScaffold158124	2424	2575	-	TTCCCGAAATTATTTCCGACGTTATAATAAAGAATTACTTGCTAGTGCCGTTGCAGAGCTTGAGAACAACCTTTTGTGCTTCCGGATATCATATTTGAGTAATTATTTTTTGTGTTTGTTAATATCATGTATCAGTAA
tRNA-Arg-TCT	DjScaffold37470	7468	7614	-	AATATAATGGTTAAAGTCGAATATGACCATGGATTTCTAAGGATCTTCTTTTATTAAAAATGTTTTCTACATTACATAAAATACTTAAAAGGTTTGTTAATAAATCCCATACACCGATTGTTTTGTGTTTTAACC
tRNA-Sup-CTA	DjScaffold183404	4425	4566	-	CAGTTGTGTTTGCAGCACTATGTCTAAAATGTCCGACAATTTTTCGACATTTGCCAAACAATGTTTCGGTATCAGCGGCTTTAAATCCATGCAATATGCTTAGCTGTAGGCTATGAGCCTAACATGGAAT
tRNA-Val-AAC	DjScaffold91868	842	993	+	AGCTTTTCGTAATTTAATAACCGTAAATCTCAGATAATTCTGGAAAGATATTATTAATTAAATTTATTATTTTGCCTAAAAATTGGGATGCAGTTAAAAGAAATGTACGACTTTGAGTTCGTAATTTAAAGTATTGT
tRNA-Lys-TTT	DjScaffold133095	753	892	-	TTAAAATATTTTATATTAATTTTATATTAATGCTGATAAAGTGCAAATTTTTATAGGTTTTATAGTTTTTGTAATTTTGTTTAGCCCGTGAGACCCCCCCCCTGGGTGCGTGCCTTGATATATTAG
tRNA-Trp-ACC	DjScaffold29245	93995	94140	+	GGACGGATCACTGAAATAAGTACCGAAATAGTGGAATATAGTCACGGTATTTTATTCGTAGGACAGAAAATTATTAAAGTCAAATTGGATATCGACTACCGAATGACCATTGGTACAATCAGTACGCAGGCC
tRNA-Sup-CTA	DjScaffold108407	20050	20172	-	TACAAAATATTTAACTAAACTTTGTAAAAGAAAAATCTAAATTCGAACCGTAGTTTATGTTTATGTACGCTCATAAAAATATCAATAATTAATCATTCACTTGGACAAAACAA
tRNA-Ile-TAT	DjScaffold4749	64511	64655	-	GTAACTGTAGTTAATAGTGTGTTTGTTTCTGTTTTATGACTGATATCTATTGATAAATTTTAATCGTATGTTATTTCTTTAGATTTGTGGTTTACAATATTATTTTAAAAGATTATTTTTTATTGTTATTTT
tRNA-Arg-TCG	DjScaffold52268	414	558	-	ATCCGGGAGAACCTCCAAAATTTCGAAAATATTTGAAAATAATTGTTATCGAGATTTTTACATCAATCGATGGAGAATTCGATGGAGATTATTTTTCACAAATAAAAATTTTTCGAAAAAATTATTTCTCA
tRNA-Gln-TTG	DjScaffold9693	13035	13175	-	TGCCAAATTTCTGAGAAATTTATGGGGATAATTTTTGGTTTTACATTATTTTCTCTTCACTACTTCAAATTTATTTGTTATTTCGAATTGAATGATAGATTTTTTATTTATACATTTTTTTTTCTCTT
tRNA-Thr-CGT	DjScaffold23161	55529	55668	+	TTCGGACCATACACGCTCAATTCGTGGTGCCGACGGAGAAGTTGTAGTTGGTGGAGGAGAAGGGGGATAGTAGGGGCGATCATGCATGGGGCCCCGCCAATGATAGTACGCCTCTCTTTCTTCTGC
tRNA-Cys-GCA	DjScaffold4401	74674	74825	+	AATTTCCTGGTGCAAACGAGTTTTGTTCTTGTTTGCACCACAACTTCCCATTTATTATTCGTTGGCCAATCCAAATCTGCGTTTCCTTTATCTGGGCTCTTTATTGGTTGGTGTGTTGGTGTGCATCTCTTCATTTTC
tRNA-Ile-TAT	DjScaffold6801	36710	36861	-	TATTTATAATTTAATAACCTTATTCGTCATTCTTCGATAAGTTGCTAGTGTAATTTGTTGATGGTATATTTGGACGATATTTTGATTTTCTCTAAATCAAAGGAAGAGCATTATCAGGTTATTGACCAGGTGTTGGAT
tRNA-Tyr-GTA	DjScaffold144145	301	420	+	TTCTTGCAATAATTGTAATTGTAAAATCAATACTTAAAAAAAAATTTATTTATTTTTACGTGCATTTAAAGCAAATACATTATTTTGGTTGGCATCCAAACAAAAAAT
tRNA-His-ATG	DjScaffold85938	16336	16465	-	TTTTATTTAAATAAATTTTACGCAGTTTGTTATCTATGAAAGCAGCTACAAACAAACTCTTTTGGCCTTTCTTTGTTCCGGTTATATCAAAATATTTTGTTATCTTCAGGATAAATC
tRNA-Ser-CGA	DjScaffold2489	60625	60766	-	AAATTTTTGGATCATAGGCCTAATGATTTCTATCAACGAGGAACTTTTCAGTTACCCGACAAATGACGAAGGGTGATTCAAAAGAATTGATCATTATTTGTTTAATAAAAGTATTTAAATGTTTCGTAC
tRNA-Ile-AAT	DjScaffold972	133872	133996	+	AATAAATAATAATAATAATAATAATAATAGTAATAATAATAAATATTAATAATGAATAATTTATCCATTAAATATAAAGACCGTAAACAATTGTTGGTGGTGGTTCCGTTTTT
tRNA-Ile-GAT	DjScaffold40329	25028	25167	-	CGGTTGCTATGGAAACGACCTTGACCTACTTTTATTGATGACCTTGACCTACTTCTTGGTTGCCATGGCAACGGTTACCATGGCAACGGGGGAGCCCCCCCCTTCATTTGACCTACTTTGTCCTGG
tRNA-Pro-GGG	DjScaffold143746	7693	7823	+	TAGTAGGGACGATCCTGCATGGGACCCCGCCATTGATAATAGGCCTCCCTTTCCTCGGAGTCCCAGTTACGATATTCCTCGGCTAAGTGTGGTGGGATGTTGGAATTATCCACTAGAAC
tRNA-Val-CAC	DjScaffold29937	34016	34088	-	GGTTCGATAGTGTAGTGGTTATCACGTCTGCTTCACACGCAGAAGGTCCCCGGTTCGATCCCGGGTCGAACCA
tRNA-Phe-AAA	DjScaffold5106	101377	101528	-	CACGTGTTGGATTTGGTAAATTATATTTATGAGCTAAAACTGAATAAAGGAAACATCTATTATCTTGATTTTCTATGTTGATAACTCCTGGTTTTTTAAATGGTAATTTTTGAAATGTGGCTCCAACTAATGATTGATA
tRNA-Tyr-GTA	DjScaffold32257	18242	18382	+	TTTGGGTTTGGGTAGTTAAGGTGCTTTTAGAAAAGTAGGTCAAGTTGTGTTTGTGTGTGTAGTTGTGTGTGTATGTGTGTTGGGGTTTTACCCTTTTTAAATTGAGGATTTATGTAATTAATTCTAG
tRNA-Ile-TAT	DjScaffold9526	793	943	-	TGAAACCAATTTTTACCAAGTAATTATATGAATACATTAGTGGGTTATAAAACTTGTCAGTATTAGAATCAATAATTTTCATTTATTCATTTCCTTGAGTAATATCAGAATGTCGAGTGCGTGCTATTCATATTGCACTAT
tRNA-Lys-CTT	DjScaffold33573	43995	44123	+	GAAAAACGGCCCTCAGGGGTAACCTTACAAGAATTTAATCTAACGTCCCTTCGTTAGATATTCAGTGTAGAGCGGTTGACCTTCAACTTCATGCGAGTTTCACCCTCGTACACCTTT
tRNA-Phe-AAA	DjScaffold50082	38023	38165	+	TTTATTAAGGTGTAAATTTTCATATCTTAATGTAAACTATGAAATTTCACACCTTTGACGACAATTTTTATTATTATAAGTATTAATATCAAAAAGAAACGTAGGAAAATGTTTATTTACTTGATGACA
tRNA-Leu-CAG	DjScaffold4755	75064	75200	+	TAGAAACAGAATATGAAGTGAAATCAGACCAAGAAAGAATCTCTATGTTGTCAGCAGATGTACAAAAGAACAGTCTAGATGAGCTCGTACCGCTATTGAGAAGGGAGCCAGTCCCTAAACGAGAA
tRNA-Asn-ATT	DjScaffold61466	1580	1725	-	AAAATGTTATTATATAAAATGTTGGTTTTAATTATTGATATTGGATAACAATTCGATATTTCGACCTTGTCTTCGTCAGGAATTGACTTTTTTAAAAATATAAAAATTTTTTTAATATAAAAAAAAGTCAAT
tRNA-Ile-AAT	DjScaffold2293	39298	39450	-	AAACGATTAGTACAATAATAAAGATAAAATAGAATAATATAATAATATGTTAAAAAGGTCTCTACGACCCGTTTTATTTAATATATTACCGCTAATTAGCGTTCGATATTATTATAAAAACTAATTAAGTCTGGTCCAGT
tRNA-Ile-AAT	DjScaffold2559	42880	43023	-	AAATATACCCAACACATGTAATAATTTATGAAGTACTTGAAAATATATGAAAATTTAAAAAAAAATAAATTAAGTTTTAATAATTTAATTAAAAAAATCTTTTTAATTAGTTCAAATCAGATAAATTAAA
tRNA-Asn-ATT	DjScaffold32447	2668	2782	+	TCAAGGGTTTTAATTAAAAATTTATTACCAAGATACGGTTGTTTAGCATTTTTTAATTTAATAGCACGAGGAAATTGTTAGTAGATAGTATCTAGTGTTTTATC
tRNA-Thr-TGT	DjScaffold5505	42275	42422	+	AGTTAATTAGTTTATATAACAAAATAAATTACCTGTAAATGTGCTTCTTTTCCTCCTTGTCTTATTTATTACGAGATAAAATAATGCCCGTATGATACGCTTATGTTTTTGTCAGTCCAAGCTCTTTTGTCATC
tRNA-Leu-CAA	DjScaffold22293	17125	17271	-	GAAATTATTATTCAGAAAATAAAATTGATATTTCAAATATTAACATGATAAATTTAACTTGTAATATTGTTAAAGGTAATTATGTAAAATCTCCAAAAGGTAATACTGAACAAATAAATCTTTTGTATTCATT
tRNA-Leu-CAA	DjScaffold67872	15444	15577	-	TAGAAGATAAATTACAGAAACATGAATTAATATTTTCAAAACTTTTGAAAGTAGATAATAATTCATCTAATAAACTTTATTTAGAATCTAAACTTAATGAACTTAAAAATATGGATAATGT
tRNA-Tyr-ATA	DjScaffold2756	34796	34937	-	TTAAAAATTTAATTGTAAAATATAATAAAATTAATTTATCAGAAATTACCTGTTTTCATTAATTAATGTTTCAGTAGCTTCTTGTTGTTCACTTAGGTCACGGAATTGTTCCAGTAAATTCATATTTT
tRNA-Leu-TAA	DjScaffold3414	27381	27522	+	AAACTGAACGACCTATTATTAAACTAAAGACAACTATTTATTTTATGAATTACAATAATAATTGATGAGAGTCACTAGTGGTTAGTTACCGGAGCAGTGTTTTCGGAGTCCTCAACCCCGGTGGGCTC
tRNA-Ser-GGA	DjScaffold63038	693	834	+	TGATATTTGGAACAGATTGAATACTGATAGCTGGAACAGATTGAATACTGATAGTAGGAACAGATGGAATACCGATAGCGGGAACAGATGGAATACTGACAGCTAGAACAGAAGGAATAGTGATAGTT
tRNA-Asn-ATT	DjScaffold31468	1420	1566	-	AGAAAATTTAAAAATTAAATATTTATTTATTATTTACAAAATATCAAATGAGAATTGGAGTGAATTATTTGTTGAAAAATCAATGCAAAGATTTTTCATTTCAATATCGTATGGAAAATGCATATTATTATAT
tRNA-His-GTG	DjScaffold34688	27096	27248	-	ACACACGTAGTGAATTCATATTAAACTTGTGAATGTGGAATTTTTTTATCAGTTATGGCGCTTCTGGTCTAGTCAATTTCTAGATTTTATAAAAGTATGCCAGCTGAATCAGTTGGTAGAAGAAAACAAGAAAATCAATT
tRNA-Phe-AAA	DjScaffold41227	29432	29571	+	GCAGAAATTGACAAGCATCCCGACATAAAATTAAAAGAAATGAAAATGTTATTGTCAGAAAAAAACTGCAATGTTTCTTGTGGAACCATATCAAATTTCTTGAAAAACCAGTTTTACACTTTCAAGA
tRNA-Sup-TCA	DjScaffold24629	13049	13185	-	TGTAAAAAAGTTCAAATTTTCGACAATAGTCTTCTTCAGGAACATGTTGGCTTCTTGAGATATTCAATACAATAGATCTTTGTTACTAAATTCTTTAAATTTTTCGAAATTTTATTGGTTTATT
tRNA-Asn-ATT	DjScaffold44358	6593	6734	-	ACATTTTTAGTTTATTTTATTCTATTTACATTTTATTAATTTTAAATTTAAAAAAACAGTACATAAAACACATTTTATTGACACTAATAGTTTATTCGTTTTAAAATTTTATCTTTTATTTTATCTAA
tRNA-Glu-TTC	DjScaffold32502	16724	16870	-	CATATATTTTCACAATGGGAGTGGATATGATTTTCATTTAATTATAAGAGAATTAGCAAAACAAGCTGCTTTATTTGGTCGTAATGATCAAATAAATATAATTTCCAAAACAGAAGAGAATTATATGTTTTAT
tRNA-Thr-TGT	DjScaffold5204	56059	56155	+	TGAAAAGTTGTTCATCAATGAGTTGTAAATTTTGTATTCATTAATAATCAGACATTCTTCACAGATTATTATTTTAGTTTACATCTAAATTTTTTAC
tRNA-Asp-ATC	DjScaffold36098	905	1038	+	ATGTTAGGACCTTTTCAATTATCATTTAACAAGAAATTATCCAAGAAAAATATTAAATTAACATTGAATCAATTTGATAAACAAAATTATATTGTTTTGGGTTCTACATTAGATTTAAATT
tRNA-Thr-TGT	DjScaffold168478	5202	5345	-	TTAAGAGATTGGATTTATTGTAATTTTCACAATGCTTTTATACTAATTTTTTATCGTCACTTTTTGACAGCTGGGTTGGTGTCCACTTCAATATTTACAGAATCGTGCGGTGCTCATCTGCAGATTCTAC
tRNA-Ser-TGA	DjScaffold24775	30574	30722	-	AGAATGGTAGTTTACCTTCTTTTTCAACTTCTATCGTGAATTTCATATTTTGATGAAGACTGTTCATATATTCAAGGAAAGGTAGTATATCATCTTGGTCCTTAAAAATAAGGAAGATATCATCTACGTATCTTT
tRNA-Gly-TCC	DjScaffold18541	24715	24859	+	TATACATGGGTTAAATTCTTCCTCGATGTTCGGTAAGTTGGGGTATGGTGATGTTGGTCTTGAGAAGATGTCTAATGGGCGTCGTGGCTTTGTTAAGTTGTATATTCTAGGTTCTTTGCCTATCGATTTCT
tRNA-Pro-TGG	DjScaffold81819	123	252	+	AGGATTGTGGATACGCTCGGTAATCGGTTAATTTGGGATAAATAAGTTCGGCATTGTAAGTCTGTAGCTCCTCGGCTTGGCATCTCAGATCCCTCTATGATTTTTATTAGTTCCACT
tRNA-Sup-TTA	DjScaffold12000	2569	2708	+	TCATCCCTAGGTTCATTTTAGATTTACTTATTATATTTATAGTTATTATTATCATTATTATTATTATTATTATTATTATTATTATTATTATTATTATTATTATTATTATTATTATTATTGTTATTA
tRNA-Ile-AAT	DjScaffold141760	7630	7778	-	CAGATATTGTACCATTATTCTGTGAAATTTGTAATAAAAGATTTCAAAGACAAAATCATGCAAGAGCACATTATAATTCTGACAAACACAAAATAAAGATTATTAAAGTTTTATATGATCAACTTCCAGGTGAAGA
tRNA-Asn-ATT	DjScaffold20570	3346	3493	-	TATTATTATTATTATGATTATTATTTTTATTAATAATACTATTATTATAATTATTATAATTTGTCAAAAATTTATAAAACTCAAACTTTTTATTCAATTTATTGGGAATTTTGATTCCTATTTAAATGGTAGCA
tRNA-Phe-GAA	DjScaffold19566	27062	27211	-	AGGAAAATGGCAAAATTAAAAAAAAGTAGAATAATGAAGCATATTATATATTTATATATATGTTGGGGTTTTTCCCTTTTTATTTGGATGATTTATGTAATTAATTCTAGGGGGTCCATCTTTATATAAAATCAG
tRNA-Val-GAC	DjScaffold72737	23970	24110	+	TATAAAATACATTACAGTGATAGTGTAACAGCTGACACTCCAATAATTTTAAGAAAAAATATTAAAGTAATAATTAAAAAGATATCTGAAATCTCAAAACCTTATTATTATAATTATGATGATAAATA
tRNA-Arg-TCT	DjScaffold16654	46803	46934	+	ATAAATTGATTTCCTTGCGTAGTTTTCTATAAATCTTTTGTAGTAATTACAAATTGCCAAGTAAATTCGTAACCTTTTCACTCAATTAGGTTTAGCAAATGTTCTTATTGCTTCTATTTTA
tRNA-Tyr-ATA	DjScaffold32501	5089	5226	+	CTGCAGGTGGGGTATTATTAATCTTGGTAATTATAAAACTTTAATCACAAGTAGTAATGGTTAATAAAGCTAACTATTGTGGACTGTCCACAATAGTTGGTTATTAATATTATTATTATTATTAT
tRNA-Arg-TCT	DjScaffold39139	18442	18588	-	ATTTTATTTACCCACTCTATTTCTGCTTCTAATTCGTTATTGATTTATCTGGTTTTTATTTTTCATAGTTTTATTTAGTTTAGAAAATTTTTGATACTGGTCTTTCCCAAAGGTTTTTGGTCTTTTCTTAGAT
tRNA-Asn-ATT	DjScaffold1271	60147	60283	+	ATTGAAAATTGAATGAACTTATTGCAACAGACCATCGATTGAATGTCAGAATGATCGCTAAAAGTTTAAAAATCAGCAAATATACGGTCCATCGGATTCTGACGGTTTATTTGTCAGCTAGGCT
tRNA-Sup-TTA	DjScaffold5078	28965	29105	-	AAAATATTGGTTTTCTAAATTCCAAAATAATTATTTTTAAACCTCATTTTAGAAAATAATTTTTTAAAATTTCATAATTTAACACAATGTAAAATTTTAACTTTAATTTAAAATACTTTTGTTTTACA
tRNA-Ile-AAT	DjScaffold200103	6086	6226	+	TAATAATAATAATAATAATAATAATAATAATAATAATAATAATAATAAAAATATAAATTATAATACTAATAAAATATTAAGATTCATCAATAAGGTCATGATTGAAGTGTGAAACTTTACGCGTAAA
tRNA-Cys-ACA	DjScaffold52957	6392	6516	+	CAGCGTTTGGTTGACAAAGCTCAGATTTTAGTGGACAGTGCTCAGATTTTAGTGGGCAGTGCTCAGACTTTGGATAGTTATGATCAATTATTTTATTTAAATTGGTTAGTCTC
tRNA-Lys-CTT	DjScaffold82923	649	801	+	AAAAACTTTAATCAATATTCAAATTTAATACTTCTTAATTTTTAAGATATATTTTATTTTCTAATATTTGTATGAATTATCACTTATTTCTAATAAATAACGCTTTTATTTATCATTTCCTTTTATATTATAGATGTT
tRNA-Lys-TTT	DjScaffold46366	3847	3987	-	TATTTGACAGATCAAAAAAAATGATTTACTGGATTTTGCAATCATATTCCAATGAAATCATTAGAAATAAAAAGTCTTATAGACTCTCCAAAGACTGTCGTAAAATTTGTAGTGGCGAAATGTCAAAA
tRNA-Lys-TTT	DjScaffold177218	24190	24331	-	TAACTTTTAGATTATTCTTGCATTTTAGCGATTTTAGTTGGGCAGTCTTTATATTATTGCAAGACATTCTTGCAAGTTGTGTTTCTTCTCGAGAAATTTAGATATTTTTCAAGAAAAATTTGCAAAAA
tRNA-Tyr-ATA	DjScaffold10930	53694	53834	+	TATCAACTAAATCATAATACTTCATTTACAATTTATAACATTTATTTTGACACAATAAAACCCCTTCAATCAGCATCCAAATACTAAGGTTGGTTCTGGCAGATCATTTGATTGGTGCTCGATAGTTC
tRNA-Sup-TTA	DjScaffold32477	18735	18877	+	TCTNNNNNNNNNNNAACACAAATATTATCGGTATTTAACAAATGATTGAAATAACAAGATTATTGTGGTTACAATGTACCCTACTCCGTAACAGAAAGGTTAATAATACATATTTTGTTTGGGTGAAATACCTGGTATGGGAA
tRNA-Sup-TCA	DjScaffold131118	7685	7795	+	GGTTCAGGTTCAGGTTCAGGTTCAGGTTCAGGTTCAGATTCAGGTTCAGGTTCAGATTCAGATTCAGGTTCAGGTTCAGGTTCGGGTTTTGGTTCAGGTT
tRNA-Leu-TAA	DjScaffold143957	7549	7690	-	TGTAGATTAGTTCTAAAAGTCGAAGTAAATCTTTTAAAAAGAATTAACACAAATAAATCTATTCAAGTTTCATTTTTAAATGTAATTACCTCAAAAACAACTTTAGATTCAGGAAATTATTATTCAGTT
tRNA-Ile-AAT	DjScaffold5444	10616	10755	-	ATTCATTGAGGTCACTTTTGAAAATCATTTTATTAATAATAGGGCTCATTTGAAAGCTGAAATATCAAGTTGCTTACTTTGCTTTTTTTCCATTTTTCAGTTTATGAATCAAAGAGTACGCTGTGA
tRNA-Leu-TAG	DjScaffold21876	892	1037	+	AGTTGTCTGGTTTAAAGGATTGAAAAAGTAAATTAGAGTTTGGTCGAGTAATGACATTAATTAATTGGTTGTATCCGAATCTCTTTGCATTATCGATTTTATCAAATATCAAACTGAAAGGAAAAGCTTTAC
tRNA-Val-TAC	DjScaffold182269	120	260	+	TTTTAATTTGGTCCGATTAAGTCTGGTTTAGATGGTTACAATAAATTTTTAAAATGTCCAAAAAGATTTTATTCAACTTAACAGAAAAACCTTTTTAAAAGTAAACTTCTGTTTTTAATGTCTCGTCA
tRNA-Gln-TTG	DjScaffold75267	8235	8351	-	TAATTGCAATTATTGTTGATCGCATTTGAGATTTCATTAAAATAAAGAAAAAGCTTCGATCAAAATAAAATGTATTTGTAAGGAAATTCAAATTTTCTACACTTGT
tRNA-Phe-AAA	DjScaffold37277	44999	45149	-	AAATATATATTTATGAGCTAAAATTGAATATAAAAAACATTTTTCATCTTTATTTTCAATATTAATTACACCTGATTTTGAAAAAGGTAATTTTTGATATGAAGAACCAGCTAAAGATTGATATTTTGAAAGTTCA
tRNA-Cys-ACA	DjScaffold179578	7333	7464	-	TGTGTAAAAGTGTATATTTTTAAAATGTAAATCGCTACAGATTTTTACATGAATCGATGGAGAATTCGATGGAGATTATTTTTCACAAATAAAAATTTTTCGAAAAAATTATTTCTCAT
tRNA-Ile-TAT	DjScaffold2505	54341	54492	+	ATCTAATGCCGTGACATTTATTATGTTTGTCAGGGATCATCTAATGTCAGAAGCATTAATAGTTTGTTCAGAGATCATCTAATGAGCATTAATAGGTTGGTTAGTGATCATCTAATGTCAGAAGCATTATAAGTTTG
tRNA-Ile-AAT	DjScaffold58192	5114	5261	+	AAACGGCTCGTAGAGACTCTTCTAATATAATATTATAATATAGTATATTATTTTTATTATTTAACTAATCATTTTCTTCCTGTACATATAATTTCCATTTTTGCGTCACTGAATTTGGGTCTTCAACACCCGATT
tRNA-Lys-TTT	DjScaffold104682	232	365	+	TTTTCTATAGGTATAATTTGAAACTTGACCTCTTTTGACCTCTTTGATCTCTTTCTGATAAATCTTATAAATTTGGGTATTTTTTCAGAATTATTATTTTTCAGAATTATTTTTTTCAGAA
tRNA-Pro-GGG	DjScaffold180666	2100	2247	-	GTTAGAAAAATGTGACTGGGGGAAATTAGCTCTCAATGGAAGCCTAATTAGGTCTTCGGTTCAGAGCCATTTACTCTCAACCCGTAGTTAGAGCACAGACTCGCATTCGTTTGGGTCGGGTTCAAAATTCCCCT
tRNA-Asn-ATT	DjScaffold3599	28732	28868	-	ATTATTATTATTATTATTATTATTATTATTATGATTATTATTATTATTTATTATTATTATGATTATTTATTATTGTTATTATCATTACTCTTTTTTATTATAATTTCTATTATTGTAATAATTA
tRNA-Phe-GAA	DjScaffold147857	663	809	-	AGAGGATCAACGATTATTGAAAATAATTGAAAGTAAAAAAGATGCTTTTATGGCAGATAAATGGGATGTAGGACGTAAACATCTGACCAGACACAAAATAATCACAAGTGGTGAACCAATCAATGTAAAACCA
tRNA-Val-TAC	DjScaffold324	11811	11959	-	ATTTTCCTGGATCTACCTGGATATCATCTGACAATTTACAGGTATTTTATTGCATTAACATTTTTAAACTCTTACGTGTGATAAAAATATAATATATTTTTTTTTATTTGTGATATTAATATAATCTGGTTGTTTT
tRNA-Ala-GGC	DjScaffold63212	12255	12392	+	ATCCAAATCGATCAAATTGTATTATTATAAAAGTGGCAATTACACACTAATTTCATACTTAAATATGGGGAATATAAGTGATACAGTGATTCGAGAAATATATTATATAATTAACAATGTTTATA
tRNA-Trp-CCA	DjScaffold53081	556	677	-	AAAGAACCTGGGTCCTTCCCTCCACTGGATGCATTCTTGACCAGAGGTTGGATCCGTTTCTACTACGCGATGCCACACCTCTTGCGATCGATCGGGTCCATCCCAATCGT
tRNA-His-GTG	DjScaffold2918	39493	39636	+	TTGGTTCTATTCAAAAATCCTAGAGATCAGACTGTGGTTGATTTTCTAGCAAGACAAGCATATCCAAATAACAGACAGTTTCTCATTGAATCATTTCAAGATGCCACAGAAAAACCACATGGATATCTAT
tRNA-Ser-TGA	DjScaffold587	9884	10016	-	GATTGGATGGTTTGGGTCAGTTTTGGATGATTTGGTTGAATATTTCTTCGAGATTGGTAATTTTTGGGTGATTTGGTTGAATATTTCCTCGGCTTTGGTAAATTAGGGTTGAGTTTGTTT
tRNA-Phe-AAA	DjScaffold51170	9908	10057	+	ATTAAAATGAATCAAATAAAAATAAACATAAAATAAACAATGTCATAAAAATTCAAATTAAATATTAAAGTCAGATAAACAAAATCAAATAAAACATTGAAGTCAATTATGAATGTTGGATCTATTTGATATTGG
tRNA-Val-CAC	DjScaffold189335	23492	23644	+	AAGACTTCCATGGTGGATCACAATCAATTTAAAAGAAACCTATCCCAATCGATAGTAACGGAAATCCTACGCAAATATGGCTCCGAGATAACCCCCAACAACCTGAACCACATGGTAGATGAAGTCGATTAATAATCG
tRNA-Ile-TAT	DjScaffold2884	40115	40263	-	GGCCATCTGGTTGTATTTGGTCAGTTTTACTTTTATGTGCGGCCATTACCAATGTGATTAAAATAAAAAAAATACATATTTCGTAACACTTCATTTTGAAAAAATACAATCGATTTTCAATTTCCGAAAATCTGT
tRNA-Sup-TTA	DjScaffold21899	16718	16859	+	CATTATTTAGTTGAGTATCGTTGATCTCTCTCTTTAATGTTGCATTTATTTCATCAATTTCAAATGGTTTTCATCTATCTCTACATCATTTTCTGGAAAATCATCTACTATTAAATAATTATTTAGATT
tRNA-Ser-TGA	DjScaffold47	14044	14196	-	ATGTTATTGATTGATTGATGTTATTGATCAATTGATTGATGTTATTGATTGATTGATTGATGTTATTGATTGATGTTATTGATGTTATTGATTGATATTATTGATGTTATTGATTGATGTTATTGATTGATTGATTGATG
tRNA-Arg-CCT	DjScaffold3446	3634	3773	+	TAATTTGTTTAATTCCTTTGGTCCTGAAACATTTTTTTTAAAAAAAAATCTTTTTTAAAAGTAATTTTAAAAGTTTACTAAACATATTTAGTAAATAGCCATAAAGTTCAATTTTTTGTTCTGAGT
tRNA-Thr-TGT	DjScaffold38565	12505	12636	+	TGATTTGAGTGAACAATTGGTAGATTGTATATAGTCACTTGTCAGTATTAGAGTCATTATTACAGAAAGGTTTATGTAAATTTTAACTAGCTTTACAAAAGTTCCTGTTATTTATCAACGA
tRNA-Leu-CAA	DjScaffold8152	9112	9258	+	TTACATATGGTTAATTTATTGAATTTTTATTTCAACTGAAAATTTCGTTATTTCTCAAAAAATATGAAATATTTTTAAGATAACTTAAAAAAAAATAATGATTTAATAATAATAATTATTATTATTATTATTAT
tRNA-Tyr-ATA	DjScaffold45987	63	183	+	TATCAAATAGCAGAAAGTGTTTATGAAAAAATATAATCACTCCGCATCCATATCTACGGGATTATTTAGTGGGAACATCTCGGCGAAACACGCTAAATCGGTTTCATCC
tRNA-Asn-ATT	DjScaffold73345	10617	10709	+	GGGTTTTTCCCGCATTCATATTATATTACAATAACATTCTCTTCTTTCCAATCTCCGCCGATTAGTTCGTTTCTGGTGATAAGTA
tRNA-Lys-TTT	DjScaffold1717	24943	25092	+	GTTTAAACTTGATTTAAGTTTTTATTTTTATTAATCCTCGACTCTAATTGAAAAGAGCATAATTTTAACTATTTATTTGAACGATTTTATAAAAATTAATGTGTTTTCATATAAATTCAAGTTTTATGTACTTTT
tRNA-Sup-TCA	DjScaffold28075	12391	12539	-	GCTTGTTTAAATGAAAAATTAATTCTCAAAATTCAGGTTAACAAAAAAATCATTAGTGATTTTAGGGCAATAGGTAGGGTTAGGAGATAGTAATTAGGGTTAGGGTTAGGGTTAGGGTTAGGGTTAGGGTTAGGG
tRNA-Lys-TTT	DjScaffold7685	37556	37703	+	CCTCTACTTTCAGATAATTTTGCATATTCTTCAGCTTCGACTTGTGTCACCCCCATTTTCATAATTAGTTTTGGTTGTTTTCCGGCCAATTCCGTAGTCCGAATTAACAGAGAGATCAACTGTTTCTCTCAATC
tRNA-Trp-ACC	DjScaffold61149	3162	3313	+	CTTCTGATGTGAATGTTACCAATTTAATTTTTCTGAAATGAATCTAATAATTTTCTAGTTTCTTTTATAATCAAACCGCTGGAAATGTTGAATTCTCCATGAAAGTTTCCAAGTTATTTCCACAATAGCTAGTATTA
tRNA-Leu-TAA	DjScaffold2742	25391	25523	+	AGATTAATAATTGAAAACTAAAATTCAATTTTTAAATTGTATTATAGGTTGTTATTTTTTATATTTTAAATAAACACCAAAAACATTTTCATATTCTCACAATTAGAAAACAGGTTTATT
tRNA-Ile-AAT	DjScaffold10440	21874	21993	+	TAATAATAATAATAATAATAATAATAATAATAATAATATTTTTAATGTACTTTGGACTTGCTAATAATAATTTAAGGTTTTCTTATGGTATATGTCTATATTTGTATA
tRNA-Lys-TTT	DjScaffold36350	3893	4017	+	CNNNNNNNNNNNNAAATATTTGATTTTATTGTAAATTTTATTGTAAAATTTGATTTTATTGATTTTAAATGTAAAAAATAAATTTGTAAATTTTATTGTAGGTGTATCAAACCTACCATGTACGA
tRNA-Ile-GAT	DjScaffold33872	16470	16613	-	ACATCGCATTGTTACTTGTGATGACAAACTGGATTTCTTATGAAATTCTGAAACTAAGGAAATCATGGGTAAAGCCTGGTCAATCTGGAAAATCAACACCAAAACGAGTGATGTTATCTTTCTTGGATCA
tRNA-Ser-CGA	DjScaffold556	145831	145977	+	TTAAAGTTAATAAAGCAATCGATGTGTTGGAAACCTTTGTTCTAGACTGCAATTATTTTAAATATTTGAAGTGAGATTTAAATATTTTAATAAAATACAATCTAAAACAGGTGTTCAACACATCGATCGCTTT
tRNA-Ser-ACT	DjScaffold186022	1982	2125	-	ACATATTGTTACACTAATACTGTTCCGTTTTCTTTAATCTGAATTTATTTTTCAAATACTCCATAAATTATAGCATATGCTGATGTTGTTAAAGCTTTGCCAAACTTGATATCCAATCTCAAATTTCCTT
tRNA-Arg-TCT	DjScaffold207	68346	68465	-	GAATTGTTTAGAATTTTATATTTTCTGGATATTTTGGTACGACATTACCACGTTCAGGGTAATCTTGATTAATTATTTACTCATAAGGGTCAATTTCATATGATCTGT
tRNA-Leu-TAG	DjScaffold86542	2605	2730	+	AAAATTTGATGGTTTATCATTAGAGACTATAATTAGCCACGAGAGAAACCCATAATTAAGTTCAAATAATAGGTGAATAATACACATTAATTGGATCAAACCTATTTATTTAAA
tRNA-Ala-CGC	DjScaffold151574	873	995	+	AAAACGGTAGGGCTCTCCGACCATACCCGTTCTATTCGCGGTAACTGTGGAGAAGTACCGGCAGTCAAAGGAGCTGGCGGATAATATGGGCGGTCCTGCATGGGGCCCCNNNNNNNNNNNTTT
tRNA-Leu-TAG	DjScaffold83681	1088	1224	-	TAAAGCAGTACGTCGCGACAATTAGGAAATCCGAATACCACACAATGGAACGATGATGACGACATTGCTGCATTTAACTTGGTCGTCACTTCCCCAAACCAATGGTTAGATCCTGATGCGTTGGA
tRNA-Ile-TAT	DjScaffold133378	9855	9997	-	ATTATTTTATTTTAAAAATTTCGAAAATGTTTATTATAGATATTTTTTAAAATATTCGTTAAAACTGAAACATTTAAATATTTGGATAATAAAATGATTAATTTATTTTAAAATTTTTCAAAATTCTTTA
tRNA-Leu-CAG	DjScaffold15939	89651	89803	+	AAATTTTTGGAAATGTCAATTTTGTTTTGAAAGTTCAGAAAATTTTAAATTGATAATTTAATAGCAATTGATTTTGTTTTGAAAATTTTATGAAAGTTTTGTGAAAATTTTAAAAGATATATTATTACAAATGATCAT
tRNA-His-ATG	DjScaffold176676	7535	7625	-	GTCAAACATTCTCAGATATAGATTTATGCAGTCAGTGCCAATCAATATTCGACGTCATTTGGTACAATATCAAACTAAAACT
tRNA-Asn-GTT	DjScaffold36137	3811	3957	-	GACCACTTATTTTAAAAAGCGGTGGATGGTCATTGTTGGTAGACAAATTAAAACCAGAAACGACTCCACAACGAAATTTAGCAGAAAGAGCGCGATTATTAATGAAAGATTATATAGACGAAATAGGAACAGAA
tRNA-Ile-GAT	DjScaffold41634	8877	9025	-	GATTTATTGGCATAAAATTAATAATTCATTTGATTGATTTTTAATTTCTTCGAATTAATGTTTTAATTAACTAAAAAGTACTATCGGAATTTTAATTAGAATGAAATTTCACTATTCTGAATAAAAATGATAAAT
tRNA-Asp-ATC	DjScaffold9362	5239	5379	+	GTTAGTTTTGATTTGTTATGTAATTCAATAATTATCACTGAGTAGTGGGAAGGGAGGAGTCTAGGACAGAGGGATGCATTTAGATGCACTTAGACTGTGACATTTATCATCCAGTTTTCAGATATTA
tRNA-Lys-TTT	DjScaffold3057	39933	40059	+	CGAATTATAGATTAAGCTTGAATTAATCTGAACTACTTTAGATGAACGAAAATGCTCCAGAACTACCCCGAAATTGACAGCTTTTTAACAGTCGACCCAGCCGAACGTTTGGCGCG
tRNA-Tyr-ATA	DjScaffold45985	3037	3183	+	AGTTAACTTATTAAGACTAAGGGAATTTTTCCATATAATTTTGCGACTAGTTTAGAAGTCTTAGAGGAAACATTATCATTACCACCAATTTGGGAAGGAGTTTCTGAGGAAAATTACTTGAAAGCTGTTGAGAT
tRNA-Glu-TTC	DjScaffold8920	23031	23173	-	TTGCTGGTTGAATTGCTCTTTCATATTTATCAATTGAATATCTTTTTGATGAATACGGTCCTGTACAATCCACCATGGGTCTTTATCTGTTCCAAATTCTCCAAGGGAGTTCTACATATCTGGCATGGT
tRNA-Phe-GAA	DjScaffold26596	224	374	+	GTTAATTTGGTTAATTTTTGAGTTATTTGGCTGAAATTTTCCTCGGGATTAGTCAGTTTGGGTAATTTTTGGAAAATTTAGTCAACTATTTCCTCAAAATTAGTCACTTTAGGTAATTTTTGGTCGTTTTGGTGAAT
tRNA-Thr-GGT	DjScaffold116805	122	262	+	TACTGACCGGTGAAATGATCAATATCATGAACTGGTGTAGACAATGTTTTCTTGCACAAATAACAAATTGTGGCTACAGAAAATGATTTCTCCTCTTCTCCATTTATCTTCATTGGCTTATTTCCGT
tRNA-Gln-TTG	DjScaffold68645	384	527	+	ATTTAAAATATTCGTGATTTGATAATTCATTTTTTTTAAAAAATAAATGATCTTACGTCAGGGCCGTTGCCCTGTTTAGTCATAACCTCAGCATCGAGGGTTTTTGCCTTTTCGTCAAGGGCTTTACTTT
tRNA-Asn-GTT	DjScaffold15511	8111	8239	+	CACATAAAATGATTATTATTGTTATTATAAATTATTATTATTATTATTATAATTATTATTATTATTATAATTATTATTATTGTTATTGTTATTATTATTCTAATTAATATTATTATT
tRNA-Ile-GAT	DjScaffold30399	14624	14776	+	GATAAAGTCGTTTCCACTCTGGTCGATAACATTTCTGTCAGCTTTGTAAACTCTTCGGCCTCGGTTCGTGTTGTCCACATTATTCGAATTAAATGTTGCTATTGTTGTGCTAGCTCTGTTGTCCGAATCAGTAAAGAGACC
tRNA-Phe-AAA	DjScaffold41125	27147	27293	+	AATTTGGAGTTAGTTAAAGAAAATAAAGATGTTATGACATTGAGTATTGATTTTGGTCAAATTATTAACAGGTAATTAAGAATGTTTAAAAAATCATCTTTAAATTAATCTATTTTTCAATAAAATATAGTTCAA
tRNA-Asn-ATT	DjScaffold12533	52751	52891	-	TTTATATTAGTAGAGAAATTAATACCCGATCTAATTGGTGGAGTGGAATTTCAGAATATTTTTGTGTATCATCTTCAAAATAAGGCAGGGTAGACATCAATAATCATCGAAAAAAAATTTGTTTGCAA
tRNA-Phe-AAA	DjScaffold1717	84227	84364	+	AGTAAATTTTTTAAGTAATATTAATGAATAAATATTAAAATCAAAATATTTATTAATTTTTAAAAATAATTCACATAAATATTATCTTCATTATTCAAGCAACCTTGAAAAAAACATGTTTCATT
tRNA-Asn-ATT	DjScaffold47798	1379	1528	-	TAACTACTTATTTAAAAGTTTCGGGATACAAAGATATTAGAAAATTAAATCTTGTTTTTGTTTATTATAGGTCTGATATCGAAATAATTGACATAGTCCAAGCGGCGTTGTGGCGAAATTTTACGATAGGATCGTGCT
tRNA-Phe-AAA	DjScaffold44365	41264	41410	-	TGAATGATCCTTTAGTTTCTTTAGAAGAATTTAATAAAATAAAACAAGATCTTCATATTGATCGTGTTAAAAAAATTAATGATTGTATTGATAAATTAAAAAAACAAAAATCAACTTTATGAATAGGATTTAT
tRNA-Thr-CGT	DjScaffold83842	10284	10434	-	ATTGAAACCTTCGTTTGAGTTCGTTTCTTGTCACAATTCCTTGGCATCGCCTCGTAATAGCATGTCAAATGCAAATGAAATCTCCATTTGGTTAAATATGGAAAATTCTTTAGTGGTTTGCATCCAATTTTCTGCA
tRNA-Lys-TTT	DjScaffold44638	27611	27760	+	ATAATTCTAGGTCAATGTGTGTATGCTATCGATGTTTTGAAAAGTGGAAAAGATGCGCGCGAGTATGCGTCGCAATGTTCTGTAATTTATTTTGAAAACTATGATCGGATCAATAAAATATTTGAATTTGAATTTA
tRNA-Trp-ACC	DjScaffold25898	4479	4629	-	TACTCTTTTTTAATTGACAACCAAAGATTTTCAGTTGTTTGATTTTTAAACAGTACTTTTAAAATACTGTCGCAGGATAGTTCAGTAAATTTTTCTTGATCTTTTATGTCCAGATGTTCTATATATTTAAGTTTTA
tRNA-Gly-GCC	DjScaffold49017	79205	79357	-	CACAGATTATAATGTCCATATGCCAGACTTTCATTCTGATCTGTCCAGCATCTTTTATTATCGAAAGGATCCAGCGCTTTTTTTGTCGACTTAATTGTATAAAGCTGATGGTTAATGGATGTTATACGTGTTTGTTCCAAC
tRNA-Thr-TGT	DjScaffold12062	19024	19166	-	GGGCAAATAATCAATTATTCAATAAGATTACCTTTTTGTAACAATATATCGCCGGCTTGTCTTCACGTCTCGAATAAGAGATGTGAACAAATTATAATTGCGACGACGATTCGGCCGCGTTTGATTTTAC
tRNA-Ile-AAT	DjScaffold4319	29319	29440	-	AATAATAATAATAATAATAATAATAATAATAATAATAATAATAATAATAATAATAATAATGATAATAATAATAAGGTTTTTAAATAAAATTTCAACTATTTTCGAAGTAA
tRNA-Asn-ATT	DjScaffold25546	14134	14257	-	TTTATTGAAAGCGAGGAGGAAGAGTATTGCAATCATTCTCAGTATTCGTAAAAGGGTGATGTAGTATCTTTTATATCAAATGGTTTTCTTGTTGTTGTAACCCACATCTGTAGG
tRNA-Val-GAC	DjScaffold7147	46007	46133	+	GTACGGCCACCGTCTGATGATGACGGTTATTCTGTCGAAATTAATTGCAAATAAGTATTTTATTAAATGGCGTTCGTTTATTTGTTATGAAAAATTTTCCAATAATTTTTTAATTT
tRNA-Leu-GAG	DjScaffold1190	24108	24249	+	TTTTTAGGATACAAGTTCATGAGACATTCCTATCTTAGATTGTATAGATAGTTTTATATCCTTTATCAAATTGTACAAGAAACAATTTTAAAAAATTCAAAATGGCGGCTTTTATCTACTTGTAAAAA
tRNA-Lys-TTT	DjScaffold121202	10471	10609	+	CACTGGCTGGATGATATATTTTCTTTTATACTGCACTGTAAAATCAATTTTGACAGTTGCAGTAGGCAGTTCTACAAATTTTAATAAAAAATCATTGAATCGTGCGGTGCTCACTCGCAGATCTTTC
tRNA-Phe-AAA	DjScaffold34273	4776	4899	+	ACAATCGTTGCGAAATTGTATTGTAAGCAGTTAAAGGATATATACAAAGCTTGGTGCAAGTTAATCAAGAGTTTAATACTCCTTCATGAAAACGTAAGTAGTGGGATACGTC
tRNA-Ile-AAT	DjScaffold16201	20612	20761	+	TTATAATTAGTTAATAACATCAATTAATTTATAATAATCAGTGGTTTAGAGTAAAACTATAATAAGAGAATAATAGTAGTTACCTATCTCGATAACGGACGTGGTGCTTTCAGGTGAATGTTAAACATAGTAATCTC
tRNA-Glu-TTC	DjScaffold9203	7850	7999	-	CAAAAGTTAGTTTAACATTAGAAACATTAGAATTTCATATTCCAGAAGTTAGATTATTACCTAAAACAGAATTAATAATGTTAGAACGAATATCTTTAGAAAAACCAATTAAAGTTTCATAGCTAAACAGAATGTG
tRNA-Ala-TGC	DjScaffold172479	74	226	+	AGATACATTGGTGAGCGCAATATTCAAATCCATGCAAAATTTCATCAAAGCGTTTTGGTTGAATTCTGCAATTTTTTTTGATGTTGTGCAGAAATCCAAAAAGACCAAAGTGATGTTCCATTTGCTCAAAACGTGCAGT
tRNA-Glu-TTC	DjScaffold157198	2991	3140	-	CGGAACGCCAAGCGTTTTTCGACTGGCACGGACCCGACCTCACACAAGAAGTGCTCCATCGCACCACAGTTATAGGACCACTAACCAACCAAACAACCAATGTATGGGGAGAAGGTCCGGCACTCTTTCCTGTAT
tRNA-Glu-TTC	DjScaffold784	21941	22084	-	TACCTATTGGATTACCTATTTTTTAAATAAGTTTCAAAATGTTAAATTAACTGTGTGAATGTTTTGAAATTAATGGTCATGAAGTCATGTTAAATTATTGTTATTATTACTAATTACAGAAATTTTCAAA
tRNA-Ser-AGA	DjScaffold2496	94564	94694	-	ATTAACGTATTTTATAATCATAAACAATATATAGAAAAAATTAATAAAGAGAAATACGTATATTGATCCACATCCTAAACAACAGTGGAGTAACCAGGGTCTTAGCCCCAGAGCAAACC
tRNA-Pro-TGG	DjScaffold996	138856	138984	+	TTTGATGTTGATCAGATGTTGCTCGAATGATTTGGATGCTATCAATATGTCATCCATGTATACTACTACATGTTCTACACCTGTCAGTACTATGTTCATTAACCTTTGGAACGTAGC
tRNA-Leu-TAA	DjScaffold26396	621	755	-	AGTGTAAGATTAAATTATTTAAATATTAATTAAATTATTAATAAGAATTTATACGAAAAATATTTTTTGTTTTATCGTTTCAACTTTAATTTAAATTATGTGTTTCAATTATGTAACCATAT
tRNA-Phe-GAA	DjScaffold8523	51231	51383	-	GGTGATGTAGTGTAACTTGCCTTATATAAATAAATGAAATAAGATTTGTAAAAAATACTTTTATTATTTTTGGTGTATACAGATATACTTAATTATTAATAACCTATCAGCTTAATTTAATTTGACAAAGTACTGCTTC
tRNA-Leu-CAA	DjScaffold16879	17422	17558	+	GTCGTCCTTATTTAATAAAATCAAGATTTACTTTTCAAAATATGTAATTGGACATAAAATTTCGTTACAAAATTCTATTTTATACACGTAGAGATTTTTAACTTTTTTGTTGTGGATCTCAAAA
tRNA-Gly-TCC	DjScaffold87647	154	300	-	TTCTATGGAGAGTTGCATTTCCGGCTAATATTATTCTCAAAAAGGTTTTGAACTGCTTCTTCAATTTTAGGTTTTAAGTTCATTGGTTGTCCATACGGTTTTACATTGATTGGTTCACAACTTGTGATTATTT
tRNA-Val-AAC	DjScaffold143075	288	416	-	TAAATTTTGGATTAATAATGAAGGGTTAATTAATTAACATCAAAATCTCTGATAAACAGAAGTGAAATGTGTTTAATAATGGAAAGTGTAGATAGAGTGTTAATTGATGTTCGAATCATTGAGTTTTGT
tRNA-Lys-TTT	DjScaffold12031	8033	8185	-	TATATATATATATAAATATTTTAAATTGAAAATGAAATTAATTAATAAATAAAGGACAAAAATCAGAAAAATAATAATCAAGGAAGAAGTTATTAATTGTTTAGAAATGATATCAATAGATCCATTTTTTTTGTATCGA
tRNA-Glu-TTC	DjScaffold3973	36201	36331	+	AAATTGATCGATGAGTTTTCTATTTATTTGTTTTATTTCAGCCATATGACTGTCTAAACGATCAGTTGAAACTGAATTATAACAATAATATTATTATTATTATTATTATTATTATTAT
tRNA-Lys-TTT	DjScaffold4612	44374	44519	-	AAATTTCGGCTGTAAAAAGATTTTGAAAACGGGACAAAAATTACCAAAAATGAAAATATTAATTTGATTCATCAAACTGTGATTCGGATTTTAAAAGTTCCATGTGTTCCAGTTCAATCTTTGATCTTCTTC
tRNA-Leu-GAG	DjScaffold3286	59335	59475	-	TCCAGCCAAATCAATAGACGATGAGGATCCAGGCCCATCAACTCTTAATTCTTATTATTGTGACACTATGACATTATTTTTGATCTGATTCTGACAGTTATTTCATGTTATAATCCTGACAATTATA
tRNA-Thr-TGT	DjScaffold108407	20050	20182	-	AGCCTATTATTACAAAATATTTAACTAAACTTTGTAAAAGAAAAATCTAAATTCGAACCGTAGTTTATGTTTATGTACGCTCATAAAAATATCAATAATTAATCATTCACTTGGACAAAACAA
tRNA-Leu-GAG	DjScaffold180996	4390	4516	-	TTTCTAGAGGTTAAAAAAAATCAGATAAATTATTGAGTTTAATGGCAAGAGATAATCTTTTTGGCACATCAAAATTATTCTAAAATGCATCACGTTATAGCAATAAGTTGAATTCT
tRNA-Phe-AAA	DjScaffold122271	3654	3790	+	ATAAGCGTTAAGAGTGCCCATAAAATAAAGTGAGTATCATGAAAAATGAACCCAAACCAAAGAAATGCGAGCACGCACTCGAACTGCGGGTTACGAGTCTACGGCTCATTTCCGAAGATCAAGA
tRNA-Sup-TCA	DjScaffold154074	450	601	-	TTATGTTTCCTTCACTCTATTTTAGGATATAAATTCAATTTGTTAATTTACCGAAATTAAAATAAAATTTATTCAAAATTGCTACCGAAGTTACCATGCCTACAGGCGAGGTCATTGCTACTATCTAGTGTGGCCCA
tRNA-Gln-TTG	DjScaffold118273	4816	4957	+	TAACGAACAGGTTATGAAATTATGCTATTTTACTTTGCTAGAAAAGGGATTTTGTTGAAGCCAAAATTAGCAATTTTTTGCCTCGGTTATTAGACATTCGTTGGCCGCCCTATTTCCATACTATCAAT
tRNA-Tyr-ATA	DjScaffold1381	41847	41993	-	CATTGTTCCATAAATATTATAACCGCTTGGCAAATTTTTCACATGTAGCCCTGTCCGCCACGTTCGATATATGTTCTGTTAAACTTCACCACGTTTGCATTACTCATCTTTTGTACCATACAAATATCTTCAT
tRNA-Lys-TTT	DjScaffold161103	1075	1175	-	GTTAAAGTATAATATTGGTTTTTTTGTTCGAATTAGCAATATCAGTCAAATTCCATTCTCTAAAAGTTTGGATCAAAACTGGAGTGATGAA
tRNA-Thr-TGT	DjScaffold2294	17016	17142	+	ATGTTACAAATAATATTAATTGTATTTACATCAATAATATTTATTTTATTATCTGAAGTATAATTTTTATTTGGATTCATTTCATAAACGTTGGGTTCGAATCCTAGAATAGTAC
tRNA-Lys-TTT	DjScaffold139152	2590	2702	+	GTAATATATTTTGTATTTAATTTTGAATAAACAGGAGTATAAGGTCTTTCAATAATTTTATAACCAAAATCAACAGTATTTGATGGAAATGAATATAATAAA
tRNA-Ala-GGC	DjScaffold1411	83293	83444	-	TTTTCGATAGCTGATCCAGAGCAGTGGTTAGACCCTGGCGTACCAGATGAGTTATAAATGTTATGTAAATAAATGTTTTCAAGTATCATTGGGTTAAATTTATGTGTAAGTAAGGGAAAATAGCGAACCCGAATAAAAA
tRNA-Ile-TAT	DjScaffold158806	7932	8073	-	GATGGAGAAGTTCAAATAGCAAAGGACGGATCTATTATAATATAAATAAAAAATTTGATTCTTGATGAATGAATGATGTTTCAAGTAAAATATGCTATGAAGTAAGTTTTTTATTTTTGGTTTTCACT
tRNA-Ser-AGA	DjScaffold86433	14409	14549	-	TGAGGATAAGTATATTTATGCGCTATAATTGAATAGAGAAAACATTTGTTATAATTATTTTTCATGTTAACAACTCCCATTTTAATAAATGGTAACTTCACATATGTGGCCCCCACTAATGATTTGT
tRNA-Lys-TTT	DjScaffold19996	19253	19389	+	TGTTTAATGTTGAATTAATAATAAACAAATGTTTTAACCATGTGTTATTATAAATTATGTATTCCCGTAATAATTAGACTTTAAGCTTTATTTTTTTTAATTTTTTTTAATCTTGGGGTAAAAT
tRNA-Asn-GTT	DjScaffold44428	3227	3375	+	TTGCTAATCGCTTAGTTTGATGGTTTATTGATGTTGCTAATCGTCTCTGTTTTTAAATGCTTCTTCCTCCTCCGGATTTCCTGGGGGTTTCATTCTCGGTCTGCCTCTATTGCGAGGTTCAGTAATTGTTTCTGCA
tRNA-Asn-GTT	DjScaffold53266	358000	358073	+	TCACCCTTAGCTCAGTTGGTTAGAGCATCTGACTGTTAATCAGAGGGTCGCTGGTTCAAGTCCAGCAGGGTGAG
tRNA-Ala-AGC	DjScaffold159256	524	669	+	GAGCGCCTGGTGAAGAAAGATGTCACAGCAGCCCAGCAAAGATGGAAGGAAGAACGGAGAGAATTGAAAAACGAAATACTGCGGCTGAAGGGACAAGTGCAGAAGTCGGCGGCCAAATACAATCAGATCAAA
tRNA-Ile-AAT	DjScaffold39339	4445	4580	-	TACAAGATATTCCAGCAGTATTAGGAATAGAAATAATATATTACGATAACATCCCCATACCATTTCCACCATTAAGAGGAATAAAAGGACATTGTAAAATTGATGGAACTACCATGCTTAATA
tRNA-Cys-ACA	DjScaffold143914	915	1056	+	TTTCCTGGGTTACGACCTACAAAATTCAATCCAGTCTGTTTAATCGATGTTGTGATATCTGATTTGAATAATTTCATTGAGAAAAATTAAATCAATGTAGAAGACATGTTCAATACATGAAAGAAACA
tRNA-Tyr-ATA	DjScaffold132079	2643	2780	+	TATTAGATAGAACATTTTCTGTTGTTTCCAAATATATAACCTAAAATCGCCAGAGTTTATCCAGGGTTTTGTGATGAAAAATCTCAAGTTTTGAATTTTGGTGATCAATATCCTCTGCGTATGTA
tRNA-Cys-GCA	DjScaffold31071	27296	27435	+	GAAAATCATTTGAAATTTGCAGCAAAAACCAGAAAGTGTTTCTTGAAGTGCCAATTTTATGCTCTCACCGATTGTGAAAATGAGAAGACATGTAAGTTTTGAAGTTTTCTATAAATTTTCTAAATT
tRNA-Glu-TTC	DjScaffold37223	1007	1120	-	GAAGAGTGTGTTTTTATAATTGTTTCGCCCTTGTCCTCATATAACTTCAAACTGACTTTGGTTCTTCCCGCAGGTAATATAGGTTTTAATTCTATTAATCCTT
tRNA-Sup-TTA	DjScaffold5018	34335	34487	+	TTATTTTTAAGGTTGTTACTTTAAGAAAAGATAATGTTATGTCTATTATAGTATATTATAGAAAACCTACTGAATGTCATGGAATACAAATGAAATTCTTTAAGAAACCAATAATTTATTCGTTTCAAGTAATAATGT
tRNA-Cys-GCA	DjScaffold1277	366	512	+	GAATCCATCGTCGAGCGCATGAGAGACTTTGGTGAGCATCAGCAGTACCAAGCCTGGACAGGACCCAATCGCACCATTGCGACATCCTTTCTTTATCAGTCTTCCACTCTAACTCCAGTGCCCGCGGTACAGGTCT
tRNA-Lys-CTT	DjScaffold5335	4814	4956	-	ATAAAATAAAATGTTTTTTCTTAAATTTTTAATTAAAGTTACAAAAAAGCTTTTTTATTTTTTTTCCAAATTTTCGATTTTATCTTCTTCTGGAGTTGTGATTGATTTATTCAATTTGAATGTAAATAT
tRNA-Leu-CAA	DjScaffold1980	12212	12356	+	CCTCGGATAGTTGATCATTGTCAATTGATCCCTCAAACAGTTGATCTCTGTCAATTTATCCCTCGGATAGTTGATCCTTGTCAATTTATCCCTCATACAGTTGATCTTTGTCAATTGATCCCTTGGATAGTT
tRNA-Ser-TGA	DjScaffold4276	53412	53564	+	AAATAACATCTTTATTAAGTTGAACAGCAATCAGATCCTTATCAATTTTAAATGTTTTCCTAAAACTCGGTTTGGAAGTATAGGTCACCAACTTTTTATCAGAGTTACAGATACGGAGATTCATCCTCTTCTTAAGATT
tRNA-Sup-TCA	DjScaffold24046	1607	1757	+	TCTAACCTAAATTAATTTCAAAAGTTTGAAAATTTCAAAATAAAACCATATATATAATTAAAACATAAATTAATTTCAGAATCTTTAAAATTTTTCGTTTCAAATCAAACCCCATATTTAACCTAAATTAATTCCC
tRNA-Thr-GGT	DjScaffold14828	9223	9362	-	ATTGATATTAGTAATATTGGTATTAGTAATATTGGTATTAGTATTATTGGTATTAGTATTATTGGTATTAGTAATATTGGTATTATAATTATTGGTATTGCTATTGATGGTATTAGTAATATTGGT
tRNA-Ile-TAT	DjScaffold3328	5561	5713	+	GATAATTTAGATGAAGAAGCCTTTATTATTTCTGTTATTAATAAAGGCGAATATCTAACGAAGAATCAATGGAATAGTTTCATTGGCTCGGACGAATTGAAAAATTATCCTCGAAAAGTCATTGAGAGGAATGATAAT
tRNA-Ile-TAT	DjScaffold70163	1330	1481	-	AAATCTAAAAATTTTATTATATTTATTAAGTGAAAAATTTAAAAATCACTAATATTTTAATTGAAAACAAATGCGACAAATGACAACTAAAATAAAATTAATTTGTCATAACGAAAAGACTCGAAATTTTTTATAAAAA
tRNA-Leu-CAA	DjScaffold63447	7825	7948	+	GAGGATTACATTCCAGGTCCAGTCAAATCTATGGGGGAAGTAATCCAACCATTAGAACAATTGTATAAACAAGAAATCCACGGGGACAGTTATTCGAAGTAATTGACGATAG
tRNA-Lys-CTT	DjScaffold57668	1385	1520	+	ATATTTGTGTAACAGTCTTCTGTGTTGTGACCTTTCTTGTTGCATCTTGAGCAACTAACTTTGGTACAGTCTCTTCTTAAGTGTTGTTCAGATCCACAAGCATAACATTTTTTTCTTTCTAGA
tRNA-Leu-CAG	DjScaffold130983	1378	1509	-	AATTTCCTGGCTACAAAAAGAGCCAGTATTGGGTTCAGAATCTAATATTTTAGATTTAGAATCAGTTTCAGATTCAGAATCTGATATTTCATCAATTTCATGATTTTGTTGAATCACTG
tRNA-Pro-GGG	DjScaffold27188	3222	3364	+	GAGGGGTCATATTTTTTCGGTGGGGTGATTTTTTTGCTCGTTGTTTCCTCATTTCTCTTTGCTGGAGGTGAATATTTTGTGATTTGTAATTCGCTCTCATCTTCCGCCGATTCATCCGCCGACGGAGAC
tRNA-Tyr-GTA	DjScaffold163820	2655	2780	+	TAACTGTTAACAAAAATAATGTAATTATAGGAAATAAGTTAGATTAAAGGCCTTTTGATTGTGTATGTTTGAATGAAACTATTTTTAGTGTTTGTTTGAAACAGGGGCAAAAAA
tRNA-Gln-TTG	DjScaffold114761	2894	3046	+	TGAAGGGTAGTTTAAACCCAGAAGACTTGAATGTTTGAAGAAAATTGAAAACTAAAGAGAGAGAGAGAGAGAGTGAGCGGTTATAAATCATTTATAAAATGAAATAAAGTTTTAAATTTGTTAAAATTAAATGATATTA
tRNA-Ser-CGA	DjScaffold29458	8362	8502	+	TTCCTCTTTGATAAGTACTGAATCTTCAATAGCGAATGTTCTCCTGGTTGCATACGTAACCTTCGATATATTGTCTACCTTCTCGAACTCCAGTTGACTTGGTGGAAACTATCTTTCTCTGCTGATG
tRNA-Asn-ATT	DjScaffold37822	26399	26544	+	GTCTCCTTAATGTATTTGTATTTATATAGTTGTATTATAATAGAATTTACGTTCTTGATAAAATTAATTTATCACTGGAATAAAGGAAAAAATAGTTTTTAAAGATGTAGATTATCATTATTTCTGTTAAGA
tRNA-Cys-ACA	DjScaffold151166	4530	4670	-	GTAATGAAAGCTACCACTGAAATACAATCAAATCAAGGAAAAGGAGCTGTCCCTTCAGCTCGCAAACAGATTAATGGCCGATGTCATTAAAACATACGCCGATAGAGAGAGCTCGATGTTTGTGACCTTGC
tRNA-Asp-ATC	DjScaffold6514	24403	24535	+	CAAATATTTATTATAATATGTATCAGTCTTCCAAATATAACCCGTTGTGTTGAATTGTCTTTAACGATTACCCCCCACTTAATTCTTTGATACCATTCTTGTACCACTCTAGGCTTTGATG
tRNA-Trp-ACC	DjScaffold166747	7452	7591	+	ATCTGATTGGTTCGATCTTCGAAACCCTGCAGTACCTTTACGGATGATATTATGTTTTTCTTTTTTGTAATCTCAATTGCACCGGATTGTTCTTCCTTCATTTTTTCTTATCTGGATTCGTTCCGA
tRNA-Asp-ATC	DjScaffold36616	10180	10329	+	TTTTATTTGATTTATAATTCAACAATAATATAATATCATATAATTTACAATAAATAATTTCTAAATAATAATATATGCTAGATAAAAGTAAAAATATATACAAGAGAAATGTTCTAAAAATTAATAATCAATCACT
tRNA-Thr-GGT	DjScaffold12337	15579	15725	-	AAATATATATCTCTTTCTGGTAATTCTTGTAAGCGGAGTTCTCCTCCTTTTTCATTTCGTCTGTTGACACTCGCAATCCAGGTTCTTCCTGGCTCTGATATATATACATCTGGTTCAGGCCCAAAAAACTCTA
tRNA-Ile-GAT	DjScaffold1923	107441	107593	+	AATTATATTTTCAATATTTGATGTTTTATTTTGTTGTCAAGTCTATGTAAATATTATATTTGTTTAAATAATCATTAAAAATTAGAAAATAGATAAAATTTTTCGAAGCGGTTTTCAAGGCTCAATTTATTGTTATGATT
tRNA-Asn-GTT	DjScaffold25978	30016	30130	-	TAACAGAACAATGAAGAGTTGGTTAAAAACGTTTATTCTACGTAACAACATTACACGGAAACTTCTGTAGTTTCTTCTTCGGTGTTCTCATTGTTGCTATTCGA
tRNA-Ile-AAT	DjScaffold2984	74196	74348	+	TAATAATAATCAATATTAATAATAATCAATATTAATAATAATCAATATTAATAATAATCAATATTAATAATAATTATAACAATAATAACCTTGTGTGTTTGCCAGCAGGTAATTTACTGGATTCAAATCTCAGTAATTGTG
tRNA-Leu-TAA	DjScaffold43876	833	974	-	AAACAAAAAAAAAATTATTAAAACAAAAAAATTTATTTAAACAAACAAAGAAAAATTTATTTTAACAAAAAAAATTTTTTTTAAAGTTATGTGTTTCTGTGAGGGGGGGTATGGTCTTTGTTCTGACA
tRNA-Sup-TCA	DjScaffold1213	171134	171280	-	AACATATCGTAAGTTGTTTCAGGAAAGGCAATGCTTCCCAACAGTAAAACCTGTAGTTTTAAATAGTGTAAATTTGGGGAGTAGTTTTAAACAGTGTAAATTTGGGAGTGTAGTTTTAAACAGTGTAAATTTG
tRNA-Leu-GAG	DjScaffold38343	1217	1341	-	AAAAGCCTCGAGGCCGACTGTGAGATACTCCGGCTGTAAACCGCCGTAAAAAATACGCGAATTCGTGCTCTGGAATGCCAGTTGGAGAGAGTGCGCGAGCCATTGATGGCCCA
tRNA-Thr-AGT	DjScaffold132971	3061	3213	-	TATTTAATTTTGAAATTTATAGTTATAGTTATAGCTCTCTGAATATTTTTTTTCCATTTAATGTGATAATTAAGAAATAAAAGTGTTTTGGTCAATTTTCTTGTTTTCTAAAAAAATTATGTTAGCATTGTAAATTTGGCG
tRNA-Ile-TAT	DjScaffold40047	20489	20636	-	AGACTGATTGATCAGATTTTTTTATTAAATAAATTATAGTTTCAAAAATTTCGTTCTTTTTTTTATTTTTGATATAAACTTGTGTTTTTATAATTTTTTAATGATCCTCGGAGACTCCCAAANNNNNNNNNNCATCTTCTTTACTTTC
tRNA-Phe-GAA	DjScaffold47278	341	483	-	AACCAATGAGCAAGCAAAGATGAAGACAAATAGTGAAGGAACTTATTGAAAGAAATACCTATTTGTCACAAGATAAACGTATTATTTTCATGTTGAAACCTATATTGAACTCAAATTTTAATAGACTCA
tRNA-Val-CAC	DjScaffold1905	78221	78370	+	CATTTACATGTTTAAATGATTTAATAATAACTTCACAATTGATTAATACATACATTATTCAATATCCGTATTTTAATCAATAATTTTCATATTTTCAAATATTTTCAAAGTAATCCGTATTTTCACCAACCTCATA
tRNA-Ala-AGC	DjScaffold5207	114456	114603	+	TCCACACTTGTTTAACCAACTAAATAGTGACTTAGCAGAAAAATTTCACAAATTTTCAAAGGTGAATATATTTCCTGTATTAATGGTGGCGATTTCCGACCCGAGGAGAAACTGCAATGATGGACCTCCTCAAA
tRNA-Asn-ATT	DjScaffold40171	6446	6589	+	TTATTATTATTATTAATATTATTATTATTATTTATTATTATTATTAATTATTATTATTGATTATTATTTTTATTGATTATTGATTATTGAATATTTTTTCAAAATGAAAGTTAGAATCTTTATGTTGATG
tRNA-Tyr-ATA	DjScaffold2751	126189	126337	+	TTCTGATTGGTCGAAGCGTTTCAAGGACAAAGTGATATAGTATCCTGCAATCTCATTAGTCGATGTGTTTCAAGGTCATCCGGACAGACTTCCCCGAGTAGACGTCATATTTAAATTCGCCACTCAGACTTAATAT
tRNA-Cys-GCA	DjScaffold11158	288	435	-	ATGGCACTGTTGGAATAATAATCGGTCTAATGTGCAATAATCGGTCTAATGTTTGGAGGTTCAATAAAGATTCTCATTGATAAAATTCACAAAATTTTATTTGAAGAAATTATCGGAATATGTTTTGGTACGTT
tRNA-Sup-TCA	DjScaffold188290	16977	17129	-	AAAAAAATTTTCTTATCCTATAATCAGATGATCTGAACGCCCGTTTAAAAGGTACAGATAGTTCAGCAAACAGCGCGACTTTATTCCTCTTAAGTGTTGAGAAAAATCGATTAAAAGATATGGAACGTAACCATGACAATCGT
tRNA-Phe-AAA	DjScaffold5281	31273	31395	-	GTAAAAATATTTTAATGCTCAAATTAAATGAAACATAAAAAAAACATAAAGATTTTGTTCGATTAAAGGGTTTATTGCTTCAGTTTATATAACAATATCAAAGCTTAAAAC
tRNA-Thr-TGT	DjScaffold201772	1754	1905	-	TATAGACAAGTTGAAAAAAAATAATTTTGAAATTGTGTTTAAAATACTTTAATAAATAATTTTATTGAGAATTTTAAATAAACTTCAAATTATTTTTACTTGGTTTAAATAAACAAATAATTGTTGTTATCGATTGTTT
tRNA-Tyr-GTA	DjScaffold2864	13455	13605	-	AAAAAAATAGAAAGAAGAGAACCTGTAGTAAAGAGTTACGATTTTGTAACACGTGGAGAACGTTTCGGAAAAAGGAGACAAAATATCGAGAGAGTTACAAAAATAACAGAACCATAGTGTTGGACACGCCAGAGTTATG
tRNA-Lys-TTT	DjScaffold44271	20343	20490	+	CTTTATATCGTTTAACGACTAATTGTTATTATCTTTTACCGCTATCATAATTGCTCATGTAGTTCTTTGAAATATCCATCATAATGTTCAAAAGATTTGTTGTAATGTTAAAAATATTACATATGTAGATGAAT
tRNA-Leu-TAA	DjScaffold11320	3897	4041	-	ATTCAAATAGCAAAGAGAAATCTTCCATTTGAATTAAAATTCTTGGTTTTGAAAAGGAACAGGCCAATAAATGAAGATTTTATATTAGAAATAAAGGAATTATCACAGCTGAACATAATCANNNNNNNAACGGGGATTTTGAATC
tRNA-Thr-CGT	DjScaffold837	112766	112918	-	AATAATAATAATAATAATTCGTAATTCAATTAAATAACTACTGAGTCTTCTTAGGTAAAGCTTCTAAAATTAATTTCATTTGTTGTTGACTTGTCATGACTTTGACATTTTCGGCGTGGTTGCCAGTTATGTTATTCTC
tRNA-Ser-AGA	DjScaffold4375	835	970	-	TATATTTTTGTTCAATTTTTTAAACTAGTTTCTAGAAGATATCCATCACAATCAAAGTTTACATATCTAATGAATGGACAACGGTCGAAAAGCTGTCGGTTCCGGGGTAATTCTGGAGCATTTT
tRNA-Thr-TGT	DjScaffold156409	1696	1843	+	TTTTAATTGGTTCATTTACTCGATAAAATACTTGTAAATGTAGTCAAGCATTCTAATATATTTTTTTCTTTTGTTCAATTATTCAAATAATAAATCAACTCACCAGCAATATGGAATGAAATAATTCTTTCTGTTA
tRNA-Ser-CGA	DjScaffold2511	6751	6899	+	GGTAAATTGATTCATCATACGTAAAATGCAACATTCGAAATTTATCTAAACTATTTTTTATTTCAAATCATTAAATTATTATTTTTGAAACTAATTTAAATTCTATATATTATATTTAAATTTGTAAATCTCACA
tRNA-Pro-GGG	DjScaffold16549	2306	2455	+	TCCTTTAGACAATGTATGGGTAGTTTTTATTTCTGGGTCGAAGGGTGAGAAAATATTATCATTATATTATAATTATATATAACTATTATCATTATATTATGAAACTTTTGGGGTTTTCAAGAAACTTAAGTGATT
tRNA-Leu-TAA	DjScaffold5442	23092	23235	+	ACATGCATGGTATGGACAGTCTTGATATTTTTTTTTTAAGTTATTATTACAAGATATGGACAGTGTTGATATTTTTTTAAAGTTATTATTACAAGATATGCACAGTGTTGATATTTTTTTAAAGTTATTA
tRNA-Ser-TGA	DjScaffold28277	6133	6283	+	AAAGCAGAAGTGATAGGAACAATTGAAGAGAAACAGAATGTAGAAATTTTGTATGATAAAATGCAAGGAAGACCTAACATTTTCAGAGATGATCAAGGGTGAACAGTTTGATTGTTTGTTAGATACAGGAGCGAGAAT
tRNA-Ala-TGC	DjScaffold4482	41396	41539	-	CCCTCCAAGGAATAGAAGCGGTTTTCTGTGCTTGCAGCTGCTTATCTTTTAGTTTTTTAGCCTTACGGAGAGCTTCATCTTTTTCAACTTGCTTTGCTATTTCTAATGCTGTCAAATCCTTACGATTAAA
tRNA-Leu-TAA	DjScaffold172159	2293	2436	-	TTTTAATTTATTTAAAAAATCTAATGTAATTATTAAACTTTGTGAAGATTGGACAGAGTAAAAATGTTTTAGTGACACACAAAAATAAATTAAATTTAAAAACTAACCGTTATTTTATAAGATGTACTTA
tRNA-Arg-CCT	DjScaffold1481	6683	6824	+	CAGTCAATCACGCATTCACCTATTATCACATACATATGTTGATTTATTTATATAAAGGTCAATATGAATATATTATTAGTCATATCTCACATCCCTTCTTTTAAAGTGTTTTAAACATTTAATATTTC
tRNA-Trp-CCA	DjScaffold106245	11601	11748	+	AAAGCAAAATACCATTTATCCAATAAGAACCAAAAGAGTCGTTGCATTTGCAACTAGTAAAGATAGTTCATCGTTTTATAAGGAACAAATCTTAAGTAATCGTCGATTACCCAGCTTTATTCTGGTTACATTCC
tRNA-Glu-TTC	DjScaffold86160	8393	8535	+	ATAGTTAGAAACATGTCAAAGTTTTCAGGATTAGCATTTAATAATTTAACTTTTGATACTTTCATTCCTATTTCCCATGTAAGACCTGGTGCAGAGTAGCAATATGTTGGATCAATTTCATTCCTATCTA
tRNA-Leu-AAG	DjScaffold3657	78143	78283	-	AGTTCTTTAAAACAGATTTAAATGTTTTGTGTTTTAAGGCGAAATTTATTGGAGTCAAATTTGTATTTAAAATTTTTATCAGAAGAATAAAATATAAAATTAAATAAATAAAATATATAAACTCCAAA
tRNA-Cys-ACA	DjScaffold71774	704	844	-	TCATCAGATAAATCTTCTACAACTGTTCGTTTTTTAAATGGATCTTTTTTCACTCCACCCTGACCAATAAGTATTTTACCTTTCATAGCTAATTTTACAAGTGCACGTTGAAATCGTTCTGATAATG
tRNA-Ser-ACT	DjScaffold160040	496	644	+	AGTTTTCTCGGTTAGGTTGAATAAGGTCAATTTTTGACTGGTTCAGGTGACTTTGGTCAATTATTTCCTCGGGATTAGTTGGTTTGGGTAATTTTTTGGGTGTTTTGGTCAAATATTTCCTCGGGATTGGTNNNNNNNNNNNNNGATTT
tRNA-Phe-GAA	DjScaffold118344	15629	15768	+	AACAGGAGAGATTAGTTTTTTGTTTGCTAGATGAAGATTTGTTGGAAGAATATGCAAAGACCTTGAAAATAGTTGAAGGTTTTCAGGCTCGTTTACGTATGGCATTTGAGAAAGAGAAAGATGTTATC
tRNA-Arg-TCT	DjScaffold96343	8415	8539	+	AAAACAAATTAGTTAAAATATTTCTACTTTGTGGAAGGAGGGGTAAGCATTTGTTGACATAATTTTATTAAGGGGTCACTGAAAGTCTGATAGTTAAAAACTGCCTGACAATT
tRNA-Leu-CAG	DjScaffold22849	2249	2391	-	TTCCCGATAGATCAACATGGGGTCCGAAACCTCAGAAGTTCTCTTTACTCAGATTGAACGGGGGAGAAAGATTTGAATCTCTAAATGTAGCAGAAAATGGAATTTATAGCTCAGACGATTTAGCTAGAGC
tRNA-Phe-GAA	DjScaffold7974	33200	33345	+	TGGAATCGCAGCATTAAATGAAAAAATCGCAATAAGAACTAAAATTGGCAGCAGTTGGATACTAAATCGCATATTAGAAATTAATTTCAAAATCACAAAATTTCTGATATTGTTCGACTAAGTGGAAAAAGT
tRNA-Phe-AAA	DjScaffold35601	15298	15446	-	GGACTAATGGTCGAGCTACCTTTGGACTATAAAATAAACATTTATAAAGAAATGGAATTATTAAGTACATTTCATTATTTCAATTTTAAAATTTGGTGTTTTATTTTTAATGATATCCTGTTTATTATTATCGATTA
tRNA-Asn-ATT	DjScaffold14554	20535	20676	+	TGAAATACAAAAGATAAAAAATTTATTAATAAAAAGCATTGCATATAGATATGTAATTTATCTAATTAGCCTATGGAGATATCATAAAAATCTGTTTTGGAGTTGTAATATTTCGAATATATTTTCTCCAT
tRNA-Sup-CTA	DjScaffold27191	2052	2204	-	AAATTACCAAACGAATTTTATCTAGCTCTATATTACTCATTAAATCTAGATAAACCATATCTTTATCTCTTTTATTTAACTTGAAAAATATAAAACAATTAAAATTATTTCTAATTGAGTTTTTATCTAAAGCATAATA
tRNA-Pro-TGG	DjScaffold108439	572	703	+	GCCGCTCTTGTTCACAGTGCATAAATCGAAGAAGTGGGGTATTAATTGCGAAGTCAATAAATTAACTAAAATTTTCAGAGTGTAACCTTACTCAGATTCGAATTAGGAAACGATCAAGTC
tRNA-Thr-AGT	DjScaffold86376	11612	11763	-	AATGATTTAGTTTATCAATTACATAATTGTGATTTAGTGACAATTATTTTATTAATATCACGCTGCTAACATTAGTATGCATTATTATTATTATTATTATTATTATTATTATTATTATTATTATTATTATTATTATT
tRNA-Gln-TTG	DjScaffold4495	34937	35076	+	ATCGTATTAATGTAGACCTAAAAACATTAATACTTTTGAGTAAATTAAATGTATTACAATAGTATATGAGAATAAATACACTCAGTTGTCAGTAGTATATGAGAATAAATACACTCAGTTGTCAGT
tRNA-Ile-AAT	DjScaffold76130	1864	2016	+	ACTTCTTTTGATCTAAGATTTAGTTTTTTTCATAATTTTGAAAATATTTATGACTTTCCTTTGTCTGGATTCTTTGTTTCCTTATTTTGTGACTATCTTTTTACTTTCGGCTTTACCTATTGCCATTTTTATTATCTA
tRNA-Arg-TCT	DjScaffold29578	6600	6740	+	CATTATTTCTGAATATGTCTTTCTGTCTGGGGGATGATACCTAGCAACCACAGAAATTTGTGTTACTCTCTCTGGTAACACGATCCCCCTTTTCCCAGATCCAGCGGGACTATGCTGTATCCCGTCT
tRNA-Val-TAC	DjScaffold292	168334	168464	+	AGTGAAATGTTTTATGTCAACAGAGCCTCTATTACTAATAGGAACAACACCATCCTCCAAATGCTCTACAAAACTATCAATTCCGAACATGATTTTGAGTTGATCTCCAAGTTCAAAT
tRNA-Cys-ACA	DjScaffold93378	261	397	+	TCGTATTTTGATCAACAGATTATATTTTACAATTACAGGATGTTTTACAGTATCGGGTGCGCAAAACGTCCTTGGACTTTGTAATTACATATTTAAAGGTAAAAGTAAAATATTAACATAAAAC
tRNA-Asn-ATT	DjScaffold5542	5609	5754	-	CAATATCTGATGCAAAAAATGATGTGGGTTTTTATTATAAATGGTTCACAAACTGAATATTTAGATTTGAATGATACTATGTTGTCTATACAAGTAAAAGTAGTTGATAAGGTGGAAAGGAATTGGATGAGA
tRNA-Lys-TTT	DjScaffold2496	13481	13613	-	TAATTTTTTGTTTAAATAAAGTGAAATTAATTATTTTTGTTTAAATTTACTAAAATAAATAATTTTTAATTAATTTTCACGGAAAAGTTTATTGTGATTAAATAAATCGAATGAATCAACC
tRNA-Sup-TTA	DjScaffold271	123855	124006	+	TATTTCCTATATAAAATTGTTTGTGTATTATCAATTTAGTAAGTTTAGTATCATCATATCATTCTTTTGATATTCTCGGAGTGTTTCATTTTCCGTCTTTGTTGCATATTGTTTCTCATAATATTAACATTGTTTTTAT
tRNA-Asn-ATT	DjScaffold184760	1472	1622	+	TTTATTTTGTGTTATTAAAAAAGCATTGGAAATATTAAATTTTCTAACAAAACTAAACAAATCATTTTTCTTTTTCTAACTCAAATATTATGTTTTGAATTAACAATGATTTCGGCGGTATTGTTAACAAAATCAG
tRNA-Lys-TTT	DjScaffold26287	29660	29775	+	AGTAAAAGGGGTAAATTGGTTATTCAGATAATTTTCATAATTGCCAGGTGAGCGCTGTCTTTGAGAAATTTGACTCCTCGGAGTACCGTTTGGAGGCACCAGTCC
tRNA-Ile-AAT	DjScaffold4539	18217	18357	-	ATAATAATAATAATAATAATAATAATAAACTGTGCAAATTAATTAATGTCAAAATACCTGTAAATTACTTAATGTGCTCTTGAAAGCTTTTCTTTGACGTACATGAGCACGTGTCTCTTCAAAAACA
tRNA-Ile-TAT	DjScaffold46073	25264	25393	+	AAATTTAATATTATATTTTTTATATTCAATTTATATTTGATTTTTTTAAAAAAATATATTAGATAAATTTTTTTTGTTCATTTCATATTATATTTTATTCGCTTTAAAATTATATTT
tRNA-Val-TAC	DjScaffold37828	53291	53440	+	AGCTCTGTAGGTCGATTATCTTCACTATTAATTTTACGTGATGAACAAATCAATTCATCGTTTTTTATAACAAATCTTTTTGCATGATGATTTGTCAACCATTTTGAACTCAAATGTAAATTTCAGCAGGTTTCTGT
tRNA-Lys-TTT	DjScaffold3724	34896	34982	-	AATGTGTTTTTTAAGGTCAATTTTTAAATGTGTGTTTTTAGGGTCAATTTTTAAATGTTTTTTTAGGATCAATTTTTAAATGTGTTT
tRNA-Val-TAC	DjScaffold66668	3629	3781	-	TCAAAAAATAAAGACATTACAATGTTTAGAAATACGAGATTATGTTGTATTGAGATTGTAGATGACACTGAAGATACTATTGGAAATATTAATAGAATATATCAAGATACCGCAATGGGGCATATCCAATGCATAACG
tRNA-Leu-CAG	DjScaffold1017	190070	190209	-	GAATAATTGTTGGACATAACCATTGATCGTTTTTCAGAATTCATTTAATATAAAAGCTTTGATCAAAATTTAGGTTTTAATTATTGATATTGGATAACAATTCGATATTTCGACCTTGTCTTCGTCA
tRNA-Ile-AAT	DjScaffold76357	28165	28307	-	ATCTACTTAATAATAATAATAATAATAATAATAATAATAATAATAACAATTATAACAATAATAATAATAATAATAATTATTATTATTATTATTATTCATTAACTTTAAGTTTTATTCTTATTTTTCAAT
tRNA-Leu-TAA	DjScaffold76899	6940	7088	-	GTTATTGTTGTGGAGAATATGGACATATACGTCCATTAAAATACAAATGTTTGACATGCGGGAATGCTGAACACAATTTCCGGCAATGCTACCTTTTGCAAGGTTGATCTAATAGCGGAAATATTAAAATTTTAT
tRNA-Ser-CGA	DjScaffold35655	6158	6264	-	AAATGATTGTTATAAAGGTATAAATTAAGACGCAATCGAAGTGTATGAAACATTTAAACTAATTGATTACGCCTAAGCTGATGTTGNTTCCTATTCAATATTGTTTT
tRNA-Asn-ATT	DjScaffold25230	6506	6658	-	AAATCATCATTAATGTTTATTATTTTTTGTTTGACTTGTGATTTAATAAATTAAATAAATTGCTCATTTTTTATTTATTTGATGTGGATTTAGAATAATTGTTGTTTGATTGAATTAGAATCGATATTTGATTTCAATT
tRNA-Lys-TTT	DjScaffold18761	164	315	+	TATTTGTTATTATAAATGACATCGGTAATGAGATTTTTTATTAAAAATTGTATCGGCAATGAGATTCTTTATAGAAACCTAGTAATATGTTTTTTATCATTTTGTAATGAAAGGTTTTAATTTGAATATTTATTCATG
tRNA-Asp-ATC	DjScaffold1894	11473	11605	+	CGATATTGAGGCCATTTTTAAAGCTGCTTTTTCTATATCAATATTCGTTTGACATGATTTGATTTCACTCCAGAGTTTTGCGTTTAATTTCCTGGAAATTGATTTTTTACTAGTTGAACC
tRNA-Ile-AAT	DjScaffold374	58350	58496	+	GCTAAATCAGTTAATTCTACAAGTGGTAAAACATTAATAATTTTTTATAATAATTAAATTTTTTGGGAATAAAATATGAATTAGAAAATTAATTGACATCGTTGTCCAAAATGTGACCCACGGTCTCTTCTAA
tRNA-Asp-ATC	DjScaffold35688	2877	3001	+	AATCGTAACATGGTTGGTTATATCATTACTAGAACATATGCAAGCAACTCCAAAATAATGGTAAGAACGCTGTTAACATTTAACTTGTTTGTTATCAATTCATAAAGTTACAT
tRNA-Leu-TAA	DjScaffold18773	20123	20275	-	ATAGTTTTGGGTCAATTTGATGCTGGTTCATATAAGAAAAAGTTGAAAAAATATAGAAACACATTAATAGATATGGTTAATGTACGAGATATCAAATCAAAAAGAAAGATTTTGATGAAACGTTTTCCACTTGATGTT
tRNA-Thr-TGT	DjScaffold554	68243	68372	+	GTGCTGAAGGGACAATTCTTTTTCTTTTAATTGGTTGTACTTCCCCGTAGCCTTTATCACTTGCCCCTTCAGACAGAGGATCTCATTCCTCATTTCCCGTCTCTCTTCTGACCATTT
tRNA-Ile-AAT	DjScaffold76	16196	16346	+	TAATGAATGGTATCGACATTGAACTTGTCTAATTGTAATTTAGGTGATACATGCTACGACAAAAACTACTATATTCAAATTTTTATTTATAGGACAGAAAGTTTAGGTACATCGGGTGGGATTTGTCTGTGTGCTCTT
tRNA-Gly-TCC	DjScaffold172942	4931	5073	-	GCACAATTGGAAAAGTATACAATTTCTTTGATACTCCAAAAAGGCAGCTTGGTTTGTCATCTGCCATATCACAGACATGCCCGAAATCCAATATAACAAAATTGACGCAGATATATGCAACAAGTCAACT
tRNA-Val-CAC	DjScaffold65635	11987	12134	-	ATAAAACTAGTTAAAAGATACAATTAACCCCATATACACAGGTATATACATACAATAAACACAATATAGTCATGTAATACACATTATACGTCAGATATAATCATCTTTTTAAAATATTAATGTTGGGGTTTTACCCTTT
tRNA-His-ATG	DjScaffold130137	7746	7885	-	TTAATTATGTTATAAATTAATATAAAGTTATTTATGATCATTTTTTTTCAAAAGCAAAAGATAAAAATAATTTATAAATAACATTTTACTTAAAAACGGGTAAGATGCGGGCCTTCTGCGATTGCAC
tRNA-Asn-ATT	DjScaffold14533	665	792	-	CAGACCAGCCTCAAGATCAGAAATTAGCTCGAATCGTGTTGACACTGTTATACAATTTTAGCAGTTTGAAGGATAAAAATATCTGAAAAATCATTGACCGATTCAATGAAATTAAA
tRNA-Lys-TTT	DjScaffold26366	23845	23978	-	ATACAACTGGGTAAGTAATAATTAACCAGGTTTCTTTTGGATTAAGGTGTCGAGAAAAGTAATCTGAGCGTCAATTGACTTCTCTAAAATGAATTTGATGTTATCATTAATACTATCGGCTA
tRNA-Met-CAT	DjScaffold101824	3021	3170	-	AATTGATTATTTCAATATAACTAGAAAATTTAATCATCAAAAATATTATAATATTGAAAACTCGAATTTTTTAACAGTATTAAAAGTGAATATCGAACTGAGAAAAATATTCATGAAAACAAAATATGCCATCGA
tRNA-Lys-TTT	DjScaffold88790	560	706	-	AGATCGTCTTTGCAATATTTTTAAGTTTCCAAATGACTCTAACTGAATTAATAGACTTCTTAAAACCTTTAATCTCCACTTGAATTATATATTGTCTATCGTCTTCATATGGGTTCTCGTCCTTTTCTTTAAA
tRNA-Glu-TTC	DjScaffold181093	1810	1939	+	GGTATTAGGTTTAACCAAATCTATTTTCATCAATCCGATAGGCGTAGTTTCTTCTACGATTCCGTTCTCATCCAAAAGTTTGTATGGTGGTTTAAATGGGATTTTATCTCGCAGATGTTT
tRNA-Ser-TGA	DjScaffold29552	411	542	+	ACGTGGCTAGCAAACCATCAAAACTGGCAGCTAATTGAACCTCTTGCCCGAATGTTCGGCTTGGACGGAGTTGCATTAAATTCTGGTTGGCGAGGTTCTGTGGCGAATTCTCATCCATT
tRNA-Leu-TAA	DjScaffold773	89064	89215	+	GGGCCGGAGGTTGGTAATTAAAAGGCGTGGCGTGAGTACGCACTGGCCCATTCCACTGTTGATAGTTAAGCCGTTCGCCGAAGTCACGTATGGGAGAGACGCTGGCTTACACGGGTGGTAAATTCAATTGATCCACC
tRNA-Lys-TTT	DjScaffold51925	13814	13955	-	ATAATTCACCATATATCTTTTTATAGGTTGAACTGGTTGTTATAAAATTTAATATTGCTGGTGAAATTCCTGGGTCATTGATTGTTTCCACATCTGAAGATCCTAAAGTTAATCTCATTGATTTAAAT
tRNA-Ser-CGA	DjScaffold84722	149	292	+	CCCCTGTTAGCTGAAGAATACCGGAGTTGGGACACCGAAGAACGCGAAGCCTATTATCAATGGCGGGGTCCCATGCAGGATCGCCCCTACTATCCCCCCCGCCGCAATTGAGCACAATTTCTCCGTCAAT
tRNA-Ile-TAT	DjScaffold3153	1122	1271	-	ATTTCAATGTCAAAATTAATTTGAATTCTGATTATATTTCATTTCAGCCCATAAATTATTATTAATTGCTTCCTTTTTTTATTCCCACAGTCACCTTTTTTAATTGACTTAATGACAGAATGTAATATTGTTTCG
tRNA-Thr-TGT	DjScaffold2565	30340	30460	+	ATATTTATATTTATATCGCCGGATTGTATGACTTCATCAAATAATATGATTAATCAAATAGTATGATTATTTTTAGGTGGGTTTTTATCATTCTATTTGATAATAGGACT
tRNA-Val-AAC	DjScaffold4559	29329	29463	+	AAACACTTAGCAGAAAAGGCATTGCTTTACACTAACGATTAATTAGCTTATTACACTTTTGACTATACAATGAGTATTGTGATTCATCAATTAAAATTTTGGGTTAGTTGCATATATATATA
tRNA-Lys-TTT	DjScaffold39779	9780	9921	-	TACAATATTGTGCATATTGAAGGTATTATTTGACTTTATAGGATTGATTGTGTCTGTATTATATGACTTCATGAGATTTAATGTGTTTATCATATTACTCTTATCATAGTAGATTTATTGTGTTGTGC
tRNA-Phe-GAA	DjScaffold17433	1733	1884	-	ATTTTCACCATATATTGACATGAAATTACTTTTATCTATTTTATTCTACTATAGGGGTAGATACCCCGAAGCCGGCAGATATTTGACAAGTCCTTGTGCATTTCCCATCTACATCGGATTCATGCGGATCTTCGCGG
tRNA-Tyr-ATA	DjScaffold48298	51241	51382	+	TTTATTGTTGCAAAGTTTTGATTGTGTTAACCCATACTCTTAATCTGCGTCTCTGTGCCAATATATTTTGTTAAATTTTGATTTAAATAAGTTAGATTTTAGTAACTTGCATACAAACAAGGGTTTTC
tRNA-Leu-TAA	DjScaffold12418	41259	41398	+	CCTGAATGGAATTTTACTTAACTCGAGGAGTTTCTAAAATGAGTACCTTATTACTCAGATGACAATACTGACTATGATCATTTTAGTTCATAACACTGATCTTTTGTTATATACAAGAAGCAGCTG
tRNA-Asn-ATT	DjScaffold191273	7936	8071	-	TTCATGTTTGTTCATAATTTCAAAAGAAATTTTATTGGGCCCAATAAAATTTTTATTGGACTCAATAAAACTTACTGATTTTTTATTGGCTTCCGTATAAATTTTTTCCATAGAATTTCCGTT
tRNA-Sup-TCA	DjScaffold25537	27997	28131	+	GCTGCTGTGAATTATGCTTTGAATTCATCCATTTCAAAAGCAGCTGAACATTATGGCTGTCACATTAACCTCATCAAGCGATGGAAAAAACAAAAAGATCTTCTGCAATCGATTGGTAATAA
tRNA-Lys-TTT	DjScaffold63040	104	249	-	ATTTATTTTAAGTTTTTATTTTAAAAAAATTGCGAAAAAAGAAAAATTATACTAATTAGGTAAGAAATTATAAGACTTAATTGCTTGTATGTTAAGAATTTTAATAGTTTTGTTCAAATTAATAGACATGCA
tRNA-Arg-TCT	DjScaffold181837	1867	2011	-	CTCGAAGTTCTGTATACTTTCTATTTTTGTAGGATCTGTTCGGATGACATTTTCGCCCAAGATATGTCCTAGAAACTTGACCTCTTTCCGCAGGAGACTGTATTTCTTGTGGTTGATACGTAATTCAGCTT
tRNA-Asn-GTT	DjScaffold10401	4339	4488	-	CCCGAAGTAGTTTAAAAGTCTTCGGAATACGTCAATGTTGGTCTCACTGATCTCTGCCATCTTAAATTCAGACCCAGCACATGTGGTTACTTCACCTCTAACAAAAAATTCACTTCCAACGAGATCCAAATTTATGG
tRNA-Tyr-ATA	DjScaffold74863	3354	3488	-	ATTTATGTGATTAAATCTAGGGGGGTCGATCTTTATATAAAATCAAGTCTAGGGTCATTGATCTGGTAAAATCCCGCGATGAATTTAAATCTGGTGTCTACCAAAAATCCAGATCTTCGGAA
tRNA-Ile-AAT	DjScaffold28387	11001	11122	-	TAATAATAATAATAATAATAATAATAATAATAATAATAATAAGTGAATATTTTAAATAAATTAACTCTTTAAAATGATTTTAACTATAATTTCCAAAATTATCATGCTCA
tRNA-Trp-CCA	DjScaffold5173	212262	212408	+	TTTGGAAGATATTTCCATCCAGGAAAATAGCGAGGAACTTTAAAAAGTAATAGTCAGTTTAAAATTTTTAAAGAGAAACATTGTTAATTATTAATATCAAACTTACTTAATAATTCTATTTTATTGTGGTATT
tRNA-Trp-ACC	DjScaffold39643	28257	28405	-	TTTCGTCTCGGATGGTGTTACACTTTGGTTCGGTACCGCTTAACTTTAGCGTTGGCTGTAGCTACGTCCGCTTCCCATCGGCGTTTGGCTAAGCGATAGAGGTCCCACGTCATTTCCCTCTCTTCGCTGTCCTCCC
tRNA-Val-GAC	DjScaffold5170	59670	59810	-	CTCTCTTTTTGTATGCCCATGACTCTGGCATGTCCAACACTATGGTTCTGTTCTTTTTGTTACTCTCTCGATTTTTTGTCTCCTCTTCCCATTACGCTCTCCACGTGTTACACCTGCGTAACTCTTT
tRNA-Asn-ATT	DjScaffold172420	560	712	+	CAATCAATAGAGAAATATAAACTACCTATTATTATTACCGCAAATCATTTTCAAACATTGTTCCATGTCATTTCATTCGTTTGTTTATATCTGTTGCTTTTTATTTTTTTCGTTTTTTATTAATTTTTTGCGGTTGCTTT
tRNA-Ser-GGA	DjScaffold10538	7687	7832	-	TTACGAAAGGTTAAAGAGATTATTGACCTTGAATTGGAGTGTGTACAGGTACATATGAGTGGATCGACAGCAGTCGACCCTATTAGGCGTTACATTGAATTAACTCATGATGAAATCCAACAAAATTTCGAAT
tRNA-Arg-TCT	DjScaffold104285	13500	13644	-	TTGGCCATAGTGTCGAGGAGTCCATGTAAATATTCTGGCAGTTGGAGTAATGATTGTTTTCTGACACTTTCTTCTCGGTATTTTTCATCGAATACTTTCATTGCACTATAACACCCTTTTTTCTGATAAAA
tRNA-Sup-TTA	DjScaffold382	19755	19895	+	GGTGATTTGGTCAAATATTTAATCGGTTTGGATTATTAAGGTCAATTATTTACTTTGTATGGGTAAACTTGGTTGATTATTTACTCACAAGGGTCAATTTTCTATGATTTTTGAGCAAACCCTCGGGT
tRNA-Ile-AAT	DjScaffold23470	16546	16666	-	TAATAATAATAATAATAATAATAATAATAATAATAATAATAATAATAATAATAATAATAATATTAATAATAATAATAATAATGTTTGGGTGAAACACCCGATCATAAGA
tRNA-Asn-ATT	DjScaffold1490	62654	62804	-	TTAGGTCGGATCAGATCTATTATGACCAGTTTGGTGAAATATTTCGATGATGTAGTCAATTAATTCTTTGGACTGTTCAATTTGGGTTGAAATTTTTAAGGAAATTCATGAGAAAGGTCAAATTTGTTTAAATTTT
tRNA-Ile-GAT	DjScaffold19207	77	221	-	GGATTTAACTATAAAAAACATTGATATTGAGAACACCTGATGCTAAACTTTTATTGTGATTTTGTCAATTCGTTCAGTTTTTGAAATTGTAAAAATATTGAAAAATGTAAGTTACTATCATATGTCCCACA
tRNA-Phe-AAA	DjScaffold4672	32028	32170	+	ANNNNNNNNNATTATTTTTTCTAATGAAACAATTAAAGTGGCTTTGACTTTTGTTAATATTTCAAATGACTTTTAATTCTACAATAATAATTTTGTAAAAAGACAAGAACTCATGAATATTGGTTATTTTTTAATATCCATTT
tRNA-Asp-GTC	DjScaffold23809	8390	8539	+	TATTTTCAAATATAATAATTGTCAGAAACCCTAATTTACTTTAATTTTAAAATTTGATAAATTTAAATTTCGAATTTCCGACATCTTGATTTCAATTGCTCATTTAATACTGCGGTTATTTTCTGTTGTTCATTG
tRNA-Thr-CGT	DjScaffold11993	8795	8945	+	TATTATATATATTTTGTATATTCGTATAACTCTTGATCCACAAGCAGAATGATAATTCAAATTGACAAATAAGCAGCAAAAATTGCACTGATCATCTAATTGTAAAATAACTTCCTGATATAATCAGAGATCTGCAA
tRNA-Tyr-ATA	DjScaffold172871	6858	6997	-	TGTAATATAATATAAATAAAATAATATAATATAATATAGTACTATTTTATATAATTTATTTTTGTATCTCAAATTAGAGATCGTTCAAACTGCATTACAATGCCGGAGAAAATGAACGTGTTTACAA
tRNA-Phe-AAA	DjScaffold112825	3498	3646	+	TAGTAAACGGTTGAACAGAAATCAAACAAAGAAATAAAATACAATAATAAATAGAATTAAACCTATTCTAAAATAAAATTTCAATAAAGTATAAAAAAAGTATTTGTAAATAATTAACAAAATAACAAGATTTCAT
tRNA-Lys-TTT	DjScaffold22567	15314	15435	-	AATGTTTTAAGTTAATATTGTTATTATTAGTTAAATTTTATGTATGTAAGATTAATGTATTTCATTGAATGATTAATAATCATTTTTCTGTGTAAAAAACAGTTGTTANNNNNNNNNNNNTG
tRNA-Lys-TTT	DjScaffold37135	3913	4029	-	TTAAAACACTAGATATGTTTCCATTTTTACTAAATTTTCATGTTTTGGAACTAAGTTTTGATGAACTGATGACAGATTTACGTATGTTATTCTCATTTTTCTTAAT
tRNA-Phe-GAA	DjScaffold426	111839	111974	+	TAGAAAATGGTCCAGCGATTTATGATGGACGTATGAAGCCTGGTGATAGAATTGTTATGGTAGTTATTTGTTTTAATGTTATTAGTATTTTTTATGATAATAAAGTAGATAAAATGGAGGACTC
tRNA-Val-AAC	DjScaffold21462	9781	9933	-	TTTAGAATCTTTTGGTAAAACTGATTCAAAATCAGCGTAAATAACGAAAGGAGGAGTGATCATTTTAGAGTAATCCTTAAATATTAACTCTTTCTCATCAGGCATCCTATACAATGTAGTTCCAGTTTGTATTCTTTCA
tRNA-Thr-AGT	DjScaffold555	6605	6749	-	AGAGAGTTAGCGGAAAACTAAAGAGCACTGTAATAGTGCGAGAAGTGTGAAAGGGGCTCAAATGTGTACAGTAAGAGTTATATTAGAAAATACAGTTACAATTTTGAGAAAAGAGGAAGTAACTGTTTTAGC
tRNA-Leu-CAG	DjScaffold5608	17720	17858	-	GAAGATGTCGCTGAATTCTTTCAAAAGTTTTCCTATCAGGAACATGACGATTTGGAAATAATTCGGTATACAACTGCTTAGCCTTTAATGAATTCCCATTTGCTAACCCATACATAAAATGCATGT
tRNA-Asn-ATT	DjScaffold147122	9251	9393	-	TACAAAAATTTATTTATAATTATTAATATATACATTTATTTAAATAATGAATTATTTGTATTGAGAAATCTTTTTAATTTTTGACTTCCAAAAACAGTAAAAACATTTGATAAAAACAGCTGTTTACTG
tRNA-Asn-ATT	DjScaffold3397	16083	16223	-	TTAATAATAGTTTAATATTATTTAGTTTAATAATATTTCTACTATTATTAACTTATTCAATTTCGGATAAAGACAAAGTCAAAAATAAGAATTATCGAAAACCAAAAAAAATTTTGATCGAAACTTT
tRNA-Lys-TTT	DjScaffold13924	10137	10274	+	CAAATTTTAGTACCAAAATGTTGCACTTGAATTTTATTATAAATTTTTACGAATCTTGCGATTTCTTCTAAAGGTTTTAAACCAAAAGAGTCAAAATAATAACCTTTTGCAAAGGCTGTTCAATG
tRNA-Sup-TCA	DjScaffold119843	3184	3315	-	CTTCATGTTGCGTATGTTTGACATCCAGTTATTCAGAAACTCCGCTCGTTTTTACTTCCTCCTTCCAGTTTTCGGGTGTAGTACTGGTTCGGATTTCGGGGGCGGTTGTTAGTTTAGGT
tRNA-Leu-CAA	DjScaffold1239	7835	7970	+	ATCCCAAAAATAGTACCCTCAAAAATAGTACCCTCATCGTAATGCGTTTCCGAGCCCCCCCCCCCCCCGGTGAGATCGCCCAGCGCCATGCATGTGCGGGCAGTGCGCTACTATCCCCCTACT
tRNA-Phe-AAA	DjScaffold141630	6610	6751	-	ATGAAGCTTGTGCATTTTTGGTCCATTGAAATATAAAAGGTGGCTGTAAATCTTTTGTTTGCTCTAATCACCTTTTTCATCAATAAATTTTTAGTTCCTTTAGTTGTAATAATATTATTTGGTTCTGTTT
tRNA-Gln-TTG	DjScaffold537	28383	28515	-	ATTGCACCAGATCATTTTCTTTTAGATTTTTCTTGTTTGGTCATTTTCTGACCCCCAGGATTGGAGTTATTGGTCAAAAACATATTTTTAACCAATTTTCGTTTATTTTTGTTTTCAAAT
tRNA-Ser-ACT	DjScaffold167285	2742	2873	-	CCTTGGGCAGTGTAGTAAATATATGATGTTCTACTACCCCGTATTTATCTCTTGTTACCATATCCAGAGTTTATATTTCGTGTTAGCTTCTAATCCTCCTATTTCTACTTGGCCCATTCC
tRNA-Sup-TTA	DjScaffold37212	13844	13976	+	ATCATTGTCGGTCAAAAGCTCAATGGGTTCATTTAAAGTCATCAAGGCAGAAGCCCAACTCATTCCAGGAATACCAAAGAAATTAAGTGGTTCTAACCTATTATGTTCTAAAGATTTAGC
tRNA-Tyr-ATA	DjScaffold143005	26580	26722	-	TTAGAAACAGTTCAAAATTATCACCAATTATCACATATAAATGACTGGAATCCGTTATCAGCATGGAACCACCACCTTCATCTTTTTAAACTATATCGTCTATGATACATTTCCTAACCTTTGATACAA
tRNA-Lys-TTT	DjScaffold37618	5007	5151	+	AAAAAAGTAATTAATAAAATAAATGTATTAATTTTATATTGTAATGTCTGTAAAAAAGAATTTAATAATGAAGTAAATTATACAAGACATGAATGGTAGAAAACATGTCATGATGGAATATGCTGTTCAAGAT
tRNA-Phe-AAA	DjScaffold35163	840	991	+	CTTGTTTATGACATGTCCTAAAAATTTGACTTCTGCTTGCAATAAATGACATTTTTCTGGATTAATTCTCAATCCTGATTCTTGAATTTTATTAAAAACTTGGTCTAAATTCTATAGTGCAGCTCTAAATCTTCTGA
tRNA-Asn-ATT	DjScaffold165490	4898	5048	+	CCATAATTTGAGAGGATATGACCTTCATCATATATTAAAGTATGGATTAAATAAATTTCCACATCATGTATACCAAGAACATCAGAAAAATTCCTATGTTTCATTGGACATCTAAAAGAAATTAAAATCAGATTTA
tRNA-Gly-GCC	DjScaffold49840	14003	14150	-	AATGTACTGGTTCATATGCACAAGCAATCATCACTTGCCAGAAAGCTTCTTTATCACAAAAATGTGGTAATTTACCAAATCCAACTACGGCAAATTTTGAAATTCATGAAAAATATCGACAGCTGATACTTCAC
tRNA-Pro-TGG	DjScaffold48896	1841	1985	+	TTTATATTGGTTTACAATTTTCAGGGTTGTGATTTTGGATAATTCTTTAAATTGTGCAAATCGTAGGAGTTATAAAACTCAAGATATGTTACAAATAACATTAAGTCTCAATTCTTTTTTTAATGATGAAAA
tRNA-Ile-AAT	DjScaffold33426	4196	4338	-	GTATGTTTGATTTAAATTTATCTAAATATGTAAATAATATAAATAATGAATATTTTATTTTTGATAATGTTTCTAATATTAATAAAAATGATTTGTATAATCTCACAACCAGTGAAAGTTTTAATCCAAC
tRNA-Phe-GAA	DjScaffold74601	6259	6372	-	ATTAACACTAAATAATGTAAAGGTTGAAGATACAAAAGATACGTATATGCAAAAGGCGGTAATTGAAGCCTCATTGAATTTTGGATCGGACACAAAAAACACTT
tRNA-Arg-TCT	DjScaffold7982	8049	8195	-	TTTTTTCTGGTTATTTCTTTTTGATTAATAATTTCTTTTAATTATTGAGCATAAGTAACTTCCATTTTCTTTCCACACCTTCTTTATTTCTTTTATTGTTGTATTTTGTGCTTTATCTTCTTTCCTGGTTTATT
tRNA-Cys-GCA	DjScaffold983	11550	11682	+	AAGTAGATGGAGAGTTTAACTGCAAATTCCACAAATTCTCATTCTCGTGTCTTAGCAACTCGACTTCTGCTTCAAGTTTCCATATTTGCATACCTTGGGACTCATTTCTCCGAGTATACT
tRNA-Cys-ACA	DjScaffold40115	21144	21268	-	GAAAAAGCTATCTGTCACCAGCTACAATAATTATTAAACATTTCTCTATATTTTGTTTTCTATATATTTTCCATCTCTATGTACTGTAGTTGGTACATTCTCAGTTTACTTAT
tRNA-Lys-TTT	DjScaffold119005	17596	17748	+	ATTAATTTTTTTCAAATGTTAGAAGTCTTATTTTTAATTATTAGAAAGGAACATGTAAATATGGTAGATTATGCAAATTTGCCCATGGTGAAGCTGATCTTCGACCACCAATAAGATATTTTAAATACAAAACTTCGT
tRNA-Arg-TCT	DjScaffold68983	1553	1694	-	CACCAATTTTCACTTAATTTTCTGTTTGCTCTCTGATAATTTTCGTATTATTTGGGGTGCTTGTTATCTCTTAAATTATGCGTTCTAGCCAAACATATATATTAAAAGATCAATTATTTTTCGAAAAC
tRNA-Arg-TCG	DjScaffold229	137516	137657	-	TTGGTTCTAGCAGATCATTGGATTGCCCGGGTGCTCGATAGTTCAACCAAAGAGTTCGCAAGGTCACAAACATCGAACTCTCTCTGTCGGCGTATGTTTTAATGACATCGGCCATTAACCTGTTTGCG
tRNA-Asn-ATT	DjScaffold21461	3011	3161	-	ACAACATTAAAGTATTTTTAAGTTTTCAACAGTATTATCATTATATTATTATTATTTTTATTATTATGATTATTATTATTATTATTATTTTTATTATTATTAATATTGTTTTTTGAATAAATTGAGTTTGGTTTTGGT
tRNA-Ile-AAT	DjScaffold44947	654	794	-	TATTATTATTATTATTATAATTAATGGTAAACATATTTTCCTCTCCATCTATAGAATTCTGCATTATAAAATCATCTTCATCCATTTTGTCTACTACTTGAAAATTGTTCCAATCATTTATATCAGA
tRNA-Leu-AAG	DjScaffold13776	5440	5591	-	CTGGGCTTTGTTCAACTCGTTTGCACGGATCAGTAAGGATACTAAGTCCTTCTCTCTCTGTTCGTGGTGAATCACGATGTCTGTCAATCGATCATTACATAACTGGTCGTTATGATCAACTCTCTTCTGCAGATTATC
tRNA-Lys-TTT	DjScaffold2576	7787	7934	+	ATGCTTAAGGTCAAATAATGTTTAAGGTTAAATTGTTTTAAAGGTCAAATAATGTTCGAGGTTAAATAATGTTCAAGATCAAATAATGTTCAAGGTTAAATAATGTTCGAGGTTAAATAATGTTCAAGGTTAAA
tRNA-Thr-GGT	DjScaffold22214	2304	2434	+	GAAAAAATACTTTGTGCATACTGGTAATAAAACCTGGATAAATGTGTTGTCGAAATTGATTCATAGTTATAATCATTCAAGTCATAAAGGTTTAAATGGAGCAAGACCGGTTGATGTAA
tRNA-Ile-AAT	DjScaffold3727	59016	59167	-	TGAAAAATAGATCAAGACATTTAAATTTATGCTTAAATAATGTAAAACAGAAACAGTACGGAGGAGGAGATCTTCAAAGTTCTAATTTAACATCTACAATTTTAAAACCATTTACTACAGAAAATAATCCAGGTGAA
tRNA-Asn-ATT	DjScaffold14728	4736	4868	+	ACCCCAACAGTTTATTAAATATTAATAATTTCTTATTAATTTCTAAAATTCAAAACTTAAAAATATTCTATAATTACAATTATTGTGAGAATAATTGTTGGACTTAACCATTGATCGCAT
tRNA-Trp-ACC	DjScaffold40527	13227	13379	+	AACACTATCCCTAAAATTGACAAAGGTGACTCTTACCGGTACCTTGGTGTACCAGTAGGTTTCCGCAACGATCAAACACCTTACGATTCTTTACAGACTCTAATCAATGATTTTGAAAAAACAAAGACTTCTGGGCTCT
tRNA-Gln-TTG	DjScaffold53110	1082	1208	+	TTTTGGGTCGATTAGGTCAATTATCTTCTTGGGTTGGTCAATTTTTGAATGGTTCAGATGAATTTGGTCAATTATTTCCTCGGGATTGGTAATTTTTGGACGATTGGGTCAAATTT
tRNA-Cys-GCA	DjScaffold5468	5719	5868	-	TTGCAAGTGGTGCTAGAATATCATGCTGTAATGCAGCACTCATTGGACGATCAGGCGGGCGACAAAAGTGAATCAAAGTAGCCTGCTTCGAAGTAGATGACGATGCTTCAGTCGAATGTCGGAGCTGAAGTTTTT
tRNA-Arg-TCT	DjScaffold197152	11474	11623	+	AGATAATAAATAGAAATTTCTGATTTTACAATTATCATTATTAGATTATTAATATAATAATAATAATGGCTATTTTCTTATTTAAGTAATAATAAAATAAAATGGAGCACCTGGGTATCGATCCCAGCACCTATC
tRNA-Asn-ATT	DjScaffold94	30208	30360	+	ATTATTATTATTATTATTATTATTTTTATTATTATTGTAACTTGTCTGGAATAGATGTTCAAAATTATATAGCAAAATTTTTTTATCAAATTCATTATTTGAAAATATGAAAAAAATTGTATCAATTATGATTTAGGTGA
tRNA-Tyr-ATA	DjScaffold194164	2986	3133	-	CATTGTATGGCACAATTATCGATGTAGCATTGTATAGCACAATTATCGATGAAGCACAATTATCGAAGTTGCATTGTATTGCACAATTATCGATGTAGCATTGTATTGCATAATTATCGATGTAGCAGTGTATTG
tRNA-His-GTG	DjScaffold140271	19214	19329	+	TGAAACCCCAAAATGTGTTAAAATGTGAAAAGTTTTTTAGGCCTTGCAAATAATTTTAGGAAATTTATAAAGGATTACACAAAGTATTCAAAATGTTTAGAAAATC
tRNA-Sup-TCA	DjScaffold25011	3890	4025	+	GGAAAACCTGTTGTTTCTGGATTCAAAAATAAAAAGAATTGCAAAATCAGTATTAATGGTGAAAAGAAAATAATTATCAAATCTGGTTGCAATATGGAATTGGAGTTTAATTCATTGTTTGATGC
tRNA-Sup-TTA	DjScaffold2661	14248	14396	-	GATTTAATATTTAAATTTCCCGCGCAGATTTAATATTTAAATTTCCCGCGCAGATTTAATATTTAAATTTTCCGCGCAGATTTAATATTTAAATTTCCCGCGCAGACTTACTATATAAATTTTTTAATGTTTCAA
tRNA-Phe-AAA	DjScaffold59181	2849	2998	-	AAAATTATAGTTAATTAGGATTAAACTAACTGATAAAATAAAATCTAATAAATGATTCATAAACTGAAATTTAATACGTTAATGATTGATAGTAATAAGTGTGTCTCTAAAATTGAGCGAGAATCATAAAATATG
tRNA-Leu-CAG	DjScaffold74601	27443	27592	-	ATACTTTTAATTTACAATAAAAAAATTTAAGTCTCAGAACTAATATCTTATGAAGGATTGATTTAATATTATTGTATATATTTGGAGTCCCAATCTGCCGTAAGCCCTTTAAGGCTCGGCTCTGGGGCCGGCCCTG
tRNA-Leu-TAA	DjScaffold129772	2991	3137	-	ATGTTTTTGGACAAGAATTTCCAGAGTCAAGAATTTTAAAATTTTTATATCAGGTAATCAAACGTTTATTTATTAAGAAAATATTTATTCAGCATTTAATAAGCCTATCACAACATCATGACGTTTTGTCCAT
tRNA-Gln-TTG	DjScaffold14239	24718	24848	+	GGATAAAGTGATAACCAGCGCGTGTTTGAATGTTTTAATATCGCTTTATACTGAACATCGACAAATTTGCCAATTTTTTTCAAAGATTCTTTTCTTTTTGTACAATTTGAAAAAAATTAT
tRNA-Leu-CAG	DjScaffold4471	53120	53253	+	TAGTGGTAGGTAAAGTACTAGTACTTACTGTAGATTCAGTTGTTGTTTCAGTGGTTGTCGTAGATTGAAGTTTAGTGGTGGTTGGTAAGGTACTAGTACTGACTGTAGATTCAGTTGTTGT
tRNA-Glu-TTC	DjScaffold1350	143123	143261	-	TATTTTTTTGTTTAAATTGTGTTGGATATAATTTTTTCCAAAATATTTCAAAATTCTGTATTTTTCAATACTGTTGGGTTTCCACGAGTTTATAATAATTTATTTTTCTTATTAGGGGCATACTCG
tRNA-Ser-CGA	DjScaffold38065	8316	8458	+	TTCGGTTTAGTCGACTAATAAGAGCTACAGAAAAGTCGAATATTTTAAGACTGATTTTGATTTTCTTTTATACCTCACTGTATCGTCAAATTTTGACTGATACAGTTGGCATCCACTTCAGATTTCTGTT
tRNA-Trp-CCA	DjScaffold19007	61071	61213	-	AAACAGATCGGTCAAAAATGTGAGTTTTAGGTTTCCAAATTTTCAGTTCTTTATAAAACACAATATTCTAACTTTTCATGAAAAAACTTTTATTAAAAATTATTATTATTATTATTATTATTATTATTAT
tRNA-Gly-TCC	DjScaffold16036	29310	29443	+	TAATTTAAAGGTGATTATTTAAATGTCGACGGAGTTCCAACAATATTTAATCACTAATGTAACCCAAAACAAAATTATTTGAATGATTAACATTTACGTTGCCCTTGACAACGGTTCAGGCC
tRNA-Ile-TAT	DjScaffold3912	49374	49525	-	TCATCTCTACTGTCTCCTTAGTTATGACATCTCTAATACCAGCATTCCAATTTTTTTTGCTACAGTGCTTGACAGACTGTAGTTTATTATTATTTATTTTATTATCAATAAGTGTTGATTGATTAATTTAATTTAACGATT
tRNA-Phe-AAA	DjScaffold34433	17226	17376	-	CGAATTCTAGTTGAAACGGTCGAATTTTAGTTCAAAAGTTAGAAAATTCCAGGTTCTCCGAGAAAAGTTATGAGCGCACTGGCATTTTTATAAATTACTCAGTCAATACTTATTGTATTGCACTGAAAATGATAGCA
tRNA-Lys-TTT	DjScaffold2377	2628	2771	+	ACAATAAATTAATTAATTTTTCCTTCATTAATTAATTATTATTTCTGATTATTTTCTTATCTTTTATTAATATTTTAATAATTTTCTTTAATTATTGGAAGTGATGAGAGTTGGATTCGTTTATCTGAGA
tRNA-Asn-ATT	DjScaffold1216	75784	75924	+	AGTATTTTGGAGGAGATCGTTGTGAATCCCTGAAATATTGATTGTATAGAGTTATATTTTTTATAAAATAATAAATTTTTGATTTTTCACGGAGTTTGGTCACATGGCGCATGTAACATAGTTCCGAG
tRNA-Ile-TAT	DjScaffold184808	3048	3189	+	AATAAAAAAAACAATCAATAGTTTATAATTAAAATCAAAATAAATGTAAAAATGTACGATATGACTCAAGAGAGTCAAAGAAGTCGTCAATCTGACAGTTAACAAAGTATTCACATTGCTTTATGCAGA
tRNA-Sup-TTA	DjScaffold2820	18476	18615	-	TTAATACAAGGCTAAAGCCAGTTGTTTTTTTTCTTTAAGTCAAAAATTATTGGTAATTCTGTCTTGTTATGCCACTCTCTACATGCCCAGGGTGGGATTCTTGGTTAGGGTGTTATCTGGGTCTGT
tRNA-Ile-AAT	DjScaffold108089	598	750	-	AATCAATTTGAAATGCAATTAATATATCACGGATTTTTAAATGGTTTAACAAAACAAGAAATTTTATTTATGTTTGAGAAACAAGCAATTGTTCCAAATTCCTGCGACACCCCAACAGAAGTTGTAGATTTTTTTATTCAA
tRNA-Leu-CAG	DjScaffold23410	825	969	-	TGCAAACAGATGGCCATACTCAGAATCTGATGAAATTCTTTTCTGGGGTCGATAAACCCCGTCTCGAACTTTGTAAAACTGTAATTATATTTGATATTTTCCTTTTAGTAGTCCTATACTGCATTGTGTGT
tRNA-Ser-GCT	DjScaffold56897	402	551	+	TAATCCAGTTTCCAGCTTGCTGGGTAGTTAAATGGTTATTGGTTAAATGGTTATGTATTTCATCCTTCATTACTACATAAACTTGAATATTTAAAAATTTAGCAATATACATTAAATCAAAATTAGTTGTAGATG
tRNA-Ile-TAT	DjScaffold6927	17946	18090	-	ATATATCACTGTTTACTGTTTATATTAAGGTGAAAAAAAATTAACAAGTAAGGTGTCACAGTTTACATTAAAGTGTGAAATTTCTCAGCTACCGTGTGATGACATTCTATGTTCCAAGTATAAGGCATATC
tRNA-Trp-CCA	DjScaffold13907	3973	4123	-	TCTGACTTTGTTTAACTTTCTTCAATATTTTGGTCCAACATTACTACTACTACTACTACTACCAGAGCTATTGAGAGTCCCAAGTCATATTATATGCAAGATCCTAATTACTAAAAACATTATATGACTACATAAAC
tRNA-Ile-TAT	DjScaffold37065	13287	13428	+	TTTTAAGAAGCAAAGATCAAAATTGCTGTTGTTTTATTTTCAATATTTCGGCATAACCTTCTTCAGGAATTGTTGTTCTGTAAATTCTAAATATAAATTTAAATTAATATAAATTTTTCTCGGTTATG
tRNA-Val-GAC	DjScaffold117005	3585	3734	+	TTGATTATCAATCAGCTTACTGTTTCTATCTTGACAACCTAAGTGGATCAGGAAAAACTTGAATGTCGACAGAACAGTTCATAGTTGTTTCAAACTTCCCATTCCTCCTCCAGACACTTCCGTTTTGTCGATACA
tRNA-Val-TAC	DjScaffold29863	25876	26017	-	CGTTACATAATGTAATTAATCTTGTCGTGGTATTATTACGTAAGAGAGGTTACTTTTTTCCTGTGTATTTAGTTGGGAAAAATTATTTGCACACAAATTATGTCATGAGATTAATTTCATCGGTGAAAG
tRNA-Leu-TAA	DjScaffold106537	3957	4098	+	GATGTATTAATTTATTGGACTGCATGATGGTTTATTTAAAACTGGATGTATTCCTGCTAGCTAAATGTTTTCAACAATTTATAGCCAATTTTTTAGCGCATAATTGTCTGGAACCACGAACGTTCTTT
tRNA-His-GTG	DjScaffold179429	7398	7503	+	TTGGAGTTAGTTGAAGAAATACTGTGACATTTGTCTGTACTCTCAGTACACTATAACTATTTATTTTTTTCTGATGTCCCATACGTTGTCCTCATA
tRNA-Ser-TGA	DjScaffold23415	15663	15813	-	ATGGGAGTCGATCAATTCTCCGCTCAGCTTATTGAATCTCTTTATCGTGATTGCACTTCCAAATATATCTGTAATCACTCATCAACCCGCTTCATTCCAGTCACTCGTGGGGTCCGCCAAGGATGCCCCTTATCAATG
tRNA-Ile-GAT	DjScaffold161936	1978	2130	+	GTAAATTTGGTTCATCATTCTTCGGTCCATAGTAGATACATTTGTTTTCTGTTAATATGGCCATATTCGGAGGTTGTGGTGGGCTCATATACGGGGTTGTTGTACATTGTGCCTGGTGACCATACGGGTTGTGGTGGTT
tRNA-His-ATG	DjScaffold3700	86116	86259	+	ATTGAGTTGTTTTAATGTATGAAAATTGTATTGTTAATATGAATTTATTTTTTGAAAATTATGGTGTAGGTGTATGAAACCCACCAGTGTGAAATCAGTATGAATACTGATTCGTTTTTAGTGAAAATCA
tRNA-Ile-GAT	DjScaffold28731	2569	2668	+	ATCTCTCTTGCATTGTAGCATTGATGAAGTCTTACAATCGTCCAGAACTGCCACTCAATCTGTCCAATAGTTTTATCCTGTTAAGGACTC
tRNA-Glu-TTC	DjScaffold187255	630	745	-	TAAATTTAATTTTGATCGAAGCTTTTTCTTATTTTAATGAAATCTCTAATAATTTTTGTGGAAAATTGGGACATAATTTTAGAAGTTGTAGACTGCTTGGGAAAT
tRNA-Sup-TTA	DjScaffold2692	40696	40846	+	TATTTTATCGTTCATATTGCCGGGAGCAGCTAATATTAATGGACAGTAAAACATGTAATGCCGGGAACACAAATGGTATGTTCAGGGAGCATCTAATGTCGGATGTAGCCAAGATCTGCGAACATATAGACATCTCAT
tRNA-Thr-TGT	DjScaffold3127	68001	68104	-	GTGAAACACTGTCGTAACAGGGATTGTGAATTGTAATTATTTCACATGAACGAGGAATTCCTAGTAAGCGCAAGTCACTAGCTTGCGCTGATTA
tRNA-Sup-TTA	DjScaffold40393	8473	8619	-	TATTAAAAAATTCTTTTAAAATTTAATTTATTGATCTTTTATCAATTTAAAATTTTAATTATTGTAATTATTGAAAATCACGTTAATATCAGGTTTCAAAAAGATTTTTTGAGATTTAATTTTAAAATAAAAA
tRNA-Cys-ACA	DjScaffold45201	6476	6604	+	TGAATATTAAAACAAGATATATTTTTATAATTACAATTATTGTGAGAATAATTGTTGGACTTAACCATTGATCGGATTTGAGATTTCATTAAAATAAGATAAGGCTTCGATCGAAGNNNNNNNNNNNAT
tRNA-Glu-TTC	DjScaffold29245	66229	66372	-	ATAGTCTTAATCAATGCTTTAGGTACATAGGTTTCATTTCCACCTTCAACTTTAATATTATTTAATTGAAGAATTACATCTTTGAATAGACTATGCAACATGAAGTTTGCAGGTATAACATCAGATTTTG
tRNA-Gly-TCC	DjScaffold42786	2555	2705	-	AAAGTTGCACCCATTGCAATTCCGGAGCAGTCGGTTGTAAGGATATAATCTCTGTTTGAGTTGGCGTATCCTAGCAATGTTGCTTTCGATAGTCTGTTCTTGGCGTTTTCAAAAGCTTCTATTGTTTTACTAGTAC
tRNA-Ile-TAT	DjScaffold7202	28037	28189	+	GAAACATTCCTCAATAGAAGGATTATGCAATTATTAACGAACATTAGAAGATTCAAAAGACAGTTCGTGTTATAAACATTTTATTAACAAGTGATGATTTACTGATTTTTTGGAGTTTGGGTGCTTTTCTCCACCATCAGG
tRNA-Tyr-GTA	DjScaffold36113	58248	58381	-	CAGTTGATAGTTTAATGATTGTTTGCCTTGTCTTGTAGAGATTTTATTTTCAGAAACAAACAAGTTTGGTTTGAAATATATAATTAACATAACTTCTAACATAGAAAGAGAAGGTTGATTT
tRNA-Ser-AGA	DjScaffold9568	7300	7442	+	TATATAAAGATGGACCCCCTAGAAATAATTACCTAAATCGTCTAAATAAAAAGGGTAGAACTCCAACAATATTAGTTTAAGGATAAATTAAAATTATTGAATAATAAAGTTTAATTTTTTAATAAAAAA
tRNA-Gln-TTG	DjScaffold54546	3751	3895	+	AAAAACATAGAAAAGCTGAAAATTATTGCTGATTTGCTTGTTAAGGAATCCGGTAAAAATACATATACTTTAGTTACAATAAATTTTTTTAATGAATTAGTTATAATGATACAACGATTTATGTATTCCTCC
tRNA-Trp-CCA	DjScaffold68800	518	661	+	ACAATTTTCGATCAAATATTTACTTAATTGTTCCAATTCTGATATGGTTATATCATCTTTAAACTAAAAAGTATGATAATTCACCACTGTATAAGCTACTTTAATTTTTACTTATTGAAATGTGTCCTCA
tRNA-Glu-TTC	DjScaffold5405	77882	78034	-	CTCTGGAAAGTGCATCTCCGTTTGCATGCAATTTTCCTTTTCGATGCTGAATTTCAAAATAATACATACTTAGTTCATCAATCCAGGAGCAGTACTGTCTTTTCCAATTCAACATCCATCTTAAACTCTTATGATCTGT
tRNA-Pro-TGG	DjScaffold1530	28901	29037	+	CATTGATGAGTTTAGAGTTTTGAACAGTGGTTTTGGTAATTATTTTGAAAGATATGCGTGTGAGGCTTTGAGAATTGGGTTGCATAATCCGATTCTTAATACTCAAATTGACACACATTCACTT
tRNA-Arg-CCT	DjScaffold91196	666	784	+	GTATTTGGTGTAACCACCTTGTAATCCTGTCAAGATGCTAATTAACTTTAGATTGCCCACATTATTCCATCAAACGTCATCGTAATGGAACATATCCATCAGATATTT
tRNA-Tyr-GTA	DjScaffold10081	5534	5649	-	CTGACCCGCCACTAGCTCTATTTTGTAAATCCCATAGAGTATCGCCTATATCAATATGAATGCGAGTATTAGGAGGCAAATGTTAGGCCGACACGGGTAGAAAAGT
tRNA-Leu-TAA	DjScaffold37215	27031	27160	-	AATTTTGATTTTAATAATTTAAATACAAATAGAGTTTTTCCACCTACACTTGGACAGATAATTTAATAAACAGCATCGTTTCTTAATTCCATTATTGTTTGTTTTAATGTATCAATT
tRNA-Ile-AAT	DjScaffold168718	241	374	+	CGAAAAATCGTTTCAAAAATTAAAACTTTACATTAATGGTATTATTAATATTATCACTATATTCATGCTTATTTTTTATCGATGTTAATTGATTGGCAATTATTAGATGACCAAATCTAGA
tRNA-Leu-TAA	DjScaffold41415	6230	6372	+	GCGCTAATATTTTCAATAATTAAAAGAAAATCAATATTTTTTTATATTGAATAAAATTGTCCTGTTAAGAAATAATAAATAATGTTTAGTCAACCTCCTCGATGGTTGGTCCTTGTCCCGCAGTTCCGT
tRNA-Asp-ATC	DjScaffold186525	2874	3022	-	TACAACGTAGTGGACTGTTCTTCACACCTCTTCTTATCATAACTAACGATTATTTTTTATTAAAACAAATATATTAAATAGGAATTTAACTTAAAATAATGTTTTATAATTACAATTATTGTGAGAATAGTTGTTT
tRNA-Ile-TAT	DjScaffold3319	59465	59614	+	TATAATCTTGTAAAGAAAAGTTTTTATTTGAATATTATATCATGTAAATATCACAGACTCCCCTCTTTGAACTTTTTATTAGAATATTGTATCATGATAATATCACAAAGACTCCCCTCTTTGAACTTTTTTCATAT
tRNA-Val-AAC	DjScaffold89243	5571	5721	+	ATGATAACGGTTAAAATAAAATAAAATTTTAAACTAACAATAAAATTTTATTTTAAAAAGATCTCGTGGAATTTCATATGTTCCTTTTATTTATATTGTTATTTATATTTATTTTTTATTTATTTATATTGTTTATTT
tRNA-Phe-AAA	DjScaffold130453	10733	10880	+	AAACAAATTGCTTATTACCAGAAATAGCAATATGATAAAAATATAAAGACATTAATTCCAAACATAGAAATTGATATATAAATAGATGTATAAATATATATTAGGTGACCTAAAAAGTTTCCGCGGTTTTTAAGT
tRNA-Thr-TGT	DjScaffold1556	178795	178945	+	CGATGCCGAGAAGCTCTTGTATTTTGAGCACGCAATTTGGCGTTGCTAGGTTCCTTATCTTTTCTGTATTTCTCGGCTCTGTTTCTTTCCATTTATCTGATATCAAATGTCCGAGGTACGTTACTTTATTCTTAGC
tRNA-Phe-AAA	DjScaffold33443	4924	5047	-	AGAATATAAATTATTTTAAATAAAATAGTTTTACTTCATAATTTCAAATATTAATTATATTGTAACTTTTAATATAATCTAGATTTAATTTAATTCAAAATTAAGAATTAAAA
tRNA-Ser-ACT	DjScaffold3657	118991	119132	+	CCAATCAGAATTGAATATACTGCACCAGTGACCTTGAAAAAATTTGACCTTGAGGGGGGGTGGTACAGTGCGCCACTATCTATCTACTCGCTCGAGCTATAAAGGTTGATAGAAATAATTTTATAAAT
tRNA-Ile-TAT	DjScaffold186000	7644	7775	+	AATTGAAATGAATAATAATTTATTAATATTAATTAAATTAAATATTAGATTTTTACTTTTGTTTTATTTTCTTTATTCTCTAAATAATATTTATATTATTTCTATAATAATAATTAAAT
tRNA-Ser-GCT	DjScaffold112296	7904	8040	+	TATTATTTTACTTTCTGTTTGCTTTGTATAGCGCAATTTTGGTTCAATGTTCGGATCATTTTCAGCAAGTGAATCTGATCTAGTTCTCTTTGATAAAATCCCTAGATCAACACTAGTCTTTTTTT
tRNA-Tyr-ATA	DjScaffold218	32960	33112	-	ATATAACAATTATAACAATATATAACAATTATAACAATAAAATGTTATTTTAAATGGCGTTATTTATTTTTTATCAAACATTTTCCATCGTTTTTTTACATAATTATAGTTATATATCAGTTATAAATTGATTTATAAAC
tRNA-Ser-GGA	DjScaffold8749	1158	1299	+	GCTGTTATAAATCACCTACATGTTAGATTAATGGAGATGAATCGCCAGAGAGCAAATATTGCAGGCACACTAAGACGCACACACTACGCATAGCGATTTACAGCGCGATGGATTAAACTGTGATTCATTNNNNNNNNNNNTG
tRNA-Asn-ATT	DjScaffold39305	78302	78454	-	TTATTATTATTATTATCACTATTATGATTAATATTTTTATTTATATTTTATCTTTCAGCATTGATGTAATTTACAAAAAAAATAGTGAAAAATACATAATTGTCTGTAAATTTCTGTTTGATAGCATCAAATTTGATAAA
tRNA-Ile-TAT	DjScaffold25898	42793	42904	+	TACATTTATATTTTATGAAATTTTTATTTAAGTTTCGGGTCGAAACTTTATCAGGTGGGGAGGTATGTGAGGGTTCGTGAGAATCCTATCCTCAACTGTATG
tRNA-Sup-TTA	DjScaffold45986	8045	8169	-	GCTTTTGTCAATCGCTCTATCTTTTTAATTTGTCTGCTAAATTTCGCTTCAATATTACAAATGTAATTTTCGACTTTTTCATTAGTTTTATTGTTTAAGTCGGTATCCAAAGG
tRNA-Thr-AGT	DjScaffold9833	3868	3987	+	ATATTATTATCATTATTATTATTAGTAGTAGATGGATAGTGGGTTTCAACTTCAGCACTTATTCATTTTGCAATGTATATAGGCTGGTGTGCATTACATAATGTAATTA
tRNA-Ile-GAT	DjScaffold6305	5662	5781	+	GCGGCCATAGGTCAGCAGGCCTACTATGATTGGGATGGGCCCGACCGGTCCCAAGAGGTGTGGCATCGCGTAGTGGAAACGGATCCAACCTCAGGTCAGGAACACCTCC
tRNA-Sup-CTA	DjScaffold82080	71	216	+	TTTTATTTGATGTAATTTAATTATATATATTTCTAAAACTTTATTTGATTTTCCTTATGTTCATATATCTAATCATTTTCTTTATGATGAGTTCTTAATTTATCACAAAGAAATTATAAATTTTTGATAAAT
tRNA-Tyr-ATA	DjScaffold186490	2684	2829	-	CACCACATTGTGCATTCATCTTGCATATTTCTATAGAAATAATTAAAAGGTTTTAATACTTCTATACAATTTCATGAAATAATTTGTGACTTATATGCAATTTAATAAATTAATTATATACTTATATGCAATT
tRNA-Leu-CAA	DjScaffold196656	10165	10296	-	TGATAATACTCCACCAATTGTATCAAATCTAGCATCTGTATCTAGTATGAATTTTTTGGATAAATAAGTATAGGAGTCTTCATTAATTCTAGTTTTTAAGCTTCAAAACTTTGTTTACATT
tRNA-Ile-AAT	DjScaffold48862	19355	19474	+	CATTTTTTATTTTACTACTACAAACTATACTTAATAAGAGAAATGATTATTGAATAGTATTTTAAAAATCTTTATCCAGAATTAACTCAATTTCTATTGGCTCAAAATTA
tRNA-Glu-CTC	DjScaffold137600	8567	8714	+	AATTTTAATTAAATTAAATCTCAAATTTTTTTAATTAAATCGAAAAGTCTCTCAAATGTTTAATTATTAGTCGGGTTTTGATATATTTTATATGTTTTATATATTTGAAATTTTTTCAATTAAAATTATAAATT
tRNA-Asn-ATT	DjScaffold51311	8879	9016	+	ACTAAATTATTTTAGCTCTATTATGGAAAATTCATAGTTACAATAGTAAAGAGACGAATGCAAAGAAATGAAGATTCACTGTCTGACACATTGTCTATTAAATTACTCGAATTAATTCATCCTCA
tRNA-Cys-GCA	DjScaffold10738	2069	2208	-	TCTTTTATAGTTCATATTATAGACTAGTTGTTGCAAGTATCGACTCTATTGCGTTCCTGTATAAACCTGGCTGACTCCTAGCGTTATCTGTTATTATTTGTATTTTATGCACCTGTCTATATTTAT
tRNA-Leu-AAG	DjScaffold78945	8800	8916	+	AGCATATATTGTCTTTATCCAACAAGACCGCTTTCAATCCATCAGCAATGTCAACCGACTTCTTGAATGTAACTTTGCTCGTAAAAGTTACAAACTTTTTCTCGTTG
tRNA-Glu-TTC	DjScaffold75931	1051	1200	+	CCAAAAATACATCAAAAACTCAAAAATGATATTACTTTCATTAAATTCATCTAATTAAGCAATATACAGCATTTTTACCAAATTAATTATTTTTAAAATTTATGACGTCATAACCAACCGACAGAAAAATTTCAAAT
tRNA-Lys-TTT	DjScaffold40367	11200	11352	-	AACCCGGTCGATTTGGATGCTGATTAATTGTGTTTTAACTTAATATTTTAGTTGAATCATTATAAATAAAGTGTTTATGGGCTTCTAATTTCTCAATATTTATAATCATTGATGATCTTTCGATACTATTAAGCTGAT
tRNA-Tyr-ATA	DjScaffold24229	544	686	-	ATTCTAGAAACAATTTAAATAGTAAGACATTTTTAAATTTATTATTAATTTTTAATATTTTTATTTTAAATTTAGATTAACAAAATGCAAAATAATCAAAATATGTATGTTCCAAATATGCCTTATCAG
tRNA-Thr-TGT	DjScaffold127	409	548	-	AATGTTGAACCTGAATTTTATTGTATTTTTTCACACTACCCACCCCCTCTAAAGGCTTTAATCCAAAAGAATCAAAATAAAATCCATTACTGTACGCAACCCAATGAGTTCCTTTTTGATTTGAATTT
tRNA-Sup-CTA	DjScaffold82404	579	731	-	AAGAGTATGGATTAATAAACAAATAGAAGGTTCTATTTCTTCTAAACAATACTCGACCGCAAGAGGCAAAAAATCTGTTCAAAAATAACGCAACTTATGTGGGAAATCATGTACCATCAATTACATTCACCAGATATC
tRNA-Leu-TAA	DjScaffold51940	6431	6552	-	TTTGGAGTATATTATATAATAGTATATTAAAATTTAATTTTTGAAACATTCAAATATTATTGTAAAAAAGTAAAAATAGATTTTTAAAATATAAAACATTTGTTGAAGGCA
tRNA-Leu-AAG	DjScaffold172973	2462	2602	-	TGGGAGCCGGATTAAATAGAAATTGCATATCTAAGACGGGATACAGCATAGTCCCGCTGAATCCGAGAAAAGGAGGATCGTGTTACTAGAAAGAGTAGCAAAAAGTTTCTGTGGTTGCTAGGTGTCATC
tRNA-Leu-TAG	DjScaffold30596	88	220	+	TTTAACGAAGTTAAGTTCATTTTAAGTTAATATTTTAGAGTTATGTTAAACATTTTTAAGATCATCCTTTTTAACTATGTTTACTCCAGCGTTTTTTATTCTATCAATATATTATCAATA
tRNA-Gly-TCC	DjScaffold30639	22723	22856	+	AACCATAATTTTATTAAGTATTCCATCAAATATAATTTTCGTTTCTTCAAATTATAAAAGATAAAGAGAGAAAAATTGGAGACAAGTTTATCAAATTTGTTTTCAAAGAATGAAAAAATAC
tRNA-Trp-ACC	DjScaffold108133	2357	2507	+	ATATGCTTTGTTCAAAAGATATAAAATTACCGGTAACCATTCCTCACCTTCTATAAAAGAAATTATTAACTCTAGAAATACTTATGATAAGCAAACAAATTTAGTATCTTTGAAATCAGAATAAGAAACTGAACAT
tRNA-Ile-AAT	DjScaffold93305	9266	9416	+	TTCTCCATTGTTCATGTAGTCGATTAGGAATTAATACATTTAATTGATTATAAACAAAATCATACATGATCAATTTTGCATAATCTAGTACAAAGAAACCTATATATTGAAATTTGTTGTACATAATTATATTCTTG
tRNA-Sup-TTA	DjScaffold192854	34546	34657	+	GAAGTCATTGTTATTAAATAAATTTTAGTTTTCAAATTGTTTTTTCTTTATTTTTTTTTCATGTAAGCAACATCTTAAAATTTCAATAATTTTTCAAAATA
tRNA-Arg-TCT	DjScaffold2199	38688	38820	-	TCAAATATGGAAAAGGGTAATGATTTTGCAAAATTTCTAAATTTGAAATAAGCAGATAAAGAAATTTTGTTTTGAAAATGAATATAAAAGTAAATACTTATATACAAAACTGGTTTTAGA
tRNA-Tyr-GTA	DjScaffold48107	1149	1265	+	GTCTAAGTGTTGAAAGGATCAATAAATCATAATGTAATGTTTTGAATATTTCTAATTTAATTGTCTTATATTCAATGATAAAACCAATATTTTCTTGTTAAAACCA
tRNA-Thr-TGT	DjScaffold1729	17229	17366	-	CGGTGTTTTGCACACGAACTCGGACTTTTTAATTTTTGTAACTTTCGGTCGTCACCTCATGTGACCTCTGTGATGCATCCGTTGGTTTCTAGGTGAGGTCCGTTTGTCTGAACGTTTGGTGAATA
tRNA-Sup-CTA	DjScaffold109483	3224	3355	-	AAGTCACTAGTCTAACAACAGAAGGAACTCTCGTCTAAAACTACCATTGCTGAAGAACTCGACCCTAAACAACCCATAATAATTCGTGAGGAGATATATATCTAAGTAATTTTTCTTTT
tRNA-Ser-ACT	DjScaffold164727	12703	12838	-	CAAGCTAGTGACTTGCGCTTACTAGGAAGTTAAGGATATTGCCAAGTGGGTCTATTTTTTTTAAAATTTTGTAGTTTATTTTATCTATTCCAGGAGCGGATGAGTTGGATGCTTCTTGGAGAAT
tRNA-Lys-TTT	DjScaffold17218	3325	3470	+	TTAATGCCAATATTTAAGTTTTTAATTTTCCAGATTTCGGTTCTTTATGTATAGTCTGGCATTGGACATACGTTTCATAATCCATTCTTGAGAGAGCATCTGCATTCAGGTGTTCTTCACCTTTTCTGTATT
tRNA-Phe-AAA	DjScaffold49441	1762	1865	-	CCTTATCTAGGAAAGGAACTTATTTTGATGAATAAAACTATGATGTTTTTATGACATTTTTCCATAAACGTTTAGTTTAAAGTGTCCGGGNNNNNNNNNNGGTA
tRNA-Leu-TAG	DjScaffold43426	13844	13994	-	AATTGATTGAGTGAACCATTCGTATATTGTCAGTATTAGAGCCATTATTACAGAAAAGTTTGTGGAAATTTTAACTAACTTTATAAAGGTTTGTGGAAATTTTCGATGATGATTAGAAAGTTCCTGTAAATTTCAACC
tRNA-Phe-AAA	DjScaffold168876	7340	7492	+	ATTCATATTCAAGGAATAAAATAATTACAATTAAAACTGAAATATCAAATAATGTAAATGAAATATTTCAAGAATTAAATAAATATATTGAAGATAAAGAACGTGAAGAATCTGGTTGGTCAATGTCATTTATTAATA
tRNA-Sup-TCA	DjScaffold4596	4440	4582	-	TGGGCTTGCTCCGGATCGGGATTCAGGTCATGTTAGTTATATTAATTGTCATATTTATTAAATTCATGTGTAACAAGTAAGTTTCGACGTCTTTAATATAGTTTACAAGTTCAATTCTTTTGTTTTCCT
tRNA-Leu-AAG	DjScaffold8822	39238	39374	-	AATTTCCTGGTTGATAAGTTTTAGGATTGAAACCTAAGATTTTATGAAAGAAAGATTTATCATCAAAAGTTAATACATTTTTTGTTTTCATGTTACATTTTGTTGTTGAAGTGTCAGCTGTAACT
tRNA-Lys-TTT	DjScaffold4506	15339	15491	+	CTTTCGCTGTAGTAGATTTGTTTGCTGAGTGTTTTTTTTAAATGAAAATTAATCCAAATTTACATATATTATATAGGTAGATAGTGGCGCATATCACTACTTGATTTTTACTTAATCCACCCCACATCCCCCTGTCGAC
tRNA-Phe-GAA	DjScaffold124593	2358	2495	-	ATATAAGTAGATCCTATTTTTAATCTCATTTGTGAAAATAACCCTGGAAAGAAATCATTTTCCAATGTAGTTGTAGGTTTTGAGTTTTTAAAACTAATTCTAAAGTATAGTTTTGAATTTCCAAT
tRNA-Ser-ACT	DjScaffold143503	3958	4106	-	ATAGTACTAATTTACAGTACTTATAGTACTAATTTACTGCACTCATAGTACTAATTTATTATACTCATAGTACTTATTTACTGTACTCATAGTACTAATTTACTATACTCCTAGTACTTATTTACTGTACTCATNNNNNNNNNNNNNNA
tRNA-Thr-GGT	DjScaffold162068	3587	3721	-	ATAATGGATGCGGATAAACATCTGCTATTCTCTGGTACTCGATTACTATATCTTCACTCCTTCTTAATCGCTCCTCACATTCGTGTACTGTAAGTGATTTTTCATTGTACGATTCCTCAATT
tRNA-Ala-TGC	DjScaffold23841	492	628	-	ATTTGTGTATGTTAAGAGATATTGGTAGCGATTATTGCGTATGTTAATACTTACTGATAGTGAGTATTGTCTATGTTAACACTTGATTATAGTGAGAACTGTATATGTTAATAGCAGTTGATAGC
tRNA-Glu-TTC	DjScaffold161180	369	508	-	CTATAATATAAATATAAATTTTTTCATTGATGTTAGTATGTAAAATTATAGAATTTTTTTTAAAATCAAAATCTCTAACCTGCTCATTAATACTAAATTTATTAGGTTTCAGATTTAGTATTCCAA
tRNA-His-ATG	DjScaffold3665	32649	32788	-	TTCCTGCAGTTTATATTAACTATGAAATTTTCATATTTATTAAGATTTTTCTATCAATTCTTTTAGTTGTCTTTCTTGGTCGACCTGATCGTTATAAATTTTGAAGTTGAGATTTTTAGTTTTGAT
tRNA-Arg-ACG	DjScaffold118601	969	1119	+	TTGAGGTTAGTTTCCGTTACCTCAATTACTTCATACGGTCCTTGCCATGGTCTTTTTAATTTTGATGTCGTACCTACACAGATGTCTTGTAAATTGATCAATACCATGTCGCCTTTTTAAATGGAATGTTGCACTG
tRNA-Leu-TAA	DjScaffold49844	39715	39859	-	AATATAAAACCAAAATTAGTTAAATAATAACAATGAGTGTAATCAACACTGAATTTCATTTGATGATTCATAGCCAGATTCAATGTCCAGGTCAACCTCACAAGGGAGGGGATATAGTTCCCTAAAACACC
tRNA-Sup-TTA	DjScaffold63833	2428	2557	+	TAATCAACTAAATTATTATTTTAATATCAATAATCCCAAATCAATAATGATTCCTAAAAAAATTCCTATTCGATTAATTACTCAATTCTGAAAATAAATTCGTATTTTGTTTGAAATC
tRNA-Pro-AGG	DjScaffold5411	104197	104313	-	TATATGGTGGGTAAATGTTTTGTACCTATGAAATAGGAAAATAAATTTCATGTACATGGAAAACGTTTATAACTTTTAATTCAACGTATTAGTTACCTACCTCNNNNNNNNNNNTAT
tRNA-Leu-CAG	DjScaffold22156	14067	14181	+	ATATGGCTGGGGAAAAGGCAGCCCTCAGGGGACCCGTTCAAGAATTTACCTAATGTCCCTAATTAGGTTATCAGTGTAAAGTGGTTGACTTCCATTGCTTACTT
tRNA-Ile-TAT	DjScaffold50210	6497	6632	+	ATAAATATAATGCGTTATCTTATCTAAAATAGATATATTTAAATAATTCATGATATAAAAATAAAAATTACTAACCACTGACGAAGTACTTGTTCTTCAAGAGACCAGATCATTTGAGGTTTT
tRNA-Ile-TAT	DjScaffold37517	19165	19316	-	AGTTGCATAGATAAAACAAGTACTTTACCTATTATAATTTAAATTAATTTAATTTATTTAATATAAAAGCTTTGATCAAAATTTTGGTTTTTTTATTGATATTGGATAACAATTCGATATTTCTACCTTGTCTTCGT
tRNA-Asn-ATT	DjScaffold145133	10326	10477	+	AGTTTACAGGTTAAAGATTAACTAGCCTTTAATTATTATAAATAAGAGCGAAAATATAAATTCATTATTTTTTAACATATGTTGCTTTCATCTCATAATTATATCTATACTTCCCTAAAGATTCTCGTGATAATCTG
tRNA-Ser-ACT	DjScaffold804	84031	84173	-	TTTTTACACACGGGGGGGGGTACTGCATGTGTGCAGAGGTTCACCGCTACTATCTATCTACTCAAGGGCCATATGTGTTACATTGGTATTGTTTAAGGGCCCGCATTTATTCGTTTCGAGTTGTATTTA
tRNA-Ile-AAT	DjScaffold164857	8721	8851	+	ATGGTCTTTGATAAGGTAATACATTGTTGATAGAATTAGTTCGTTGCTTTTACTTGCTAAAAATAAGATCTTAATGTGATCTGGATCATTTCTAGTGACTTTCAACAGTTGTTTATTA
tRNA-Sup-CTA	DjScaffold778	529	675	+	ATCCTCTTGAATTATGAAAAGAGTTGTTGCATTCTAATATTTGCCGTATATTGTTTTATAACTATCAAAAGTATACATTCCTCTAAAATCATTGATGTTATTTTTTAACTCTAAGCATTAAATATAGTTTTTA
tRNA-Arg-CCT	DjScaffold34842	3506	3648	+	GTTTGTTAATCCGAATGGCATCCTAGTGAACTCATATAGACCGTCTTCTGTTACGAATGCAGTTTTTTCTCTATCTTTTAATAACACTTTTAAACCATAAAAACCTTTGTTAGCATCGAATATAGCAAA
tRNA-Lys-TTT	DjScaffold42943	10005	10143	+	ATACAACTGGGTTAGTAATAATTCACCAGGTTTCTTTTGGATTAAGGTGTTCAGAAAAGGGATCTGAAAGTCGATTGACTTCTCTAAAGTGAATTTAATGTTATCATTGATACTATTAGCTAGTTC
tRNA-Pro-AGG	DjScaffold88780	7731	7842	-	ATTGCATTTGGTAAGGAAAGACAGAACCGTTTGGACAGGATAAAAATCACGGTAATATATTTTTTTATTTATGTAAACGTATTAATTATTGGTTTAGATCCAGTGTGCAATG
tRNA-Thr-GGT	DjScaffold941	58274	58403	+	CACCATCTTGGTCGACATTGTCTTGCCATTTCTTTGGTAAAGCTAGAATTTCGGCACTATAGAAATTCTCTGATTTTTCGCTGAAAAACTGAGATAAGTGGTTTTCGGTGTCCTCTT
tRNA-Leu-CAA	DjScaffold4173	73547	73678	-	CAGATGATATAAGTTACAACTCAAAAAATTCAAACCCCCCCAACTGCTAGGAAACCATATTTTTAAAATTTAATTTTTAATGAATATATACTACTTTCAATTCTATATTGAATAATACCA
tRNA-Asn-ATT	DjScaffold17021	898	1048	-	TGTTGGTAATATTTTTTCATTATTGGCTATAACATCTTGAGCAGTTTTCATACCAAAACTACCAATACGTATAAGAATAGGAAGTGCAAATCTACCTATAGTTTGCAACCAGCCGGAACCATACTGTTTTTCCACA
tRNA-Leu-CAG	DjScaffold103571	5261	5401	-	TATTTAAATAATAATGGAAACTCAGAAAATCATTGTTTGATTTGTTTAGAATTCATCGATATTAACCGAAAATTTGGTAAATTTTCTACTTGTAATCATAAAATATGTTTGAAGTGTATTCGAAAAT
tRNA-Thr-TGT	DjScaffold4850	38059	38169	+	TCGACAGTTGCTTACGATTGTGACCGAAGTTTTGTGACGGTAATTTTGTGTTGGTTTTTTTCCTAAGATATTTGGGATCAAAAATTGTTTGATCGGATCA
tRNA-Val-CAC	DjScaffold49558	3726	3856	-	CGAAGATAATTTCGGGGATAATCACGGATATAAGGTTTATTATTATTAGTATTATAATTATTATTGTAATTTTTTTTGAGTGTTTATTGTTTCTGATGTTATTGTCATTGATTATTGT
tRNA-Leu-CAA	DjScaffold7704	13646	13782	+	CGGTAAGTATCGAAGCTGGATAGTGACAGTGTGTCAAGACGCGTATCGCATGTTCGGAAGGTTCCAGATCAAATCTTTAGCTTTGCCCGATGGGAAGGAAAGAAAATGACAATATGGAGCGCAG
tRNA-Phe-GAA	DjScaffold142351	3423	3575	-	GTTTTTATTATTGTTGGGGTGAAACACCCGAGCGTAGAAGAAAGTCAAGGACATGGGCCCAAGTATGAAAATAATAAAGTGAGGGGCTGGAAGAAAGTTAATTACGACTAACTACCACATGGTTAAAACGTGTAATTACTA
tRNA-Lys-TTT	DjScaffold155510	14058	14198	+	GTGAACATTGCTAACCAGCATTGGGTTCTATTCTTTTACGATAGACCCAATGGGATTGCATGCAACATTGATCCGCTCGGATCTCCTTTCAGACCTGATGTTGCTGCAAAATATGGCGAACACCTTA
tRNA-Arg-ACG	DjScaffold101740	119	248	+	GCGACTTTGTGGTATCGAGTCTTATTCACTGAATCTACGAACCCTGACAGCAATCACTCTTACACGCTCAGTAAAAATTTAATATTATAGTTTTACTTCAACAAATCAAATTCATAA
tRNA-Ser-TGA	DjScaffold2471	28588	28737	-	TTCTCTATCTAATAGTTATTTGTTGTTTAAATTTGAGTTAAGTTTTTTATTTTTTATTAATCCTCGACTCTAATTTAAAAAGTATTATTTTAACCATTTATTTGAAAGATTTGTCTAAAATTAATGAGTTTTCACA
tRNA-Leu-CAG	DjScaffold140373	14579	14706	+	TGATTAATTAATTAAATTAAATATCAGGAAATAATTTAAGTTGATTCAATTAATTTAATTTAACTTAACTATTTCCAAGAAATTTGTATCAAATTAGATTGATTTTAATAGTATTGG
tRNA-Phe-AAA	DjScaffold93579	43	182	-	ATAGATCTGTAATTTTGTAAACCAAAAATTTATCATTAATAAATCTTGATCTAAACCAAGTTTTGAAATCCTCCTTTGCGTTCGTTTCTTGCAACAATATCTTGGCATCGCCTCTTAATAGCATGT
tRNA-Sup-TTA	DjScaffold136524	1126	1270	+	CTTTAATTATTGAATCAAATATCAAATTGTAATTTAAACCAAAAGATGAATTGATTAATTTATAAATAAAGTAAATGCATAATATTCCACATATTTTAGTTTTCCAAGGTTGAACTTGTATCTTATTCCAT
tRNA-Gln-TTG	DjScaffold14436	8173	8310	-	GCTCTCCTTTCTGACAAAGGCGCAAGATATTTGATTTGACATTTATTCAACGAAATCATTATATTTTCAGTTGTTCTAAAGTAGAATGAGGGCCAAATTAGTTCGTTATATAAACGCATTCTCCG
tRNA-Leu-TAA	DjScaffold4409	29553	29682	-	TCGAGAATCGTTTGGATTGAAATCAAGTTTTTCTTTTAAATGATGTCGTTAGGACTAGAAAGTAACCATATTAAGAAAATATTGATGATCCATCAACTATCGGTTCCTTGATACCTT
tRNA-Gln-TTG	DjScaffold11831	10473	10625	+	CAAATATGAGATTACGTTCCCAATCAATTTTATTTGGTATTTTGAAGGCAAAAATTTAAAAGATGGTATTTTTATTTTAAAATAAAATTTTTGTTTCTTTTTTTTTCATTTAAAAATTAGAAAATAAAGTAGGATTCA
tRNA-Ile-TAT	DjScaffold118797	1169	1301	-	GGATATGGGTGTGGCTAAGCTTCTTTATACTCTGATAAGTTGATTACACACTAGAAAATGGAACTCTCTTGCATAGTCTGGCTTACTCTCTTTGGCAATTGGTTCTTATCCAATCTCGAACA
tRNA-Trp-CCA	DjScaffold52624	9990	10130	+	TCTCCATTTGCTAAAAATATATCGACCAAATCTTCCAATTTTTAAAAAACACCTCAAGTTCTTCATCACCACGTTGATAGCTTACAAGATTCTGTAAATTTTTTATTACATCTTTCTTGCTCTCAAA
tRNA-Arg-TCT	DjScaffold144343	25664	25798	-	ATGGATAAAGAAGTCCAAGTAATTCTATGAACAAATCTAAAACAAAATAGTATAATCAAAATGAAATTAAATCAAACCTTTATCAAATGTATTTGATGATTTTTCTAGCAAGTCTATACATT
tRNA-Asn-ATT	DjScaffold26252	2415	2562	-	AATATTATTGATGAGTTATTATTCATTTATTAAATATTATTATCGTACTATAATTAGTCATTTACTATTATTGTTTGATTATTTTGATGACATATTATTACTATTATTATTAATAAACCATATAAAAATTAACAA
tRNA-Leu-CAA	DjScaffold36201	36233	36381	+	TGTTCACTCAATCAGTTTTGGCTTAGTTTTTTTTATCAAAGAAATGTTACAATTTTCCTCTATCCAATCTTTAATTTATATGATTTTTTCATTGTCAAGTTTTGATCCTTGAAGTTTCTTTCGTTTTAATTCGTTA
tRNA-Asn-ATT	DjScaffold2698	89067	89205	-	TTTGTGGTTGGATAGATCGAATAAATTCCGTGGTGTATTGTTCCAATTCCTGTAGAGTATGAGGATTTCTTGTAAACACAGAATCTTTTAGAGAGCCGAAAAGAAAATAATCGGGAGGTGTGAGGT
tRNA-Asn-ATT	DjScaffold85394	3835	3955	-	AAATGTAATCTTAGAGAAATATTGAATTGAATAAGAAATTAAAATCTTTATTTTTGCTAATTTAAAGTTACATTTCAATATTTTTAAGGTTCCGTTTATTGTGTAAAAT
tRNA-Ser-ACT	DjScaffold165	33562	33713	-	TCTAAAATGGTTGTAAAAATTTAAAATAGTAAAATACTAATCATTATTTCAAGATAATATCTCTTTTTATCCTTACTTTTGACAATGAAATTGATAGATTTCAGAATTTAATTAAAAAAATAGATAAATCTACTCTAAT
tRNA-Pro-GGG	DjScaffold39157	1430	1572	+	GTTATCATAATTAATGAATTAAAGTGGAACATTGGGGTTTTGATGAAATTAATTTGATTGATTCGTTAAAACAATGTACTAAATTATGAATATATTAAAGAAAATTGAGATAAAGAAATGAAAATCAAA
tRNA-Tyr-GTA	DjScaffold167114	26902	27032	+	AAAATAATTCAACAACTGATGTAGGGTAAATTCAGTAATAATAACCTCAAATCGATATTAGCAGTTGATATTTACTATCCGATGATATAAGAGTTGTGTGTAAAACACGAACTGAGGA
tRNA-Tyr-ATA	DjScaffold24793	7551	7685	-	ATTTGTTGATTTCCTTTGGTATAAAATTTTCATCAGTTAAGATTCGTGTCACAGGTAATAAGTAGATCTTTTTATTGTTATGTATTACCGGCAATTCATTTGTACATTTTGGGTGATCTGTT
tRNA-Ile-TAT	DjScaffold124389	74	225	+	TATCAGATAGTACAGATATGATATCTAATTTCTATATAGATAGTCTAGATGATTATATTAAAGGGTATATCTAATGATCTAGTTGATCTCGATTCCATTGTCCATCGGTAGATTTTTCAAATACAACAACAGACCATTT
tRNA-Ile-AAT	DjScaffold195758	2916	3050	-	ATTATTTTGTTTTAAATTTTGAATAAAAATTTATTAATGAATGATTATTTTGTTTTAAATTTTGAATGGAAATTTAATAAGCAAATGATTATTTTTGTTTTAAATTTTAAAATTTTTCAACA
tRNA-Phe-AAA	DjScaffold52739	8765	8916	-	CATTTCATCATACAGAAATAGAACTTATATGAGCTTAAAGAGAAAAAAAAATAAATAATAAAAATAATCTACAATAATATAATAATATATTAAAAGGGCCTCTACGACCCGTTTTATTTATTATAAATAACGCTAAAT
tRNA-Sup-TTA	DjScaffold124220	19800	19929	+	CAAATAATAGTACACTTGAAATTGTTGGGAAAGTTAGAACTGGAGTGATAATTGATGAAGTTTGCAAAAAGATTACTTTCTTAGTTGCTGAAAGAGTGACATCATATCTGATAGGAG
tRNA-Thr-TGT	DjScaffold32360	49200	49351	+	AATAAGTTTGGTAAGATATTCATGGTTTTAAAGTTTGTGTTGTTAGATATTGGACATACAAAAAAGGTAATACGTGAAATAAAAGATAAAAGAAATTCAATAGTTCAACATCCGAGAAGACAGCCAATGCATTTATGAT
tRNA-Ile-TAT	DjScaffold99770	683	822	-	ATGCCTCCCGTTCATCTGCGTCCCAACTGCGATATTATACCAACACCCCTGCATTTCGATTATGGGGATTCCGGTATTTCCGGAAAGTGGATAATCTGGTTTGTACATCAGTGGTCACAGTCCAGA
tRNA-Ile-GAT	DjScaffold91703	5048	5191	-	TGTAATTAAGCTCAAAAAATGATGACATATACATCAAAAGCTGGATTCAAAAAAACAACCAAAATTGATAATGATCTAAAAGCTGTTTTAATGAATAAAGACATTGTTTGTTTGAATCGACCAAGCTACA
tRNA-Ser-CGA	DjScaffold32583	22095	22238	-	TAAAATGTAGTTCATCCCATTAAATTTCTAATTCGAATCAAAATTAAACAGTTTAAAATTAATATCAATTAAAATTTAAATTGATCGTTTAGAATTAATGTTTTTTAAAATTGATTTTTGTTAAATTTATT
tRNA-Sup-TTA	DjScaffold1711	26917	27068	-	CAGATTCTGGCTTCTTATTGGCGTTGGTACCAATTTTTAGAAAATTTTCCATATTTTTAGACATTTCATTGGTGCCTATTTTTGGAATGGCACATGACGATCATGTCTTTGTTTTATTTATATTTTCAGGTTGTCCATT
tRNA-Glu-TTC	DjScaffold36880	9475	9582	-	CACAAAGACTGTTGCGCTGGAGTTTCAAATGAGAATCGTCGGCGAGACCATTAATGAAGGGTGGAAAAGTTTGTAAGGTTTGCCTTTTTGGAGTTCAG
tRNA-Ile-AAT	DjScaffold3290	39330	39430	-	ATAATAATAATGATAATAATAATAATAAAAAAAATAATAATATTTTCATGAAATTCTTAATTGTATAGGTTCTCTAATAGTTTTAATTTTC
tRNA-Gly-TCC	DjScaffold44408	8487	8617	-	GGTTATTTGGAATCGTACGACTTTTCTGACGTTTCCATTGGCTTGAACGTTCTTTTTTATTGGTTGATATTTTTGGATTTCTAATCTATTGGTCAACTTTTAAACCCTTGTATCTTTT
tRNA-Asn-ATT	DjScaffold15973	4336	4485	-	TCTGTTTTTGTTCACTATCAAGATTTAATATAATTATATTTGTTTATGTTAATTTAAACTTCGTGAACGAAAAAGTATATTTAATGATTTTTTTTACTAAAGGAATCCAATTTTCAAATAGCGAATATATTTCTT
tRNA-Sup-CTA	DjScaffold1276	19337	19482	-	AAAAAAGTTTGATCCGAAAAATCTAAGAATAAAACTACCCAAAAATCATAGCACAATCATAATGTGTTTCCTAGCCCCCACAAATTGTGCTAGCGTGCAATTGTGCCGTAGGGCCACTATCTACCTACTTAC
tRNA-Leu-GAG	DjScaffold1950	85335	85486	+	GAATAATTGTTGGACTTAACCATTGATCGGATTTGAGATTTCATTAAAATAAGATAAGGCTTCGATCAAAACAAAACAAAATTTATTTGTAAAAAAAGGTTCAAATTTTCGACAATAGTCTTCTTCAGGTACATCTAAG
tRNA-Lys-CTT	DjScaffold198457	2536	2668	+	AATCTGTCTTGACTTTTATTTCTTGTTTCTACCTTGATGATTACAAAATCGCCCACTTTGAATTCTCTTTTAGTAATCACGTCCAAAGTGTTTCCTTTAGTTCTATCTAAAACGTCTGAC
tRNA-Cys-GCA	DjScaffold94016	17533	17668	-	AATAATTTACAGTGACATAAATGCAAAATTTAATTTTAAGACGATCTGTGATCTCAAAATTTTAAATTTTTGCTTGCATTTGGTTGAAATTACGGTTTAAAAGAACAAAGCCTTTCTGTAGGC
tRNA-Leu-TAG	DjScaffold74416	7693	7836	+	CTTTAGAAAGTTTATCACAAGAAATTATTTCATTAGGTTTATCACTTAAAGTAATAATCAAAACTTCTTTGTTTTTTTAGTAAACTAATTTTTTCTCAAGAAAAATATTGTACAACTTGATATGGTGTATT
tRNA-Phe-GAA	DjScaffold18102	15034	15130	+	AGAAAAGTGTCAATTTCTTCAAAGTGAAATCAGATTTCTTTGACACTTAATTAGCAAGGATGGTGTCGGAACTGATCCGCCTAAAATAA
tRNA-Cys-ACA	DjScaffold5200	22895	23027	-	CGTGTAGTGGTGGATCCAGGTTTCATCCATAGTTACAAGATGACCCATAAAATCCGTTTCATTATGATTAAATCTATCCAGACTAGTTAGAGAAAATTGGATTCGAATGCGCTTTTCATC
tRNA-Sup-TCA	DjScaffold162505	1268	1407	-	ATATTTAAATTTAATATATCAATATTCGTGAAATTCATTTTTTTAGTTTCAAACATGTCAAAATTCGTACCAACAAAGCAGCTTACTCTGGAAGTATTACTTTTTGTTTTAATCAAAACAAAAAAG
tRNA-Arg-TCT	DjScaffold15851	11480	11623	-	GTTTATTTAGTTCAATGAGATTAAAATTAGGATCATCTACAATAGAAAGTATAGAAAATCCAGGAATAGCTTCTACAATGATGAATTTAGTTTTAATAGATGAAGCCTGTTTAAAATCTTCAAGATGGGC
tRNA-Lys-TTT	DjScaffold2988	13943	14095	+	TTTCTTCTTACCAAGTTATTTATCCACGTAATTTAAACTGGCGCGATGTAGTAATAATTTTCACCAAAATTATATGGTTCTAGCAGTTGGTTTTTGTTAGTTTTTTGTTGTTTTTTCTGTTAAAAACAGGGGTCCTTTT
tRNA-Ser-CGA	DjScaffold4003	27034	27176	+	ATAAAACCACTAAAAATTGTCGAAAATTGCAAATATCCAATAAATTTCACAAAATCCTCATAATTATCTTAAATTCCATGAAACCATGTATCAAACCATTAAAATTATCTTCAAAGGGTAATTATTGCA
tRNA-His-ATG	DjScaffold95588	228	380	-	CACATATATATATATATATATATGAATATTACAAGATTTCAATTAACATTCCATTCTCGGACTCGTCCATAAGTCAACTTCAATCAAGATTCTTGAATTACAAGAGAGTTCTTCGAGGTTTCCAATGTCTTCTACCTAA
tRNA-Ser-TGA	DjScaffold184186	3050	3191	-	CAAATAATAGCAAAAATGTTTCGCGATACATTTGAAGCTTTCCGCGACACACCGGTTGTCGACCATTGATTCACGTAGTAACAGTGTAATATTTTTCATATTTACATAGTTACAGTGTTTTGTTTGTA
tRNA-Trp-CCA	DjScaffold4377	18779	18926	-	AAACAATTCGTTCTTTCTTGTCGCCAACATGTACATCCAATCTTGCTTTCTCCATTGTTTTCAATGTACTGTTATTTGCACACCACAATTTCATCTCACATTCCTCCAATTTTTTACTCCCCGATTTCCTCCAAC
tRNA-Gly-CCC	DjScaffold187298	4485	4607	-	GACTTATCTTGGCCAAATTCCCCAAGGTATCTCAACATCAGGACTGAAAAAATTTGGGTAATTTGTGTACGATTTGGTCAATTTTTGGTTGTTCAGGTTAATTTTGTCGAA
tRNA-Asn-ATT	DjScaffold101410	10323	10468	+	TTATTATTATTATTATTATTATTATTATTACTATCATTATTATTATTATTATTATTATTATTATTATGATTATTATTATTATTATTGTTGTGAAGCATAAATACCTCAGAATTTCCTACATTTTCATTTAAC
tRNA-Pro-GGG	DjScaffold176068	1365	1493	+	TTATTCTTAGTTCAAATCTTGGGTTTCTGATTGGGTTTTATGTCAATTTTTAGATAATTTCTGCAATTTTCTGAGCTTCCATTGGCAGCTATTTTTGGAGTGCCATGTGATCAACTTAT
tRNA-Met-CAT	DjScaffold51142	18377	18529	-	AGGTGTGTATGTGTGTTGCAGTCATGCAGCTTTCGTTTTGTAAAAGTGAATTATATGTATATTTTAATGGTTTGGATATTTTAAGAATTTCGAGACACGTGTTTTTTGGATACCTGTGTGTTGCAGCTGTATTGCATCTG
tRNA-Lys-TTT	DjScaffold156955	12687	12811	+	TAATATTTGCGTGAAATTAATACATGAAATTTGTTTTATTTAATTAAAATAATATAATGCAAAAAGTAATTAATTGATTTTGTTTAAATTTATTATATATTTGTGTTCATGTT
tRNA-Ile-GAT	DjScaffold183483	3387	3517	+	GATTTGCTTGTGCAAAATGTTTAGCAAAATTTGATAGTGAATCAGGATTAAATAAACACATAAAATCATCAATATGTTGGAATCCAATTGATGTACCATTATTTTGTGGAGATTGTAA
tRNA-Asn-ATT	DjScaffold45321	2703	2851	-	AAAATCCTGGCGGATGGTTATATGTATAGGATTATTGAAATGGCTCAACGCAAAATTTGTTTTTCCAATACCTAAATAAAAATAAATAAAATTTGAATTATATTTAACTTTATATTACCAGTTGAGCCAATAAATA
tRNA-Met-CAT	DjScaffold184531	3667	3806	-	TGTATCATAGTTCATGTATCATAGCTCATGTATCATAGTTCATGTATTATAGTTCATGTATCATAGCTCATGTATCATAGTTCATGTATTATAGTTCATGTATCATAGTTCATTTATATAGTTCAT
tRNA-Gln-TTG	DjScaffold104127	3240	3384	+	ACATTCATAATCAATTCTTTGAATTCTTAGAAGAAATTAATAATAAATTAATTGATATAAAAGAAAATAAATTACTCCCTTATTTTAGAGGAGAGTTGCCTGAACTTAGGGATCAAAACTTTAGATATTGT
tRNA-Lys-TTT	DjScaffold1345	72238	72378	+	ATTTTAATAGCAAATGATTGTTTGCTTTGAAATTTTGTGAAAATTATTAATGAGATTTTGATAACAGATAATTATTTTCTTTAAATTTTTGAATTATTTTAATTAAAGATTTATTTTAAAATTTTAAA
tRNA-Arg-TCG	DjScaffold2143	68850	68994	+	AATCCGGGAGAACCTCCGAAACTTCGAAAATTTTTGAAAAAACTTTTTATCGAAATTTTTACATGAATCGATGGAGAATTCGATGGAGATTATTTTTCACAAATAAAAATTTTTCGAAAAAATTATTTCTCA
tRNA-Ile-GAT	DjScaffold13399	7764	7914	+	TTGAGTTCACTAGCATATGTGTGATAAGCTTCATCTTTGTGTTGTGGTCTTCTTGCAAATTCTTTGAATTCTTGGCCTCTTGTTCTTTGACTTGTAAAATTTTCTGTGAGAATTTCTTTGGCTTTCTCCCATGAGCTTGGC
tRNA-Ser-GGA	DjScaffold183387	11027	11172	+	AACTAATATCAGAAGAAAGGAAAAGAAGAACGTAATAATAAAAATAAACTACAATATTATAATATTATATTAAAAAGGTCTCTACGACCTGTTATATTTATTATATTAATGGATATTATCCATTTGGTATTA
tRNA-Ala-TGC	DjScaffold2857	23231	23367	-	TAATTATTCGATGAGGAAATGAATTATTTCGATTGCGTAAAAGTAGAGACTAACAAATTAGACCAAATTTAATCAAACTAGACCAAATTTAATCAAATTAGACCAAATTCAATCAAATTAAACC
tRNA-Ile-TAT	DjScaffold251	8910	9060	-	TGAATAATCTTTTAATTAGTTATAGAGCAACATTTTATGAGGATTGATGATAAATTACTATGCTCAAATGAGTTTATGATGAGGACAGTTGTAAGAACAAAGGTGAAAAGTAGGGGGATAGTAGCGCAAAGGCCCCA
tRNA-Thr-TGT	DjScaffold104	159199	159347	+	TTATGAATTGTAATGGCTGTGATATTGAAATGTTGTGGGATTCTGGAGCATCAATAACAGTGATGAGTGAAGAAAATTGGATCCGAATTGGTGCACCTAGTATGATAAAGTCAGAAATTATATTGTCAGGTGTTT
tRNA-Tyr-GTA	DjScaffold2767	154086	154238	-	TTGCTCACCACTTTGAAATGTAACCAGAATAAAGCTAGGTAATCGACGATCACCAAAGATTTGTTCCTTATAAAACGATGAACTATCTTTACTAATTACAAATGCAACGACTTCGTTGGTTCTTATTGGATAAACAACA
tRNA-Phe-AAA	DjScaffold161103	3003	3154	-	TGGCAATTGGCAATGCAGGACTATTGTCCATTGTTAAAATTCAAAACGGGTAAAGCAAACTCTAATGCCGATTGTCTGTCCAGAATCGGTGGACCGGAAGCTACAGATAACACGCCAGAGGAGACAGAAACGTTTACTT
tRNA-Phe-AAA	DjScaffold42698	14642	14734	-	GGAGTATATGTAAATATGTGCTTTGGAGTAAAGTGTTGAGCCGAGAGTGAGCGGAGCGAGGCCAAGGGTTAACACTTTGCTCCAAAG
tRNA-Gly-TCC	DjScaffold29374	8608	8754	+	CCAAAATTTGATTAGCAATCTCAATTTCACATTTTCCATTTTTTGAATTCACTAATTATATCAATTAATCATCTAACTGTATTATAAGCATTAACATTTAAATGTTAATTTTTCCTCATCATGCCAGTTCTAT
tRNA-Phe-AAA	DjScaffold20492	14605	14751	+	TGTATTGTAGAGCATGAAGTAAGAATTTTTTTCCATAAAGAAATTATTATTTATTACTAGTACATTTCAGATTGAAACAATATTGAAACGTGAGTTGGGTAGTAAACGATTCAAAGGAGTGTATCCACTGGAA
tRNA-Tyr-GTA	DjScaffold24628	27371	27514	-	CATTAAATTGTTTAAATGTTCTGACAGATTTCTGTAATTTCATTTGTATTGTTTTTTTCACAATCATGCAATTTTACTATTAATAAATACAAGAGTAGAAGTATAATTATAATAGTAGAAGTAGAAAATA
tRNA-Thr-TGT	DjScaffold38686	74843	74976	-	AATGTAATCTTTTAATTTATAAAAATCATTATTGTTTAGTAAGAAATGTTGAAACTTTATTTAATGTTAAAAAAAAATTGTCTATGTCTTGGTTGCATGAATCAATATTCAAGTATCCAAG
tRNA-Leu-TAA	DjScaffold159576	2944	3087	+	TCATTGTCTGATTAGGGTGAATTAAGTCCAAAATTAACAACACAATCAGTGATCCCCCCTAAACCAAACAAAGAACATCAGTAGCAACCAAAATCAGTAATCAGAGGTCATTCGAGGTGACTGATACCAG
tRNA-Ile-AAT	DjScaffold48249	7720	7865	-	TTATTAATAGAGAAGTGATATTATTTGTAACTATAATAATAATAACAATAATAGTAATAATAATAATAATAATTATTATTATTATTATTATTATTATTATTATTATTATTATTATTATTATTATTATTATTAT
tRNA-Lys-TTT	DjScaffold111937	4013	4155	-	TAAAATTATTTGGTAAGATTTTATTATTAAATTTTGTAATATTCTTATTCCAGATGTAAACTGCTGACATTTCTAATATCCATATTTTAATATCTTGAGGTTGTTGTGGATCTATTTTATAAAACACTG
tRNA-Ile-AAT	DjScaffold187599	791	903	+	AGTAATATGGTCTATGATATTTAAAGGTTGCATAGTAATATGGTCTATGATATTTAAAGGTTGCATAGTAATATGGTCTATGATATTTAAAGGTTCCATAGT
tRNA-Lys-TTT	DjScaffold37390	55457	55605	-	GCTTGAGTTGCATTGACATTTTGTTTGCAATAGTGTTTTAAAAGTACCCTAATTTCAAATTTATCCATATTTCTTTCTAAATAAATTAAAACAATAATTTACAATTATTTATTTAGATATTAATTTACCGTCTGA
tRNA-Sup-TTA	DjScaffold161526	16257	16404	+	TATAATTTAGTTTAAACTGAGTTGAATATGTAATTTTAAATTATACATTTTAGTTTCTCGATGTTTAGAAAATTTAAATTAATGACTCAATTTATACCATTGATCTCTGGGATCCTCCACCCATTCGTTTAAATA
tRNA-Asp-GTC	DjScaffold156893	18384	18527	+	ATTTTACTGAAGAAGTCAGTTGCATTTTTAAAAGTGTCGTACTGATTAATATTTGAAAAATTTTATTCTTTGAAATAACTTATAATAATTAAACCAAATAAAATAATTTCGTAACGTTATCTTCTTCTCT
tRNA-Lys-TTT	DjScaffold76030	1516	1635	-	GAGTAATTCTGTCCTGATTTTTTTGCAACATTTACAACCTGGTCACTCACTTTATAAATAATGATTAATAATCAAATAATATCATTAGGTTTATTCAAGTTACATATA
tRNA-Arg-TCT	DjScaffold14325	11450	11591	-	CAGTGATTTGGTTAGAATCCAATATCGGGTTAATTCTGAAGGCTATGTTGAACTGTTAGAACTATTGTCGATCAAATGAACAACATAGAATTCTACCAGTAAGACAAAGCACCAATCCATACTGCCAA
tRNA-Cys-GCA	DjScaffold4514	68381	68522	-	ATCCTTTTGGTCAAAGTATTGATCAAATACCGTTTTGCAATGCTCCACGTTTATGAAATTTATTCCAGAAAGAAAATTTTGAAGGGACTGGAATAAGTGAAAATCGGAAGGTGCCAGGTCGGGTGAAT
tRNA-Ile-TAT	DjScaffold2398	18096	18248	+	CCTGCATGATATAACTGTATTTATGCACAGTTATACACGAACAATGGTTTTATAATGTTTTATAATAAATTTGTGGTCAATGACAATTTGTTTTCCAAAAAAATTGCTGGGAAAAGTGGATAGCACCCAATGTTCTGAT
tRNA-Leu-TAA	DjScaffold3747	4277	4412	-	AGTTCATAAATAATCAATTTAAACAATGAACTGAAAATGTAAAGACATTTATAATAAATTATATATAAAAAAACGTCTTGAAATAATAAGAGGGATGCAAATTATCAAATAATTTAAACAAAG
tRNA-Lys-TTT	DjScaffold3656	28710	28857	-	TTTTTGAAATTTTTAAAATTTTTGAAATTTTTTCATAATTTTATATTGCGGTAAAATATTTTTGTTCTGTTAAAGTTAATTTATCTAATTTTGAATATAATTTCTCCATATAAGTTAAATTCTCATTTGCAATC
tRNA-Thr-GGT	DjScaffold44442	12265	12406	+	TTTAAACTTTTGTGGTAAAATTGGTGAAATTAGGTCATTTTGTTTAAATTATGATTTTTAAAATTTTTAAATCAAATTTTTATGGGAATCCTGGAGAACATCCGAAATTTCGAAAATTTTTGAAAAAG
tRNA-Lys-TTT	DjScaffold26762	336	459	-	TATTTCCTCGGAATGATTAATTTTTGGATGATTTGATAATTCGGTCAATTATTTACTCATTGTGATTGGTCAATTTGGGTAATTTTTGGGTGATTTAGTCAACTATTTCCTC
tRNA-Leu-GAG	DjScaffold94639	816	963	-	TTGATTGGGGTGGACTTGGTAGTATAAACGGATGAGAGATAGGTTGGCGAACTGCGTGAGACTGTTGTAGCTCCTTGATTGTTGAAAACTGCTCGATTAAATGTTGTTGTTTTTTTATTCAACTCTTCCTCTTTT
tRNA-Ile-AAT	DjScaffold4716	25415	25547	+	ATTTATATTTATAATAACATAATTATTTATTTATTTAAGTTTATAATTATAAATAATCTAAGATAAAATTTACATCATTTTCCAGCTCGGTTTTCAAATTTTCCATTGATTTATGAATTT
tRNA-Met-CAT	DjScaffold32555	540	688	+	AATTAATTAATTAATTTCAAAGGTAAATATTAAGTTCATGAATAGTTGGTTAAAATTTTAATGAATGAAAGAATAAATTTGTATTACAAGGGGATAATTATTAGGTGAATAAACACATTAGAAATATATTTCCAA
tRNA-Cys-GCA	DjScaffold462	145162	145300	+	GTAAAATTAGTTCATTTTTGAATGAATTTTTAAAAGCAATTTATAAAAAATAACATTTATTTAAAATAACAAATTATATATGAAAAAAAAAAAAAATACAAAAATTTAAAATTAAAAAATTCTAAG
tRNA-Ile-AAT	DjScaffold3411	141297	141420	+	AATAATAATAATAATAATAATAATAATAATAATAATAATAATAATAATGATAATAATAATAATGATAATATAGAAGTCGATGATGTCATATGGTCAAAAAATATATGAACAA
tRNA-Lys-TTT	DjScaffold66201	2684	2835	+	GATTGAAATAAATTATATTTTTTAATTCAAAATTCGTATATTGAAAAGATTACGAAATAAGAATGAACTGAGAGTGTTACAGTTATTTTTAAAGAAATTAATAACAAGATTATACTGGGGCATTGTTCTTCGGAATTTCT
tRNA-Lys-TTT	DjScaffold30366	10929	11054	+	TATTATTATTTTATTAATTTATTTACAGTAATACTGTGACAGCTGTCTGTACTCTGTACTCTAAGTACATTATAATTATTTATGTTTTCTGACGTCCTATACGTTGTCTCCGTA
tRNA-Lys-TTT	DjScaffold21038	15868	16008	+	TTATCAGTATATTATTAACTTTTAAGTGTTGATTCAATTTCGAGTGATTCAATTCAGTTTCACATATGTTAATTTTAGTGTAATGGTTAAGGTTTTAGTGTGATGAGATAAATTTTCATATGACTGG
tRNA-Leu-TAA	DjScaffold93901	62	214	+	TTTAAAATTTCCAAATTCCAATGGAAATAATTTTAAAAATTACATAGAAGGTGGTGAAATTTTATAAAAATTACTTAGAAGTCTACGAAAGAAGCATTCATGATACATTCTTACCTTACTTTTTTAATTTTACATCTA
tRNA-Phe-AAA	DjScaffold30908	4116	4266	+	AACTTTATTGTTTAAATATAAAACCTATTTCAAAAACGAATGAGGCAAGAAAAATATAAATCCAAAGTATACATATTAAATTGAAGTTAATAGAACACGTAAATGTACGTGAAAATATTTTTCTGGCAATGATTATT
tRNA-Asn-GTT	DjScaffold1856	24122	24241	+	TATTGTTATTATTATTATTATTGTTATTGTTGTATTATTGTTGATAATATTATTACTATTATCATTATTAATAATTATTATTACTAGGATTTATTCTTACCATTATTA
tRNA-Thr-AGT	DjScaffold13483	1536	1684	-	TTTAAACTAGGGCATTTTACATATCCATAATTTCAGTGACAGAACCCAAGAAGCTCACTGACAACTCCATCATGGACATCCAAAAGAAATGGGCGCCAGTACAGAAAAGGATGCAGAATGAGATCACGGCTTTAC
tRNA-Glu-TTC	DjScaffold198414	10705	10857	+	GAATCAAAACCATTTTTGATTTTCATTTTAATATAACAAAATTCAGATTTATTCTACAATGCTCCTTGTCTGCACCCCGATGCCATTATATGTTTTTAAATTGAGACTTAAATAACTTTGATTTCAATAATTGACATACAAA
tRNA-Glu-TTC	DjScaffold194994	10489	10635	+	TGCGATCATCATTAAACTCTTTTCATTTCAAAGGAGGGGTTTTAATTGACTGGACAGCAGCAGCTAATGATAAATTTATGAACTGGTACAAGACAATGAATCTTATTGTTGTTTTCGACGGATGAGCAGTAAG
tRNA-Sup-TTA	DjScaffold3383	95059	95171	-	GTGATCAAGCTTGTGTTAGAAGTTTAAATTACATTTTATGAATGTTTTTATGTGTGGACTATGCTTAAAAAGAGTCCTGTTGATTCACATTTAGCTTTATTTA
tRNA-Ile-TAT	DjScaffold20803	8240	8366	-	CTNNNNNNNNNNNATTTTCTTTTTATTATTGTTTATATGGTTTGATTGTTTTTATTCGTTGTTTTTTCATATTTTTGTACTCCTCGTTTAGTGCTATTTCAATAGTGTTTACATCTTTAATGTAAGA
tRNA-Ser-TGA	DjScaffold2826	9610	9730	+	AAAAATATGTTTTGATTTCAGACAATTGAATGCAATAACGAAAAGACAAGCCTTTCGTATGCCTAATGTCGATGAAATGCTAGACAAGTTTGATGGAGCCAAATATTACAGT
tRNA-Gly-TCC	DjScaffold536	86366	86511	+	TAAGGTCAATCATATATAAAGGTTCCATAGTTATATTTTCAATGATATGTAAATGTTCCATTAATATGGTCAATGATATGTAAAAGTTCCATAGTAATACGGTCTATGAAAAGGTTCCATTTATTTGGTCAATG
tRNA-Asn-ATT	DjScaffold158988	625	775	-	CAACATTATTGTTGATATGACTATTGAAACTATGGTTACATTAATTATTACTATTATCAACGTCAGGGGTGACCAGGGGTATTATTAGGGATTAATTGACCATCCTCTCCCTAAGGGATCCACCCTTTATAACGGTT
tRNA-Lys-TTT	DjScaffold70828	459	611	-	ACGCTAATTTTACAGGTTCAAGTGTAAAATTTTTTTTTATAAGATAAATTTTTTTTATATTAAATTTTTTTTGTAAATAAGATTTTTACCAAATTAATAATCACGTTCAATTCATCCTCATCAAATGACACAGTTGAGT
tRNA-Lys-TTT	DjScaffold194922	3304	3451	-	ATTGTTTGAGTTAATTTTCCACTAGCATTAATATTTTCCATTGAATATTCTGGATTAAATGGAACTACATTTTCATTTAAAAAGAATTTTGATAAGTCTCCAGATTCTTGTGTTTGTACTTTATTATTTTCAAT
tRNA-Ile-TAT	DjScaffold24775	34621	34763	+	ATTATTCTAGTAGAATTATATTATTTACGAAAATTTTATGGATTAATTTAACAATAAAAAATGACATTTTAATTGAAGCTTTTTAATTTATTGAAACTAATTTAATTGATCTGAAAATGTTTTTTAAATG
tRNA-Ile-TAT	DjScaffold6847	1567	1708	+	TGCGTTGTATTTTACCTTTCATGAAACAAAATTTTATGATGTATTACTCGATGTATTACCCCCATTACTCGATGTCCTAACCACGTGCTTATATTGCTTATAGGTTAATTCACCACTGCTAGATAATT
tRNA-Tyr-ATA	DjScaffold4746	80588	80724	+	GACATTTTGGTTTAGTAATTTATGATCTATAGATATATACTATAAAAATATTAAATACTACAAATTATAAATTAAATAAATTTTATAACAAAAATTAACCTTACATAGAAGTTGTACTTGTTTNNNNNNNNNNNTTT
tRNA-Lys-TTT	DjScaffold10256	7300	7440	-	TTGTGTTTTGTTTAATTATTTTTAAAGTTATTGCTTTTTAAATAACTATTTTTAATTTTCTAATTATTTCTAATTGTTTTCTTTCTTAATTTAACTATAATAATAATTATTATAATAATAGTTATAAT
tRNA-Thr-AGT	DjScaffold79821	7177	7318	-	AATTGTTTAAATTATAAATTATTTGTTTTAATATTAGTATAATGTTATATTTTATCACACAATAAGTTCAGTATAACTTATTATTATTACTCTTACTATTCTTCCTCTTCTTCTTCTTCTTCTTCTTCT
tRNA-Leu-GAG	DjScaffold2975	43328	43479	+	GAAAAGGTAATAGTACATCACTGAGGAATATTCATAAAAGATAACTGCGATGTCGAATGCACGTTGTTAGCGGAACACAAGATAGTGACAAAGGGTAATTCGATAAATATGAAACCATGGAGACCACCCATGAATCTAGA
tRNA-Leu-CAG	DjScaffold597	19097	19220	-	CAGTCACCTTTTTCCAAACTCAGGTGGAACCCCAACAGATGTGACAATGAATTTTGCCAAAATTCAGTACCTACTTGTTTGGCATACATATGATACATTTATATCCTAACAA
tRNA-Ser-ACT	DjScaffold143503	3960	4106	-	ATAGTACTAATTTACAGTACTTATAGTACTAATTTACTGCACTCATAGTACTAATTTATTATACTCATAGTACTTATTTACTGTACTCATAGTACTAATTTACTATACTCCTAGTACTTATTTACTGTACTCAT
tRNA-Asn-ATT	DjScaffold89682	10215	10344	-	AACATAATAGGTTAGAACCACTTAATTTCTTTGGTATTCCTGGAATGAGTTGGGCTTCTGCCTTGATGACTTTAAATGAACCCATTGAGCTTTTGACCGACAATGATATGTACACTTT
tRNA-Ser-TGA	DjScaffold28058	16902	17032	+	CTTAGTTAAGTGAAATAAATGTTGTGTGTTTTACTTGAAAATTGAAGGTCCTTTTATAGGATTTTCTGGACACCCCAACTAGATTTAGATTTGCCGGTATTTTTAGAACGGCTCTTTTC
tRNA-Val-CAC	DjScaffold4416	3533	3634	-	TTAAATCCTCTAGAAAACTTTGTTCACATACACTTTCAGCTCTTCCAAGTAAAATATTATCTAAAATTGCTGATCAAATCGGTTCACTCCCA
tRNA-Sup-TTA	DjScaffold127102	2753	2875	+	TTAGGCTTTTTAAGCAGTATTATTTAGTTTTTTAGGTGGTAATAAATTTTTAAGCTTTCTGGTTGGGAATTTATTTGGTGAGGTCAAATGAGGTCAAATTTTGATTGGGTTT
tRNA-Pro-CGG	DjScaffold10526	5706	5830	-	GGAGTTTCTGGGCAGCCACCAGTATCTCATCAATTCGGGCTAAAGATAGTCGTGATTCTACATTTTGTTCCAATTCCGGATAGTCCATTAGTCTCACTTTCTAAAATCTTTNNNNNNNNNNNNCT
tRNA-Gln-TTG	DjScaffold486	78145	78265	-	ATTGGAATTGAGCAGAAAATCCTGTTTAAAATAATTTGATTTTTACAAATTTGATTTAATAATATAATATTAAATTTTATTGTTTTACTAAAATTCCTGGGAAATTGTCT
tRNA-Thr-TGT	DjScaffold91728	20578	20710	+	TAAATTTTAAAAAATTTTTTTGTAAAATAATGTTTAAAAAGTATTATTTTGTAATTTTAAAATCAATATTTTGGAAAAATATTTTATTAAGATTTCTCAGGTTATTTGTTTGAAATTTGTG
tRNA-Arg-TCT	DjScaffold2953	950	1102	-	AATAAATAACGAAATAATTAAATTCTAAAATTTTTGTAATGAAAAAAAAAACCGGTTAAAAATAAAGTTATTTATATGTTGGAAAACACGCCGAAACATCTATGGAAGGCATCACGACAGTTAAATACTGTAATGTAATT
tRNA-Sup-TTA	DjScaffold34928	32730	32881	-	AATTGATTGTATTAAAACTTTAATATTAATTATTTATTTATTAACTTTAAAAGTTAAATTCCTGAAAAAAAAAACAATAATCGAAAATTTCGATGACTACGAAAAAAGAAATAAAAATAACAAAACAAACATTTCAATC
tRNA-Sup-TTA	DjScaffold37914	16402	16544	+	AATACGTTTCAATATAAATTTAAAATTATATTTTTATATTCAAATTAAATTTATTTTTTAAAAAAATATATTAGATAAAAATATTGTGTTCATTTCATTTTATATTTTATTCGATTTAAAATTAAATTT
tRNA-Leu-AAG	DjScaffold84236	2468	2618	+	ATCTTGGTCATTTAGCATAAGATTTTGAATATAACTAATGGATATTAATTTAAAAGGTATACTTCGTATTTAGTTTTCGTGCTTCTGTAATCCTTGATGGAAAAAATGGTTGAAAGTTTGGCTTTTTTTACTTTTT
tRNA-Phe-GAA	DjScaffold32885	6451	6602	-	ATTTCTGGGTAATTTCTGAAGAGTCTCTACAAAATATTCAATTAATGTTGTAGTTCAATACTCATTGGTTTCTGTCGTTCAATATGCATTTATTGCTGTTATTCAATATTCGTGGATTTCCATTGTTCAATGTTCGA
tRNA-Leu-TAA	DjScaffold802	70530	70650	-	TTATTATTATTATTATTATTATTAAAAATATATACTTTTAACATTGATTAATATTTTTGGAAAAAGTTGCCCAAGTATGCTTTAAAATAATTCCAAATTATTCTGTCAAA
tRNA-Tyr-ATA	DjScaffold1080	52209	52341	+	AGATACTTGGTGTAAAGTGCTTCCTTCTCGGTATAAATAGTAGGGCAGCACTGGCTTAGCTGGTGAGTTATCACGCAATTGCAAAGAAATTGTCCCAGTTCTTCTATTTATAGTTTGATC
tRNA-Val-TAC	DjScaffold201641	7550	7691	-	GATTTAATGAATTAACCGTGTAGTTGCTTAATTTACAATAATCAGAATTTTCGTCCGTGACTTGATTTAAGTATAACTTTTCCGTAGGTGAAATGTGAGAAAGTGTTGTTTTTTTGACTAAAATCAGG
tRNA-Ile-AAT	DjScaffold2262	83426	83569	-	AAAAATTTATTACATAACTGTTTTTAAATTTTTCTAATGTAAATAGGCGGCGAACAAATTTTGCACACAAATTATGTCATGAGATTAATTTCATCGGTGAAATTTTATGTAATAGGATTAACTGTTTTTA
tRNA-Cys-ACA	DjScaffold2885	12839	12986	+	GGCGTCCTGGTTGACAATTCTAACCTACCTCCACAATTAGCGGAAGAATATCAAAACTGGGACGCCGAAGAAAGGGAGGCTTATTACCAATGGCGAGGCCCCATGCCGGATCGCCCTTACTATCCCCCGTCTCC
tRNA-Lys-TTT	DjScaffold184766	31463	31609	+	ATGGTACAGGTGTACCGCAAATGCTTGTGGGTTTTAGGTATGCTCCTATAGCTTAAATTTGGTAATTAAAATGAAAGCGACTGTACGAGAGAGAGCAAAGTAATTTTCTTAAACCAAAATCCTGAAAATCCAA
tRNA-Leu-TAA	DjScaffold79745	3252	3391	-	GTTTCAGTAACTAAAGCTTAGACAGTAAAATTTTTAAAGGATTTTTTCCAACTGAAAATATATCGCATTGTGAAGTGCATTGTCTTGCGAGAAATTCTAAGCGTAAGTGAAAAACACATAATCCAC
tRNA-Sup-TCA	DjScaffold6189	15334	15473	-	AGTAGCTTAAGTAAAATAAATCTGTTTTTACAATTCAAAATTCTTCAAAAAAAATGAAACAATTAGAAAGAGAAATTCAGAAATTGACAGATACAATTAATAGTGGATCCGTTGGCGATATTCAAT
tRNA-Leu-CAA	DjScaffold27201	7431	7545	-	GAAAATTATTAATTATCAAAATTCAAATCAAAAAGGAACTCATTGGGTTGCTTTTTCTTCTGGCTTTTATTTTGATTCTTATGGATTAAAACCATTTAAAGAAT
tRNA-Val-AAC	DjScaffold38421	720	853	+	TTTAAATTTTTAAAATGCTGCTAACAAAATAAATAAAATTCTGTTCATGGATTCTCATTGAATTCTTCATTATCGAAACTACTCTAACCATCGTGTTCCAGGAGTTTCTCTCTTTAACTTTTTA
tRNA-Cys-ACA	DjScaffold1265	3496	3646	+	GGTGGTTTCGTTCGCAACGACCTGATGTTTATTTACAAAGGTCATGCCTCCTCGTATTCCAGATTGAAAGAAGAAATACATTTCTGGATCTTGTAGCAATCGAATTTTGACCGGGCATGTCTTGATCGCAGTTGCCC
tRNA-Asn-GTT	DjScaffold37276	8941	9077	+	GGTTGATTTGGTCAAATTTAATGTTAGCGAAATGTTACCTGATTCGCTATGGCGTAATATATGTAAAGTAAAATTTTAAACTGAAAAATTTTCAAATTTAAATCTCGATCTCAAATTGTTCAAA
tRNA-Phe-AAA	DjScaffold59573	274	418	+	CAAGTTATTTACTAGTAAATGCGTGTTTTCATTAAAAATTAATTCTAAAATATTTACTGAAAAATAAATTTTAATATCTAAGTGGATATTTTTGCTTTATATCAAAGGCAAAAGTACATTTATTGCTTCATT
tRNA-Val-GAC	DjScaffold18773	12577	12710	+	TTTTCAGTAGTATATCCTTTATAATTAATATTTGACAGCAACATAATTACAAAATAAAAGTGACTTATTTCCATCTATTTATACTTTTTGACTATAAACAAAATCAATATGCTGATTAAAA
tRNA-Tyr-ATA	DjScaffold121145	170	319	-	TTTAATACATCAATTTTAATATATAATACCCCCCTATAAGCCAATTTCCCCATATTTTGCCCGATTTTCATATATTTAGCCAGATTGTCCCATATTTGGCTCAAATTCCGTATATTTTGGCAGGTTTCCAAATATTTTGC
tRNA-Leu-AAG	DjScaffold37864	116123	116274	+	TAGTATATTGTTCAGATAACAAAAAAGTTGAAGAAGAAGTGACTTTGCGGAAACGAGAGAATATAGAAGAAATTGAAGAAACATAGACGTTAGTAGATCAAGTAGAGAAAAATATAGATCGAGTTGATGAAGTTAGA
tRNA-Lys-TTT	DjScaffold1501	37512	37654	-	ATTGAAATGCTTGATAAATAGAGAAGCTGATATTTTTGAGATTCTCTCATGATTGCTAACTTTGTACTTTGGTTTTTTATTTGCTTTTGAATGTTTTCGCGATAATATAACTTTAATTGATTGTTTGTA
tRNA-Sup-TTA	DjScaffold50378	1540	1667	-	AATTTTGATAAAATTTAAAGAATTTAGTAACAAAGATCTATTGCATTGAATATCTCAAGAAGCCAACATGTTCCTGAAGAAGACTATTGTCGAAAGTTTGAGCTTTTTTACAAATA
tRNA-Trp-ACC	DjScaffold47826	1676	1820	-	TCCTAATGGCGAAAACAAAACCATAATGCATTTTCCTATTAGATTCGACAAACGAAAGCAATGTGTGGAATGCAAGATATATTCTTCAAGAACTGAAAAGAAAATTGGATGTTCTAAATGTCTGGTTCCTC
tRNA-Gln-TTG	DjScaffold90837	19040	19182	-	AAATATATATTTGATTACAGTGAAATATAGATTTGATTATAGCAGAATATAGATTTGATTACAGTAAAATATAGATTTGATTACAGTAGAATATAGATTTGATTACAGTAAAATATAGATTAGATTACA
tRNA-Gln-TTG	DjScaffold43385	1097	1245	+	ATTCATTTATTATAAAAGCTTTGATAAAAATTTTGGTTTTTTAATTGATATTGAATAACAATTCAATATTTCGACCTTGTCTCGTCAGGAATTGACTTTTTTAAAAAAGTCAATACCTGACGAACTTTGATGATT
tRNA-Gly-TCC	DjScaffold79261	1156	1275	-	AACTTTCTACCTAAGTCATATCCGATCAGAACCTTTCCATATATCAATTGGCGGGCTTTCAATATTATAGGGTATGCATCTTTGTATGTTAGTATCGTGTCTTGATTA
tRNA-Sup-TCA	DjScaffold766	6924	7076	+	AAGTTTCATTGATATTCTTCAATTCACTGTCGATATCTTTGACAAAAGTTGAATTTCCGGGAAATATTTGTTTAAAGTTTCTGACTAATTTAATTAATTTTTCAAAGTTTTTCATTTGTTGTTCTTAAATGAGATTTT
tRNA-Lys-CTT	DjScaffold77487	7538	7683	+	TTTTTCTTAGGTGTGTTGGAAATTTATCTAAAATTTCTTAGTAGTCATAGAAAATTATCAAATATTCCTAGAAGTATTGGAAATATATCCAAAATTTTCCCTAAGTCATGGAAGGTTAACCAGAAGTTGTTAG
tRNA-Sup-TTA	DjScaffold29110	737	881	+	CTTTATTTGGTGAATATATTTTGTGTGGCTGTTTAATACCATCGTCTTTGCCCAGAACGGGAATATTCCTGTCATTAATTTCCAATTTATTCGTTTTTGCTCTCCTGTATAAATCGAAACACGCGAACATCT
tRNA-Ser-TGA	DjScaffold157544	15718	15862	+	AAACATTTAGAAGAAAGGCACTTGAGGACCATGGACTGAAGCCGCTTAGATTTGTTTCCTTGCCGGGATTGAGCTGGTCAAATGCTCTCAAGACGATGGATAGGCCGTTGGAATTGCTCCAGTATCCAGTA
tRNA-Ile-AAT	DjScaffold26974	25542	25682	-	TGAAAGTTTTTTTTTTACTAATAATGAAAATAAAAAACAATTTTGAAACGAATATTTATTTGACAACATATAATTAACATTCAATATAATCAAATATCTGTTGATTTTTCTATAAGGTCCGAACCGA
tRNA-Ile-TAT	DjScaffold71536	1757	1906	+	AATGTGATGGTTAAATAGGGCTGTGAAGTGATTCATTATGTGACTTGTTGCAAAATCCTGTTGAAACCAACAATTATTTTTCTCAGTCGTTTAGTTGAGCATAAAACTGATCGATGATGCCACAGTAGCGCTCTGA
tRNA-Leu-TAA	DjScaffold74111	1211	1322	+	TTATCGAGATTTATTGGTCTATTTAAATTATAATTTTTTTAAAACTTAAATCTCAAAAAATCCTTTTTAATTATTCTTGGGTGAAACACTTGAGAATGGAA
tRNA-Leu-CAA	DjScaffold109539	14077	14221	+	ATTGTCCATAAGCTAGATCAAATATCAAATTTTCCCTTAATTTCGTAAGATTTCCCTTATTTTAGTAAATTTTCCCTTAGTTTAGTAAATTTTCCCTTAATTTCGTAAGATTTCCCTTATTTTAGTAAATT
tRNA-Glu-TTC	DjScaffold4576	200514	200664	+	TCACAATTTCGAATGTGCTTTCAACGCTCGTTTTCAGTTTATTAAAACAACTCATAACGTTAACTTGCCTTCCATTATTTAAAAAACTTTATTTCTTGATACTGTGAAATTGGTTCTTCCTTTCAATTTACGATAC
tRNA-Ile-GAT	DjScaffold35095	2295	2438	-	GTTGCATTAGTTTTGTGTATCCAAGATCAAATTTTGATGAAATAAATATTTCTTTGTAAGTTTCTATCATTTCTCTTACTTCTTGACTGACATTATTTGAAGTATTAAAGATATTTTTCACTTTTTCTGT
tRNA-Ser-ACT	DjScaffold5161	53282	53413	-	ACATGACTTTCTAAGTGGAGGGGGGGCTCGTCTTACTGGTTGTGCAATAGGTCTTGAATCAATTAGATCTATTTCATGCTTCATCATTTTACAATGACCTATATCGTTTTTGTTTCTAC
tRNA-Phe-AAA	DjScaffold3641	38464	38615	-	TTGTAACACTATGGTATAAAAAGAATATGTATTGTAAAATGAATTTAACTACATTAGAACAAGAATTATTTATGAAAAGTACAAAATGTTACTTGTGTGGAAACAAAGAAAATTTGGTTCGAGATCATGACCATTGC
tRNA-Pro-AGG	DjScaffold59414	275	383	-	ATTGCATTTGGTAAGCAAAGACAGTGTCGTGTGGATAGGAAGAAAAATAGTGGTAAAATATTTTACCATGTAAACTTATTAATTATTAGTTTAGATCTAGTGTGTAATG
tRNA-Sup-TTA	DjScaffold3663	37914	38035	+	TGAGATCCTTGTTGACAGATTTAATTGGACAGTTATATATTGGATATACTGTGTGGGAAATTGTTATTTGATTGTTTATACTTACGTGAGTACATTTCTTGTTTTTAGTG
tRNA-Ser-TGA	DjScaffold2748	692	822	-	ATAATATTTGTTTAATTACACATAATTTAAGTGTTGAGTTTAAATTATTATTGCTTTTCAACTATTTTCAAATTAAAAAACTAAATGTCTGAGCAAAGTTTGCTATTTAATGTNNNNNNNNNNNTATAATT
tRNA-Tyr-ATA	DjScaffold14885	43437	43547	+	ATTATAGTGGTTTAATAACAACATTAATAATAATAGATAGTAGTATAAATGGTAAGTGAATAACCCGGATAGCCATACAACATCAAAATAGTTGCTTTNNNNNNNNNNNTG
tRNA-Ile-GAT	DjScaffold4499	2855	2991	-	TGAAAATACTTGTCCAATGAAATGATAATTTAATTCCATTAATGATTTACTTACATTCAACACAATCACTAATTTCGTGTTGGGCTTCACTTCGGAATTCTGAGTTAACAACTCGGCCTCTATT
tRNA-Lys-TTT	DjScaffold160763	2430	2576	-	ATAGTAATGGATTTTATTTTTATTTATACAATTTTGTTTAAGATGAAATATGTTCATTTAAAATATGATTTTAAAGTTAAAAATAAAAACAGCTATTTGTTTACAATCATATGTCTATATCTATATTTTCACAA
tRNA-Lys-TTT	DjScaffold3300	64361	64513	-	ACTGTTTGAGCTGAGGGTTTCTAGTGTTTTGGTTTTAGATAGCAAGGTTGATTTGTTGAATTCTGATCTTGTGAATGAACAAATATTCTCTTCCGAGTCCAAATGAAGTGACGATTTCTTGATGTTCCTTGAGGACCTTT
tRNA-Sup-TTA	DjScaffold6910	22075	22210	-	TGCATTTAAGTTCAAACAATAATTTAAAAATAAGAAATTTAATATCTTATGCAAAATTTATGTATACATTTTTATGTATAAGTGTTTGGGTCTTGTTAATCTCAGGACCGTTGCTAGGTCGGTAGG
tRNA-Ala-GGC	DjScaffold178804	5174	5289	-	ATAACAATAAAGTTTGATTTTAAATGGCGTTTATTTTTTATTGCTGATGTTATTTCAGGATTATTAATATATTCTACTTCTGTAGATCCAAATTTTAATCTTATT
tRNA-Val-AAC	DjScaffold161590	2282	2428	+	TTAAATATTTTTTAAAAAATTCTTGAAATCTTTTATAACATTTTCTTCTTCAAACTTTAAATTGTAATTTTTAATTTTTAATCCTTACATCTCTCTCGATTAAAAGAACTTTTAAAGCTTTTCTATGTTCCTT
tRNA-Arg-ACG	DjScaffold176601	1034	1146	-	GAACAATCCAGCAATTTATCTTACGAATAAGCTTTTATAACTAATTGATGATCCTTCATTTAGACTCCGCATCTCACGTTGGGACATTCCCACTTGCCTCTG
tRNA-Asn-ATT	DjScaffold4399	41539	41675	+	ATGATTCAGCTAATCTGCTGATTATTTCGTGTTATTTTTCATCAGCTAGACAAGGACCGATGACTGGACCAGTTGTAATTATAATAATAATTAATATCAAATGGATAATATCCATTAATATAAT
tRNA-Asn-GTT	DjScaffold168568	682	826	+	AAATATCTAGTACTTCGTTGTCTATAAGCAGATGTTTGTTGATCCTAAATCGAGTCAAAGACAAATTGAGTCAAATCAGTACTACACCATCCTGAGGTAGTATGCATCTGTGTAAAGTAGTGGTGTTCAACACA
tRNA-Asn-ATT	DjScaffold286	27225	27370	+	CATTAAATAAAGTATATTTCATTTAATAAATTATTATCATAAATTTGAATAAATCATAAAAATATTTCATGAATTTAAATATTATTTGATTTTGATTTTTTTATTTATTGTATTATTTATTAACTGTTATTAC
tRNA-Leu-CAG	DjScaffold3668	17351	17490	-	AATTTTTTATTGCATTCGTCATCAAATCGTCCTCAGGCCCCAACCAAGAAGCTTCGTGAAGATAGCGAAGATATAGAGATGACGTGGAATCTTTATAGGCTGGCTAAGCGGCGTTGGGAGGCCGAAA
tRNA-Ile-GAT	DjScaffold178731	651	800	+	ACATACCTAGTTCATCAATCCAGGAGCAGTACTGTGATGTATTTGGTCTTTTCCAATTCAACATCCATGTTAAACTCTTATGATCTGTACGAATAATAAATTTCTTCCCAAATAAATAATGCTTGTATTTCTTCA
tRNA-His-GTG	DjScaffold134750	8205	8347	-	GGTAATGTGATGGAGAAGATTTTGTAGTCAAATGTGCTTTGATTTTTTACTTAAAGGGCTTTAATTTGATTGGTTGATTTTTGTAAGTAGTATAAAAGTGTTAAAAAAATTACCGGGAGGGAGGTATAG
tRNA-Thr-CGT	DjScaffold13635	21616	21758	-	CGTCAATTGGGGTGAATTGCATGCCTCCGTTAAGTCGTAACATCGAAAACTTTCGTGGTTCAGTTCCCATTGACATCCGTTGAGGGAACCTTATCCATGTCCCATCGGTCATTACGTATTGGGGTCCAAAT
tRNA-Sup-TTA	DjScaffold20495	11059	11202	+	AGATTTTTATCCAATTTTCGAGGATTTTGTTTTTAAAATTAATTAATTTTTTCTGTATTAATTAATTATTTTTATTATTGTTTTTCTGATTGTTTCTTTTAGACTTATTAATAATTTTTAATTGTTGATC
tRNA-Lys-TTT	DjScaffold46151	2127	2268	+	ATTTTATTGGTTTATTTTTTTTAAATTTAATAATTTTAATTTTTATTTTTAAATCAACTAAAAATATTAATATTAAATATTAATTTTATAATATTGTGTAAAATTAGTTCATTTTTGAATGAATTTTA
tRNA-Asp-ATC	DjScaffold4555	10415	10554	-	TTCGAGCTGGCAAATCCTGGAATTTTCATACTTATCAAAATTATGATATAACCTCAAAATTTAGCATGGTAATTTTAGGGGCCGTCCTTAAAGTGTTTCATGCTGTTTTACAATTTTTACCTCCTA
tRNA-Leu-AAG	DjScaffold3042	34840	34986	+	ATTAATAGAGGGTAAAAGAGTACTTAGAGAAATAAGGTTTCACGTTACAAAAACCCCTATCAGATTTTCCTATCAAAAGCGAGATTTACATGTACTAGAGAATAATACATTAATAGTAGAAGGTAGGATCGAT
tRNA-Met-CAT	DjScaffold41734	33916	34068	+	AATTACATAGTTCACGGCATTTTCGGGCTAATTTTCCATATTTGCGGTGATAATAGCAAGTTCCATCTGTTGATATGGACTTTTTTTAGTGGCGCGTATCCCGTCTTGATTTTATCCCTAAAATGTCCCCCCTCTCCCC
tRNA-Ile-AAT	DjScaffold28673	1138	1273	+	ATTTAATTCTCTTAACAATAATAGAGGTTTTAAATAATAGGATTTGGTTTAAATCGCCTAAACATTACTGGGAAAATATAGAACCCGAACAAAAGGTTTATTGGCGAGCACCTTTCATCAAGG
tRNA-Arg-TCT	DjScaffold36340	2379	2505	-	ATTCCAAATCAAATAAATTGTTCTAATATTTTAGGACCAATGTATGTAATGCCAAACGGAAAATGGATCAGATTTCCCGATAGATCGACGTGGGGTCCGAAACCTCAGAAGTTCT
tRNA-Asp-GTC	DjScaffold17443	24485	24627	+	GTCGTCTCCCGATATCTTGTCGTTTTTTGTTTGCTGATTAACTTTGTGGTTGTTTCTGGTGTACTTGTTATCCTTGTGGTAATTCTTGTTTTAGTGACTTGTTTCACCGTTTTATCTGGTGGTAACTCC
tRNA-His-ATG	DjScaffold8679	5390	5529	+	AGCTGATCGACAAGTTCATATATGAACGGACTCGATTGGAAGCTAACGGTCTTGAGCGTTAACAATTTGAGACTGGATGTGAACAGTTGGAATAATAGCTCGACTGTACTACCCAGATGAGGTAAT
tRNA-Asn-ATT	DjScaffold203	6500	6645	+	GGAGCAAGAGTTAATGTTATGAGTTTGAGAATATTGGAAAGATTGAGAGAAGTCAATATATTAAAAAGTGAAGACAATTTAAGATGTGCCAATAATAGTCCACTTGAAATCGTCGGTACGATAAAGGTAGAAG
tRNA-Phe-AAA	DjScaffold180663	8842	8966	+	GGATTGAATGGCTCCAACATTTTAAAGGAAACATATTGGATTCCATGAAAATTTGGAAAATTTAATAAAGAAATGGCGTATAATGAAAATGGAGGAAGATCCTCCAAGAAAGTT
tRNA-Ile-AAT	DjScaffold1643	40778	40908	+	TAATTAATATGTAAATTTTTTAAGTGATTTGAATAATGAGAGTTTTCTGTGAAATCAAAATTTGTATATTGTCGTGAATTATTCATAGTATTTTAACTGTAAATTTATTTATTCATTT
tRNA-Leu-CAA	DjScaffold4241	43017	43154	+	AGATATGTTAAGTAATTATCAAAAATGTTTTAATAAGAAAATGTCAAATAAAAATATTAAACTTACATTGAATCAATTTGATAAGAAAAATTATGTATGTTTAGGTTCCACACTAGATTTATATG
tRNA-Asn-ATT	DjScaffold158503	6673	6813	-	GAAATTTTGGTTTAGTGATTTAGGATCTATATATATTATATATATACTGTAAAATATTAAATACTAAAAATGATAAATTAAATAAATTTTATAATAAAAATAAACCTTATATAGAAATTGTATTTTTT
tRNA-Trp-CCA	DjScaffold187537	2666	2806	+	AATTGTCAGATGCAATTACCAGTAGATCCTGTTGACGAAATTCAATTCTTAAGTAGGATTGACAATGGTTTATTGAGTAGACATAACTATGTTTAACTCATTGTCGGATCAAAATCGACAAAATTAA
tRNA-Ala-GGC	DjScaffold24807	8984	9117	+	ATATATGCTATTTGTGTGTTGGCAAAATTGGTATTTACACAATTATTGTCAACTTATAGTATATTCAAAGTTGGTGGATGCACATGGCAGTTAATAGTTGGTTTCTTTCCATTTTGTGCTA
tRNA-Ile-TAT	DjScaffold4698	11347	11487	-	AAGAAATTTCTTAAGAACGTTTTAGGAAAATGATTATAATTAAAAAATCTTTCTTTTTTCGGGATAATTATATAATACAAAAGTACATTAAAATTATTTTAACAATACATTTTTTACTGGGATATAA
tRNA-Phe-AAA	DjScaffold17209	24680	24811	-	ACATGTTTAGGAGAGTTTAAAGCTTTGATTAGTTAAAATGGAATGATTAAGAATATCCACATAACGGTAGTTAATGATATAAGTCCGAGTTTTGTTGGTGGTATGAATATTATTTCAGC
tRNA-Tyr-ATA	DjScaffold48350	2095	2246	-	AGTTAAATAGAGTATGAAATATTTCATCAGCGTATAACAATTTATGACTTCTCTGAAATTCTAAATAATATTCCAAAACTTCATTGAAACTCTGTACCATTTTCCATCACTTATAAAATAATAATATAGGCATTTATCA
tRNA-Tyr-GTA	DjScaffold65825	6037	6189	+	CATGAACAAATCGAGATTGTAAACATTCTTCAGATTTTCTGCTTTGTTTGCTTTACATTCGCTTAAGAAATCATTTATCCTCAGTATTTCGATTTAATGATGAAAGAATTTTCGGAATTTTCGAGCCATTTCTTTCTTG
tRNA-His-ATG	DjScaffold164868	586	728	+	TCAACTTTGGAGGGGTCATATTTTTTGGGTGGTATGACTTTTTTGCCCGGTGTTTCCTCACTTCTCTTAACTGGAGGTGAATATTTGGTAATCTGTAATTCGTTTTCATCGTCCGCTGATTCGTCCGCC
tRNA-Ser-AGA	DjScaffold145066	37446	37598	-	CATATCTAAGAACAAAATAGAGCTAGTAAAATTTAAATTAAAACACATTGAGACATAATGGATGAATTATAAAACTAGGAACTACAACCTTTTATTTCGTGGTATATTAAATACAGATGTCCGTAGCGTTAAAGAAAAT
tRNA-Gln-CTG	DjScaffold189278	1335	1479	+	CCAAATGTTTTAAAGAAATCTAATAAGTTATAATCTGACATGCTATTTATTAAATGTAAAATGTTTAATGTTAAATCTAAAATATTATCATGTTAAATGTTTCATATTAACACGCCCACTTCGTGGGCATA
tRNA-Asn-ATT	DjScaffold163938	1561	1697	+	GACCAATTGGTTTACTGTGTATAAGACTATATTAAATTATTTGGGTACATATAATGATTCTATTAGTTAATTTTGTGTATTATATGTATTAACAAGTGTATTTTATGTATTACATACCTCTATT
tRNA-Val-GAC	DjScaffold49900	16714	16866	+	CAGCTTATAGGTAAATAATTACGACCACTCCAGCGACAATTTAATGAAGAAAACATTGCAAGACACAATAAAGAAAGACAGAAAAGTGGATGTTCGTGAGTAGATAGATAGTAGCAGTAAAGAACAGCACACATTCAG
tRNA-Ile-AAT	DjScaffold121913	1046	1186	+	AATTCCTTGGAAGAGAACATGATTCGTTTAAATAATGTATTAAGTAGAATAAAAACTGGAGGTTTAAAAATTAATCCAGACAAATGTTCGTTATTGAAAAAAGAAGTTAAATTTCTTGGATATATTAT
tRNA-Ile-TAT	DjScaffold177062	16455	16590	+	AATAAGTAATTTCGTTTATTTATTATATATTTGAATCAATTTTATCAAAAGATTCTTGAATGTCAATAAGTTATCTATTCCACAACGGACTCGACAACTTGAGCCCAACACTTTGCTAAAGCT
tRNA-Gln-CTG	DjScaffold127265	506	628	-	AAATAAAGACGGCTTTCTGTGAATCTGACATTTTCTATATAAAAATAACATTTAACCACCAAAATTTTTATTTTCTCTAACAAGTTTCTTGTTAAACTCAACAGCAGAATT
tRNA-Ala-TGC	DjScaffold52756	692	843	+	ATTCGGTTAGAGGTAATAAAAATTCTTTTGTTTTGCCTGTATATGTTTTACTTTGATTGCAAATTAAGCATTTTTTTACTTATGTTAAATTGTTCTGAACATATCAGACCAAAAATAAGTTGTTTGAATATATTCAGT
tRNA-Val-AAC	DjScaffold176167	1956	2084	-	TGACAAGCCATTTTCAAGACCAAGATATAACAATTGAATTTCAAATTGATTAATAGTAGTTGAGTAAATTATTAAATTATCATAATCTAAAAATTCAGGTGTTAGTAGCATTTTCATTAAT
tRNA-Glu-TTC	DjScaffold2982	8971	9099	+	CAGACTTGTTATTGCTCTTTTTCATTTAGCCAAACACTATTTATTCCTCTAAGAAGTCAGCATTTGCTATTTTAAAACAAATGAACTATTTAGCAGGTTAGAGTCTCGTTCGTTAAT
tRNA-Cys-ACA	DjScaffold14498	4776	4905	+	CGAAATATAGTTTCTAGTTTAAATAAATAAAAACTTACAATTAATTTTACAACTTTCGTCAATATCAATAAATTTTACAAATTCCAAAAATCAAATTGTAACCTTGTTTTTTCTAAA
tRNA-Asp-GTC	DjScaffold1779	2748	2885	-	AAATTATTCTTTCAATATAGACAGATTTATGATGTCAATCCTTTTAAATATAAATAAAAAATCTATATTTATACATTGAAATAATTAAAATTCTATTAGTTAACAAACAATACTCTTGATGAAAA
tRNA-Sup-CTA	DjScaffold113181	20454	20605	-	AGATAAGTAATTGAATATTTTTAAGTTTTCACTTCTAGAAATTAATTAGAAATTAATTATGAACATTAAAAAAACGATATTTGTTTAAATATTAAGTATTATATTTAATAAATTATAAATTGGAATATGTAGGTCTT
tRNA-Val-AAC	DjScaffold10049	18514	18666	-	ACTTGCGTAGGTGGTAATATGGTCACAAATTTAACAGGATGTTAGTAGATAGATAGTAGCGGGAAACCACATGGACACATGCAGTACCCCCCCGCCGATTAGTGATGAAATTAGTGCGATTATCGGTAATTTGATATC
tRNA-Phe-AAA	DjScaffold367	12660	12781	-	TATAATCTAATTATATATTAATAAAATAAAATATAATATAATAAAATAGTATATTAATAATAATTATAACAAAAATAAAATTTTTGATGGAGCTATTTTGTCCAGGGCTA
tRNA-Pro-TGG	DjScaffold20118	32569	32716	+	AAACATTTTAATTTTGAGTGGTATAAAAATTTTTAATGTTTTTATTTTTCAACTTGCTTAGTTATATAGTCTTCATTTAATTCCATTCTTATAGTACGTTTTTCTCGTTTTGGGGTCTGTTCCTAACCTAAAAT
tRNA-Ser-AGA	DjScaffold35003	63223	63368	-	CTGTATCTAATATAAATTCTTTGTTTATGTCTAGAAAACACAATATTGGTGCAGCTATTAGAAATATTTTCAGATCCTCAAAAGTATCGTTTATTTCATCTGTCCATTCTAATTTCTTGTTGCTTGGTCCAC
tRNA-Leu-CAG	DjScaffold97529	520	646	-	TCGAACTGTTCTGAGGACAGTGTCAGGTGGGGAGTTTGACTGGGGCGGTACATCTGTCAAATGGTAACGCAGATGTCCCAAGGGGAGCTCAACCAGGACAGAAACCTGGTGTTGACT
tRNA-Thr-AGT	DjScaffold17845	5141	5290	+	ACAAACTCGGTTTACAAGAATGGTAGATGTTGAGTTAGTATAACACACATACAAAACACACACGCAGATATACGCACGCAGATATATAAAATAATCAAGATCAAACCAAGAACCTATCAGCTATCAAAAGATGCAG
tRNA-Asp-ATC	DjScaffold146668	1605	1741	-	GTTGGTATAGTCCAATGAATTATTATTTATTTTTATCACTCCCATCGCTGCTGACTAAGATCAACTCCACCAACTGAAAGTGTCTTCCAGTCATATGCTTCTTACTTTTTTTTCTGTTTCTTCT
tRNA-Asn-ATT	DjScaffold4331	3808	3951	+	TTAATATTATTATTGATTATTAATATTATTATTGATTAATAATATTATTATTGATTACGGATTAATGAATAAATTAAATGGATAAAAATTTAAAAGTACAGCTTGATATGATTGATTTGTGTGATTTATA
tRNA-Asn-GTT	DjScaffold147045	3432	3584	+	CTTGTTCTAGGACCAATTTCATTTCTTGTCGAATGTTAGCACATTTGTCTTTATATCTTTTCACTTTGGCGGCCGCGGTTGCTACGTCGGCCTCCCAACGCCGTTTTGCTAACCGGTACAGGTTCCAGGACATTTCGAT
tRNA-Thr-TGT	DjScaffold4179	10122	10273	+	AGTTAATTAGTTTAAATAACTAAATAAATTACCTGTAAATGTGTTTCTTTATAATAATATAATATAAGTTATATCATTAAATGAAATCATTGAGTTCAATTACAGTCATTAAATTAAGTAAAAATTATTAAGTTTAAAT
tRNA-Ser-GCT	DjScaffold2180	5922	6063	-	TCTATCCTGGCTTCCACTGCTGGCAGGTTGGAGCGATCGACCAACACGCCCGCGTCCCTGTTAAAGGGGTTAACAAAGCGCTGAAAAATCATCCGATGGATCTGTGGGTTCCATGTTCTTTCCCAAAC
tRNA-Phe-GAA	DjScaffold150157	668	809	+	TCTTGTTTGGTGTCCAATATTCTATTGTGACTTGAAAATCTTCCCCCCGGCTGCTTGCTTTTATTGTACCAATATATGGGGTGATTACTGATTCATATTTGGCACGATCATCCTTTGCTATCTTCGTAT
tRNA-Leu-TAG	DjScaffold33283	2584	2715	-	TTACATATGGACCAAAGACATGTCATTGGAATTAGAGATTTGGCTGAGGAAAAATGGAGACGCCAGTATACACCAAACATCAAAAAAATGAAATTTATTGACCTAATGGAAGCAGTTTT
tRNA-Asn-ATT	DjScaffold73768	14912	15032	+	TAATAATAATAATAATAATAATATTAATAATAATAATAATAATAACAATAAATTAAATTTTAAACAGTTAACTTATTAAATTTGACATGTTAGTTTCGTTTAATCTATT
tRNA-Gly-TCC	DjScaffold180428	1362	1514	-	TGTAAAAATATTTATCTGTATTCCATTTTTACTCTCGTTTGTATATCTCGAAATGGTCATTATCCAGCGTTCTCAAATTGTCTTCAGTTTCACTTTGCTATTATTTTACTTGTTTTTTGTTTCATTCAATATATTCGAA
tRNA-Ile-AAT	DjScaffold5269	5152	5292	+	TTATTATTGGTATAAAAAAGTTGTTTGTTTAGATATAATATGGACTCTAAAAAGTATAAGTATTTTTAATACACTAATAAAGAAAAAATATAAAGTCTGTTTAAATTAACTTTTATTTAATAACAAAC
tRNA-Ile-AAT	DjScaffold134	110002	110141	-	AGACTATTAGAGTCACTAACACCGTTTTGTTAATTAATAGTAGTAGTATTCTAACTAATATTATCAGGAATTACTTCCCATCGTGGATATTAGCATCATTATAATTCGGTTCGAGTTTTGTTCCAT
tRNA-Leu-TAA	DjScaffold3560	102247	102385	-	CTTATACTGTTTTAGTTAAAGTTTTAAACACAATTTTAAGCACAATTGCTAATATGTGACAATATAGAGTTTTTATTCAATGAAAATGATGGCTTTATGAAAATTGTGACTTATTGGTGATTTTTT
tRNA-Ile-TAT	DjScaffold117616	648	779	+	AAATTCATTGTTGAGCTTCAAAATCCGATTTATATGGATGGTAGTTGGGAAGTAGCATTGTTGGATTTTACCTTTGTATATCAAACATTTCCATTATATAGCAAATCTAAAATTCAATA
tRNA-Asn-ATT	DjScaffold46101	64047	64182	+	ATTATTATTATTATTATTATTATTATTATTATTATTATTATTATTATTATTATTATTATTATAAATATTATTAGATTTTGTACATTTCAGTCAGATACTGATGTTTTTATCAATGTTCGTCGT
tRNA-Gly-TCC	DjScaffold939	23138	23271	+	ATTACTGGTGTCGATGACATTATTTCCATCGTTTATGGCTGTATTCATTGCTGATGTCATGATTGAATTAGTTGTTATTCGTGTCGTTATTTATGTGGTTATTGTTAGCATCACTAATCTTTTG
tRNA-Asn-ATT	DjScaffold150839	690	834	-	ACCATTGCGCAAAATCATCAATTATTGCCATCTAGTCTCTGATAAAAGAAATAGATGTGAAATTATATTGAAATAATTTTCACATATCCACACTCACTAGTATTTTGGGGTGTACATTTCCTTCTCATACTC
tRNA-Asn-ATT	DjScaffold4555	50159	50304	+	TAATAATAATTTGATGAGTGTATTAAATCCTCAGGTTATATGGCTACCAATTGTTTTTAATAGTGATTTTAATATATCTGCTAAAAGTTTGCATAATGCAGTAGAAGGAATGTCAGAAGCGTTTAAAATAGG
tRNA-Arg-TCT	DjScaffold47069	23784	23914	-	GATTTCTTGGCTTACTTGCAACATGCTTAACATTTCTGATTTTGGTTTTTCCAATTCGATTTGGAATGTAGTAAAATCCAATTTTGTCCCAATTAACAATTTCGGCATTAAATCTCTT
tRNA-Ile-TAT	DjScaffold144740	6840	6973	-	TCACATTTGTCTCATTCTACAAGAGTATTCGTTATGTAATATAGTAACTAGTAGCAACTGGTTACTCAACTTTCATGACCAATGAATACTCAATAGGTTTTTTTAGTTTATGTGTTACATA
tRNA-Asn-ATT	DjScaffold93831	191	331	-	AAAGTATCATTAGTGTTGCAATTATTAATAAAAAGTATCATTAGTGTTGCAATCATTAATAAAAAGTATCATTAGTGTTGCAATTATTAATAAAAAGTATCATTAGTGTTGCAATTATTAATAAAAAG
tRNA-Thr-AGT	DjScaffold6143	54217	54362	-	TATGGAAACTAATTTGTTAGTTATATGTTGATATTTTTTCCTGTTTAACCTTTTCGATTTATCTTTACCATTTTTCAGTATTTTATCAATTTTTCTGAATATACTAAAGTGGATTAATTTTATTATTTTTTT
tRNA-Leu-TAA	DjScaffold3614	35004	35146	-	ATTTGATTCGATCAGATCAAAATTATTTTGCTTAAAAAATTTTCCCGCCAAAAATTAAAAAAATTTCCATCACGAAACAATATGCAGGGTGTTAGTTAACATGGGCAAAATGCAAGGGAAGGGTTGAATAT
tRNA-Ile-GAT	DjScaffold43001	26691	26829	+	TAGAACTCTGTCTAGTTCTAAGTGATATGAAAATGATTTTATTACTAATTTTATTGATCAATGTTAACTTAAAAAATGTAGACACTCAATTAAAGCTCTTTTTCCAATTCAGAAATTAGTTAATTTNNNNNNNNNNNAA
tRNA-Ile-TAT	DjScaffold81953	3508	3651	-	GATTTATTGGTTGATTTGATTTATTGGTTGATTTGATATATCGACTGAATTGATTTATCAGTTGATTTGATTTATTGGTTGATTTGATATATCGGCTGAATTGATTTATCAGTTGATTTGATTTATCGGT
tRNA-Phe-GAA	DjScaffold2333	65435	65549	+	TAATAATAATAATAATAATAAATGTGAAACCAATGTCAAAATATCGAATCTAAATAATTTTTAATAAAAATTCTGTTTGATAAGTTTGAAATTTATTCGGGTAT
tRNA-Phe-AAA	DjScaffold20926	52742	52880	+	TACGTACTCATTCAGAAAAGCGTCAGTCATGATATAAAATATTTATCTTACAAAAAGTTAAAAAATTCAGGCTTTTAATAATTATCTGATTCTCTTCAATTTTTAATCTTCTGCCAAGCTTCTAAA
tRNA-Ser-GGA	DjScaffold51988	11559	11690	-	TTCATCTATAAAACTAAATTGTGGAAGATCTTCAATACATTTAATTGAAAATATTTTATCATCTTTCATAAAAACATATGGTAAGTAATTATAAATTAAATGTTTTAAACTTTTAAGTGAAG
tRNA-Leu-CAG	DjScaffold38369	1690	1834	+	TTCCACATTGATCAGTTGTAAATCAACTCGATCAGTGTGGTTCGCAAATTCGCATAACCGGTCAACAATAACGTCCGCAAGAAGTTTCAGAACATCATTGTTACGCCCAATGCGAAAAGTCGAAGATGAAC
tRNA-Ser-CGA	DjScaffold1511	50104	50244	+	TCAAGTAACGGAGGTTCATCGAGGAGTAAAATTCAGCCAAGCTTCAATTTTCGAGAATTATATCAATACTAACACAGTTCTCAGATCAAATTGTGTTACGGAATTGGATAAAAACTATTATAAACTG
tRNA-Asn-GTT	DjScaffold172237	8279	8425	-	ATGTTTTGTTGAATCGTTCTGTTAACCCATCCGTTTGTGGGTGGTAGGGTGAAGTTCGTAATTGGTGAATTTTCAGGAAACTAGAGACTTCTGCCAAAATGTTGCTCATGAAGTTTTTTTCCTTGATCAGTCA
tRNA-Leu-TAA	DjScaffold98973	4768	4912	+	AAGATGTTTTTGTTAATTTCATTAAATGCGGTTAATTCATAGAGAAAAGTGAAAGTCAAATTTAAATTAAATATTAAGTTTAAATTAAAGTTAAAATTTATTATTAATTGGTACTTATTTAATTGTGATTA
tRNA-Asn-GTT	DjScaffold2352	47507	47648	+	CACATCTTGGTCTAGATAACATATCTGTATTAGAATGTTGAATTCCTTTTCTATATTCTAAAACCATGTCTAAACTGCTCAGATAATTAATCCATGTCTGGAATTGCGACGTAATTGGTTTCTTCGTCG
tRNA-Val-GAC	DjScaffold33943	17582	17722	+	TATTATATTTTTTAGATGTTGAAGAAAACGATGACATTAACGAAAAACTAGCTAAAAGAAAATCTTTGATTAATGAAAAAGTGCCTAAAAATATAATTATACCTAACCAGAAAATACATTTGTCAAAT
tRNA-Gln-TTG	DjScaffold36127	2639	2786	-	TTTTCTTTAGTATATAGATTGTTGCCGATCCTGTTGACTGTCTGCGGCGCTGCTGCTGCTGCTGTTTTCAAATAAAGTTGATCCGTATTGGTAAAATTTATTTACTTTTAATTTATATTATGTAAAATTTCAATT
tRNA-Ile-TAT	DjScaffold181662	7219	7371	-	TTGAAGTATTCATGTATTATGTATTTATTACATTTCTAAATTACATTGGTGTAGTAGGGGCCGCGTTTCATTGCACCATAGGCTTAGGGCCTGGTTAAGGGGGAGCAACCGCTCTGGGCTCAAAATCCAATTTACTGA
tRNA-Cys-ACA	DjScaffold3027	35375	35496	+	CATAATTAGAAACATACTTTCTACAGAAATTACTAAATTTTTCAAATTCCTATCAATTGAATAATTTGAATCAATATAAACCCCTAAACAATCAAATCGTTTTTTTAATA
tRNA-Pro-AGG	DjScaffold2454	73670	73781	+	ATTGCATTTGGTAAGCAAAGACAATGTCGTGTGGATAGGAAGAAAAATAGCGGTTATATATTTTTTATTTATGTAAACTTATTAATTATTAGTTTAGATCCAGTATGCAATG
tRNA-Sup-TTA	DjScaffold91376	11625	11724	-	CTAATAATACGGTAACATTTTGAATTGTTGGGGTTTTACCCTTTGTGGGTTGATGACTTATGTGATTAAATCTAGGGGGGATCGAATTTT
tRNA-Lys-TTT	DjScaffold21041	809	956	+	TACAATGTCAATCAAAATGAAATTTAGTTCATTTTATTATAAAATATCGTCAAAAATATTTAGTTTCATTAATTAACTTTTTTTTAAATTGCATAATTTTCATAGGAAAAAGTACTTTTAAACGAAGAATCATT
tRNA-Trp-ACC	DjScaffold2897	55949	56082	+	GTGGACATATATTACCCTGGAGTAGTAATACTACCATCAGACTGAAAATTGGAATAATCAAGGGTGAAGGAATAAGAGCTGAAAAACTGTCTCCAAACGAAGAAATGAGACTGACTCCTTT
tRNA-His-ATG	DjScaffold4719	85794	85909	-	CAATGATTTTGTTTGACTTACATTTATGTTGTATAGGTATGATTTATACCCTTTTAACATGTATTTGTGTATGTGTATGTATTGGTTCATTATCTGTAATAATTT
tRNA-Sup-TTA	DjScaffold199684	3259	3408	-	GTCGAATTGGTATTGTTGGATTTGCTGTAATATTTAGAATAATTATATGATTAATGGATGATTTTATGGACTGGCTAGTCCTATATACCGCCACATGTATTAGTAGCGTAATATATAAATAAATATATAGATAAA
tRNA-Ile-AAT	DjScaffold53133	1609	1742	+	CTGGCTTTATTTTAGGTGTGCTGAAATGAGATTTAATAGTGGTTTTAATATGTCTGCCATCAGCCTGCATAATGGGGTGGAGTGTGTATCTGTAGCATTGACAATCGGTCTGCGATTTAAT
tRNA-His-ATG	DjScaffold26103	13483	13607	-	CAATATTTAGGGATAAATTTTTCCACAAAATTATGACCAAAGAATTAATAATTTCATTAAAATAAGAAAAAGCTTCTATCAAAATAAAATTTATTTGTAAAAAGGTTCAAATTT
tRNA-His-ATG	DjScaffold21984	14503	14636	-	ATTTGATTGGTCAAAATCTTAGGTGTGTATTGATGACGTCATGACTACGTATTGATTATGTAATATAATGCTTAAAGTTTTTACAAGTTAAGTAGATTAAATACGACAATATAATTCTAAC
tRNA-Leu-CAA	DjScaffold151657	5298	5427	+	TTGGAACGCTTTCCACAGTAGGTACTCAAAACCTAATAATTCATCGTCTCATTCATATGCTTTTCTTAGCTCTCAATCAAATTAAGCCAGCCACCAAGAGGTTTTTATCCTTTTTCTGTAC
tRNA-Ile-AAT	DjScaffold127231	1612	1749	+	TAATTAATGTTTAAATGGAATAAAATAAGCATAATTAATTTGATTTAATATATCATTTAATTTAAAATATTCGAAACAAAAACAATCTAAAAAAGATATTTTGGAAATAAACATGATGTTATAAG
tRNA-Lys-TTT	DjScaffold71114	1053	1191	-	TAAATAATATTTTACGTTTTTATTAAATAATTTTTTTTGCAGTGTTCCAAAACCAATTGTGAACAAATAAAAAAACAACGATTATATAAATAATAATAAATGGCAGCATTCGGTAATGGTTAATAGC
tRNA-Lys-TTT	DjScaffold49138	4145	4264	-	ACAAATATCCCTAGCTCTTTAATTTTACATATGGCTGAACCATATGATGAGTTAATTCAAAAGCCATTTTGATTGAAAATCGTGTAGGAACTACACCTACTGGTAATT
tRNA-Pro-TGG	DjScaffold5235	90088	90221	-	TAAATGATAATTTAGTATTTAATTAAATCATAAACTTGGAATGTATGATAGGTTTCTTTGATATTTTAAAAGTATTGATAGAAAAGAAATATAATATAAATGCATCTGGCGAAGTACTTTA
tRNA-Ile-TAT	DjScaffold40399	2291	2407	-	TTTAGGCATGTGAAAATATTTATTATACGCATTTACTATACTAGTATTTAAATTATAACTTCATTTCGTACTATTCCATGTTTTAAGTTATTATTTTAATAAATAGC
tRNA-Sup-TTA	DjScaffold1404	104874	105013	-	GGTATGATAGATCAATATACCAAATACATCGTTTTAGTAGTACTGTCTCGGCAAGACGAAGCAAAGGTACAACGAGCGATTATGAACCAGTGTATATTCAAGTGGGGTTGCCCGAGGATGATAAGA
tRNA-Phe-AAA	DjScaffold17293	3730	3881	+	AAACCAATGTTGAAAAGATTTCCAACAAGAGCATATAAAACGTTTGGTATTGATGATTTATGGCAAATGGATTTGATGGAGATGCTCCCGTATTCAAAAATAAGTATATTTTGACATGTATTGATGTATTCAGTCGATT
tRNA-Ile-AAT	DjScaffold71585	2412	2555	-	ATGTCTAATGATAAGGAATTGTGTTTATTATGTAATAGATATTTATCAAAAGGTCATAGAGCAAGACATAATAGAATTTGTTCAAAAAAGTATGGTGTAGAACCAATAGATTATTCAAAAAGAGTTGGAG
tRNA-Ser-ACT	DjScaffold44734	22351	22502	-	CGATTGGTAATTCATTTTATTAANTAATCACTACTAATATTTTGAGACATCATTTATTTTACTACTACAAACCATGTTTCATAATATAAATAATATTGAAATACAAGCATTTGAATATTAATATTTATATAACTCAAT
tRNA-His-ATG	DjScaffold49851	44989	45118	+	GAAATGTTGTTGGATTCGGGAGCATTGATTACAGTTATGAGCGAAGAGTACTGATTGAAGGTAGGAAAACCATCCTTATTATGTTGCAACGTCATATTAAATGTAGTATTTTCGAAC
tRNA-Asn-ATT	DjScaffold142801	399	513	+	TCACAATTCATCAGTAAATGGTATATTAACTAACGGCCAGAAAGGTATCTCTTATTAAATGCGGAGCATATACGACGTTTTGCGATCGATTTATAAAACTTTAA
tRNA-Met-CAT	DjScaffold3105	15671	15804	+	GGCCAAGTTGCTGAAATTAGAATTCAGCATCGATTGCATGATTATTTATAACTATTTCAGTTTACGAGAAATATGTCAGCTGATATTGAATGATACAGTCGCGTACCCAGGGGGCTCAAGTCC
tRNA-Asn-ATT	DjScaffold4678	36722	36857	+	AAATCCAAATTATAATTTATGTCTATTAGACTTTTTCTAATACAGGATCTGAGTTGATAAAAACGCTCCAGCATGTCTAATAAACTGTTCCATCTAGTTTTGGTGTCTAATATTAATTGTAATT
tRNA-Arg-TCT	DjScaffold3465	41884	42036	-	TTTTTTAATATGAAAAATTCTAAATACTTTTTAAAAATATTTAGTAGTGATTCATAATTTAATGGCAAGTATGAATTATAACACATCATCAAATCTGATTAAATCAATTCCAAAGTTGGGACAAGTCTTGCATACCAAT
tRNA-Thr-TGT	DjScaffold26974	13234	13375	-	TATTGTATATGTTAACACTTGATTATAGTGAGAATTGTATATGTTAATAGCTGTTGATAGCGAGTATAGTGTATGTTAAGACATTGTTTGATAGCGAGTATTGTATAGGTTAATAGCTGTTGATAGCTA
tRNA-Phe-AAA	DjScaffold42156	2674	2803	-	AACAAATTCCATCAACAACATAAAAAACTACAACCAAAACAAAAACCACCCACGATAACTCATATTTTGTGCCCGTGTGCCACTACCCTTGTGGTGGAAACCATCCATCCAAACTCA
tRNA-Sup-TTA	DjScaffold16549	2500	2636	+	TGAATTTTAAGGAAATTATGAGTTTTAATGTAATTTAAGGGTTTTATGGGGTTTTTCAGGAATATTTAGTGATTTATAAAGTTTCATTCGTTGAGAATATTTTATAAATTTTATGGGATTTATA
tRNA-Ile-TAT	DjScaffold3465	61905	62042	-	TTGTAAATAGAAAAGTCTTAGATATTTAGATATATTATGATTAAAATTTTTTAAATTTTGTTTTTCTAATTATTTGCTATATATATAATTAATATATATATAATTAATATATATATAATTAATAT
tRNA-Asp-ATC	DjScaffold40205	39897	40027	-	TACAATTAATTTAAATTAATATCAAATAAATTGTTACCTTGACATATGCTTTGTTTGAATACAGTTTTATTCATTACGAGAATAAGCAATGCCCATATGATAAACTTATGTTATCTCAT
tRNA-Ile-AAT	DjScaffold288	42338	42458	-	TAATAATACTCGTTTTTTAATAATACCAAATTGCTTAATATGGTCTATATGTTCCTTATAAAAACTTGCATAACTACCTATACCTAGTGTTTTACATGTTGGACATATG
tRNA-Thr-CGT	DjScaffold184976	220	352	+	GAATTAGTGGTGAAAAATATTCGTAGTTAAAACGTTAATAACGAAAATCATGATGACAATAATTAAATGAGAAAGGCATTCCCGACGGTCAGTATGCTAAGGCTGCTTTTCCGTTAATTT
tRNA-Gly-CCC	DjScaffold13117	58	206	+	ATAATTTTGGATAAATTCATCCAACTTTTCTGGTATCCCGCCAAAATATTCACTGTCGAATTTTATTTTCCACTCTGGTCGATGGTTTTCGGTTTTGGTGGTCATATTGTCGTCTTTGGAGGTGTTGATTTCTAT
tRNA-Cys-ACA	DjScaffold51546	27984	28115	-	TCATAGTTATTTTACATATATCAAATGTACTATACAATAAATGCAAATAGAAACTGGTTTTGTTGGTTTTTTATTAATAATTGGTGAATTAGTATATTAAATGTTGTTTTTGTTAAATA
tRNA-Cys-GCA	DjScaffold122859	2790	2931	-	TACCTAATATTCTATTTGCAGGAAATTCTACTGCATTTATAAAATCCTTCAAATTCATACCAACTAGAATGCGGCTATCTAAAATCTTCTTTATTTTCTCTTTAAAATCTTCGCCATCCCAGTTTCCTC
tRNA-Ile-TAT	DjScaffold5102	102123	102263	+	CTGGCGGTACAGAAATAATAGCTAGTTGGAGGGGATTATCATTTTATGCGGCCTGCAGAAATGATTTACGGGGATTACAGTTGCCCTCACTTGTCTGCCCTTAAAATGCATCAAGCAATAGTTGGTC
tRNA-Val-GAC	DjScaffold183900	1832	1964	+	ATTTGTTAATGTTATGCAGGACACGCCAAGTAGGCAAAAAAAATATATTTGATGAGCGAATCCACCATGGTTTTAGTTAGATCGGCTATTCCTCCTCTAGATCCACTCTAGGTTCCATGG
tRNA-Arg-TCT	DjScaffold124	20136	20279	-	TCCATCCTCGGTGGGTCATGGTAACCGGGAATTTTCTATCTTTGGAACTAAGCATATTTTTACAGCAAACCAAATACAAAATATGTTTAGAATTATAATTTGAATTGAATGCTATCATTTCTAGACCTATA
tRNA-Ser-GCT	DjScaffold176038	2458	2610	+	TAGTGCTTTGTTTTATTTTTTAATTTCAGAATGCTATTAGACCAATCTTAGAATCTGCGTGGGGTCCTCTAGATGGTGGTACCAGTTTCTTGTCTCAAAATTCCGATGACCTGATCCAAATCCTTCCCGAATTTTCTTCT
tRNA-Lys-TTT	DjScaffold94686	762	913	+	AATGCAATAGATCTTTGTTACTCAATTCTTTTGATTTTATCGATATTTATCGACATGAGTAGGAGCGAGAACGAGAGGAGTTAAAAATTTGGAGAGAACTGATGGGTTTGAGCAGCCCTATCAAACCGATTGATCTGAG
tRNA-Thr-TGT	DjScaffold182188	3181	3324	+	AATACTTTTTATTTTCTATTGTAATTTTCAATGTAAAAATTTGAAAATAAGAGAAAATTCAAATTATGTATAAAAAATATACAACAGGATTTTAAAAAATCCGGTTATGTTTCTGATATATAAAATTCCC
tRNA-Asn-GTT	DjScaffold104046	7654	7802	-	TCAACAATATTATATTTAGAAGTAATTATTTGTGTTGTTAAATGTTAATCATAAATTGATAAAAATATCTGTTATAACACTAATTAAATTTTAGTTTGGTAGACTTGAATTTTATTAAAATGTATGAATATCTAAA
tRNA-Asp-ATC	DjScaffold9054	2469	2612	-	AAAGGTTTCGCATAATTGTAGATTCTGTTACGGTATATCGTTGCTTACAGTCGGTTTTCAACAATACGCATACAGTAAAATTTCACACATTGTCACAAAACCTCGTGCATCGACGGCTGGAGATTTTAAAA
tRNA-Lys-TTT	DjScaffold653	113853	114005	+	CGAATTTAATTCTTTAGTTTTTTTATTAATCCCTTTCTATTTTTCGAAATATAATTATTAATTCAGCGTTTTCTTATTTAGTTTGATAATTTCTGGAGTTTTTGTAGGCATTAGTTGGGATTTCTTCCAGAGTAATTTG
tRNA-Lys-TTT	DjScaffold32836	23506	23655	-	TATTAAATCGTTTAATAATCTATGCTTGATGTTTTTTGTAATGTTACACTGGACGGATTATTAAATCGTTTAATAATTCATTATTAATTCGTTTAATAACTTGTTGAATGTTAACTCAATTATTAATTCGTTTAATA
tRNA-Ile-AAT	DjScaffold372	41022	41158	-	AATCGAATCGCATAAAAAATCATATTTTTTGATAATTGAAAAAATTTTCATTTTAACTTCCTTGATAAAAAGAGTGATTTTTGGTGAAAATTACATTAGTATTTATACCGGTTTCTCTTCACANNNNNNNNNNNNNA
tRNA-Met-CAT	DjScaffold166452	13436	13578	-	AATAAAGAATAACGTTTAAAGGTCATGATTAAATTGTAAAAATGTTTATAAAAAAAATGAGGCTCATTATTTTCATAATTAAATTTAAGGTTAAGGTATAAAAGCTCATGCTAAAAGTGTGAAATTTCAG
tRNA-Asp-GTC	DjScaffold28062	41044	41181	-	TAAAAATTATTTTATTGAAGAAAAAAAATATTTTGTCGAAGAAAAAAATTATTTTAACAAATAAAAAATTTATTTTTGTCAAATGAAAAATTATTTCATCAAATAAAAAATTATTTTTGTCAAAT
tRNA-Lys-TTT	DjScaffold44721	12944	13073	+	AGAAAAATTATTACGACCCGTTTTGTTTATGATAAATAACGGTAATTACCGTTTAATATTATTGTTATTTAAATTGATATTCTGGTCCAATCATTAGTCTTTGTCTGGTGAACACGA
tRNA-Sup-TTA	DjScaffold14418	12519	12648	+	CTCGGCCTTTTGAAGATATTCAAACAGTATCTCGTTTAATGAATGGCTCCGATTAACTACTTTACGGATAAAGCCCTGCCTTTTGGTTATTCTCTTCTCGGATCTTCATTTTCTATC
tRNA-Thr-CGT	DjScaffold27031	15189	15331	-	GAAGTCGTTGTTCAAGGAGTAGTTTAGCGAAACCTTCGTGTTTGCAGTTGCAAGTTATTGTAAAATAAATAATTTTGCAAATAAAGCTTTGCTTGTTTTGGACAATACTCCGAGGGATTCCGATTCTAG
tRNA-Phe-AAA	DjScaffold15070	703	855	+	GTTTAATTTGTAAAGATGATAAATATGATAAAACAAAGTGATAAATAATAGGAAATTGCATTTATTTTGGTTTATTTTAAAGCGTTACTAAAGTTTTGATAATAATGAATCGTCCATAAATTGAAACAATATATTCCTAA
tRNA-Phe-GAA	DjScaffold195310	512	661	-	TGTGCGATATGGAAATGGAAGATATTGTTAATTATGAAACAATGTCATTTCTGTAAATGAGAACGTTTAAAGGTCCTCTTCAGGACCAAATAATTTATGATTGATAATGCATAATTGTTTTATTTTTATGTTTTTG
tRNA-Phe-AAA	DjScaffold79088	10889	11041	+	AAAATCAAAGAACAAAGAAATTTTAAAATTTTAAAAATGGTTTATTGGTATCATTTCACTATCAAACTATATCAAATCTTATATCATTTGAATCGCAATGAGATGACAGACACATGCAATTTTTTTGTAGTAGGTAGA
tRNA-Ile-TAT	DjScaffold15233	4968	5119	-	ATTATGTTAATATAAAATATAAATGTTTAAAAATTATTTTATTATTTACATGGTTACCGAGTATTTACTTAGTTACCATTTCTAGTTTGTATTATTTACATAGTTACGCTATATTGGAGAGGTTTATTTTAGATTAT
tRNA-His-ATG	DjScaffold25179	59223	59361	+	CATGGTATGGGACAGTCTTGATGATTTTACATGGTATGGGTCAGTCTAGATATTTTGCATTGTATGGGGCAGTCTAGATATTTTACAAATGATGGGACAGTCTCTATATTTTGCATGAGATTGGGC
tRNA-Lys-TTT	DjScaffold533	64002	64151	-	TACAGAGTTTTAGAGTTCTCATTGGCTGTTATTTTTAAATCATCAGGTAAGGTTTGGTTCTTTGTTTTATTTTTATCTTCTGGGACCTCATTGGCCTAATCTTCGAACCTTTGCCAAAACCTTCCTGATGGTGAT
tRNA-Ile-AAT	DjScaffold820	120213	120365	-	AGCTTTGTTGATAAGGGCATTAAATCCTAAAATTAATGTTCAGTTAATGTTTTATTGAGATTGTACAATTGAAATTATATAATCATTTAAACTTTGTAAAAAGTTTGTTTTAATATTGTTTAATTGCCTGACAATGACG
tRNA-Ile-AAT	DjScaffold40264	30812	30935	+	TAATAATAATAATAATAATAATAATAATAATAATATTAATAATAGCGATTCTATTGATTTACTTTCAAGTTGTTTATAAATGAAAATTTTTGTTATATTCAAGTATATTAAA
tRNA-Thr-AGT	DjScaffold12922	27170	27316	-	TTATGATTGGTTAATTCAATAAATGCAAATCTAGTGTATAAATCTATAACTGTTAATATAACATTTTTACCTTTACGTTCAACACCATAAAATATTAAATCAGCAGACCAAATATCATCTTTATCATGTACAA
tRNA-Ile-AAT	DjScaffold4410	44697	44847	-	GTGGCAATGGCAAAACATGATTTGTAGTAAGATAATAAATGTTTTAATTTGCCAGCTTTCGATGTTTGATTGGACGAGAAATGTTTTATTTTGGTTTTATGTATCTATTCATTATATAAAGTATATAAAGCATATAC
tRNA-Leu-AAG	DjScaffold9222	48219	48371	+	TCATGGATGATATGACTCGTAAGAATATATACCGTTCTATAACCCATAACGAGAATTTGGTAAATAAAACCTGTCCCTTAGTTGCGTTGATAGCAAAAATAGGACAAGTTTATCATGGATTCATTGTTCGTCGTCAGTG
tRNA-Val-TAC	DjScaffold88199	838	978	+	AAAGTGATTGGACAGAATGGCTACCAGTGCATTACGATTGGATAATATCGAATATGGGATTATCAGATTACCAAGTATGGTTATATAATTCAGAAGGAAATATGAAACTATCTCTCACGGGATTAATG
tRNA-Gly-GCC	DjScaffold1390	65611	65763	-	CAAGCAGCATCTAAGTATTTGCCAGTGAAGTGAGCATGGTCAAGAATTCGTTTGAATAACAACTTTTCACATAAATGACAGATTTTTGCTGAAGCAAAGGCAATTTCTTCAGCTGGTGATATATTCATTTCCTTTCGT
tRNA-Glu-TTC	DjScaffold3967	134140	134266	-	CAATATTCATCATTATGAGAGTTCATTTATTTAATAAATTGTTTAAACCGAATAAAACTAATGTGAATAGGAAATAAAATGGCTGTAAAATGTTGTTCAAAATGATATTGACGAT
tRNA-Lys-TTT	DjScaffold12264	481	631	+	CATTTTCTATGGTAATATTGCAATCTATTATCCCTTTTATAGGTAATTTATGACCCGTGAACGATTTTAATTCCTCTGACAATCTCGTGTCTATATTGCTTTGTTGTTTTTTATTAAGAAATGTCTCCTTGATTAT
tRNA-Thr-GGT	DjScaffold125204	356	489	-	TTCTACGAGGCAGAATATTTCATGTGTATTTAGTTGGTAATTTATTCAATGAGGTGGAATGAAGTCGATTTTTGAATGGTCTAGGGGAATTTGGTAAATTCTTTTCTCGGGTTGGTCAATTTG
tRNA-Ile-GAT	DjScaffold19407	897	1044	-	TGCACCCGTATCCAATAACGCTGATATTTTCCGTCCATCGACTATTATATCTATCATTACTCTCGACCGGGCTTCGGAACTGTTGTAGTATAAGTATTCTGTCTTGATTGGTCGTTCCAATTCACTCACTATAG
tRNA-Ser-TGA	DjScaffold197585	30608	30746	+	ACATCCTTTTCTAAAAATAAAAGAATTTCAATTGAAAGAGAAATATCAAATGATGTTAATGAAACATTTTTTGAATTAGAAAGATATATTGAAGAAAGAGATAAATAAGGCTCAGGATGGTCAATG
tRNA-Asn-GTT	DjScaffold132320	429	571	+	CATTTTCTCGGTGAGGTTGAATAAGGTTAATTTTTCGTTGGATTTTTTGGTTGAATTTTAGTAATTTTTGACTAGTTTAGGTGAATTAGTCTAATTTTTTCTCAGGATTGGTAATTTTTAGTGATTGGG
tRNA-His-GTG	DjScaffold8008	7034	7183	-	TTTGTAATATTAGAATACCTTTAGATAGAACTGTGGTAGTGAGTTTGAAAGAAGAAATAAACGTTTTAGCTAGAATTGATAGCGACGTGTTTAATTTAGATAATGTTTTATTTAGTCCATACAAAGATATTTCGGCA
tRNA-Phe-AAA	DjScaffold3700	15368	15500	-	TCGATATTGATTGATATATGCAATCAATTAGATTTTAAAAACTTTATATTGATTGATTTATATCGATATTGATTGATATATGCAATCAATTAGATTTTAAAAACTTTATATTGATTGATT
tRNA-Gly-TCC	DjScaffold57173	41	179	+	TTAAAAATATATAAATAATAATTTCATAAATACTATTCCACATTTTACTTTTAAGGTTATAGTTAAGATTGCCGATCTTGGCAATACCTGTTAAAAATTGATATCGAAAATACCCGTATTTCCAGT
tRNA-Met-CAT	DjScaffold16621	46458	46572	+	ATAATTAAGTATAGCAACTTTTCATGGTTCAAATTAAGCCATTTTTATAAAGCTGGTGGCTTAAAACCGTTACAAAATACGGAGTTAGGTTCATTGCAAATTCG
tRNA-Ile-AAT	DjScaffold44561	5802	5951	-	AATAGAATAATTCACAAATTAGGTAAATTTATAATTTATATTTTCTAAACTTGATTTAAAATATATTTATAACACCCGGACTTGAAATTTATTATTCTCAATAAAATAAATATTCAAATAAGAATTACAATTCAC
tRNA-Cys-GCA	DjScaffold23497	2793	2940	+	AGTAAATCCAATCCCAATATGCAACTGTAAGCTAATTTATCCATTACTGCTAACGTATGTCTAATCTTTGGTGCATTTTCTCGTTGAATTGAGCAGTTTATCTGTCCGAGCGGGTAGGTAACTTGTTTGTTCAG
tRNA-Cys-GCA	DjScaffold109901	8427	8578	+	CATAAAAAACCAAGGTGCATGCAGGGAACCAGTGAGCAAGCAAAGATAAAGGCAAATAGTGAAGGATTTTATTGAAAAGATAAAACTCATATTTTTCATGTTGAAACCTATATTGAACTCAAATTTTAATAGACTCA
tRNA-Asn-ATT	DjScaffold3772	12637	12782	+	TATTGACATTGTGAAAATATTGATAAATAAAAACCAAATGTGATATCACTGCATCCAATAATGTAATTTATTTGTTATTTATTAAATAATTTATGAATAAATGATAATTTAGTTGGGATCTCAACTGATACA
tRNA-Sup-CTA	DjScaffold16532	485	631	+	TCATGTCTAAATAAGATCTACAAATTGTTCAGATCTAAATAAGATCTACAAATTGTTCATGTCTAAATAAGATCTACAAATTGTTCATGTCTAAATAAGATCTACAAATTGTTCATGTCTAAATAAGATCTAC
tRNA-Asn-ATT	DjScaffold4883	20691	20833	+	TATATTATATTATATATTATATTATATATTATATATTATATTATATATTATATTATATATTATATTCTTTTTTTGCAGTAACAGGAGGTAACTAATAATCGAAAAATGGTTCAATTTCTTTTTATTTCT
tRNA-Leu-GAG	DjScaffold51764	15520	15661	-	GAATAATTGTTGGACTTAACCATTGATCGCATTTGAGATTTCATTAAAATAAGAAAAAGCTTCGATCAAAATAAAATTTATTTGTAAAAAGGTTCAAATTTTCGACAATAGTCTTCTTCAGGAACATGT
tRNA-Trp-ACC	DjScaffold29368	4884	5025	-	ACCCGTTGCTGGAACAGTGTACCGATCGAGTAAATTTATTCAATAGTCTGTGGCCACCTATAACAGTAATTTTTCATTTTATATTATGATGCTTATAATTGATCTGTGTGCTATTCATATAATAAACA
tRNA-Tyr-GTA	DjScaffold4623	84644	84794	+	GTTTACTTCTTTGAGTTGATAAAAGTAATGAATGTAGAGTGATATGTATGTCACGCTACGGGTGTTAATTTTGATATGTACATAGGCCATAATAAATACCAAAGTATTTTAATAATTTTAGTTTTCGGGTGTACAACA
tRNA-Arg-TCT	DjScaffold3613	39731	39883	-	CCGAACATAGCTGAATTATTAGATAAGCTAGAAGGGTCTAAATATTTCAGCACTATTGACCTGGGAAACGCGTATTACCAAGTGATGTTGGAGAAGGACTCACAGGAGAAGACGGCCTTTTCAACAAAATCGGGACAA
tRNA-Phe-GAA	DjScaffold43604	34773	34919	-	TTTGTAGTTGATCAGATCAAAAGTATTCTTAAAATGAAGAAAGATAAACGATCAAAAAAGCGTATTGTAAAAAAGAAAAAGAGTGGAAAGAGGAAACAAAGTAAACAGTTGAACATTTTTAAAAAACTTTCAA
tRNA-Leu-CAA	DjScaffold8908	9271	9421	+	GTCGTTATAGACCACCAAAGAAAATTTGAACTGGTCAAGGAAAAAATTTTCTGAGTGAGTTAATGAATGAAGTTACGAGTTTCTTCAATAATTACAAATTACGGACATCAAACAGACGAAATGACAGAGAGATTCAAT
tRNA-Pro-GGG	DjScaffold4682	82816	82961	-	GGGGTCTATAATGCCTGTGGGGCCACTCACAGAGGCGCACCAAATGTTCCCCAAGACAAACAAAATTTTCCACGTATAAAAACCAAATTTAATAGTTTTTTTTGGCAATTGGTCTGCGACTGATAAAGTTTG
tRNA-His-ATG	DjScaffold167222	8076	8195	+	AGAAAAATTTTTTGAAAAAAAGTATGACTAATCCGATGAGTCATTGTCTTTGTTCTACTTGATTGATGACTCATCACGACGAGTTTTTGTTCTAACCGACGATGGCTCA
tRNA-Ala-GGC	DjScaffold25277	5464	5613	+	ATTTAACTATTAGAAACGATTGACTAAATAAATTTGGCAACAAGTATCACTATTCTAATTCGTGTTGTTTTAATATATGATAAACTGGATTTCTGGAGATAACAATAGTAGATAGATAGTAGCGCACTGGCGCACA
tRNA-Ser-TGA	DjScaffold20874	3276	3398	+	AAACTCTTTTTCAATGAAGTTGAGATAGGCATAGATATCACATCAGCAACCGGCATACGATTTGTAGATAAAGTGGTGCTTGTCGCATTTGATAAATTCATATTCTACAAA
tRNA-Sup-CTA	DjScaffold5340	36057	36177	+	TTNNNNNNNNNNNNAATTCCGGATTGTTGTAATCTAGTCTATTATAAAGATTAGAGACCTTAAGCAAGCGTTCATACAGAGTTGGGATGATTTTTCTATTGTTTTAGTTAATGGAAGGAGT
tRNA-Sup-TCA	DjScaffold103455	801	953	+	AATCACAGTGGTCAGATTTTGGTTCATAGTGTTCAGAGTTTAGTAGACAATGCTCAGTTTTGGTTGACAGTATTCAGAGTTTGGTTGACAGTACTCGGAGTTTGGTTAGCAGTGCTCAGAATTTGGTGGACAGTGCTCAG
tRNA-Ile-GAT	DjScaffold2488	73693	73818	-	TGAAGTTTGGTGAATTTTTCATGGCGTCCTAATTTGATATAGGAAGCGCAAAACAAAGGTACACGAAATAAATTTTTTTGGAAATCCAATTTTTCAACATCACTGGAGACAAAC
tRNA-Met-CAT	DjScaffold20657	11949	12099	+	ATCTTCAAATATGAGATCATATGGACATTCACAATATATAAGTATAACGGTCCTATCTTGTATAGCAACATGATCATTTTGATTGACACTCAACAACTTTTCTTTATGAATAATTGTTATAGTCACTTCTTTTGTT
tRNA-Pro-CGG	DjScaffold15795	24829	24971	+	AGCACTAGTGGTCAACACTCAGACCTCAAACCTCGGAGGTGAACATTGGTTAGCGGTTTATCATAAACCTCAACATATCCTAGTATTTGATCCATTTGGATTTTATTATCCATCAATACTAGTATCGCA
tRNA-Sup-TCA	DjScaffold117462	4848	4985	+	AAAATTTTAGATAAAGGTAATTATATTTTTAATTATCAAAATATTAATCAAAAAGGTACTCATTGGGTTGCTTATACCAAAAGTTATTATTTTGACTCTTTTGGTTTAAAACCTTTAGATCAAAG
tRNA-Sup-CTA	DjScaffold2111	34178	34308	-	TCGGTTATAATATAAACTGAGTCCTTATTATTTAATCTAGCTAATCTGTTTCTCTCCTCCTGGATTTCCATTTCCAGTTGCTGTAAATATGTCATACCCTCTCCCGAGTTGATCATATT
tRNA-Ile-AAT	DjScaffold905	137156	137306	-	ACTTCTTTTATTCAAATGTAAATAATATATTTATAATATTTAAATTTATTTATTTTCAAATAACTATTTTAATTATAATATATCATTTATTATAATATATCAATAATATATCAATAATATATCAATAATATATCAAT
tRNA-Lys-TTT	DjScaffold3319	68581	68730	-	TTTAAAAATTATTATTATTTTAATTATAATTATAATGTATAATTAATTATATAATTATATTATTTTGAGAACCAAACATATTTGTACAACACACCCTATGGGAAATATGTTTAGGTTTTAATTCTGAGTTTAACA
tRNA-Met-CAT	DjScaffold47859	337	462	-	AACCAGTTTATTTTCGCGGTCATGGCCGGACCGGATAAGTTCAGAAAAGGACTCGACCTGGGCCTTCCAGACCCGTTCTTGTGCCTGAACGAGGCCCATTTCCTCTCGAATATT
tRNA-Cys-ACA	DjScaffold13012	5913	6049	-	TTAAATATGTAATTTAAATCAATTATACATAGGTCGATTTTAAATTATCTATATAATATTACTAATATATATTAATTGAAATATAAAATATCCGAGTATTTCCAGTGCTAAAATCATTATTCTAATA
tRNA-Sup-TCA	DjScaffold40008	22730	22872	+	GAATTCGAGGCACATGTAGCTATTTGTAATAGGATTCAAACTGGAACTACCATGTACAAAATGCCGACAGAAAAGAAATTAATATTTAAAGATTATTCAAAAACGATGATTCCCCCATTCGTGATTTAT
tRNA-Ile-AAT	DjScaffold30274	10120	10255	+	TTAATGATAATTATATTATTATATTAATAATTATTATTAAAATATGTAATGAAAAACAAATCAATAATTTTTATTGAAATTAATTTTTCTAGCATAGTTTTATTGTTATAATCAGCACTCTCAAA
tRNA-Lys-TTT	DjScaffold3514	12230	12365	+	TTAAGTATTAATTAGTTCATTGTTGTTCTCATTTTAACAGCGTAATTCGGTAATATGTAATATGTGTGTTGGCCATACATCTTATGGAACTGAAATGAGTTTCTCACATTTTATTCTTCTAAA
tRNA-Sup-TTA	DjScaffold22711	312	460	-	ATTAAATTAAATTATTTCACTTAAAGTTTTAAATTTTTAAAACAAGAAAAATTTTAAATTTTAAGTTAAATAATTTATTTTACAATTACAATTATTGTGAGAATAATTGTTGGACATAACCATTGATCGTTTTTTA
tRNA-Sup-TTA	DjScaffold51509	8731	8865	+	CTATAAATAGTGAAGTTAAATTTCACCAGAATATTTAATTTTGACAGATTTAGTTATTTTAGATGATAAAAATAACATTTCATCTAAAGGACGTTATAGATGGATTGATGAGTTTATGAAGT
tRNA-Glu-TTC	DjScaffold3314	10570	10701	+	AGCTAATCTGCTGATTATTTTCGTGTTATTTTTCATCAGCTAGACAAGGACTGATGACTGGACCAGACGTAATTATAATAATAATTTAATATCAAATGGATAATATCCATTTATTATAA
tRNA-Gly-TCC	DjScaffold62086	419	563	-	AGCTTTGTTGATAAGGGCATTAAATTGTTGGGGTTCCACCTGAGTTAGAAAAAGTGTGACTGGGGAAAAACAGTCCTCAGGGGAACCCTTTCAAGAATTTAGTACCCTACCGTCCCTATGGTAGGTTCTCAGTTTATTGCGGTTG
tRNA-Glu-TTC	DjScaffold163254	760	912	+	AAATAATTAATTTAAAAGTATTAAAATGAAAAATTTTCAAAATTAAAGTTGGATTTCAAATTTTTAAATTTATTTAAATATTTTTGAAAAAAACAAATTTAAATCGTTATCTTGGTTTTTTTAAAGATAATATTTCATT
tRNA-Tyr-ATA	DjScaffold128067	8965	9116	-	CTTTCGATAGCCATTGTTGGTACGGTGTTCTATTATAGATAATATGCTTCGATAAGCTTGATAGTTGTGAGACTAGTTTTGATGGATCATAAAATCCAAATGGTTAAATACTAGTATATGTTCCAGTTTATGATAAAC
tRNA-Thr-GGT	DjScaffold43	18366	18505	-	TCCGTCCAATCAAATTCTGGTGACTCAATCAATATTCGTTTTCGAGTGTCTTCCATTTCGGTAACTTCTCTTATTTCGTCATGCTGGTTATAAATTATTCTATGGGACCGGATCATGTTACACTGG
tRNA-Ile-AAT	DjScaffold9648	11155	11279	+	ATAATAATAATAATAATAATAATAATAATAACAATAATAATTACAAATTCCTAAAAAACTTCGCAGCTTTTTCACACAGTTAGGTTTGCCAAATGTTCTTATTGCTTCATGTAAG
tRNA-Glu-TTC	DjScaffold18737	3602	3748	-	TGTAGTGTAGAAATGTAGCCGGTTCCTAGTGTTTTCCGTGTAATGTGATGTTGTTCTGGTGAAATTTTATGTTTGTGTTGAAAGTGTTTGAACACTTCACTTTCTTTTTGTTTCAAATGTTCCTTAACTCTTG
tRNA-Ile-AAT	DjScaffold38747	7947	8084	+	ATAATAATAATAATAATAATAATAATAATAATAATAATACTAATAATAAAAATAACAATTATAATAATAATAATAATTGTTTTAAAACGTTGGTTAATATATAATATCTAATGTTGTTTAGGGCA
tRNA-Ile-GAT	DjScaffold1073	89274	89426	+	TGCATTCTAGCTAATGTTTCTTTAGTTCAGACATGATGTAAGATAGCAAGGTCTCTAATCTGAATACTAAGCGATGTTACTTTCTCTTTGTTTATTAAGGACTCAATTCAAGTATTTGTGGATGTTTATCAATTTATTTT
tRNA-Lys-CTT	DjScaffold19993	541	684	+	GTGATTGTAGAGTAGTTAAATTATCTTGTAAAGTTCTTGCTTCAATTACATTTCAAGTAAATAAATTATCATAGTTATCTTGAGCTTTAATTAATTCTTTTAAAAGTTTTTTTCTTACCAACACTTCTTCA
tRNA-Pro-TGG	DjScaffold179621	3250	3376	+	AAAACTAATGGAAAAAACTATTGGAAAACAAGTTAAAGAATTAAAAAAGAAAATGGGTTAAGAACACGAAGGTCGCGAAGCTCAAACGAAAAGTGGTGGATTTGCTTTTTTAGCT
tRNA-Asn-GTT	DjScaffold79821	7177	7311	-	TAAATTATAAATTATTTGTTTTAATATTAGTATAATGTTATATTTTATCACACAATAAGTTCAGTATAACTTATTATTATTACTCTTACTATTCTTCCTCTTCTTCTTCTTCTTCTTCTTCT
tRNA-Asp-GTC	DjScaffold49430	46692	46836	+	TTATTTTTAGTGAAGCTTGTCAAGTGTTTTTATGTGTCTTATAAAAACTTAAATAGTCCTCTAAACCTAATAACTTACAAATAGGACACACAAAATAATTTTTCCCATAAAACCAATGACCATAGTATCTT
tRNA-Val-CAC	DjScaffold126331	9336	9485	+	TTATCACTAGTACATATAAAATGTGTGCAATTCACTTTAGTATTACTAGGGGAAATATCTACAGTGGATACACCCGTCAATTTTCAATGATTTTCATTTTAACAGCATTTTCTGCCGCATAAAACGAACTCTTAAC
tRNA-Lys-TTT	DjScaffold17546	21153	21292	-	GCTTTGTTCGCTGACTTAGTTTATCAATTTAATTTTGCTCAATTGCACGCTTTACGAATTTAAGCAAAATAAATCAGCAGTAGAGGCCATGTGCAACATTAATGGCGTTTGCGAAGCCGCGTCGGTT
tRNA-Sup-TTA	DjScaffold1294	108828	108973	-	TTATACATAGTTTAAATATTTGTAATAAATAATTTTAATACATAACTTTAATCATTTTAATACATAATTTGAATACATAACTTTTTTTTTAAATTTTGCAAAATATGTAAATTTAAATTAATGTTACTTTAA
tRNA-Ile-AAT	DjScaffold3778	53330	53482	-	TTATTGTTAAAATAATATTAATAATAATTATTATTATAATAATGAAATACATATGAAATATATATGTTAGTTCTATTACGGTTGTGGAAAAAGTTCATGGCAGATAACAAGAGTAGGTGGTTAGGTGCTATCCCGACCAG
tRNA-Thr-GGT	DjScaffold45736	173	321	+	AACAAAATTATTCATATTCAGAATTAAAAGATGGTATATTGCAAGGTATTAGAAAACCGAAAATAATTAAGTTGCATCAACAAATGTTCATCTATAGTAGTATTGTTGAACCTATAATTGTAGGAGATGTTAAAG
tRNA-His-GTG	DjScaffold1495	23230	23367	-	AAGGGTCGATCATCATACCTGGTGTGTGCAAGTTCTCGTGACCCGCTCTCACCCACCAAGCATTGGAAACGTCTTCTCATTATCATTATCTCATTTTCTCCATTGAACTAACTGATGTTCCGAGT
tRNA-Ser-TGA	DjScaffold178623	17499	17646	-	TTTGGTATTCTTCGTGGCTTGAAAGCAATTGGTCTGCTATTGGTTGTTTCTATTTTATGTTCAATCATATAAATTTTGCCCACATTCATCTTTTATAGACTAAAAACATCTTTCTTCCATTCAAGGATTGCTAA
tRNA-Tyr-ATA	DjScaffold80744	496	647	-	GTATAAATAGGGTAATATAGTGTAATCGTCTCTTATATAAATAAATAAACAATTCACCTTTTAATATTTATTTTGGAACAATATACACGTAGTAGTTATAGCGCAATAATTTACTTTGACAGAGGACTGCTGCCCGAAG
tRNA-Trp-ACC	DjScaffold178555	1927	2069	+	TCTGATATCGTTCAAAGCATATCAATTGATAAATACCCATTAATTTGTTACATAATTAATTAATTTGTTAATTAATTTGTTAATTAATTTGTTAATTAATTTGTTAATTAATTTGTTAATTAATTTGTTA
tRNA-Lys-TTT	DjScaffold38993	13629	13775	+	GTTGATTTAATAAAGTTTTTTATTATTATTAGATTTTAGTTGATTTTTTATTGATTTTAGTAATGTTTTTTTTTTAAATAGAATTTAGTTACTTTATTTAATCAGTTTTTTTTTAAGTAATAAGTTGTTTAATA
tRNA-Val-AAC	DjScaffold36975	722	859	+	TTATTTTTAGTTGTGATATTAAAAATAATATTGTAACATGAAAAATATAACAATCCAAGTTCATATTCTGAATCTAATTTTATAGGATAATCTAAATTTAATTTTAAATTATCTTCTGTTCCAACTA
tRNA-Asn-ATT	DjScaffold5391	117721	117864	-	TTTTTTTAAATTTAAGTTTTATTGTAAGTAAAGTTTTTGATAATGAAAATAATTTTTTAATAATTCAAATGCGGTCCGACAGACTAAAAGCCTAAGACCCGCCCGGTAGACTCAAGGCCTGTCCAGTAGA
tRNA-Lys-CTT	DjScaffold3677	12988	13127	+	TAATGATCTAGTATACTTCATTCTTATTGGCTGGAATATTTCAAGGTCAAATTTTCAAGGTTAATGATCTAGTATACTTCATTCTTATTGGCTGGAATATTTCAAGGTCAAATTTTTAAGGTTAAT
tRNA-Asn-GTT	DjScaffold59066	2212	2358	-	ACCAGAATTATGGAGTAATTTCAATATGATTCATTGTTGGCTTCATGCGATCTACATAAACATTTTTATCCAATAAATTTTGGATCATCCATTGATAGAATGTTAATGTCCCAATAAATCGCCACTGAGCTTTT
tRNA-Gln-TTG	DjScaffold1744	53774	53920	+	AAAACGTTTGCTATTGATGATTTATGGCAAATGAATTTGATGTAAATGATCCCATATTCAAAAATAAATAAAGGATACAAGTATATTTTGACATGTATTGATGTATTCAGTCGATTTGCACGTGCTGTTCCAGT
tRNA-Lys-TTT	DjScaffold51752	10602	10722	+	TCAACTACAATGTTGATTATTTTTTTTACAATGATTTTCAGCTAGAATGTTGATTTTTAAGCCATAATAGACAATGTTGACCGTAGGTTGTTGTAAACGGATTTTGAAAT
tRNA-His-ATG	DjScaffold1977	8010	8140	-	ACAGTTGTGCATCAAATGTGCAATGCATTTAATATGAAAAAGTTATTGTTCCTTTATATAAGTATGTAACCTAAATTTACCATGTAGGATGCAGCATTGTAGATAACCATGATGACATC
tRNA-Pro-AGG	DjScaffold29026	18571	18717	-	CTGTGGTCGTATGACACGTAGGACGTATCATATCGAAACTTGATGACTGTAAAATGTACGCGAGATTGACTTGTCAGTTAATGGAGTAATTAACATATCAAGGCTTTTTTAAAATCAATTTTTAATAATATGA
tRNA-Arg-TCT	DjScaffold577	8079	8204	-	AATGTTTTTTTGTAAGTGATATTTCTTTTATTGCATATATTCTTTCAAAAATTCTTTCTTGGTTTCTGTAACTGAATACCCAAAGGTGCTTGTGTTTTAAATATAATTCTTGGA
tRNA-Leu-AAG	DjScaffold24279	999	1112	-	AAATAAGAAAAATGCAATTTATCCGATAAGAAAGAAGGAAATTGTTGCGTTTGCAATTAGTAAAGGTAGTTCATCATTTTATAAGGAGCAAATCTTTGGTGATCGT
tRNA-Leu-CAA	DjScaffold18576	15424	15570	+	ATAATAATAATAATAATAAATCAAACCTTTTATAACGCTACTTTTCTATCTGTTGTTTTTAGGCTCATGGTTAATTAAAATTTTACTAGACTTAATAAATCTAATTCTATTGGTAGTATTCTAGTTATCAACC
tRNA-Arg-TCT	DjScaffold29640	13046	13190	+	AACTCTGTCGCTCATCACGTTAATTTTTGGCTTCTGGTTTCAACAGACAATCAAATGGCTTATCTTGAATTTCCATCTCAATACTGGGCCTATCTTACATTCTATCATATGATATCTGTACTCCTTTCCATT
tRNA-Asp-ATC	DjScaffold3859	110461	110609	-	TCACTAATGGTTAAAAAATTATTAAATGCTATGGCATCGATTCAACCCACGTCAACAGACAGTGAAAGAGTATTTTCGATCGCCGGCAATTTCTGTACCAAATTACGATCATCAATGAAATTTGATCTGTTGGATGC
tRNA-Ala-TGC	DjScaffold23801	15736	15870	+	ATTTAAAGAGTTCACTCATCCCGGTTTGTTCTTTGCACCATTTGTTCTTAGTGCCTTCCTTTTTTGTTTTTTTCTATTGAAGTCGATTGATTGCATTGATAAAAGAAATTATTTGTTTTCCT
tRNA-Cys-ACA	DjScaffold17379	56410	56547	+	CCCCTCAAGGTCAAATTTTTTCAAGGTCCACTGGTACAGTGATATAAAATTCTGATTGGTCAGTGATATAAAATACTCGATTTTGATTGTATGAAATTTTCAAGGTCATTATTTCAAGGTCAATG
tRNA-Tyr-ATA	DjScaffold39001	13712	13855	-	AATCAATTTCAGATTTTTATAAACTAATTTCAGATTTATGAAAATTATATTTAATATCTGAAATTGTTCATGAACAGCGACGAACAAAAAAACATTGAAAATAATACTAGTTGCTATCTGTTATTCGCTC
tRNA-Val-TAC	DjScaffold54443	3426	3552	-	ATAAATTTTTATTATAGTATATTTACATGTCAACAAATGCATATACACTACAAAATAAAAAATACATTTTTTTAAACAAAAACAATATTATAACAGTTNTATTCTTTTGAATTCTA
tRNA-Sup-TTA	DjScaffold78063	1061	1192	-	AATTTATTTTATCAATTTATTGTACAGCTTTTTTAAATAAATTAACCTGTGTTTCAGTTTTTAATTTAATTAATTTAATTAATCAAATTAATTTAATTAATATTTCAATAAGTTCGAATTT
tRNA-Leu-TAG	DjScaffold125403	6667	6819	+	TATTTTATAGACTAATTTTAATTCTTGTAAATTAGTATTATTATTATTATTTTATTTCATGTAAATTAATGTTATTATTATTATTTTATTATTATTCAATTTTTATCTTTCCAAATAATTTCTTGACGATTTGATTAT
tRNA-Val-CAC	DjScaffold31300	1424	1576	-	GACCTACTGAATAAATTATCATCCAATTTTTATATTCACGAGGACTCATAAATGAAGTACTTGTTTTTCAATATAACTTTTTATTTATAAGATTTGGTAATTTTAGGTTAATATATTTGTAATCAGTGTAAAATTCTT
tRNA-Lys-TTT	DjScaffold117063	551	702	-	TTAATATTTTTTTTGTTTTTGTATTTTTTTTTAATATTATTTATTATTTTTATTTTTTTTTGTTATCTAGGTGTGTTGAAAAAAACGTGACTTATCTATGTCTTTGTTAAACTTGCATTCTAACTGCAGGTCTTTGT
tRNA-Gln-CTG	DjScaffold11792	2561	2688	+	TCATTACTGCATCACCCCTTCTGAAACATATGAGGTGTAGTCTTTCTGTCATGTAATTCTTTAAACTTTCTTGATAGAATGTTATATTCTCTGTGGCTTGCTTCCATGCTTTTTTG
tRNA-Leu-TAA	DjScaffold43197	26744	26891	+	TCATGAATAAATGAATTCATTAATTTAATTAATTAAATAAATAATAAAAACTTTTAAACGGTATTTCAATATATATTTCTGCATTACATGTTTCGACAGATAACTGTCATCTTCGGATACAATAATAATTCTTT
tRNA-Sup-TTA	DjScaffold107316	1045	1196	+	ATCAACATGGAGAGGGGTCCCTTCAGGGTTTTTTAATTCTGAGATTTTAGATTCTAAATATAACTTGTTAACTGTAAAACTATCAACTTTTAATAATTTATTGAATATTAATTCGTGCTTCTGTAATTTTTCTTCAAG
tRNA-Ala-TGC	DjScaffold3613	66821	66959	+	ACAGCTTGAGTACTCCAAGCCTTTGCAGATTCTAGGACGTAGACACCTGATTTACGTGTAATCTTTTCCGATTTACCCTTGGTGATGATAAATGGAGAAACCTTTGTTCCATCCAGACGAATTGCT
tRNA-Phe-AAA	DjScaffold3101	65903	66037	+	TGACTTTGTGTTCACTCATCTAAAATATTAAAATAAAATTGTCATTGTCCGGGTTTGGACTAATGTAGTTTATTATTATGATATCTTTAATATTTCACTCATTTTAGTGCACGTATTCAATTNNNNNNNNNNNAT
tRNA-Leu-CAA	DjScaffold69329	1654	1794	+	TTGTAGATGGCGGATAAATGCTTTTATGGCGTCAAAATGGGATTTGGGATGCACTCACGTTGTGAAGCAAAGAATTGTGACAAAAGGTGAGCCAATAAAGGTAAAACCGTATAGAATTCCGTTGCAT
tRNA-Sup-TTA	DjScaffold19277	9948	10100	+	AATACATAATACTCCTAACAATCTTTAATAATATTAACTTATCAAAATCAAATGTAATTTAAGAAGGAAGATATAAAATTACTGTTGACCAATCGACGATCCTCCGTTATTGCGGATGAGGTTGGATTCTCCGTCACTAAT
tRNA-Met-CAT	DjScaffold3739	16225	16377	+	TATTATTATTATTATTATCATACTACTTTATTTTCCACTACTGTTCTGAACGCTTCTGATTGTCATAGAAATTGAAAATCGATTCATTTATCATCGCGCGTAACAATCAGATTGAGAGGTGGAATCATTCATGTTCTG
tRNA-Ser-TGA	DjScaffold82814	7586	7735	-	GAGATTTTCGTTTTGTAGTTGTAGGATTTTATTTTTGAATTCCAGTTCGCACCACTCTAATGGTTTGGTTGTTAATAAGGTTTGTACTAATTGATTTTGAGTTTGCTCCAGTTTCTCTAATCGTTGTTGAGTCCAT
tRNA-Asn-ATT	DjScaffold11128	9675	9819	-	CAGATGAAAGATAAAACAATGCATTTCAGGCATATTATGCTATTTTATTATAAGAAAGGTAAAAATGCTTCGGAGACAAGCAAAAAGATTTGTTCCGTCTACGGAGATCATTCAGTAGCCGAAAGCACAGT
tRNA-Sup-TCA	DjScaffold611	26520	26672	+	ATCAACTGAGTAGGCATATTCAGCGTCCAAGGAAGACCTGTTCTGGGGCAGCTAAATTTTCTTCGTTTCGAGCAGTTCTAGGCTGCGTTTGACTATGTAAATATTGTTCATACTTATGTGTCAAAACTATATATCTTGG
tRNA-Ala-GGC	DjScaffold9844	654	786	-	ATACAGTATACTGTATGAAGGCGTTTTGAACTTGTTCTCGTGATTAAACTGAGTAGGTAGATAGTAGCGCACTCTATTCTTATTGGTGGAAAATTTGAAGGTCGAATTTTCAAGGTCAGT
tRNA-Asn-ATT	DjScaffold172479	8292	8439	+	ATTAAACTAGACCATAGTTTATATTTAATATTATATTATCTATTATTATATAATATTATTATAATATTATTTTATATTGCCTATATTATCCTTTATATTGAATCCATTTATAAAATTTTAAACGTTTGTGCCAGA
tRNA-Sup-TTA	DjScaffold2584	3757	3903	+	ATATATTAAGTTCATATAAGGAAGATACATAAGTTTAATATAATATTCTTGGATTGTTTAAAATATACAAATAAATTACTAAACTCACGCAATTGCTGATTTGCTTTGGCAACAATCCCCAAAGCATCTCAACA
tRNA-Lys-TTT	DjScaffold3252	28607	28737	+	AAGTATTTATTAGATTATTTTTACTCAAATTGACATCACCCTAATTTGGTTTGATTGTTTGAAATCTTTTTTTTGTCCATTTAACAATAATGTCGATGTTAAACGCGTCGGAGGCGTT
tRNA-Leu-CAA	DjScaffold50673	3429	3577	-	AATCCATTAATTAAATTTGTTCGAATAAGTACATCAAATTTTTCAAGTCACTAATTATAGTATACAATATTAAATGAATAAAAAGTTGTCAATTATAATAATAGTAGGGGGATAGTGGCGCACTGCCCGAACTTG
tRNA-Gly-TCC	DjScaffold33480	13319	13468	+	CTTGTTTATATAGGTATTCCATTTCACCCATGATTTCTAAGGCGGATCTCTCGTTTTTCGTTACCCATACGTCGTAATCGATACCTGGGTGTTTATCCAATACTACGATTTCGGTATCTTCTCCTGGTTTTACTC
tRNA-Ile-AAT	DjScaffold64	47657	47799	+	TAATAATAATAATAATAATAATAATAATAATAATAATAATTAATAATTGTATCTCAAGATGAGATAAATAATTATTTCTCGAAACATGTAATATATTTTGAAATGGAGTTTCAGAGGTTTTATTAACAT
tRNA-Gln-TTG	DjScaffold28606	37186	37329	+	GATATAATAGTTAAAATAAGTAAGAAATACATCTGTTTGAAATTTTATTAATAAAATGGAGATAATTAACTATTAAGTTGATGTACCTAGTGTTTATAAACGTTTATGTTTTATAAAAAGATTTTTTCACT
tRNA-Asn-ATT	DjScaffold19354	20060	20190	+	AGATACATAATGAAATAAAATGCATTCATAATTATTAATTTTTTCACTACATTTACAATTTTGTCATAATACAAATAAATCATTAGAGAAAACAAAAATTATCTCGAAAGGATTCAACC
tRNA-Phe-AAA	DjScaffold2242	2301	2432	+	TAAAATTTTGCGTATTTAAGTGTTTACAAAAGTAAACTTTTTCAAATATTTTTAATTAAATCATAGAATAAATTTGTGAATATAAAATTTAACGTATTTAAATATTACAAAAATCTAAA
tRNA-His-GTG	DjScaffold8024	9398	9530	+	TCATAGTTTTTGCAATTGTGGTCTGACAGATGATGTGAACTGAACAAGTAGTAATCTGATGGATCAATATTTGGAGAGTATGGCGGGTTGGGTAATTCATCCCATTTCAGCTGTTTTATC
tRNA-Lys-CTT	DjScaffold26029	7538	7674	-	AAAAAAGATGTAAAGATGAAAAGATGTGATGTTGTCTTTTGGGATAATTTCCTGGCAGGAAACTTTTCACTCAGGGATGAGACCTTTCGGGATTTTTTTATCATGAAACTCTCTTCATTCGTGA
tRNA-Tyr-GTA	DjScaffold1748	49155	49305	+	TTGATATATTGATCACGTGTATCATGGTGATTTATAATATCATTATTGAATCTTCTATCAATTATTATGATGCTCCTATCAAATATGAGTGATTATTAAATGATAATTTGTCAATNGGTCATGTTAGATATGTTGGT
tRNA-Arg-TCT	DjScaffold21025	7558	7701	-	TTATTAATTAATTGTTTTAATTCTGATTTCTTGTAATTTATTATTATTTCGATCATTTTTTCTAATTCTGATACCTACATGAGTGATTACCTACCCCTTGAATCTGTTGGACCACCTTCGATGTTATTTT
tRNA-Lys-TTT	DjScaffold43767	7133	7282	+	ATATTGATTTTTTAAATTCCAAAATAATTATTTTTAAACCTCATTTTAGAAAATAATTTTTTAAAATTTTATAATTTAACACAATGTAAAATTTTTACTTTAATTTAAAATACCTTTGTTTTACATATATATNNNNNNNNNNNNNNNATT
tRNA-Thr-TGT	DjScaffold758	44307	44459	-	AATACTATGGATTATTTTTATAATTACAATTATTGTGAGAATAATTGTTGGACTTAATCATTGATCGCATTTGAGATTTCATTAAAATAAAGAAAAAGCTTCGATCAAAATAAAATGTATTTGTAAAGAATTCATTTAA
tRNA-Ser-ACT	DjScaffold195528	3408	3555	-	TACAATTTATGGTACAAAATATTTGTTTTCTGTACTGCTTCAATTGTGTTAACCCATTCTACTTTTCTTTCATCCGGAAAGTTTTTCCTTTTTAAGAATCTGTATACTTTTTCTGTAACTTTCCCGATATCGTCC
tRNA-Ile-AAT	DjScaffold934	3510	3653	+	GTTTTCCTTGATCAGTGAAAGATTCTCTATCGAATAGATACCTTGTTGACCAATTTTGAGATACTTTTTCCATTTTCGAAAAAAGTTACCAAATCCGAGAGGACATCTGAATATCTTCGTTAGGATGCATT
tRNA-Leu-AAG	DjScaffold35349	818	963	-	CATGTATTCGTTAAGTTTTCTTCTGATGGTTCAGTAAGGTTTCTTTATAAAAAATACATATTAATTTATGTTTGACAGTTTTTGTTGTAAATATCATTATTATTAATATTATTATTATCATTATTATTATTC
tRNA-Ile-AAT	DjScaffold5118	99048	99172	-	TTGGAGTAAGGTCATCCAACCGAATTGCTAATATAATATTTATGAATTGTAATTTATTTTAAATAAAATTATTTAATTTTTGTATAAAAACAGGACGAACTTATGCACATACNNNNNNNNNNNAA
tRNA-Ile-TAT	DjScaffold5454	94692	94842	-	TGGTATTTAAAGAAAAAGACATTAATTTCTTTTTATTATGTACATTAGTTTTAATTATTATTTATTTTCATGATTGTTTCAGTAACAGTCTTGTTTTCCTTCCATACCATTACATTACCTCCTCCGACATGTACAGT
tRNA-Ile-TAT	DjScaffold8190	35300	35442	-	AGTGGGGTGGTTGAGTTGGCGAGAGATATCCGATATATATTGTTTGAGGAAGTCAATTTTCCTCTGCAGCAACAATTTATTTTCGTCCTCTAACGCTTTGGTCTGTCTTGCCAGGTCAGTTTGTTTTTTC
tRNA-Asn-ATT	DjScaffold44317	7691	7826	-	ATTTTTTTTGATGAGGTAGAATGAGGTTGAATTTTGATTGGTTCTGATGAATATGGTTGGTTTTGGTAATTTTTTGGTGATTGAGTCAAATGTGGTCAATTTTTTGACAGTTTTAGGTGAATC
tRNA-Lys-TTT	DjScaffold84646	5629	5762	-	TATAGTATAGTTTAGATTATAGAATAACAATATTTTGCTTAATATTAATTATAATACTAATTATAATAATAATAATAATAATAATAATAATAATAATAATTATTATTATTATTATTATTAT
tRNA-Leu-TAG	DjScaffold21841	7723	7856	-	GGGGATATAAGGAAATAATTATTATTTAATATTTTTAGCCAATAGAAAGTGAGTTAATTCGGTAATAAGTTTCAATCAGTTCTTTTCAATGATAATTATTTCCAAATAGCAGAGTTGTAGT
tRNA-Asn-GTT	DjScaffold6060	794	918	-	AATTATAATAATAATAATTATGTTGGGATCTTATGCAGTGGATGTTAAGGCTCAGAAAACTCATGAGACCCCAACGAGAAAAATGGTAGTAGTTTCCCAAGCTACTTTTCGTA
tRNA-Gly-GCC	DjScaffold2063	41121	41252	-	GGAACTTTTGTTCACGTTCTTTATGTTCGGTTGCCGTGTTATACAAATCATTTTAAAACTTTTTAAAAATTTACTTTTAAATCTATTTTTATTTAAGATTTTATTCTACTCGAACCATG
tRNA-Val-AAC	DjScaffold670	268	381	-	ATAATAATAATAATTATTATATTAACAAAATTTTGCTTTACAGTTAATGATTTCTAGTTCCAATTCTAAACTATTTATCAATTGTATCTATCAATTTTACACCG
tRNA-Glu-TTC	DjScaffold18027	791	942	-	TGCTGCTCCAGGAACATTTCAAGAACTTATGAATAAAGTATTAATCAGGGTAAATGGTGTCAAAGCCTTGGTTTATTTGGATGATATCTTAGTTTTTTCTAATTCCTTGGAAGAGCGCATGATTCGTTTAAATAATG
tRNA-Sup-TTA	DjScaffold105814	3038	3190	+	CTAAAATGTTGAACTGGTTTAATTTCAAAAAAAAGAAGAAACTATTAACAAGGAAATAAACATTGAAACTGGATCTGATGAAATTGATGGTTATTTATGTTTTGTTTCCATCCAGTGAGTTCAATCTTTAGAGCATATA
tRNA-Leu-AAG	DjScaffold142066	2013	2154	-	CAGTGAATGTATGTCCAGTAAGATTTTTGAAAGGAAGAACAGTTGTACAAGAGCTTTGATTTGAATTTTGATTTTGATATTGTCTTCAGGTTTAGATTTTTCAGTAGGTAGAATTCTTATTTTCTTTT
tRNA-Leu-AAG	DjScaffold52213	40773	40925	-	TGGAAGTAAGTGTACTACCGTTACTTACATCTAAGATTCGTTACCTTGTATAAGACGTGGACGGTTTATCGCTCTCCACCGAGACTGGCTTTACCTTCCAGTTCCATCGCTTTCCTCATTTTATAACAGTCATATCTA
tRNA-Asn-GTT	DjScaffold41856	92966	93109	+	TATTGATTATTTCATAGTGTTGCTCCTTTGTTTCGGTAAATATGAGAATATCATCTAGATAAACCATCGCTCCTTTTATTTTTCCGATTACTTTATTCATCATTTCCTGGAACGTACCTGGTGCTGCTGC
tRNA-Val-GAC	DjScaffold93431	239	382	-	TAAACTCCAATATGTTACATTTGACAAGATAATATCTGAAATGTTATCTTTATATAATTTAATAAGAAAAGAGCAACGCAAAGACATAAAAGGAAAAAGATGAATAAGTTTGGTTCTACTCCTGATTCTGGAA
tRNA-Leu-TAA	DjScaffold4024	67278	67424	-	ATTTTACTATTTGATGCTTTTAAATGAAAGCTTAAAAAACGTAATTCAAAAAAATATCTAAAATATTCAATAATCATAAGGAAGAATCACAAAAATGTTTTTTGCATTATTATTATTAGTATTATTGTTAGTA
tRNA-Ile-AAT	DjScaffold22792	9754	9885	+	GTATATTTTACTGTTAATGCTTAATATTTTTAAATATAGAAAGATTCATTAAAGTTTATTGGTTACTATTGTCTGTCATTATTAACACTTATTATAGAGAATTCTAAATTCTTGATAAATA
tRNA-Lys-TTT	DjScaffold379	14579	14729	+	TTATTGTTAGATGAATAGATAGATAGTTATGTGTATTTTACAAAGTATCGTAAATACCAAATATATATAATTTATAATATTAATTTTTTTTTTATTAACAATCGTTAACTACGAATATATAAATCCCAATAATAATA
tRNA-Lys-TTT	DjScaffold104607	2777	2928	+	TTACATTTAGGAAAATTAGATTTTTAGATTCATGCAGACTATGCCCAATGATATCAATTGATGGAATGGGGGTTATTTAAATGATAGCAGGATATATCCAATTTTGAAATCTTTTGGTTTAAAACCGAAATAAATTC
tRNA-Sup-TCA	DjScaffold9498	10616	10759	-	TGATTAATATTAACATTCGTATCAATCAATTTTAAAGTCTAAGTAAAATTAATTGTCATAAAACATATAAATTTCATGCGAAATAACAGTATAAAGAAAATTTTTTGAAGTTCAGTTTTTTGTAAAATTG
tRNA-Ile-TAT	DjScaffold37384	33577	33726	+	CGATAAATATTACATGTAACATTGTAAAAGGTAATTATGTCACTAACAATGGAATAACAAGAAATATTAATCTTTTATATTCATTTCCAATAAATTCAGTTCCTTTTGGATTTAAAATATTAGAAAGACCATCATT
tRNA-Leu-TAA	DjScaffold43054	8424	8568	-	AACCCTCAAACTGGGATTTAAATACTTGTCCTTAAGTATGTTGATAGCAGCCCCGGTGACTCTTACCCGACGTTAAGAGTGCATGAGCGTACCATCTGCATGTTCTTTGGGTTCATTGTCGAAATTGGCGA
tRNA-Tyr-ATA	DjScaffold11990	16158	16303	-	ATGGTAATATGGTAACAATATATATTATTAGAAATATAATTAATTAACTAATTAATTTAAATAATATATGTATTTATATTTGTGTCACATAATTCACATCGTAAACTCTTCAAAAGATAATCAATATTCTAT
tRNA-Asp-ATC	DjScaffold149467	7522	7661	+	ACATTTTGTTGTAGATGTATCAGCGGAAACCTCAATTCCATACTTTTCTAATCTTGAGGATATTTCTTTTATTTCATAAGATCCTGGTTCAATTTTATCTTTAATGTTAAATTTATTATTTTCATT
tRNA-Asp-ATC	DjScaffold40143	20923	21028	-	CGTAAAATTCACTATCTAATAGTATCGTTTTAATATACTTTGAGATACTTTTTTATTTTTTGAAAAAGTTATGAAGTTCGAATCTTTGTTAGAAAA
tRNA-Glu-TTC	DjScaffold27117	5393	5543	+	GAGAAAATAGTGTATAGTGCAGTATACTATGTTGTTTCAGTAATGATTTGACCTGAGTATTGTTAAACTCTTTACCCAAATTGGTTTGAATAGCGTTTGGATGAACATCTTTAAACATTGTTGTTTAAGCCAACAATA
tRNA-Ile-TAT	DjScaffold2288	3254	3406	+	ATTGCTTATGGACTTATTATATATTTTGTGTATATCTATAGAAAGTTATAAAAATCAAGGTATGCAAATAAAAATTAGACTTGAAAAAATTTCAAACTAATGTCTTAATGTACAATAGTTGGTTACAATTTGCTTATA
tRNA-Asn-ATT	DjScaffold61784	1187	1333	-	TTCTGAGTTGAATAGGGACAAAATATTATCAAAATATTATAAAAAAAATTTTACTATTTCAATTATAGCGAGAATAATCGTTGGATCATTGATCATTTTATAGAATTCATTTAATATAAAAGCTTTGATCAAAA
tRNA-Arg-TCT	DjScaffold36232	11573	11712	+	AATTCTTTATTATAATTTAAATTTAGTTTAGATTTCTGTTCAGTCATTTTTTTATAAGTTAAAATAATTTTGTTTTACAATTGCAATTATTGCGAGAATAATTGTTGGACATAACCATTGATCGTTTTA
tRNA-Lys-TTT	DjScaffold19	37503	37632	+	CTTCGATTGATTGAACTGTTCTCCGATTGTACTGTTTTAATTGATTATTGAGCTGCTTTTTCTGTGTTTATTATGTTGCATGTGTGCATTGTGTTATGCATTTTTCAGTTCTCAACA
tRNA-Met-CAT	DjScaffold10177	6238	6369	-	TTTGAAATTTTTCACTTCTTGTGGGATTTATTTTCATGTATTAAATTTACATCTGCAATATGTCGATCTCTAATATCTTCTGAATTATATGCAATTTCATGTTTTAATGCGGCACTATCC
tRNA-Lys-CTT	DjScaffold171388	30296	30446	+	GTTGAAACGGGTTAGGTCCGAGGGGTTTGGTTACTCTTCTTGATCATCAATGGTTTGAGAGAGATTCTTTCCCGGAGAAGTAGAACATTGTTAACCAGTTTATTTTCTCGGTCATGGCTGGACTGGATAGCTTCCAC
tRNA-Lys-TTT	DjScaffold23679	6608	6735	+	AAGCAAGCTCCATGAAAGATTTTGAAGATTGTTAGGATTCTCAGCTAATAATTTGAGCTCGTACCCTAGAGTTCTATAGTAGAGTTGACTTTTTTGCGGGAATCGAAAGATTTTGT
tRNA-Ile-AAT	DjScaffold40832	18403	18554	-	GACATTCTAATTTATTTCAATGAAATGATACTGTAATACTTGGTCTGCCTTGTAATTTACGGTACAAAATATTTGTTTTCTTTTTTGCTTCAAATGTTCCAATTCATTCTACTTTTTTTAAATCCGAAAAAGTTTCAC
tRNA-Arg-CCT	DjScaffold38686	46183	46312	-	ACGCTGGTGGGTTATTAGACCGTTCCAATGTTCCTGTTGAACAACGCACAGCAGATCGGCAATGGGATGCAACTGAGAGGGCAGCCTATTATAGTTGGTGTGGCCCGAGGAGAGATA
tRNA-Leu-TAG	DjScaffold4980	48695	48832	+	AGGGTGTTAGTTAAACATGGGGCCAAATTTTATGGTTAGATGTAAAATTAAAAAGTAAGATAGGAATGTCTCATGAACTTGTATCCTAAAATGCTTCCTTCCGGTCGACAAATGGGAACTATATA
tRNA-Asp-GTC	DjScaffold41488	709	844	-	AATTACCCTCCTACGAGCACCTGTCATCCTTTGTGCAAAACAATTTATGGAGCGTGCGTAACTCTCTGGGTAACGCCAGTGACGAGAACGCTTCCAGAGGAGGCTCGTGACCTTATTTTGTTG
tRNA-Ile-AAT	DjScaffold1059	37398	37542	+	AAATAATTGTTTGAAATCAACTGAAATCATCTTAATATATACGTAATATACAATACGCAACATACATTCGATCACTTCCACAATAAGACGAAAATTTTGAAATAATTTTTAATATTTGGTTGGCATTCCTCC
tRNA-Leu-TAG	DjScaffold104245	4170	4299	+	TGCCATTTTGCTTAATTTGTAAAAGTTTCTGTAATAGAAGAAATCCTCGAATCTTTATATTATAATTCTACAAGTTTATTACTTAACAAAGTAAAGTCACCTTTAACATGCTGGTAA
tRNA-Leu-CAA	DjScaffold47929	9344	9486	+	GAAAAGATCAATGATGCTCAAACAAATGATGATATTATTACCGAGAAAATGATTGATGCACAGCCAAATTATGCCATTATTGATGATGATGATAAAATAATTGATATGGTTCCAAATGATAATATTTCT
tRNA-Ile-AAT	DjScaffold2538	163812	163962	-	AATAATAATAATAATAATAATAATAATAATAATAATAATAATAATAATAATAATAATAATAATAATAAATATTTCAAGAAAACAAATATATTTAACCGGTTAATAAATCAATTTATTTCGTTTGTAGAAAATTGCT
tRNA-Val-AAC	DjScaffold5154	74024	74168	-	ATAACATTAGCTGATTCTTTAAAGTACGGAGACAACGTATGGGACATCATAAAATAAAAGATAATTATAGTGTATTGAGAATACAGAGTACAGACAGGTGTCACAGTATTACTGTAAATAAATTAATCAAAT
tRNA-Trp-CCA	DjScaffold73316	880	1002	+	CATGGCTACGAACCGGACCAGTCCAATTTTGGTAGTCTTGCCACTCCCCGAAGTCCTGTATTCGGGCTACCATGGCCTCTACTGGGGGTAGATTGGATCGGTTCGATAGAA
tRNA-Trp-CCA	DjScaffold161047	794	937	+	ATTGATTTAGTGTAAGTTTAATATTTTCCTTTCCAATTTTCTTATTAAAACTTTTTTGATAATTACTTAACATTTCAGGTCTAATATTTATTCTTTCTGGACATAATGGAAAATATTTTGTCTTATCATG
tRNA-Ile-AAT	DjScaffold104625	3379	3523	+	TTGTGATTGATTTATTCAATTTGAAGTTTAATATTAATTTTTTTAAAATTAAATCTTTTTATCCCGATTTTTATTGGATAGTATTATTATTAAAAATTATATTAATATTTGGTTTAAATGTTTTGATTAAAA
tRNA-Cys-ACA	DjScaffold26909	16141	16270	-	AAAATGTTAAATGAGTTTTTGAATTTTATAATTACAATTATTGTGAGAATAATTGTTGGACTTAACCATTGATCGGATTTGAGATTTCATTAAAATAAGATAAAGCTTCGATCAAAA
tRNA-Lys-TTT	DjScaffold2149	144968	145107	+	TTCACTTTAGAGAAATCAATTGACTTTCAGATTCCTTTTCTGGATACTTTTATTCAAAAGAAACCTAGTGAAATATTAACTACTTAATTATATATGAAACCATTTCACAGTGGACATATATTACCTT
tRNA-Lys-TTT	DjScaffold6487	13718	13860	+	AATTTCTTCGAGAAGGTTGATTTTTGTAAGATTTTAGGTAATTATTTCCTCGGGTTAGATAAGTTTGGGCAAACTTGGTGGGTTTTAGGTAATTTTTGAACGATTTGGTTGATTATTTCTTCGAAATTG
tRNA-Cys-ACA	DjScaffold49035	30942	31067	+	AATTTGAAAAGCGACAAAACATACAATGTTATTTAATGATAGCGATAGACGAAAATAGACCCGTAAAATAAAAAGCACCGATCATTTCAAATGGTGAGAAGCCATTCAATAAAT
tRNA-Lys-TTT	DjScaffold5257	57057	57200	+	TCTGTGTTTTGTCCACATACCTTTTCTGTCTGGGGGATGACACCTAGCAACCACAGAAATTTGTGTTACTCTCTCTAGTAACACGATCCCCCTTTTCCCGGTTCCAGCGGGACTATGCTGTATCCCGTCT
tRNA-Gly-CCC	DjScaffold24101	14743	14895	+	TATTAATCCTATCTTCCTCTTCCCATTTGAATGCTTTGGTGTGTTCCTCATAGCTTAAAAGGAATTCGCTTATTTTCTCCGGTTTTCCTTTGAATGCCTCGCCGTGATAGCACTTTACTGGTTTTCTTCTTGTATACTGTT
tRNA-Val-CAC	DjScaffold1642	41418	41550	+	CTAAATATGGATTATTAGTTTCGTTAACAATATCACAAGTTTCCATAAATATTTATTTAATCACAAATAGTTTGGTTTTTGTTGGAAGTTAAAAAAGATGAATATTCAAAATTTTCAAAAA
tRNA-Sup-TTA	DjScaffold3251	22596	22696	+	TATATATATATTTGTTTGTTTGTTTAATTTTTAATAATTAATTTAACTCTCAAAAATATAATTCACAAAAGCTTAAACCTTTCATTAATTG
tRNA-Lys-TTT	DjScaffold1236	34271	34370	+	TGGTGGATGGGATATTATTATTTTGTTTTATCACTACATTTTACTTGGTAAAGTCGAGCTTAACTCATAGTTGATGAAATCAAGTTGTCATAA
tRNA-Ser-GGA	DjScaffold3357	11873	12002	+	GTTAAATTTTAATAGAATTATTTTGTTATTAGATATGGAATCGGTTTGGATCCGTGTCATAGATAGGAGGACCCAACGGCTAATCTTGCGGAGGTATCACAACCCCCATGAGCGAGA
tRNA-Ser-AGA	DjScaffold7058	13863	14007	-	AAAAAAATGGTTGATTGGTAACGATTTCTTTATAGAAAAAACGAGTAATTCTCTTTATCTTTAGCCAGAGATTTCAACATTAAAAAAGCAGCGAAAATGTTTACTGACGTAAGTTTAATTATTTGTTTTAC
tRNA-Tyr-GTA	DjScaffold12128	1747	1846	-	GAGTATTGCAATCATTCCCAATATTGTAAAGGGGTGATGTAATATTTTTATATCGAATGGTTTTCTTGTTGTTGTAACCCACATTTGTAGG
tRNA-Lys-TTT	DjScaffold42	1321	1453	-	AATCAATATGGGAGATGGTTTTAATGATTCCAACAGAGAAATTAATATCTGAAAGACAATCAGAATGGTGGATGATGATGAATTGAAGGAAGTCATTGAGATAGATCCTCGTCAAACTAC
tRNA-Trp-CCA	DjScaffold181901	388	533	-	TACCAACTCGTTCATCATGCTCTTGTTGAGTTTGTCCAGATATCAAAATATCATCCAAGTATGCTAGTACTCCTTTATATAATGTTCCGTTGAATAAATGATACATCAAACTTTGTAAAGTTGCTGGTGGAGT
tRNA-Arg-ACG	DjScaffold28273	19740	19887	-	CCTTATGTGGTGGAGCCAAATCATGTTGAAAAACGAATGCTGCTTTTGGAAAGACTAAGCATTTACCAACTTTGTCTGTATCATGAAGTATCTCTTTTTGATATTTCTCGGCATTCATATTTCCATTGATTCTTT
tRNA-Phe-GAA	DjScaffold61694	9576	9722	+	ATTAAATAATTGATGTGAGAAATTCACGAAAGATGTCAGTCTGCATCTAAGTCCACTACTCCAATTATCGGAAACATCTCGGCGTAACAGCACAAATCTGTTTCGTCTGGATGCTCTATTTGTCCATGAGTTA
tRNA-Asn-ATT	DjScaffold31602	104117	104265	-	GCNNNNNNNNNNNATCATTACGTGTATTAAAATTATTTTTATTGTTATTTCTGTTATCTCGTTGAAAATTAGATTGTATATCATTATTTCTATCTTGTCTAGGTGTAAATGGTTTCATTAATGCTTGTGTTCTAGGTATAAATTGTTCT
tRNA-Gln-CTG	DjScaffold51912	9669	9821	-	TGGCTTTGCAATAAGAAAAGTCTGATAATATCAGGAAATTATTGCTGGTGCGATATAGAGGAATTGATTAGAAATAACAACCAAGAACCAAGAGAACCGACAGATGAAAAAACGGAAGAACTATACTTCGGTTCTACA
tRNA-Ile-TAT	DjScaffold16164	13155	13268	+	TGAATCAATTTTGACAACACTTTTATCCAGTTTTTATTACCAGTATGCACAAAATATTTTTTCAAAGCATCTCTTAGTGTTCGATTAAATCGAATCTACATGT
tRNA-Asn-GTT	DjScaffold197333	6930	7070	-	ATCTCAGTAGGGCTCTTTCTAGTCATCCTCTGTTTTGTTGCGTTTATTGTAAATTCTATTTCCGATAAAAGATCTGCCTAATCTGTTGTCTTTCTTTCCTGAACTGTTGCATTAATTAAATCTCAAAT
tRNA-Val-TAC	DjScaffold76731	34682	34810	+	TTCTTTAAAGGTTATTCTCAAATTAAAAATTTTACATATGTCATTAAAATTAATAATATTGCAGTATCATTTTTACATAATGTAAGTAAAGATAATTTATTTAAAATATTTNNNNNNNNNNNAAAGAAG
tRNA-Ile-GAT	DjScaffold109557	235	376	-	TGATAGAAAAGAGATTAATGATGAGCTATTTGGATACTGTTGTTGTATGGGACTTTTACATTAAGGAGGAAGGTGAGGATTTGACCAATAGCCGGAGCTTTCTGGGTGATTTAAACCTCCATTTAAAC
tRNA-Lys-TTT	DjScaffold46953	1954	2085	-	ATCCAAAACTTCGAAAATTTTTGAAAAAATTTTTTATCGAGATTTTTACATCAATCGATGGAGAATTTAATGGAGATTATTTTTCACAAATAAAAATTTTTCGAAAAAATTATTTCTCC
tRNA-Trp-ACC	DjScaffold50365	7255	7400	+	ATAAACTTTGAAAAATAAACCACAACTCCAAGAATGTATTTATAACTATATTGCGTTGGTTTAAATGGTCCTGTAATATTTATTGCAATACTTTGAAATGGTTCTTTTTCGGATATATTCTGAAATGGTGCT
tRNA-Cys-GCA	DjScaffold11850	9907	10044	-	GCGATTTTAGTGGGGAAGGAATTATTTTACGATGCAAGTCTATAAGACATTCCTTTCTTTTTTATTAATTTTACATCTACTTATAAATTTTCAACCCAATCGGACGTCACCAGGGGGGGACCCCC
tRNA-Asn-GTT	DjScaffold155666	27378	27511	-	TGTTGTATGTTTTATTTTAAGTAAAGGATTGCAGATGTTATATTAAATTAATTTTTTATTTGATTGGTTTTTAAAAACTAGAATAAGTTATGAGAATATTTAAATACATAAATGATTGATT
tRNA-Lys-TTT	DjScaffold11182	498	640	-	AAACCGTTATAATTAGTTTTCTTTAATGCTGCTGCACATTTTATTGTTTCACCTTTATCGATAAATCTCATAAGATCCTTTGTAGAATTTGTCACATATATTGTGGGAGTTGCTTTCTCCTGTACTACT
tRNA-Leu-TAA	DjScaffold33325	3627	3761	+	GAAGAATTAGTTTATAATCAAGGAATAAGGTTGTTAAGCCTAAGGCCAGAGTCATTCAGAGTAAAGGTTTTATGGCCCCATAATAAGAAGAAATTAACTATATCAGGAAAGTCGCGTTGGTG
tRNA-Lys-TTT	DjScaffold21024	7688	7820	+	TTTATTCTGATTAATTATTAATTTTAATTAACAATTTTTATTTATAAATTAAAATGAATTAATATTTTATTTTGATTTATTAATTTATTTAATTAAAAAAATTAATTTTATGTATCTAAA
tRNA-Tyr-ATA	DjScaffold115814	2866	2987	+	CTCTACTTTTATTTACATTATTATAGTCAATATCATTATCAACATCAAAATTACCTAATAAATTGCTCAAACCATCGCCTCTCTGGAAGGAGCATAACCTTTTGGATACT
tRNA-Leu-TAG	DjScaffold30787	3082	3221	+	GATTAATTATCTAAGTAGTCTAGACATGGTTTTAGAATATAGAAAAGGAGTTTTTAAAAATCCTTGATAATTGCGTTGAATTACAATCTTACATCAAAATAAATTTCTTATCTCAATTAGTTATATC
tRNA-Leu-TAA	DjScaffold4630	115687	115800	-	TAATAATAATAATAATAATAGAAATTAAGAATAATAACCACTGTACCTATTCTAGGAAATCCGAACACTTTAATAATTTTGGGTTGAAGATTTGGTCGATCGG
tRNA-Glu-TTC	DjScaffold561	18218	18355	+	CCCCCCCTCAAGGTCAAAATTTTTCAAGGTCGATGATACAGTATACCTGTATCTGATTGGTCCGTGATTTAGTATACTCAACTCTTATTGGTGGAAAATTTGAAGGTCGAATTTTCAAGGTCAAA
tRNA-Sup-TCA	DjScaffold72027	6069	6221	+	ATCTTAAGAAAAATTAAACTTCAAAGGAAAAATGAATAATACTTTTTCACAACTTCACGTAGTTATTGATTTTACTGCTCATAATTATTATATTATTAAATATTATTAATAAACTATAGATTCAGATTTTATTTACCAGA
tRNA-Sup-CTA	DjScaffold2955	12657	12794	+	AAATATTTTCGAATCCCAATTTCTAGTTGATGAATATTCTTGAACTGCTCATCTCGCAAGAAATGCGCCATGAACCTGAGTAGATAATAATCATAGGGTACTACGTTCGGACTGTAGACTGGATT
tRNA-Asp-GTC	DjScaffold4725	57242	57392	+	TCAAATATTGGTCAAATATTGGTCAGAAATTAGTCAGATATTGGTCAAATATTGGTTAGATATTGGTCAAATATTGGTCAGATATTGGTCAAATAATGGTCAAATATTGGTCAAATAATAGTCAAATATTGGTCAAA
tRNA-Ile-AAT	DjScaffold27861	4975	5108	-	ATCGGATTATTACATAACTGTTTTTAAATTTTTCTAATGTAAATAGGCGGCAGCACACATTTGTGTGCGTTACATAATGTAATTAATCTTGTCGCGAGAATTATTACATAACTGTTTTTAA
tRNA-Ser-ACT	DjScaffold42701	6769	6919	+	TGTCATATTGTTTAACGTTTGCTGGTATATGCTCACTAGGAACTTCCTGTACTGGTGTAGTGGTTCCAATCCTCGTTTTAGTTTTTAACCTATCGCTTTATCACTGAAATTTACAAATCTGACTGGTATTGTTCGA
tRNA-Ser-TGA	DjScaffold143073	568	705	-	TATTGTTGGGGTCCCACCGGAGTTGAATAACAAGAAAAGACGGCTGGGGAAAAACAGCCCTCAGGGGAACCCTTTCAAGAATTTACCCTATCGTCCCTGGGGTAGGTTTTCAGTTTATGGCGGTTG
tRNA-Lys-TTT	DjScaffold121007	2934	3077	+	TAGTAAAACGCCGTGAAGAATTTTATCTGGTGTCCCCAAAACATTCAGATCTTCGGAACGGAGCCGTTGACTCGGAATCCAAGTACAAACTCGCATTCCTTTGGTTTGGGTTCATACTTCATAATAGTCG
tRNA-Gly-TCC	DjScaffold890	45431	45574	+	AGTTGGGTTATGAAGTTTTTCATCATCCACTTCTTCCATTTTTATTAACATATAGAAATTTATTTATTTTGAAATGACTTCAGATTTTTTAAACTTAAGAATGAAAAAACGACATTTTCTATTGAACAAC
tRNA-Gly-GCC	DjScaffold80909	4470	4597	-	GATGGTGTAGATCAAGAAGATTATTTGGAAAATGCCAAAGCTCTGAAATAGAAGAAAAGGGTATAATTAAACAATGTGATTCTGAGTGGAATAGTTCATTAGTTTGTGTTTGAAANNNNNNNNNNNGA
tRNA-Ile-AAT	DjScaffold1439	78669	78800	+	TAATAATAATAATAATAATAATAATAATCATAATAATAATAATAATAATAATAATAATAATAATAATACTATACTTTTTTAATTAATTTTCAGTTGGTTGATAAAATCGATGAAGCCACC
tRNA-Arg-TCT	DjScaffold3405	123956	124067	+	TAACTTTCCTGATACTTTTCTTCTTGAGAAATCTGGAATATAATTGACAACGTTCTCTGATAAGTTGTATATCATCTTTGGGTAAAGACTTGAGTTGGTAA
tRNA-Met-CAT	DjScaffold2123	38273	38422	+	AAATTAATTGTTCATATTTCGAAAGAAAATTACCTCATACTTATAATAAAATAATAATGGGTAAATTGCACAATTAGATTGCTTGACTATTTAAAAGCATGCAATAATAATACTAAAATAGCGTATAAAGTTATTA
tRNA-Asn-GTT	DjScaffold914	71031	71178	-	TTAATACACAGTCTCATTAGTGTTGTAACTTTTAATAAAAGTATCATTAATGCTGCAATTTTAAATAAAGTTTCTCATTACTGTTGCAATTTTTAATACACAGTCTCATTAGTGTTGCAATCTTTAATAAAAGT
tRNA-Lys-CTT	DjScaffold8404	253	402	+	GTTTAGTTAGCTAAAGGGCATCGCAGTATTGCAGGCTTAACTGAAAGATTTGAATTATTTGTAATGAACAAAATATTGTGCAATGCCTATACAGAATGGAATGATTTAATGGTTCAAAGAGAACGTTTCGTTAGCC
tRNA-Ile-AAT	DjScaffold9602	8697	8846	-	GCAGACATATTTATTTTAATGATTAATTTAACTAAAATTTAGATTTGAAAATATATGTAACTTAAACAAAACACCCAATAATGATAAGAACAATTTTTTAAGATCGTGACGTTTAATCCAATTAAATTTTATGTA
tRNA-Pro-GGG	DjScaffold4450	97173	97322	-	TTTTATTAATTCTTCCTGGGGGAGTACCGAGAGTTTTCTGAGGAATCGGCGGCCCCGTTTGGAGTACCCTTTTCGTGCAGGCGAACGCTTCCGGCTTCTCTTCCTTTAATGCTTCCTCTAATCAGGCTTCCTTTA
tRNA-Cys-ACA	DjScaffold66535	1600	1709	+	GAAGATAATTCAGTAGTGTATACAGTTGGATATTGTAATTATAAATACTTTTTGTTTAAATATTGTATTAAGAGTTTGTTTCAAATATGAATTTTTTAA
tRNA-Trp-CCA	DjScaffold45035	86201	86344	-	AATAATATCACGTAGAGTCTTGATCGTTCTTTCTTCCAATCCGTTTGATTGATGTTGTTATGGAGACGAAAATTCTTGGATAATTCCAAATTTCTGAATCATTAATTTCATTCATTAATTTTCCTTCGAA
tRNA-Lys-TTT	DjScaffold380	43670	43816	+	TTACCAAAACGCACCCTTTATTTTTTGTTACATTTTACCTCGATCTAATAATGAGTTTACTATAACAATTAAACCACCCCTCATTGATTCGTCATACCAGAGATTTAGAGTTAGAGTACGTTCCTTAGATGTATCA
tRNA-Lys-TTT	DjScaffold13775	9933	10082	-	TTTCCGTTGGATTAGCTATGTTTTGATTTGTAAACGTTTTCTCTATCTCTGATATATGATTAAGGATATTGTCATTTATCTGGAATTATTTGTGGAAATTCGTATTTACTTAAAGGAATTTGAGAAATTCTTCCAA
tRNA-Sup-TTA	DjScaffold7000	21019	21153	-	GAAATTTAATCAGTTATTTTTTAGAATATTTTTCATTTGTAAGAGCAAAATTTTTTTATATATATATATATATATACCTCCAGTTACTATATCTATTGCGAAGTTCTCTTTTTTATGATATTT
tRNA-Val-TAC	DjScaffold2701	75834	75970	+	TACATCTTTGGACGCGCAATTACACGACCGACAAATTGGTGTGTGGAAAAGGTTCTAGTGACGTAATTCTAAAAAGTTATTAAACAAAGAAATCTTTAAAAGTGGATAAAAGCCGCCATTTTGAA
tRNA-Arg-TCT	DjScaffold36192	595	742	-	CGATGCGTCGGGGAGAATTGTTTTCTATGCATTCTATTATAAAACCGCGAACCATCATTGGATATTTTCAAAATAAGGAATTTGAAATGCCAAAAATGCAAATACCGTGGACAAATATACTATAAATTTTTGTCG
tRNA-His-ATG	DjScaffold33557	670	819	-	ACCCCTCTGGGAGGTGGTATGGTTTTTCTTTTAGGGCTTACAATTGAACTGTTCGATTCTCTGCTCGATTTTTCTTGCTAGGGTCTCTTCCGATGACCAGGGCCCGAGATATCTGCAAGAAACAGATTTTTGTCT
tRNA-Leu-TAG	DjScaffold145073	20786	20915	-	GAATACCTAAGCACAGGACGTTAGATTCAATTCTTGAAGGGGTCCCCTGAGGACCGTTTTTCCCCAGTTAACCTTTACTTTCACCATCTACTCAGGTGGACCAACCATATATTATTAT
tRNA-Ile-AAT	DjScaffold103673	498	641	-	TAATAATAATAATAATAATAATAATAATAATAATAATAATAATAATAATAATAATAATAATAATAATAGCAAATTGTATAATGCAAGATAACATTGACGTAAATGAAGCGTTAGATCTGTTTAGAAGTAA
tRNA-Asn-ATT	DjScaffold191429	1037	1165	+	GAGTTTGTATTTAATTGAATATTGAGATTCAACCTAGAATCCATACTTTCGATCGTCACTATGTGATTTCTATCTCAAACATGTTCTATCACTATAGTCCGATCTTGTGTATAAAAC
tRNA-Trp-ACC	DjScaffold43675	17651	17782	-	ATAGTAACATATGGTAGATACCGCAACTTTAGGTTTTTGATTTCATATGAAATATTCCTGAACAAATATGAAACTATAATACCAAAAATACATCATAATCTCAAAAATTATATTACTTT
tRNA-Thr-AGT	DjScaffold48452	6020	6155	+	TGTAATTTGGTTCTCACTTGGAAGTGTTTGCGTAGTTGTCGAAGACGATTTGACGGTCTTTGATCTCCCAGAGTTTCGAGGAGAAACATTTTAGCCACATGATATGAAGTTGGTAGTTTGCTGCTGTTGATTATAG
tRNA-Cys-ACA	DjScaffold128441	2719	2838	+	TGGACGTTAATCGATAGTAATGAATACAGAAAAACCCATCATAATTGGTGGTGATGACGGGAACGAGGAAAGATGCGTACATTGGTTGGGTATCTTTCCTGGTTCGCGTT
tRNA-Gln-CTG	DjScaffold92707	2957	3086	+	ATATTTAAATTTTTGTCTGCTCTGGTTTCCCAGTTCTATTGTTGATCCGTTAACTGTTTGTAGAATGTTTTTCTTTCCTCAAATTTTTCTAACAATTTTCCATTGGTTGCTCTCTGT
tRNA-Thr-AGT	DjScaffold41144	2126	2256	+	GTTGCCAAAGCAAATCAGCAATTGCGTGAGTTTAGTAGTCTCTTTATATATACCTTTAAACAATCCAAATCAATTATATTACACTTATATGTTCCCTTATTCAATCTTAATATCTTAT
tRNA-Asn-ATT	DjScaffold18714	21162	21304	+	TTATTATTTTTATTATTATTATTATTGTTGTTGTGTTTTCATGAATTTAATAAGATATTTTTTTTGTAGGAGCACACTCATGAAAACGACAAGGATTTTAACGTCGTGTGTCCCTTACACGCTCTCGGT
tRNA-Trp-ACC	DjScaffold49588	169	296	-	AATCTTTTACACTATTAATTAAACCACTTTTATTATATATATCGAGATCTGGAGTGTTTTTCAGTTTATTGCTTCAGTCATCTCTACTTTGGATGGTGCTTGTCTGTTTAGGGTAT
tRNA-Arg-GCG	DjScaffold33234	21584	21711	+	TATAACTGTAAATATTACTGAGCGATGCGGTATCTGTTTGTCTCGTAACATTGTTTTAAATTCTCACACAGATATTTTAAATGCATAACATTGCGCGGCTTCACTTTGCGCGTCTACT
tRNA-Met-CAT	DjScaffold74529	8914	9013	+	AACTTCTCAGTCAATGTATACTTGGTCAATTTGTCATATATTTTTTATGAATTAAAATTCAATGTTTTCTTTTATTTGGGGTTTATTCTTG
tRNA-Asn-ATT	DjScaffold127101	309	449	+	TCATTGATATGGAAGAGGAAAATAATCAAGTTGGTTATTCGATAATGAATACTGAAGAAGATATCATGTTACAACAATTTATGGATGAGAAAGAAACGGAAAATAATAATAAAGTTGGTGGATCAGCA
tRNA-Ala-AGC	DjScaffold83673	1679	1791	-	GGGAAACGGAAACTCTGTTTGATAGCGAGTGCATGTATCTTATATAGTTGGGAGAAAATTGAAGGTGCTGCTTTGAACGTAAGTTGTATCCATATTTGGTATT
tRNA-Leu-CAA	DjScaffold23301	24509	24655	-	CAAAGATTTGACAAGAAACTTTTTTGGCTATATTTTCAAAGTGTTTTCTTCATCTCCTGGCTCTTTGCCTATCTGTTTCTTAATTGGATGCTTGATTTTTCTGTGTCCGCCATCTTAAAAATTTTTTATCTTA
tRNA-Ser-TGA	DjScaffold1759	63260	63405	+	AGCTTTCTTGGGTGGGGAAGCTTCTGATGATGTTGAAGGTTGAGGGTGGAGACGATCGCTTAGTTGGCGGTTCTCGGTGCGAAGCCACTCAACTTCTGCTTCTAGCTCCCATATTCGCATTCCCTGTTCCGTGT
tRNA-Leu-CAA	DjScaffold19959	19703	19852	-	AAATTTTTAGTTTAAAGGAATAAATTTTTATTTCAAAACTATATATTTTAAGATAATTGGAGTTAAATATTTTAATATTGAAACTGTTTGGAAATTCTTTGTGTACAATAATTATTGTTTTAATTATTCAATATAA
tRNA-Sup-TCA	DjScaffold27371	47810	47962	-	CATTACAAATTATAAACATTCAATTACATTCGAACCTCCCTATAATGTCACCCATCGAGACCGGAACTGAGTGATATTATATCGAGGTTTGACGTTATATAGAAGTAAATTTTAAGTGGAAGATTCATTTTGGATTTC
tRNA-Leu-TAA	DjScaffold3079	150220	150356	+	TAAATTTTTGATCTAAGCTTTTATATTAAATGAATTAAACAAATATTAGTTTAAGGATAAATTAAAATTATTGAATAATAAAGTTTTTTATAATTACAATTATTGTGAGAATAATTGTTGGACT
tRNA-Lys-TTT	DjScaffold2879	25861	26003	-	ATAATAAATAGTTAATATCAACAATTTTAATATTATCATGTTTCTTTATTAAATCCTATTAGAAAATATTTATTAATTTTTTTAATTTTTTAATACAAAATTATTTGAAAATGTTTAAATTATTTTTTAATAA
tRNA-Ser-GGA	DjScaffold11154	9797	9907	-	ATTGCATTTGGTGAGCAAAGACAATGTCGTGTGGATGGAAAGAAAAATAGTGGTAATATATTTTTATATATGTAAACTTATTAATTATTAGTTTAGATCTAGTATGCCATG
tRNA-Tyr-ATA	DjScaffold4777	56341	56489	-	AACAATATTGTTTAAGAAAATTATAAATAGAGTGATATAGTGTATGCTTCCTATATAAATAACCAATAAATACCTTTAATAATTTATTTTTGGTGTATACAATATATTCAAAACCTTAAGCCTTATTAGCAGAATG
tRNA-Asp-ATC	DjScaffold89033	3191	3328	+	CAGATTCTTTTTCATTTTTAAATAGAAAGTGATTATCAACTATTTCTTTTATTTCTTTAATTGAATAAGTTTTAAATAAATGTTCAATTCTTTCAACATGTGATTTATGAAGTTCTGGTTTTATTC
tRNA-Ser-AGA	DjScaffold1220	95540	95635	-	AGCNNNNNNNNNAAAACAAGGCATTTTTATGATAGATCTGTGGGATATTGGATGTACAAATTTGATAAGACATTCGATAAAAACGAATAAGGTCTA
tRNA-Arg-TCT	DjScaffold41227	2921	3071	+	CTCGTCAATTAATATATATTCTAATTCTAACCACTCTCCATTTTTTCGATTAAGTTTCATTGTCATTTCACTTTGATTGCGTTTCCATTTATACTCTGGTAACACTCCGTCTTGCGCCCAATATGTGAACGATTGA
tRNA-Ser-TGA	DjScaffold7047	15660	15799	-	AATTATCTAAAGTAGATTGAATAATTTTACTAAATTGAGCATCAGGAAACTTATGTTGTTTAATGAGTCCATATTGAAATCTAGTTTCTTGACGTTTTCTTTTCTTAATAATACCAAACTATCCAA
tRNA-Gly-TCC	DjScaffold178568	20145	20216	+	GCGATTGTGGTGTAACGTTCAGAATGGATGCCTTCCAAGCATTCGATCCGGGTTCGACTCCCGGCAATCGCA
tRNA-Thr-AGT	DjScaffold14754	66303	66438	-	TTGATTGTAGGTCAAATTATAGAATTTGATTTCGAGTTAAAGATTGTTTATTTTGTAAAAATCTGTAGCAATATTGCGAATAGACCAATGCAACTATTGACACCAATTACTTCAGGATAGCTT
tRNA-Ser-GCT	DjScaffold41481	6591	6738	+	TCGGAGATGGAGAAGTTTTTTACAGATCAAAACATTGCTAACCCAACGGAAAAATCAGAAAAATTGATGAACAGTTTGGAAGAAAATGCAAGGTTAGAATTAAGATCAATTCCAAATTTTAGAAGTAAGTCCAA
tRNA-Lys-TTT	DjScaffold1069	774	920	-	CAGTGGTTAATCGAATCCAGGCTTTTGGTGAGCGTTTAAATTATCGGCAATGGAATGGGCCTGCACGTACCCACGCCACCCAATTCCAATATCAGCAACCACCCCCCCACCGATGGTCCAAGCATTCATAACCAA
tRNA-Pro-CGG	DjScaffold36276	34486	34638	+	CCGATATGAGCCAGCCTGGCTCGGATTCAGCGACAAATGTCGGGGAAAACGGGCGGGATATATCTCGCAAGTCTGGAAGATCGAACCACGGGGTGTTACGGGAATTCAATGGAACCAGTTTCCATCAGGTGTATGGGG
tRNA-Lys-TTT	DjScaffold3707	17410	17534	+	TATATAAATATAAATGTTATTTTGTAAAGTTCCGAAATTCTTTATTAACGTGAAAATAGAATTTTTCGGACCACGTGATTATGTGTAAGTTGAATCCACTTTAGTGGACCGCA
tRNA-Val-TAC	DjScaffold3691	29706	29846	+	TAGCGAGACCAAATAATTTTACGACAAGTGTTTTAGTAATGTATAGACAGCTTTTAATTCTGAGTCGAATAGTACAAAAATCAAGTCGATAAGTTCAAAAATGGAGGTTGGGTGCATTTTTAATTTT
tRNA-Arg-TCT	DjScaffold53135	7799	7947	+	AATTATTTCATTCACTCTAGTAATAAGTGAATCTATTCTAAAATTTATTTTATTATCCATATCCTTTTTAATTTGATCAGTATATTTCTTTAAATATTTATTATTTACAAAATCATTATCAGTTTTAGGTTCTTG
tRNA-His-ATG	DjScaffold3422	110160	110306	+	TTGCTTTTCATTCAAATTATGAGATATCCAAACATCATAACGATTAATGTATCCCAGTTTCTTCAAATGTCTTCCGACACTCATATGAGATAATTTTAGTTTCTCTGCAATGGATCTTGTTTTTTTATGGGGA
tRNA-Asn-ATT	DjScaffold39842	22774	22893	-	TAATAATAATAATAATAACAATATTAATTATGGTATATATTGTATAGTATGTTTTGAAAAGCGAGTTGAAATTTTTTTGTGGTTGGTGATCGTTTTCTTGAAATCTTT
tRNA-Asp-ATC	DjScaffold88560	3956	4098	-	ATGTAAAGTAACAAAATAATATCAAAAAAATGATAAATTTCCGACAGAATCAGATGAATTGCATAATAATGGTCGCAAGAAGTATTAAGCCTTTGCCAGATTCCATTTGAACCACTCGAGGAATTTTAG
tRNA-Ser-AGA	DjScaffold81278	3027	3176	-	TTCCATTTGGTTTAACAAACGCACCGGCTTCTTTTTAGAGATTAATGAACACAGTCTTGATAAATGTGGAACATGTAATAGCATATATGGATGATATTCTGATCGCATCAGAATCATTTGAGCAATATTAAACAA
tRNA-Tyr-ATA	DjScaffold188839	1230	1375	-	AAATATTTAGGACATTTGGCTGAAACTTTCCTCGATATAAGTCAATTTAGGGTCGTTTTTGTAAATTTGGTCAATTATTTACTGGGTTTAGTTAATATTGGTCAAATTTTTCATCGGTGAAGTCAAATCTGG
tRNA-Asn-ATT	DjScaffold55693	2356	2488	-	ATTATTATTATTATTATTATTATTATTATTATTATTATTATTATTAATTATTATTATTATTATTATTATTATTCGAGTTAGGAAATTCAAAATAGCGTTGTTTGAATTAACGTTAATTTA
tRNA-Ser-TGA	DjScaffold37366	17759	17900	+	AGAGAAATAGTTAAGTTACCAAACTCCTTGATTGAGCAGTTATTCAAAATTATTGAAAAATTAAAAAATGTCAAGATCCAATTCGGGATAAATGTTGAATTTGAAAAAGAAGACGAAACAAAAACTTG
tRNA-Thr-TGT	DjScaffold17545	1216	1365	+	AAAGAGTTATTTTACTAGAGGAAGAAATGTTAATTGTGATGTGATTTATATTTCACAAACTTATTTTCATTTGGATAAAAACTATTAAAAATAATTCTAACTTTAATATTTTTTAAATTAAATAAAAAAGATAAAG
tRNA-Lys-TTT	DjScaffold17643	23172	23324	-	GAGACAATTGTTTAAAAAAATTTGATTGACAAACTTTAAAACATTGTGTTGATAACTAAGTACATTAATTATTATCAATGAGCATATATTTATATATCTCTTAACCTTATCTTGCTTAACCATAACCTACTCTATCTTG
tRNA-Asn-ATT	DjScaffold196908	677	788	-	TTAGCACTGTTTGAGTTTTGGTTATTGCCTCAGCCTTGTATCTGTGTTTGTATGATTATGTTGTATGTGCATGTGTGTTTGCTGAATCCCAACATTTATCT
tRNA-Phe-GAA	DjScaffold34427	6193	6336	-	AAAAGATTTGGTGAGCTAACAGGCTGGATACGTGAAATTGGACATAGTGATCATGATATTGAATAAGTAGGTTTTGATGAATCATATTAAAAAAAATAAAAGATTAAACAGCACAACAAAAATATTAGAG
tRNA-Ile-AAT	DjScaffold29538	19750	19902	-	TAATAATAATAATAATAATAATAATAATAATAATAATAATAATAATAATATTAATAATAATAATAATAAAAATAAATGTTAAATTATCTCTAAATAAACTGTATTTTGTAACCTTCACTTGTTTATTTCAGTTATGGTTTT
tRNA-Thr-AGT	DjScaffold30167	363	493	-	GAGCAAGCAAAGATGAAGGCAAATAGTGAAGGATTTTATTGAAAAGATAAAACTCATATTTTTCATGTTGAAACCTATATTGAACTTAAATTGTAATGGACTTAATCTATTAATATTAT
tRNA-Lys-TTT	DjScaffold15267	22815	22967	-	ATTTCTCTAATTTAATCATATTAAATTTAATTTTTTTATTAAAGATTTTGTAATATTCTCGTCGTAAATTAACATTCCTTAGGGAATTTTTCTAATTATTAATTATATATATATATATATATATTAATATATAATCTG
tRNA-Arg-TCT	DjScaffold1976	23270	23419	+	AAAATATATATTTTGGATATTCTGGAAATGTTGCTAGAGTGATACTTTCAGAAGCGCGTGTTACCCAATCAAAATTTCCCATCCAGTTGATAGTGGTATAATTTTTTGTATTCGGTTCTAACCCTAAAATTCAAT
tRNA-Sup-TCA	DjScaffold50542	21967	22108	-	TTATAAATATTAATAATTTCAAAATTCTGTGCAGAAATTTTAAAGATTATTGGGAAAAAATCATGTGCAAAGCATTGATGATTAGATCATATGATCCAAAAATTAATGTTCAAACTGGTGTCAATAAA
tRNA-Trp-ACC	DjScaffold32729	49328	49480	+	TCAGCATTCGATCAATAGTCAATCAGTTAGAAACCAGCAATATAAAAATCTTCTCAGGATTCACAACTGAGCAAAATTTCTGACTCACTAAAATATTAGACATTTATTTTGAATTGTTAAAGGTTTTTTTTGGATTAAAT
tRNA-Pro-TGG	DjScaffold24495	29757	29872	+	TTGATTACGTAAAAGGTTTTATTGGCCAGTATATAAACAATTTCCTTCTTATTTTACCACAGTAACTGATGATGGACATAGATTTGTCCGAAACATGTATTACAAA
tRNA-Asn-ATT	DjScaffold186751	7765	7916	-	CTACAAATGGCAAACCGACTGATGTCGGATGTTATTAAAACTTACGCGGATTGTGAGAATTCAATGTTCGCGACCCTCCGAACAATGTGGTTAAACTACCGAACCGCACCAGCAGAGGGTGAGGATAAGGGCGTACCAG
tRNA-Ser-ACT	DjScaffold40927	18375	18516	+	TAGTGCGCCACTATGTCACTACTGTTGATACAAAGCTTTTGTTAGAATTTATAATAAATAGCTTAATTAAATCATCAATTACTTAATCAAAATCATTTAATTTTTTTGTTCTAACTGAAAACTTACAA
tRNA-Val-CAC	DjScaffold894	11215	11356	+	CGGTGGATGGCGGAGATTCTCGGTAATTCAGTCACAAGGTTCGTAGCGACAGAAAAATCGCACTCTCCCGATCAGCATACGTTTTTATTACTTCGGCCATGAGGCGATTTGCATGCTGAAGGGACAGCTCC
tRNA-Leu-TAG	DjScaffold17753	24225	24377	-	TTTTCTGGGGGGTATGTAAAAAATTTTCTGCGGTTAGGTAAAAAAAAATGCCCAGAGGGCTCACATCTACCTACTACGATACCATTTTATAGCCTTTTGTTGCAGAATATGACTGCAGTAACTGATCCACCTTATCTA
tRNA-Leu-AAG	DjScaffold12102	360	501	+	CCACCTTTTGGTCAATGTGCAAAATATCGTTAAATTAAGACCAAGATCGGATTCTATGCGTCAAGATGGCAGCAAAAAATTTATATAAAACGGATAGTAAAGCGATTGGTTTCCAGGATGAAATTTTA
tRNA-Sup-TTA	DjScaffold179784	432	557	+	GAATATTTGCTTTTAAATTAACATTTAATAGTACATTGTTATTATCTTGGCTTACACTCAAGGATTGTTGTTTGTGATCAAATATAATAGTTATTTCATTTGTAATATTTCTTG
tRNA-Tyr-ATA	DjScaffold24712	13503	13605	-	TATAAGTTCACCTTATAACTTTATATAAAAGAAACGTTTAGATTATTCATAATTTTATAAACTCACGCAACTGTTGATTTCGGTTCGTAATAA
tRNA-Lys-TTT	DjScaffold37191	16215	16364	-	TTCTAATTTGTTTAAATTTTTAAGGTTTTAAAATTTTTTTATGGGAATGTTTTATTGGAATCCAAGCAAACCGTTTATGTTGTTTAATTAATATGAAAATATAAAACTTTTAAATGAAATTTTTATAGGAGTCTGGNNNNNNNNNNNCGT
tRNA-Lys-TTT	DjScaffold13571	24226	24364	+	GTTTTTTTAATGAAATAAATCGTGTTAATTTTTTTTAAATTATAATTTTTAATTATGAAAACATTTTTTAAATATAATATTAAAAAAAATTACATAAATTTCGTTCGTATTTTCACTAGTTTACCG
tRNA-Ile-GAT	DjScaffold5306	35760	35900	-	GGGAAGGAAATACTTTTGTGATGGAGTGAATTTTCAACTTGATAGCAACATTATTAAATATTTTTTGATATTAATATTGTAACTACCACGTTTAAATATTAATTTGGTTGTATTTTAAATCTTCTTA
tRNA-Tyr-ATA	DjScaffold85678	3116	3248	-	AACAACCCGGAAAAGCCCACCTATATTTACATCGTTATAAATAAGATTACCAGATTGAATTCTACTGTGGTAAATTGCTCTCGTTATCATCCCCAGAGATTACTGTTGCATAAGTCATAT
tRNA-Asn-ATT	DjScaffold1290	9149	9288	-	ATAATAATTATAAAAACAAATATTATTAAAAATAGATTTTTCTAATAAAACAGTTCCAAATTTTATCGGGATAGAATATCAATTAATTTAAGACAGGACGATGGTGTACCGATTATTAAAAAGTTT
tRNA-Ile-AAT	DjScaffold140201	11498	11636	-	CAAAAATTATTTTATATTATTTGAAAGTTTAAAATAATAATTCGTTAATATTTTTTATTAATTTTTAATTAACTAATATTTAATTTAAAAAAAATACACCGAAATATGAGTTTCAATTTTTCAAAT
tRNA-Ser-GGA	DjScaffold4673	76210	76353	+	TAGGGGGAGGTAAAGGGTCTTTGTTGTGACTTGGAAAATTGTGAAAGAAAAAAGTATGACTCATCAAAACAAAATTCAAAATGGCCGGAGGGTGGGGGGAAAGGGAGGGGGTATGATGTCTTTGTTCTGAC
tRNA-Arg-CCT	DjScaffold4192	72636	72785	-	ATTACGCCATGAAGCTTTCCTGCGGTGAACCACTGAGAGACCTTGACATCAAACAGGTACGAGACTTTGTCCAGAAAGCCAATACTACCCCAAACAAACCAATTAAAGGTGGTGGCTGCGATTTGCCTGAGCATT
tRNA-Lys-TTT	DjScaffold5908	31271	31407	-	TTTTCTTTGGTGTACCATACTTGCTGCAAATTTCTTTTACAAATATTTCTGCGATTGTTGTGGCTTTTTGATTCTTCATTGGAAATGCTTCAGGATACTTAGACAGATAATCCATACATACCAG
tRNA-Lys-TTT	DjScaffold3707	97521	97662	+	TTAATATTATTGAAATCTTTTATTTTTATTCTGTTACTTTGCATAATTCATCCACAGCAAGAAATCTCAGATAACCTTTCTTACATTTCATCAAGTTATGATCTAGGGTAACTCACTTTACGCAATAT
tRNA-Lys-TTT	DjScaffold27535	5917	6063	+	GGTTAAAAAAATTTAATTTTTGCAAACAATTAACCGCGAATATTTTCATTTAATTTAAAATTATAAATAATAACGAATGAAAATTAAATTTAATCAAATTGATTTAATTTGAGTTGTTATTTCAAAGTTTATA
tRNA-Ala-CGC	DjScaffold3313	7183	7330	-	ACAAATCGCATAAAACAAATCGCATAAAACAAATCACATAAAAAACATCGCATAAAACAAATTTGATTAAACAAATCGCATAAAGAGACCACACCAAAACAGGTTTGACTGTATTTCACTTATATAAATTTTAA
tRNA-Asn-ATT	DjScaffold25355	29052	29201	-	TAATATTAATATTATTATTATTATTATTATTATTATTATTATTATTATTATTATTATTATTATTATTATTATTATGTATTTGTAGACAGTAAATTTCCAAACTTTAACCAGCTGGTTAAGAACCAACAGTTTCAT
tRNA-Ser-ACT	DjScaffold198975	13417	13568	-	ATCACTCGAAGTGACTCGCTTACTGTGACATTCTTTTGAGATATGTCCTTTTTTGTGGCAATTGTAACATTCCACATTCGATTTAGGTGTATTCTCCCTAATTAAATTAACAGTAGGTGTAGTTCCTACACTATTTT
tRNA-Ala-GGC	DjScaffold27840	1007	1154	-	GTTGAAGTGGTAATATGATGGCGGATATTATGGTGCTGTTTCCTAGTTAATGTTATAAATTATTGATCGATAATTCGATTGATTAATTTTATAAGTTTACAAAATTTCATGGAGTTGAAGTTTTTGTTGTTGGT
tRNA-Ile-AAT	DjScaffold4700	123338	123483	+	TAATAATAATAATAATAATAATAATAATAATAATAATAATAATAATAATAATAATAATAATAAATAATAATAATAAAGTGTTCCAGTATCTATCAATCAGAATGCTAGAAAATTCGGTTTTTTCATCATGTA
tRNA-Ile-TAT	DjScaffold52888	13943	14089	+	CAACATTTTATAATTTTTTATAATAACGCACCAGAAAACTTTATTAGCGAACAAACTTAACACTTCTTGATTTGTGTATGGGTTATCGTGAATTTATTTATTAACGATTTTTGATCGAGTCAAAGCTTTTTTT
tRNA-Arg-TCT	DjScaffold2135	167139	167268	-	TACGCTTTTTCTTTTTAGGGTTCTAATTGCACTTAACTATTTTCTTCTCGATTTTTCTTGTTTGAATATTTTCTGACGTCCGGGGCCGGAGTTATCTGTAAAAAACAGATTTTCATCT
tRNA-Arg-TCG	DjScaffold4593	92478	92615	+	CGAAATTTTGCTCAGGAATGTCGAAAATTCGAATTTTCGAAACCAAATTTTTCAGTCAAATTTTATCATGTAATTTTGAATTTCGTATTGATCGTCTTAGAATTAAAAGGTAAACATTTTCTATA
tRNA-Leu-CAA	DjScaffold11935	9161	9262	-	AGGAAAGTGTTGGAGAAGAAAATACAAAATTTGATCAAAGAAAAACACATTTTTTCTACATTTTTTTAAAGAAAAACGTTTGGTAAAAGCGGA
tRNA-Sup-TCA	DjScaffold19993	546	684	+	TGTAGAGTAGTTAAATTATCTTGTAAAGTTCTTGCTTCAATTACATTTCAAGTAAATAAATTATCATAGTTATCTTGAGCTTTAATTAATTCTTTTAAAAGTTTTTTTCTTACCAACACTTCTTCA
tRNA-Val-GAC	DjScaffold162087	591	721	+	GGGGAAGGGGTTCAGAGTGCAAGTGATTTCATGCTGACATGTCTCACTACTTACTTAATTCTTATTCTGCTGGTTCTGCATGTTTTACTTATATTTGTTTCATTAGTCTCTATCGGTT
tRNA-Arg-TCT	DjScaffold1572	11582	11729	-	TCCGACATTGTTATGAATTGATGGAATGTCTTACTTCTGAGTCAGTGTTTTCTGAATCAGATAATATCGAAATTGATTTTCCAGAATTCGTTGTCCGAAAACTTTACGATTATTAAACATCGATAAGGTTTCCAG
tRNA-Cys-ACA	DjScaffold12844	2529	2661	-	CCAGTATTAGTTTAATTTCGAAAAATTAGTCTTTACAAGAAATACCGGTATTGTCAGTATTCTAATTTTTCATTAAAAACTATAATACCAGTATTTCTAACAATCAATACAGGTATTGTC
tRNA-Arg-TCT	DjScaffold51204	649	786	-	TATTACCTATTTTACGACAAATTTCTGCAATTGGCTCAAAATAAACATTTTCGTGCTTAACTGTAGGTAATATTTGTACTATTTTATCTTTATCTTCATCAGCTAATTCAACGCTAGCTAACTTCT
tRNA-Leu-TAA	DjScaffold29076	9377	9516	-	CCCAAGGTGAATCAACAAAGAAGCGATTAAAAGTATTAAGTAAACAGCAAGAGGATTTTATCGAAAAATTGATGAAGGAGTTGGTAAGGACCGGTTCACGAAGGACATTTCCGGCAAAGGCTAGGT
tRNA-Thr-AGT	DjScaffold46657	76920	77072	-	AATAATAATAATAATAATAGTAATAATAATAATAATAATAATAATGAATAATTATTATAATATAATATATTTGATTATAATAATAACTTTAGTTATTATAATTCATTTGCTAAAGTTTGTAAGAAACAGATTATTCACA
tRNA-His-ATG	DjScaffold2149	238326	238474	-	CGGTAGGACTACCTTTTAATATATGGCTCCGACTAACTCCCCTACTATCCGAGTCCTAGCTTTTAAAAATCTTGCATTTCCTTCCACACTCTCTATTTCCTATTCTTTTTGTTGGCTCAACTCCACTTCTAGAGC
tRNA-Ile-GAT	DjScaffold183994	2135	2262	+	AATAGTATTTTTGTAAAAATGATGTATTTTTGAATATTTGTTGAGTATTTTTGAACAGGGAAGAGGGGAGTCTTGATTTTGTTATTTGGCGTGAAGTTCCAAATTTTATTTTTGGG
tRNA-His-GTG	DjScaffold3346	1390	1538	+	GAATGTATTGCACATATACATTTATACTCACGAATGTGGAGGTAAATGAAAATATTTAAAAATATAGATTAAATAATAATTTTTATTTAAGGAATTTTGATGTTGCTATGCATATATGGATAAAAGAGTATNNNNNNNNNNNNNNTTTA
tRNA-Met-CAT	DjScaffold183842	23448	23568	-	CCTCACCTAGTATAGGATTATTGCCTTGTTCTCATGTTATAATGCACCTCCTTCCCCAGTATAGGATAATTGCCTTGTTCTTATATTGTAATGCACCTACTCTCTAGTA
tRNA-Val-GAC	DjScaffold36639	12849	12993	+	ACGCCCCTAGATTAGGTATTCAGGATATGGAGGTTGACCTCTCTCTTAATGGGAAGTGCGCGTCCATAGACCTTTGAATTTGAGTTCACTCTTATCCCTATTCACATGGTTTTATTAAAGATTAGAACATT
tRNA-Ile-AAT	DjScaffold85633	10404	10545	-	AGTAAATGGAAAAAGAGGACTTTAATAATTGACTCAAAAAATTTGATCCAGTCTGATTTGAAAAAATAACAAAAAAATGATCACCCAACCCAAGCCGCGATTTAGCGTGTTTATAACGAGTTTTAAACA
tRNA-Cys-ACA	DjScaffold1277	387	512	+	AGAGACTTTGGTGAGCATCAGCAGTACCAAGCCTGGACAGGACCCAATCGCACCATTGCGACATCCTTTCTTTATCAGTCTTCCACTCTAACTCCAGTGCCCGCGGTACAGGTCT
tRNA-Ile-GAT	DjScaffold52907	654	801	-	AACAAATCAGTCGAGTTATTGATATGTCTTTGTTTAGTATTGAGTTCCTGATGTATTAATACAAAGTTCTACTTCAATACTTTTGGATCTTTGAAGTAGAGTTTTTCAAAGAGCTTCAATGCTTTTAGCATAAC
tRNA-Glu-TTC	DjScaffold177966	5604	5712	+	GAAAATCTTTTCTTTGTTCTATATTTTTTCAAAAAAAAATTTAAAAAAAAACTTTGATTTATAATTTTCTTCGTCGAGGGGTAGATTCTTTGTTTAACTA
tRNA-Ser-TGA	DjScaffold36423	914	1066	-	AGTATCAAAATGTTGAACTTGAATTTTATTATATTTCTTTACGACTCTTGCGAGTCTATCTAAAGGTTTTAAACCAAAAGAGTCAAAGTATTGATGATTTGTATAAGCTACCCAATGGGTTCCTTTTTGATTTGTATTT
tRNA-Ser-AGA	DjScaffold38855	13184	13301	+	CTCTTCTTGGATCATCATTTTCTATTATGCTCTTAGAAAATTTTTCTTCATTCTTGTCATCAAATTCTTTGCAAATGGCATGAATTGGTTTTGTCGGACTCCAATCTT
tRNA-Ser-ACT	DjScaffold119	17138	17281	-	TTACTTGTTTTCTTCATAAATACTAACGCCTTATTGTCAGTTGTGGCTATGAACTCCTTTCCGTAAAGATAATGCTTGAAATGAATCATAAATTCGTGCAGCGCCAATAGTTCTTTTCTGGTTAGACAAT
tRNA-Lys-TTT	DjScaffold32461	8564	8707	+	TTCATATTTTATCAATTAACTTATATAAATCAGATTTTATATTATCCACATTGTAAGTGTGTTAAAAAAGCAAGTTAAATATTTTGTGTGATTATATTTTTAAAATCTTTTGTTTAAAAGAAAGATTTAA
tRNA-Ser-GGA	DjScaffold510	565	716	+	CAAACGGTATCGTAACCCTTACGACCGGAACGCTATGGAAAATTTAGACATTTCCACCCTATCTGCGGAGGAAGCGGAGCAAGAACTGGAATGGGCGGCCATCGCACAACAGGCCTATTACGATTGGGATGGTCCTGATC
tRNA-Leu-AAG	DjScaffold50901	25412	25561	-	TCATATTTTGGTTAGTCGCTCATACTGCTTAACTAAGAGCATTAAAGTTATGGAATATAAATAAAATACAACTGTATATTCTTCGTCACTCATTAATTAATATTTTGGGTGGCCTTTTTATGACATACCGGTTAA
tRNA-Thr-AGT	DjScaffold4654	9885	10025	+	CAATGATTGTATTATTATTATTAATATTATTATTAGTATTATAAATATTATTATTATATTTATTATTATTCATTAAAATAAAAACTTCGATCAAAATTTGTTTTAGATAATAATGCTTATTTTCGAC
tRNA-Ile-TAT	DjScaffold46518	8316	8430	+	GAATCGTGATTTCATTATGAGTATGGAAATCTTCAGAAGTAGGCAGAATAAAATTGTTGAGCAGTTGAAGGTCGATATCTTCAGGTTTAGTCTGAGTGAATTCT
tRNA-Pro-GGG	DjScaffold98391	33093	33238	-	GATATGGCAGCATATGATATACGATGTAATAGTGTGGGGTAAGAAGGGGAGAGATCTGAGTCAAAGGAGCATCACGAGCACTCAAGGTCATGAGATACTTTTCTCATCGAATCAAGAGTTTAAAGGATGGAAA
tRNA-Pro-TGG	DjScaffold87346	9366	9500	+	CAAATTGAGAAACATGTTACGTTGGATAAAAAAACAGCGCCAATCAGTCCGAGCTAAACAGTTAGTGGCGCATTACCTGACCAAAGGGGTCGTGGAGCATCCGGACGAAACGGACCTCCAATG
tRNA-Gln-CTG	DjScaffold18534	24754	24894	+	GATGATTCAGCTAATCTGCTGATTATTTTCGTGATATTTTTCATCAGCTAGACAAGGACTGATGACTGGACCAGTAGTAATTATAATAATTAAATAATATCAAATGGATAATATCCATTACTATAAT
tRNA-Lys-TTT	DjScaffold5902	24829	24934	-	TGCATAAATATTTTGGGCAATAATTTTATAATGGGGTAAAAATATTTAATGAGCATTTATTGAATGATGACATTTTGTCGAATAAAATATCATATT
tRNA-Sup-TTA	DjScaffold15728	7550	7672	-	CCCAAAATAGAACAATCCAGCCTGTTCCTGGCAATTTATCTTCCAACTAACTTTTCTTTACTAATTGACGATTCATTCACTTTGACTCCTTATCTCATGTTGGGACAATCCCAC
tRNA-Ser-TGA	DjScaffold12987	5155	5291	+	AATTATGTATTGAATTATGTAATCAATTATGTATTGAATTATGCAATCAACTATGTAATGAATTATGCAATCAATTATGTATTGAATTATGTAATCAATTATGTAATGAATTATGCAATCAATT
tRNA-Thr-CGT	DjScaffold13635	21616	21759	-	ACGTCAATTGGGGTGAATTGCATGCCTCCGTTAAGTCGTAACATCGAAAACTTTCGTGGTTCAGTTCCCATTGACATCCGTTGAGGGAACCTTATCCATGTCCCATCGGTCATTACGTATTGGGGTCCAAAT
tRNA-Leu-TAG	DjScaffold4689	1434	1583	-	TACAAAATTATTTAAGACAGTAAAATACTTTTTTTAGACATATTTACTTTATTTAAGCTTACTTTTTTAAAGCGTAAATTACATCATAAAAGTCATAATTTTCTTTCATTTTGCAATGAACATAGTATCTATCAG
tRNA-Sup-TTA	DjScaffold26829	13874	14018	+	TTCGGATTGGTTGAAATAATTTGAGATCGAATACTTTAGGTTAAATTTATCTAGTATACTAAATACTGATTGGTGGAAATTTCAAGGTCAAGGTCATTTCCTTGAAAACTATTTGTAGGTCAATGTCCCCTA
tRNA-Leu-TAA	DjScaffold18048	7836	7974	-	GCAACTCTAGTTAATTTTTACAATTTACATTTTAAACCATAAACTAAAATATGAAAAAATCAGTAATAGACTTTATTGATGAATTTTAGAAAGAGTAACTCGAATTGGAACACCAAACAATCTATNNNNNNNNNTTTTA
tRNA-Ile-AAT	DjScaffold49770	2678	2792	+	ATAATAATAATAATAATAATAATAATAATTATAATATTAATAATGTTAATAATAATAATGATTATATTAATAATTTTTTTAAAGGTTTAGTTCGTTTTATAATGT
tRNA-Gly-CCC	DjScaffold142909	2977	3091	+	GCGACAATATCGTAATTGTCATCCCATTGCAAATGGTGGGGTTGTTTATTTGACATGAGAGGTCGGCAATATACTGTTTGAGAAATTCTATCTTTCTTAACAGAA
tRNA-Ile-AAT	DjScaffold124880	8255	8398	+	CAACAATGTGATCGAAAATTATAATAATTATATTAATGAAAAAAATCAAAAGGAAAAAGGGAAAAGAAGAAGGAAGACATTAGCAGGGTGAAATATTAGTCCAAATTGATTTCAATAATTAAAGAAAAAT
tRNA-Lys-TTT	DjScaffold35933	226	378	-	AAATCAAATTAACACAACTTTTAACGAAATTTTAATAACAAATAAAAATTATATAATTTACTATTTTTATTTTCTTTAGACATGAATTGAGTTAGGATATGATTCTGACGATTGCCAAAGTTGAGTCCTTTAATTTAGTA
tRNA-Sup-TCA	DjScaffold2154	123668	123814	+	ATTTTATGTTTTTAATTTTCAAAATAATTTGATAATTTTAATATATTATAGAATTACTAAATAATTATAAAATTTCAATTGTGCAATCTAAATAAAAAATTTGAAGAGCGACGTTGAATCCGTCAATTGAACT
tRNA-Leu-TAA	DjScaffold14344	2345	2490	-	GACCAGATTGTTCAATTAGTTCCAACATATTTTTTAAATGTTTATCATGAATTTCTTGTGTCTGACCAAAAATTAAAATCTCATCAAGATAAACGAGTACTACAGTAAATAACATCTTGTGGAAAGTTTTATG
tRNA-Glu-CTC	DjScaffold5783	796	906	-	GCATAGTGAAACCTCGCGTTATCTTCTCAGCCAATGAGCCTTTATGGACGTATAATGTAAATATGAATGACATGAAAATGTTAAAGTCATTCGTTCGATT
tRNA-Pro-CGG	DjScaffold179538	967	1118	-	TTATTTATTAAAGATTCGATTCGGATTCGAAAATTTTCAGAAGATTATATTCGGATTCGATTCGATTTTTAAAAAGTGGATTCCCAGGGCCCTATTTTTTATCCAATTATCCTTGTTCAGTTTCGTAAACTGGTTCTCAAA
tRNA-Leu-TAA	DjScaffold135332	467	558	-	TTGGTTTTCGTTCACCAGTTCTAACTTTTTAATTAAGCGATTCCGCTGTGATACATGACGCAATAAAGAACGTTAGCAACGTTTAGAACAGT
tRNA-Asn-GTT	DjScaffold19566	1700	1835	-	ATAAATTTTGTTTAACTAATCCCAATATATTAATGTTATAGAATTCCAATTGTAGACCTTAATATAGTTACTATAGATACAATGATATAATGTATATATATGCTATATAGTAGCCCTTATGAA
tRNA-Asp-GTC	DjScaffold129843	290	442	-	CCCCAGCCACCTTTTTTGTCGCTCAACTCAGGTGGGACCCGAACATATTTATCATTGTTATAAATTAGTTTTAAATAAAAGTTATTATAATCTTGTGTTAAGAAATAATGTCAAAATGTTGAAAACATTAAATATATT
tRNA-Pro-AGG	DjScaffold3390	11661	11813	-	AAGTATGTTTTGCATTTGTGTTTCAACTGATTTTAGGAAAGTGTTCAAGGTCTGATTAATCTCAAACACTTGACCAATAGAAACCTTAGCCGAGAAGTTCTGCTCCACAGACTTGAACATTTTCTAATTACAATTCTAAA
tRNA-Gln-TTG	DjScaffold62273	632	782	-	TTATAATAAGCTGATTATTTTTAAGTAATTGTATTTGATGTTTTAGCCGTCGACTGATTGTTCTAAGAAATGCCAATTGATAAATTTATCTGTGATTATAATATATTGTTTCCATTGTATTTAATTTAGTGTTCTA
tRNA-Phe-AAA	DjScaffold1179	22233	22383	+	CTTTTAAGGGTTGAATTCAGTATAACTTTATGTTAAAGACAGTCAAGAATGGAACTAACTGGATTGTAAAGGTCGTGATTTTTCACAATTTAAATTTTCACTATATAAATAAAAATGTGAATGTTCGTTTGTTCAAAA
tRNA-Lys-TTT	DjScaffold121088	1717	1853	-	AGTGATTTTGTTAAGATTTTATCGAATCCTACACTTTTAGTTCTACTCGACAATGTAAATTCAAATAGTTTATCTTTATTTAATTTAAAAGTTTTAAATATCATTAAAAGGGTTTACTTCAAGT
tRNA-Met-CAT	DjScaffold52541	6080	6222	-	AATTGAATAGTCCACCATGAGTCCGGCATGGCGGTCATGTGGATTGCGATATCGCTTGAAGATTATTCTGTTAGTATAGCGTTCGCGCAAGACCTCCCATTTAAAATCCATTTGCGTTTCTATATCAAATA
tRNA-His-GTG	DjScaffold1704	51095	51231	-	AAATATTTAGATTAATTGTTAAAATGTTTTAAAAATGTGAATAATTACCAAAAAATTAACTTTCACAATAAACAAAATTTTCTACAAATAATTCAAATTTTCATGGGAATCCGAGTGAACAGTC
tRNA-Ala-TGC	DjScaffold1511	70945	71094	-	CAAGTAGTAGGTAGATAGCGGCGCACCGGCACACTTGCATTTGTCTGGGCAGAAAAGGTATGGGGGGGGGTCTGTGCTTGAATTTTTGTGCTTGAATTTTTGTGCTTGAATTTTTGTGCTTGAATTTTTGTGCTTG
tRNA-Ser-CGA	DjScaffold38000	21945	22086	-	AAATTAATTCGGTATAGATCGAATTGAGAATAACTACGACTGAATGCTGAGAGATTTGCTGAGGGAATTTCGAATTGATAACTTGATTGAGAATAAAATACGAATCGGCACGAAATCGATAAATCAAA
tRNA-Ile-AAT	DjScaffold33430	48339	48482	-	AATAATAATAATAAAAATAATAATAATAAAAATAATAATAATAAAAATAATAATAATAATAATAATAATAATAATTGCTATAATAATAATACTGTATGGGTGGCTATTGGTTGCAGCCTTATTATTGGTC
tRNA-Sup-TCA	DjScaffold37868	18593	18738	-	CGCAGTATAGTTTAGATGATGACGTAACTGAGTTTTTCAGCACAACAAGAGTTTAGATATCAAAATTAATAAATAATAATCAATGCATGAGCATTATTATTATTATTATTATTATTTTATAAATAATTTTAT
tRNA-Thr-TGT	DjScaffold133157	9582	9707	-	TGGCAGAACGATCAACTTTCAATGATTTTGCAATTTGTTCTTTCGTTTGGCATGAATCTTCACGGAGTAAGGCTATAAGATCTTCATCATCAAACTTTTTTGGCCGTCCAGATCGGCCTTTGTCAG
tRNA-Thr-GGT	DjScaffold11574	2849	2987	+	TTATTTTTAGGTTATTTTTAGACTTTTTAATTGGTAATAATTTCAAGCTTTTTAGTTGATGATTATTTTTAAGCTATTTAGTTGGTGATACTTTTTTAGACTTTTAGATTGTGATAGTGGATCAAT
tRNA-Leu-CAA	DjScaffold20551	15264	15411	-	TAATTTTTTGTTTAAATTGATTGTAATTTTAAATTCAAGTGAAAAGATTTTTATGTCATCTCTGCTTAAATTAAGTAACATTTCTAAATAATTATGTGCATTTTCCATCAAAACGGTGTCAACATTTGTTGCACCCGGGTAATATTAA
tRNA-Asn-GTT	DjScaffold23359	10793	10933	-	TATTCAACTGTTCAAATTTGCTGGACTATATGATGTTATTTTTAAAGCTGGATGTGTATTTATTAGCTGATTTTTTCAGCAATTCCGTGCAAAGTCTTTACCACACAATAATTTAGAACCGTTGAAC
tRNA-Val-AAC	DjScaffold1145	1501	1648	+	GAACTAATACTTGATGTTAACAATAAAGAAAAAAGTTCTTTTAACTGTTAATTCTCAAGACAAATATAAAAATAACAAAGAAACAGTTATACTGTAAATTATTGAAAGAAAATGTTTTAGTCGTTACTAGTGAT
tRNA-Lys-TTT	DjScaffold182889	6634	6781	-	CCTTTTTTGGTGTAACATTTCTTTTTAATAATTTTTTAACATCATTAAAATCCTTTCCTTTAACATAAGTATAGGGATATGCTACTTTCTTGGGGACTAATTCATGAGATTGAGTAATTGGAAATTTATTCATT
tRNA-Arg-CCG	DjScaffold113460	3364	3499	+	GCTTTTATCCCTCATACCCACAAGGTTTTGTTTCCGGAAAAATTTAATTCCAATCCCGACTGAGCCCTAAAATTCTTGTTAGGGTCCCACCTGGGTTGAGTAACAAGAAAAGCGGGCTGGGGA
tRNA-Asn-ATT	DjScaffold30814	3867	3984	+	TAATCAATGGTTTGTTTAAATAATATTGACTTTTGCTGCTGTTGTTCCATAGTTTTCATTTCTGATGAAGACATCAAATCACAACGGTTCAGTATTTTTCGAAAAAT
tRNA-Pro-TGG	DjScaffold3176	657	807	+	ATGGACGTAGTTAAAGGTGAAATGGCAAAAGGAATGGAAATTGATATAGACCCGAATGGAAAAGAGGTAGCTCGAACATTTAAAATTGAATCACCAATATTGACGATATCAGAAAAAGGGCAACTACTAGGGTTGCT
tRNA-Ile-TAT	DjScaffold5189	12506	12633	-	TTATAATAATAATAATAATAATTATAATAATATTAATAATTATATTAATAATAATAATAATAATAATAATAATAATAATAATAATAATAATAATAGTACAAACCTATTATGCTTTT
tRNA-Arg-TCT	DjScaffold128530	1230	1353	+	GTTCTTATAGCTTATATTTTAGACGGATTAGTTCTAACACCATCCCTGCTAATTATGTGTTCAAGAAACTTGATTTCACTTTGAAGAAACTGACATTTTTCCGGATAAATTCT
tRNA-Gly-GCC	DjScaffold4814	22928	23063	+	GTCCCATTGGATCCACGTTGAGTTGCCAATTTGCCGAGAAAGGTCGGCAATAAATTGCTTTAAAAAGTTGATCTTCCTCAACAGCAGCTGCTTGTTTTCGGCTTCTAGAGCCTTAGTTTGGATC
tRNA-Val-AAC	DjScaffold101671	14500	14632	-	CAACTAAATACACAGGGAAAAAGTAACACCAGTTAATCCTATTACGTAAAATTTCACCGATGAAATTAATCTCATGACATAATTTGTGTGCAAAAAATTTGTCCCAACTAAATACACAGGA
tRNA-Asn-ATT	DjScaffold5944	29522	29661	-	CAAAGAACGTATAAATGGCATTATCTGACAGTAGTTCTATTGGCTCATTTAGCGACATCGGTGCTGATGCCCAACTTATACCCGGGATGCCAAAGAAATTTAATGGCTCCAATTTATTGTGTGCTA
tRNA-Asn-ATT	DjScaffold7068	2353	2494	-	AATTTTGTAGGATAGTTTTAATTTATTTTACAATTGCAATTATTACGAGAATAATTGTTGGACTTAACCATTGATCGTTTTTTAGAATTCATTTAATATAAAAGCTTTGATCAAAATTTAGGTTTTAA
tRNA-Asn-ATT	DjScaffold42558	350	492	-	TTTGATTTTATTTGCAATATTGACATCAAATCCCTGACATCTAAGGTGAAATTAATATCGGGATTTGGGATTTGGGATTTGGGTCCTGAAACAGTACTTAAATATTGGGTGCTACCCCTATAAAAGTTT
tRNA-Asn-ATT	DjScaffold41314	6442	6583	+	CTCTGATTTCTCTCAAATATTATCTCACAATATATATATCCCGACAGTCTTAATATTTTCAGGGCTCAGGGCAATCTAAAATTCAATATGAAAGATTAGAAACGAATGATCTATGTTTTTTTGTTAAA
tRNA-Val-AAC	DjScaffold21625	860	1011	+	AAAGGTGGAGTTGAGATTCAAAATATCAAAGTAACATCCAACTGATTTTTGTTTCTCTCTCTATCAAGAATATTGAGTAACCATCAATGCAAGGAATTAATGTCGAATGAGACGAGGGCAGAGGTTCGGGTAATCAG
tRNA-Tyr-ATA	DjScaffold46326	139	281	-	ACTAATATGGGTAAGTTATATTATTATTAAAATATAAAATGAAATTACAACGAAGTATACCATTTTTACATCATTAATTCAATCTTCAAAATCGGCGAGACTGCAAATTTTGAAATCATTTCCAACGTT
tRNA-Ile-AAT	DjScaffold1219	13722	13872	-	GAATCGTTATACCATTGAACAAAGAGTAATTATGGTAATAAATTATTTTAAATACGGCGAAAGTTATGCCGAAGCTCGCAAAAACTTTAAGTCTGAATATAGAAGAGAAAGTTGTCCATCACATGTGACAATTCAAA
tRNA-Trp-ACC	DjScaffold25804	53414	53553	-	TTTTGCATATTTAAATTTTACACCTGAAAAATAATTACCAACTTCCCAAGCATATTCTGGCATTGAATATGAATAACATAGATCCAATTTAAAAATTCCATTCATACATTTATTTCTAAAATCTTC
tRNA-Phe-AAA	DjScaffold27453	28369	28498	-	AATTTTCTTTGTCAAATAATGATATAAAATTGATAAAATTAAAATAATTCAATGAAAGCGGTGATACAAATATAAATGATATTGGAATTGATGCTGAAAAAGGATTTTATTTCCATA
tRNA-Ile-AAT	DjScaffold58710	12557	12702	+	ACACATACCGTTCATTTTAATATTACAAAATTGAGATTTAGTCAATCCATGCTCGTTATCTGTGCCCCTATGCCAGTATATGTTTTTAAATTTAGACTTGAATAACTTTGATTTCAATAATTGACATACAAA
tRNA-Asn-ATT	DjScaffold45017	34568	34711	-	TGGTACCTTGCATAATAATAAATGTAACAAGTTATTGTCTTATGAAATTATATAAGCCAAGATGAGATCCTAGCAATGATTCAATAACAAAGACGGGTTATCACGAAAACCCACTAAATTTAAGAAGAGA
tRNA-Asn-ATT	DjScaffold265	42093	42242	+	TTCACCAGTGATCAAGATGCATATATCTAGTGTATATTGTTTCACCAGTGATCAAGATGCATATATCTAGTGTATATTGTTTCATCAGTGATCAAGAAGCATATATCTAGTGTATATTGTTTCACCAATGATCAAGA
tRNA-Leu-TAA	DjScaffold191798	1244	1364	-	CATATTTACTTAATTGCATTTAAAATGAAGAATTAAAAATGGAGAATTAAAAATGGAGAATTAAAAATGGAGAATTTTAAAATGGTGAGTTTATTTCTTTTATATCTTA
tRNA-Phe-AAA	DjScaffold46221	606	728	+	AATCAGATCCTTATCGATTTAAAAGGTTTTCCTAAAGTTCGGTTTGGAAGTATAAGTCACCAACTTTTTAGCATAGTTACAGAGACGGAGATTCATCCTCTTTTCAAGATT
tRNA-Sup-TCA	DjScaffold58240	940	1083	+	AACTCTTTGTTTTACTGCTGGCAAGTTTGATTTTCAGTGCACATAATATTGTTATGTGTCCTAAGAATGCAATTGTTGTGACAATCTACTAATAATCAGAAATTTGACAAGAAATCATATCGCGTACATC
tRNA-Ser-AGA	DjScaffold1120	40161	40300	-	GCCCCGTGAAGAATTTAACCTAGAGCCCCTTTTCTAGATTTTCGGAATGGAACCGGTAACTTAAAACCTATAGTTCGAGTGCATGCTCGCATTCCTTTGGTTTGGGTTCATATTTTATGATACTCA
tRNA-Sup-TCA	DjScaffold1800	48567	48719	-	GTTATTAGTCTTTATTACATTCAAGTATAACAGTACTCTGTTTTTAATTACAACAATATTCTTGTTTCATTATTCAGAGAGTATATCGGATGATTGTTTTATTTATTAATCGCTTTGGATCTATATGAAAATGTCATT
tRNA-Phe-AAA	DjScaffold30168	5358	5493	-	AAAGAATTAATTTAAGAAAACGAAATTAATGAATAAAAAATACTATTTAATTTCCCTAAGTAAAATGGATGGAACATTATCAAAGTTTAAAATTAATAAATAATTTTTCTAGTATGTACATAA
tRNA-Ile-AAT	DjScaffold29116	18613	18760	-	TGCGTATTAAATAAATTATTTTTAGATTATTTTAATAATGATGCAATTTACTAAAACTGTATGTTTTGATCGTTATAATGTAAACCAATGCAATTGAAGTTATACACAAGCATTTGGGATAATTCCGGTTATCGA
tRNA-Ile-AAT	DjScaffold51832	22559	22710	-	CCAATGTTTGTGAAGCATTACTAAGTAGGAATAATAGATTTATATACTTTATTAAGAAATGCAATACTTTCTATATTTATTATTATGTTTTTAAATATTATGTTTTTAAATATTATGTTTTTAAATATTATGTTTATT
tRNA-Sup-TCA	DjScaffold37682	6403	6548	-	TGGGATCAGTTTTAAGTGAAATTCAAGATAACGAAGAAAAAGTAATATGCTATGAATCTTAAAAGTTTTTGAAAGCACAAAAAATGTATAACCAGGAAAGAACTCATGACGGTTTATTACTGTGTGAATAAA
tRNA-Leu-CAA	DjScaffold2619	2828	2970	-	ATCAACTTGATAAAGAAAAATATATTATACTTGGTTCAACATTAGATTTATATGTAAAACTAGGAATGATACTAAAAAAAATTCATACAAAATATAAAATGCCAACAACTCCATGGTTAAAAGATTATAT
tRNA-Ser-TGA	DjScaffold36330	5975	6122	-	GTTCATTTCGGTTAGTTGAGCGTTGTTGTGCCAGCTGAGTCCATTGATGTGGTCGTTTTGGTTGTGTTATTATTCGCGTTCTATGATAACCTATCGGTGCATATTCCTGATTAAAATTTTCACGTATGGTTAAT
tRNA-Gly-TCC	DjScaffold26211	14741	14868	-	AATTTTCTTTCCTAATAGCAATTTCCAAGTCTGTGGTTGGAATGATGTTTCCTGGGAGGCGAGTTGATGAACCATAGACGAGTTGCGCTGGTGAGGCTTGTTGCCCTGTAATTGTT
tRNA-Gln-TTG	DjScaffold4685	85737	85877	+	TCAATTTTGGTTCATTATCCATGGCTATCAGTTTTGATATAGTTGGACTTCTCTGTGACAGTACTTGGTAATATCTATATCGTCCCCGAACAGCTCGTTCTTTTAGTTTCTGAATCCAAACATTACA
tRNA-Leu-AAG	DjScaffold101106	557	705	+	ATTCTCCTGGTTGATAAGTTTTAGGATTGAAACCTAAGATTTTATGAAAGAAAGATTTATCATCAAAAGTTAATATCTTTTTTGTATTCAAGTTACATTTTACAGTTGCTACATCAGCTGTAACTTCTATTTCATA
tRNA-Asn-GTT	DjScaffold10000	20670	20806	-	AAGTTGTTGGTGGACAAAAAATTTATTTGTTATTGTTAGAAAATGCTGACAATTACCACTATACAGCGGTTTTAAATCTAAATCGGTTAATGAATCGCGATATAAAAGAGAATGGAGTACAAAT
tRNA-Lys-TTT	DjScaffold48981	7995	8124	-	GGTATAATGGTTTATATTTAGATGTGATAAGACATTTTTAACTTTAGAGTTGTAAAACTCTTTACCTAAATCAGTTTGCAAATTATCTGGATGTCCATCTTTGAACATTGATTTAATT
tRNA-Phe-AAA	DjScaffold19323	3199	3330	-	CGGAAACTGGAAAAGAAAAAGGCTATTTTAAATGTTAAAAATACGGATAATAAAGGTTTTCTGTACAGTATACTGGCTGTACTTAAGCATGATCTTGTTGGAAACAATAAATGTAGAGC
tRNA-Lys-TTT	DjScaffold3085	35931	36063	+	ATATAAATTTAAAATTGCTTTTAAAAACTCCCTTACAATTATTATTATTATTATTATTATTATTGTAAGTTCAAAAGGCAACTAATATTATTTATTAAAAGTCGACTTTTTAGTACGGAA
tRNA-Arg-TCG	DjScaffold6110	4296	4429	+	GGAAAATAGTGAACCCAAATTCGAAGGCCTATGGGCGCGTACCTCCCATTACGCGAGAGGTCAACCACCATATGCTCAATACCTAACCTAGGGGCGTTAGGTTAAATTCTTGAAAGGGTCC
tRNA-Leu-TAA	DjScaffold2790	48537	48684	+	CCAGACATGGATAAACTTTTTAAGCAGTTTAGATATTAAGATGGAATATCGACAGGGAATTTTACATGCAAATGCTGATTCATTATCTCGACAATCATGTACAACTTGTTCCCAGTGCCAAATGAGTCATCCAGA
tRNA-Ile-AAT	DjScaffold33543	18004	18142	+	AAAATTGTGGCGTAATTGGTTTATGTGAACGCTTAATAAATTCCAATGCCTTTTGATCTGATCGTGCTACAAACTTTTTCGCATATAAATAATGACTAAAATACCATAACGCCAGCAATTTTTTAT
tRNA-Ile-GAT	DjScaffold165822	1698	1848	+	GTAGAAGTTTTTTAAGAAAGACGAAACAAAATTGATGAAGCCACATGAGGTACCTGTATGGCGAACGTAGGGTGTAGAAGTTCAACTACTCCTATGATTAATAATTTGAAGTTACGACACAACATATTTATATCTAAA
tRNA-Thr-GGT	DjScaffold114514	4234	4383	+	GGAATCATGGTTGATAGGTCTAATCTGCCTCCGGTGGAGGCCATCGTAGCCCGAATACAGTATTTTGGGGAGCGACGTAGCCATCATAATTGGACAGGGCCTGATCGGACCCTTGTCACAACCTTCCAATATCAACC
tRNA-Tyr-ATA	DjScaffold199339	3261	3401	-	ACAGCGCTAGATCAAGTTAAAAGTTTTATGGAAATAAGTTTAAAAGGAAATAAAATTTATTTATTTGAAGAAGATGGGGATAAAAATTTCTTATTTAAATCTGAAGTTATTCCTTATACTGATGGAAT
tRNA-Thr-GGT	DjScaffold19850	25824	25970	+	AAGCGTTTAGATTAGAGAAAGAAGGCAGCTAATTGGTAGTAAGCCCTACAACCAATGGGCCTTCCGGCCACGTCCAAATGGTTTGCGATTCACCATTGGCATCTATGTTTGTCTACGTAATCGCATGATAAAC
tRNA-Ile-TAT	DjScaffold130667	2682	2830	+	ATACCGGTTGATTGGAGGATTCTATATTTGTTTTTTTATATAATTTATTACTATTATTATTATTATAATTATTAATTTGTGTATAGGAGAATTTTTTGAGCTCGGAAGTGTCTCCTGTCTCGATGTTGGGACAACC
tRNA-Thr-GGT	DjScaffold66378	12779	12909	+	AAATGGGAGGTAAATCATGTGGTAGACATTAAAGGCAAGAATCCAGACAATTCATTATTGTACGAAACCAAAGCAGAATTTACAACGGTCGGGATTAGTAATATCCTGATATATTATA
tRNA-Phe-AAA	DjScaffold11888	18947	19092	+	TTTTAAATTTGCATTTTATAAAAGAATCGAAAATATAAAAAAATAAAATAAAAAGCATAATTTCCTATTTATACGGATTGTGATTAGTTATAATTTAGAATTTTTAGTGTTGTGGAAAACAGCGAAATTATA
tRNA-Ile-AAT	DjScaffold4644	136950	137095	+	AATATGTTTGTTTTAGGGTTTTAAAATTAGATATTAATAAAATTTAAGAATTTAAATATTTAGTATTTTTCGTTTTTAAATATGAATATTTAAATTTGTTTGGAAAAAGCAAATTTGTGTTTGTAGTTTTGT
tRNA-Phe-AAA	DjScaffold4436	13615	13754	-	AAATAATTAATTTACATAAAAGATTAATTCATAAAAAAACGATTATTAACATGTACAGCGTTAATCATAGTTATAAATTCTTTTTTCAATGTCAAACATTTTTTATTCAACGTTATAAAGTTTTNNNNNNNNNNNNNTTC
tRNA-Thr-CGT	DjScaffold105457	7856	8001	+	GCCTCTATTACGAGACTCCGTAATTGTTTCGGCATCTACCCGGGTGCGTACTGGTTTTGGCGGTGCTTCTTCCCCTTCTATTTCTATTGGATTTTCCATCTCTAATGGATGGTTTGCGTCCATCAAATCATT
tRNA-Gly-GCC	DjScaffold19216	27378	27524	-	AGCCGACGTGGCTACCGCGAATGCCAAGGTAAAGCGCTATAAAAACAAATGCACCGCTGTCAGGGAAGAATTAAGACTGGTGCAGGACCAGGAGCGAGCATGGAAAGCTCAGGTTGAATCCTTCGCCGAACTG
tRNA-Asn-GTT	DjScaffold1114	13616	13767	+	ATGACGGGCTCCATAAATATAGTGTTAAAAAATGTTATCAAATCCAACATTAATTTAACCGAAATCATAAATATGAAAAATGATTAGCCGCAACTCGAAAAGTGATGCCAAACCCGTACGGGTTCCATCCCAGTGTATGATT
tRNA-Ile-GAT	DjScaffold45922	706	840	+	CCTGTAATGGCTTCTGCCCGATCATGGTTATCGGCTGATGATCTGTGTAAATCACTAATGGATGTCCAAGTATTAACTGGTTAAAATGTTTTACCGCCTTTACTATTGCCAATATTTCCCGT
tRNA-His-ATG	DjScaffold89552	15632	15734	-	GGAAATTTTTTATTTTGAGTCCGATGGTATGAAAATATTATCATAATAATTGATTTAATCAAAATATTTAGTGGTTTAATCGTTGAGATTTCT
tRNA-Arg-TCG	DjScaffold189842	0	134	-	CAGTACATAAGATAACAGTATTCGAGCTTCCAGTAGTCATACCCATCTCTCGAGTTTCCAACTACTGTCTTATTCATCTCGGTTCTTTACTAACTTTCGATATTTCTTCTCTGTTGACTAGT
tRNA-Leu-TAA	DjScaffold18409	15388	15534	-	CAGGAAATGGTTAATAATCGGAAAATAAAATTAATAAAATTTGCTATATTATATTTTCAGAGATCATGTCGAGATATCCACGAAAGTCATCACGGAACCAGCAACCAGGAAGATGAATTAAGGGAAGATAAAC
tRNA-Val-TAC	DjScaffold23295	2957	3097	+	GATTTGGGTAAGGAGTTTTACAACTCTAAAGTCAAAAATCTTTTATCACATCTAAACATAAATCATTATACTGTATTCTCTCAGTATAAAGCCGCACATGTAGAGCGATTTAATCGTACATTAAGAG
tRNA-Tyr-GTA	DjScaffold89218	282	433	+	TACTCAATAATTTAAAAAAGTTATAAGTTGCTTTATGTAAAATATAAGTTTATAATAATTAAAAACTATTTATTTTATTGAATAACTCAATAGAAATAAAAAGATATAAGTTACTCAATAATCAAAAAAAAGTTATA
tRNA-Glu-TTC	DjScaffold38000	24911	25056	+	GTAGGTATCAGTTGGGATTTCTTCTAGATTAACTTGATTTACTCATTAATTATTTTAATTTTCCGGCCACCTTTATTAATTTAATCGATTTATCTGTCCATGAACAATGATGTTAGACATGTTGGTTTCTGT
tRNA-Asn-ATT	DjScaffold14180	1761	1885	+	TAATAATAATAATAATAATAATATTAATAATAATATTAATAATAATAATAATAATATTGTTGGGCTTTGAGGTTTTTGATGTTCTCTCTCTGGATTCTCTTTGGACACTTTCT
tRNA-Phe-AAA	DjScaffold1366	58912	59048	+	TAATTTCATTAAAAAATATAAAGAAAAAGCTTAGATTAATTATTTGTATTGAAATTCAAATTTTCGACAATTGTCTTCTTCAGGAATATGATAATGACTTTTTGATAGATTCAAAACAATAATA
tRNA-Ile-AAT	DjScaffold4253	23818	23949	-	CCAATCAAAGTAAGCAATTGTCATAATGATAATTGTCAGGATCAAAATAAATAAAGTTATTTGTCATAAAATCAAATCAATTGTCATAATTAATTGTAAGGACCGAAATTTTGGACAGAAA
tRNA-Ile-AAT	DjScaffold100311	7518	7661	+	TAATGATTCATAAAGAAATTTTAATGGCAGACAACTGGGATATTGGCAGAACAACAATGACAGAACATCAAATAATCACAAATGGAGAACCAATAAATACGAAACCATTGAGACAATCAATGCATTCAGA
tRNA-Asn-ATT	DjScaffold4543	32399	32538	-	ACGGACGCAAGTTTTGACAGTATTGGTGCTGTATTTTCCCAAAAAGATAATTTTGGAAGAGAAAGAGTCATTGCTTACGGTTCAAAAAGTATGTCAAAACCTGAAGATGGATACTGCAATTCGAGA
tRNA-Trp-CCA	DjScaffold48189	6037	6179	-	CCGATATAACTTGGTCTGTCCAGGCATATGCAGTCTTTATCTAATAAGGCAGATTTCAGTCCATTTGCAATGTCCATCGTTTTCTTAAATGTAACTTTGCTGGTATAAGTTACAAATTTATTCTCATTA
tRNA-Asn-GTT	DjScaffold1196	4789	4940	-	ACACTGTGGATGGTATGCTGTTGTGTTGTGGTGATCGATTCCGTATCTCTTGCACATTTCGTTGAATTGATTTGAAATAAATTGTCTCCCTTGATCAGTAATTATGATTTCTGGTGGGCCAAATCTACTGATATACA
tRNA-Lys-TTT	DjScaffold4020	68732	68866	+	TGAAATGTGGGTCCTCTACGCCGGATTTTCGACTTTTTAATATTTTTACAACTAATTTTATAATAATTATACTAATAATAATTATTTATTAATACTGATAATTTCGAATATAATAATCCATT
tRNA-Ser-GGA	DjScaffold94699	6224	6369	+	GTGTATCTAGTACAAAGAACTTTCTGATATCTGGAAAACTCAATATCGGTGCTTTTGTAATTGCTTCTTTCATCTCATTAAAAGCTTTATCGCAACTTCCGGACCACATCCGTTTTGTATTATTACTTCCAC
tRNA-Glu-TTC	DjScaffold32943	7005	7143	+	TTGTTAAAAGAGCATTGATGGCATTTACTGCTATTTCAACTGGTTTTAATGCTTTTACTAGTGATTTTAGAAATTTAATATTTAAATTCTCCAATTTCAACCAATTTACTTTATACAAGCTAANNNNNNNNNNNATAAA
tRNA-Tyr-ATA	DjScaffold43418	24186	24318	+	TAATAATAATAAAATAAAATATAAAATAATATTTTATAGGTATTTAAAAGCAATTTTAAAACTACAAAAATAACCGCTGATAAAAAAATCATTTTTTTAAAATCAATTTTTAAATTGTGTT
tRNA-Tyr-GTA	DjScaffold4823	7451	7587	-	GTCTAAGTGTTGAAAATATCAATAAATCCTAATGTAGTGTATTGAATATATCTAATTTAGTGGTCTTATATTCAATGATAAAACCAAAATTTTCATTATAAAATTTATATTTTATGGGTAAAAC
tRNA-Sup-TTA	DjScaffold60020	3044	3184	-	AGAATCATGGTTTAATTATAAAATTTTCTTTTTTAGATAATGTCGTCGGTACTTCGAGACACTCTTCGCCAGATAAGGAAACAACGACGATCTACTCGTTTAAAACAATTAATAGTCCACTATTTAA
tRNA-Thr-CGT	DjScaffold7292	13252	13394	+	ATGATCGGTTATTTTCTTCGTGTAACGATGCTATTAAAATGCTAATACTTTTGCCTTGAAATGCGTAGATTTAGCTAATAGAATTCTGGTATTTGTTAATGATAATTTGTCCAAAACCGGTGTTCCGTT
tRNA-Ile-TAT	DjScaffold19398	16857	16991	+	AAAATAATGGTTCATCGCTGAAATACTAGCTTTATGATAGAAAAGTTATAGACTTATTGAAAATAAAATTTTTAACATAGAAAATACTGGTTTGGTTATATGAAATATTTAATAGAATAAATC
tRNA-Glu-TTC	DjScaffold76615	5023	5155	-	ATACTTTTTGATCAGTTTAAAGTTGTATTTTTTTCATAGATGAGATGTTTTATTGTTGTTGCAATTTTATAGTCAGTCTTTCTACAGTTTGATGTGAAATTTTGACGATGGAATTCAAAG
tRNA-Ile-TAT	DjScaffold3536	430	575	+	ATTAATATGGTTAATGATATGTAAAGGTTCCATAGTTATATGGTCAATGATATTTAAAGGTTCCATAGTTATATGGTCAATGATATGTAAAGGTTCCATAGTTATATGGTCAATGATATGTAAAGGTTCCAT
tRNA-Asp-ATC	DjScaffold17592	3233	3374	-	AGTATATAAGGTAAAACAAGGTATCATTAAATTATCATTATTGTTGGGGTTTCACCTGAGTTGGAAACGTGACTGGGGAAAAAACAGTCCTCAGGGAAACCCGTTCAAGAATTTACCCTACTGTCCCT
tRNA-Lys-TTT	DjScaffold3800	218674	218813	-	AAATAAATAAATAAAATGATTTTAGGTGAATTAAATTAAATTACTTTTAATAAATAAAAGTTTCAATTTTTAATTTTAGAAAAAAGATCACCAATTAAAACACGGGATTTTAATTTGTTTGATTAA
tRNA-Pro-TGG	DjScaffold4024	42272	42398	-	TAATTTATTTTTATAAGAGTTGGGACAGTCTTGTTATTTCGCAAAGGACGAGGGAGTCTAAAATTCATAAGCGAGTGATTTTCAGTGTTTGTTTGTTGCATCCTAGTTGCATCTG
tRNA-Sup-TTA	DjScaffold43137	783	919	+	CAGTCAATTGGGAAGTTGTTTCTCTCAGTTCTTTAAAAAATATATTAAAATCAAAACACTCTACAGTAGAATAAAAATTAAATACTTCGAGCAATTTTAAACATTTTAAAGTTAATAAACGAAA
tRNA-Leu-TAA	DjScaffold18176	631	751	-	TGATTGGTTAAATTATACTATAAATTAAATACACCGATTCAGAAAATTGACATTATTTTGAGAGATAAATTTAGACAGTAATTGAATTAGATACAATTTGATTTGATAGA
tRNA-Pro-AGG	DjScaffold150982	215	351	-	AACACCAGACTAAGCTATTAGGAGATGACGCTATTATGATTCCGCAAAACCATTCATTACCATTACTATTATCATTGGCCTTCTCAATATTATCATTATTAATGTTGAAACCGTTTATGATCGT
tRNA-His-GTG	DjScaffold459	44673	44809	+	CATTCAATCACGTAGAGCTGTGCATATTAGCTAGTTTGATTGGCAGCTGATTGCAAGGAGCTAGTTTTATGATACATATGACCGTGGATTTTTAAAACGTAAGGTCCGCAGCCTTGTATATCCA
tRNA-His-GTG	DjScaffold31680	4485	4624	-	TATTTCTTAGATGAATAACGAACATGTCTCATAGGTGTGGTCTCGCTATTCTCTAAGTGTTTGGAGATCACATTCCTTAACTTTTATCTGTAAATTTGCCGTGTTCAGATTCGCATTTTAATCCTNNNNNNNNNNAATTG
tRNA-Leu-TAG	DjScaffold798	2734	2882	-	GATATAATTATTGATTGAGAAAATTTAGAAGTAACAGAATTATCTGCCATCTCATTCCACATCTGTTGTGGATTTACCCTAGGTGGGTTGATTTCTTATATGAATAAATCTAAAGGGGGTTCGAACTTTATGTAAAATT
tRNA-Lys-TTT	DjScaffold18582	30132	30283	+	AATCGAATGGTTTCATCACTCAAATTGATTATTTTTGCAAGCTCTGAGCACGTTGCGCTTGAATTTGACTAAAAAACTTTCTTAATATCATTGTTATTTATGACCATTGGTCTCCCAGAGCCTGCTTTATACTTCAAG
tRNA-Asp-ATC	DjScaffold13219	1896	2015	+	ATTAATATGACCACTACGATCTTTATCAACTCTGAAAATAGTAATCAAATTACTGAAGAGAAAAAATATTACGAGTAAAATATTTGTGATGGATCCATGATTTACTAA
tRNA-Ala-TGC	DjScaffold5042	31249	31389	+	TTAATAGTGGTTGAGTTCTGGCGGGTATAAAATCTGCAATTTTCGGTTCGCTTTTCTCTTCCTCTTATTGCTCTTCAATTTTAAAAACACTAGCTTGTTTTTGATTCATTTCTACTTTATGCGCTAC
tRNA-Sup-CTA	DjScaffold158425	11874	12023	+	TTGACTAAAAATATGATCTAATTATTTTTACGACAAAACATTCTCCTCAAATGAGCATTAACATTTAACATACAAATTAAAACCAAAATAATTACTTTTCAATATACGTCTATTGATTAAATCAGCAACTATAGA
tRNA-Asn-GTT	DjScaffold73386	2672	2824	+	TATCGGTAAAATCATTAAGTGTTATTCCAAAATTCGTATTCTTATCCAAATATCCCATATTTCTTACTATAGATTGAATATATGTTGTACCATAATTATAGTTTGTAAAATATTGAGGATATATTTCTCAATAATCAG
tRNA-Pro-GGG	DjScaffold53143	7408	7548	-	CCCATATTCTGGGCTTGTGGGGGGCTTGTATATGGATTGTTGTACTTAGTACCCGTGGCCCATACTTGTTGGGGTGATTGGTTCATGGGCTGCCAACCATGCTGTGGATAGGCGTTATAATACATTT
tRNA-Cys-ACA	DjScaffold25348	6889	7029	+	TGCAACTTGAATTATTAATAATGTTGCGGTTCTACATGAGTTAGTTGTTAAAAATGGGGGAAAGGCAGCCCTCAGTGGACCCGTCCAAGAATTTACATTATGTCCCTAATTAGGTTATCGGTACAGAG
tRNA-Asn-GTT	DjScaffold4989	49184	49323	+	GAGAGATTAGTCTCTTGTTTGCTAGATGAAGATTTGTTGGAAGAATATGCAAAGACGTTGAAAAAAGCTGAAGGTTTTCAGGCTCGTTTACGCATGGCATTTGAGAAAGAGAAAGATGTTATCAAAG
tRNA-Glu-TTC	DjScaffold126690	2642	2793	-	TAAATGGTTTTGAAGCAGATAGTTAATGATTAATTTCAGGATGAGTGAAAAAGTGTACAGAAACATAATTTTAAAACTAATTTATTTACTATTTTATTTACTATTAACTATTTACTCATCGTGAAGCACTAGATTTTT
tRNA-Ser-TGA	DjScaffold52836	238	358	-	CATGAGTAAACCATTATTTTTGAGAAAATAACAATAAAGAGTAGATGAGAATATTACAATTTCTATTTTATTTCTATTAAGATTAGCAGTACCTTTCTACTCTAGTTTT
tRNA-Glu-CTC	DjScaffold51828	3131	3275	-	TGAATCCTAGTGATAAATAGTCTTTATTGTACCTTCTCATAGTAGTAGCTTTTTTGCTTCATTGCTATTGACATCATGATTTTTAAGTCTTAAATCATCTTCAAAATCACATTTCTTTTTCAAAGAGCTAGA
tRNA-Lys-TTT	DjScaffold48018	6666	6790	-	TTTAGACTGGCACATGATACTTGTGTCTTTGTTTTATTTTTATTTTTAGGTATCTGAGTGGATTGATCTTGAAGACCCTACTGCACCCTTCTGGGTGATGGTAAGTTTTTCTT
tRNA-Ser-AGA	DjScaffold3742	59355	59507	+	CCCTAGATGGGTTGAATTCTTGTATGCCTTAAATCTAGAAGGGTCAAACTTTATATTAAATTAAGTCTAGGGTAATTAACCTGGTAAAACCCCGCTATGAATTTGAATTTGGTGTCCCCAAAACATCCAGATCTTCAG
tRNA-Thr-TGT	DjScaffold4800	33180	33323	+	TTTCAGCTAGGCTTTTCCCGATAGTTTTCTGTTTTGTAGCATTTAATGTAAATTCTATTTTTGGTAATACATCTGCACAATCTAAAGGTTTCCTTTCTTTAAGCATTGAATTAATCGTATTATGATGATA
tRNA-Ser-GGA	DjScaffold23925	2167	2319	+	AAGCAAGTTGTCCGACAAAAAAGTGGTAGAATGCTGGAGTTGTCATAAAACAGGACATATAAGTCGAGATTGTCCAAATAAACAACCAACAAAATGTTTTGGCTGTGAGAGATTGGCCATATTAGAAGGTTATGTCAAGA
tRNA-Thr-AGT	DjScaffold40063	8634	8785	+	ATTTTATTAGGTTGGCTTTTATTCGATTTTATTGTTAGTGCAGCTTTTAGTTAGTTTGATTATAATTGATAAATATATTTTATTAAATTGGAATTAATTAGTGTTCAGAATTTTCGCATTTTAATAAAATAGTTTTA
tRNA-Asn-ATT	DjScaffold113466	3178	3311	-	TACTTATTAGAGCAAATATACTTACTAATTATATTGTTGAGGAAAGCTAATTAAAAAATTTTAATTTAAAATATCAAATATACACAGTAGATGGATAGTAGCGGACATAGCCAGCACACAT
tRNA-Thr-AGT	DjScaffold93914	3358	3510	+	AGAAATGTAGACTGTTCCTAATGTTTTCCAGGTAGTATGATGATTTTCTGGTAAAACATTATATTTGTTTTGAAAGTGTTTGAAGACTTCTTTTTCTTTCTGTTTGAGATATTCATTAATTAGTATACGGATGGTTCAG
tRNA-Lys-TTT	DjScaffold5471	120607	120749	-	CAAGAGTCGTAAAATGTCGTCTTTTGCCGACTCTTGTGAAATTGATGTAAAACTAAGAAATTAACATCCAAAAAGTAAAATTCCTAATTAATTTGTCAAAAAAATTTGGTTCCAGCCCATAAACTACTT
tRNA-Sup-TTA	DjScaffold28402	26421	26572	-	CTACGCATCGAACAGCTCAACTTCCGATCGGCTTAATTTTTATCGCTTTTAGTAGAGCTGTTTTGTGCGTTTTATGTTGCAGCCGTTTCATTTCTGACCTACTGTGCAACGCTTTTAAACGTAAGATTTTCGCCCGAA
tRNA-Sup-TCA	DjScaffold3608	32739	32868	+	CCAAGTCTGATTAACCGCAATATCCAGTTAATAGGTTCAGCGCCCTCAATTTCGCTATTCCAAACAATATTAATATCATTGCTATCATGGGGCTCGGTGTTATTGTGGGGTTAAGGA
tRNA-Ser-TGA	DjScaffold20399	17742	17893	-	AATTTTTGTCGTTAAATTGAATTATTACTATTTTTATCGGTTCTGAAGTTTGTGATTTTATTTTTAATCCTTCGCTATTATTACTCAAGAATATTCTTGCTCTGACCTTTCCGGTTGGTAAAGCTGGTTTTAGTTCT
tRNA-Sup-TTA	DjScaffold4596	60836	60985	-	TAAATCTTGGTTGATATGCTAAACTACTAATTTTAATTGAATAATATCCTCCTGCATCTAAATTTGATTTTGCAGATATCCTATTTAAATATGAAACTTGAATTGGTTTGTTTGTTGCAATTCTTTCTAGGAGAAT
tRNA-Ile-GAT	DjScaffold45593	12550	12699	+	CTTTTTCTGGATTTGGTTCTAGTCCTCTTGATGATACAATATGTCCAAGAAATAAGACACTTTCCTCTGCCCATTTACATTTTGTAGGCTTTAACTTAATATTCGCTTTTTTAATTCTGGACAATACATTTTCTA
tRNA-Lys-TTT	DjScaffold29497	1045	1160	-	ACAACACTGATTTATAATTTCATTTAACGGAACATTAGTAAATAAATTCACAATATCAAAAGACATCATGCATTCTGTAGCCTTGTTAACATCGAGGTTAGAAAT
tRNA-Asn-ATT	DjScaffold21816	15187	15333	-	TCGTCAGGCAATTAAACCATATTAAAATAAACATTTTACAAAGTTTAAATGATTAAATAATTTCAACTGTGCAGTTTCAATAAAAAATCAATAAAATAATTTTAAGAGCGATGTTTAATCCGTCAACTGAACA
tRNA-Ile-GAT	DjScaffold15969	8218	8369	+	TAAATACACAGGAAAAATTGATAGCCACTTATGTAATATTACTTAATAGGTGTGCAATTTCAAATCGTCGATTAAATACATTAGGAGTTATGTTTCGATTCGTTACGTCACGGCGGGGTGGGGGTTCGCTGAATGTG
tRNA-Val-CAC	DjScaffold66619	6915	7064	+	AACACTACTATAATTTAATGTATTCACAGGTGTCACGACAAGTTAGGAATTTTCGCGATTTACATTCTCATCATTAGTTTGTCCCATAGAATTCCGTACGCTCCACAGGTTATTTTGGACGAAGGCCGAAAGGTGCTC
tRNA-Lys-CTT	DjScaffold6210	419	570	-	TAATAATTAGAGTTTTCTGTTGTATTTCGAGGAATTCTTGTAATAATCAGTCGAATCAGTAGTGAACTTCTTCAAAGATTTCCCATTTAAATAAATTGCCGATATGTTATGGAAATATTGAAGGGGGGCAAATTCTGT
tRNA-Asn-GTT	DjScaffold180346	2248	2393	-	ATCAAAATTATGAAGGAGAAGTGTAAAATCGTGTTATCAATCTTGCCGGGGTTAGAAATGCAAAGCTCAGGCTTGATGGGTAGCGGGATTGAGACACAATGAACAGCAATATGAAATATAATAATGATAAAAAC
tRNA-Ser-AGA	DjScaffold62839	3413	3553	+	CATAGATTAGCTGCAAGTATAAAGTCTATCGGTAGAATGGTATTATATATTGTATTAAATGAAGTGATATAAACAGTTTCAATTTCAGTTCAAGATCATTTTCATTTGGATACATTCCTAAGTCATA
tRNA-Ile-TAT	DjScaffold121294	9668	9819	-	TTTTTATTAGATAAACTGAATTTTGTTTACCAAGTTATATTTGATGACCCATTAGTACTGATGATTCAACTCGAGCAAGTCTAACCATCTTTTTTTCAAGTTGAATTGTATATTTAAGTTCATCATTTATAGAATCA
tRNA-Asn-ATT	DjScaffold51409	50685	50826	+	ATTTTTATGGTTAATAATGTTCGATATGCTGTTATTATATTATTTTTATTAATTATTAATTATTATTTATTATTAATTATCATTACTAATTATTTATATTAATTATTATTATAATTATTATTTTTATAA
tRNA-Ile-AAT	DjScaffold19932	13471	13618	-	AATAATAATAATAACAATAATATTATAATAATAACAATATAGAGTAATAATAATAATAATAATAATAATAATATTTTTTATATTATAATTATTATTTGTCTGAAGAAGACAAGTGTCGAAAATTTGAATTTCTA
tRNA-Phe-AAA	DjScaffold2816	52214	52343	+	TTTTTCTTGATAAAGATTTTATATATATCTTTTGGTAAAATTTTTATCGGTATTTATACCGGTTTCTCTTCACACCCCCATTTATTTTATTGGTGGATATAAATTCTTGGCGCTTTT
tRNA-Ile-TAT	DjScaffold1087	155883	156012	-	AATTTTTTAAATTATGACGATGAATATTGATAAAATTATAGATAGTATGGTAGAGTATATCGATATTAATTATTCTGTTTCCATGGAACCTGTAAAAGTAGAGAATGAAGTTGATTT
tRNA-Leu-TAA	DjScaffold1353	20859	21008	+	AAAGTAATTGATAAGAAAACTAAATTTTTATTTTTAAACTAAATTTATAATAAATAGGTTTTTAAATTTTGAAATTTGTTGTAAATCATACAACGCTTCTTCAATTTCAGAGAATCTTTGCTTCTCTTGGAATACTTC
tRNA-Met-CAT	DjScaffold161112	870	1014	-	AATAATTAGGTTGCTTACTCATGGTTTCTATTTTTTAAGAGTTAACTTCAAAAACTTGTGGAATTCACTGGATTATAAGTTAGGTTAGCGCAAAATTCTGGTGTAAAAGCGTACTAAACATTTTGATGAAT
tRNA-Leu-CAA	DjScaffold2760	2619	2770	+	CGAGACATCGTAATGTAACTGTGATATTTATTACTCAAAATCTATTTTATCAAAGAGGTAGTCATAGAACTTGAAATTTAAACGGGCAATATTTGGTTCTATTCAAAAATCTTAGAGATCAAACTGTTGTTGATTTT
tRNA-Leu-CAA	DjScaffold160073	7389	7510	+	TGATTTAAAAAATCAATTTAAAAATCAAAATATTTATATTCAACAACTTTTAGAACTTCGAGATCAACTTTTAGAAAATAATAAATCATGGATTAAAACTAAGAGTGATTT
tRNA-Val-GAC	DjScaffold159343	1923	2072	+	TAACGTCTAGAACAAAGACAATGAGTCATAGGTATGACTCATCGATGACTCAAACAAAGACAATGACACATGGTTTTTATAGCTCATGAGTCATCGTTTTTAAAGATCATGATTATAGGGATGTTTAAGGTTTTTA
tRNA-Ser-GCT	DjScaffold27607	15923	16072	-	TAATACATGGTTGCTATGTAAATAATACATGGTTGCTGTGTGAATAATAAACTCATAAGTTTTATATTTCATAAACCTTATATTTCATGGTTGCTATGTAAATAATACAAGGTTACTATGTATAAATACACTCAT
tRNA-Asp-ATC	DjScaffold4875	34361	34507	-	AGAAACATTAGATACATTATCATTCAATTATAACCACCGCTGTTATTATAACACTACCATTAAATTTTGAAATATATAAATTATTATTATTCGTTACCATAATATTCTATAGGTTTTTATCTTATTGCCATTT
tRNA-Val-GAC	DjScaffold81725	3800	3952	-	GAGAAGCTCTAGAAGAAATAATTTTGTCATAGATGACAAAAGCGGGGCTATAATTTTTATTTATAAAATAGCGATAACCACATAATGAGTCATCAATTCTTAATAGTTGGAAAAGAACAAGATTTAAAATTAGATTTAA
tRNA-Gln-TTG	DjScaffold6500	28466	28608	-	AATTTGTTAAATTATTTCAATTATTATTTTAATTTGATTTTCTTTATTTCGCCTAATGAATTGATCGCTTGGTTATTGTTTGTCATATTGTTTGTCTTCTCTATCTATTGATAGTTTCTGTCGTTTCTTT
tRNA-Leu-TAG	DjScaffold60809	3921	4051	-	TCGTTTTTAGATTAATTTTTTGAAATTTGTTGATTTAGAAAATCTTTAGCAAAGAATAGAAAATCGCTATTGGCATTAAAAATTTTTTTTAATATTTATAAATATTATAAATTAATAA
tRNA-Sup-TTA	DjScaffold13478	15142	15289	+	TAGCATAGGATGACTCAGTTAATCTGCTGATTATTTTCGTGTTATTTATCATCAGCTGGACAAGGACTGATGACTGGACCAGTCGTAATTATAATAATAATTAATATCAAATGGATAATATCCATTAGTATAAA
tRNA-Ser-ACT	DjScaffold477	31987	32111	-	TAATTTTCTGGACAGTTTTTTACTAATAGCATGCTTCTTTCCCTTCCGCTGAGCTCTCTGTCAAAATGGATTAACCATTTGCTAAATTCTTGGCTCGTCATCCAGGTAGTTTT
tRNA-Lys-TTT	DjScaffold21707	6451	6595	+	TTTTGTTTTTAAAGGTATTTTTTAATAATTAAATAAAATTTGTCAAAACATTCACCACAAATCCACATCGAGGGCACATAATAAAAATTCCCATGTGTAACAAAACGTGTGCCTTAGCCGCACAGAGAAAT
tRNA-Ile-GAT	DjScaffold19222	10839	10987	-	ATGATTATAATGAAAATTGTTTATGTTAATAGCTGATGATACGGAGTATTATGTATTAAGACTTGATGGAAGCTAATATTGTGTATGTTAATACTTGTTTACTTTGAGAATTGCATATATTAATAGCTGTTGATA
tRNA-Pro-TGG	DjScaffold48912	13475	13625	-	CTGATCTTTCGCGTCAGCTTGGAAACCCAAACACAACCCAGTGGGACGACGACAACGATATCGCGGCTTTTAATTTCATTGTCACTACCCCAGACCAATGGCTCGATCCGGAGGCGCTAGATTTGCTTTAATTGTA
tRNA-Lys-CTT	DjScaffold11088	58137	58270	+	CGAGGTGCTTGTTTTGAGGTTCTTGTATTACTAACGGGGTGGGCTTTCTAGGTTGTGTAGGAGCTGGGGTTGTGTGTGGGAATTGATCCATTACTTGTTTGATCCATTCGGGTATTTTCGG
tRNA-Ile-AAT	DjScaffold3585	35436	35579	+	AATAATAATAATAATAATAATAATAATAATAATAATAATTTTTTCAGAACTGCCTGTCTGGTTATTTTAAGTTTATCATAAACTTCAGTTCATCAGAAACATCCTTCAAGCTTTATTCTTTATATTCAAA
tRNA-Val-AAC	DjScaffold20239	37341	37465	+	AAAAAATATTTTGTGCATACTAACAATGAAACCTGGATAAATGTGTTTATTGATTGATAGTTATAATCAATCAAGCCATAATGGTTCAAATGGAGCAAGACCGGTTGATGAAA
tRNA-Gly-TCC	DjScaffold148015	9274	9365	-	GGGAATTCTACCATTCCTTTTGATTCCGAGTCATCTTCTGTAATTTTTCCTTCATCTTGTTGGACCATATTTAATACGGGTGT
tRNA-Ile-AAT	DjScaffold165918	3792	3911	+	AAACATATTTATTGGGCTCAAGGTAATAGAGGTGAAGCGCGGTTGACTTATGGTGAACTTTGCAAGTTGAGAAAAATTACAATTATTGATGGATTTAATGATGATTGG
tRNA-Sup-TCA	DjScaffold19187	17323	17475	-	GAAATTGTAGACGTATAGAGTTTCAGATTGTTTCCGAAGATTTGATAACTATCTAAATTTGAAACGAAGCTTACTGGTATTGTTGTGACTGACTTTTGGATTATTCTGAGAAAAGCTTAGGGCTCTAATTTTGATTTCACGC
tRNA-Leu-TAA	DjScaffold34193	2170	2311	-	ATCGAAATAGTTGTCTGTATATTAATGTTAGAATTAAAGAATCTAATCATTATCGCCTCATAAAACACTCTCCCAACAAATCTTAAAAGTAGTGAGACATGTCCGCACTGAACCTCCACTTTTTCTAC
tRNA-Lys-TTT	DjScaffold9522	20992	21135	-	TTTTTTGAAAATACGTTTTATTTAATGAGATTGGTGCAGTTATCTTTTTGTCTTAACCGGTTTCTTTTATGGAAAGCATATCAATAAATCTGGGGTCCACGGACCACAGGTTAAGAACCTGTATTCTATT
tRNA-Arg-ACG	DjScaffold131559	13662	13808	+	GAATAATTTGTGGAGTGAACGGAACGCCCTTAATTACGGGAACAACGAGAATGTGACTCAGGAGGATTTATAGCCCTCTCTTCTGTGTTTATGAACGTGGTTTAGTTTAGTAGAAAAACTTAGGTGTCTTCTTT
tRNA-Ser-TGA	DjScaffold131256	399	550	+	TAAAATATTTTTATTGTAATTGAAACAATAAAAAATAATTTGATCATATCATATTTTTATAGAAAAGTTTTAAAGTTATGGTTTTAAAAGTTAAAGTTAGCTCCAAAGGTGTGAAAGTTCACATTTTTAAAAAAAGT
tRNA-Gly-TCC	DjScaffold46003	2712	2863	-	TCCAAATTGAAGACGAATTTTCCATGAGTTTACCACGTCAGTGTGAACGTCGCTATCGAAAGAGTAGTAAAATGCTATAAAAACCAAGTTACTGTTCTTCTATTTCCATGGATTGAATTCGATTTTTAAATAGTGCT
tRNA-Arg-TCT	DjScaffold111029	3582	3682	+	GGTAAACCTATTCAATCTTCATTCTTGGAAAGAGAAATGGAAAATTGTTCTGTAAATACAGGAACTAGTTTTTCAATTAAACTGGGTAATT
tRNA-Glu-TTC	DjScaffold49211	61376	61505	+	ATATTTCTGTAACAAATCGATGTTTGACTGTATTTTCAAAATCTCCTTCATATTTCTGTAATAAATCGACGACTTTCACGATAGCTCGATCACTATGTTTCCGGGGCATACTCAAAG
tRNA-Pro-GGG	DjScaffold192847	952	1097	+	AAATCAATGGTATTACCCGCATTGCGGTCATATGGGTTGCGGTATTGTTTGAAGACGATTCCTCCTGTATAACGATCCTGCAAAATCTCCCACTTATAATCCATTGTCTTAAGTAAAAAATAATCGCTAAAA
tRNA-Tyr-GTA	DjScaffold44144	2791	2941	-	TTTACCCTCTTTAAGAACCTGTAAACTGTTTCTGTAACTTTTAAGATATCATCCACATTTCGACCCCTAGAGGATAATTACTAACTTCATTTAACAAGGAATGGCTCCAACTAACGCCTCTACTGGTGCAGTCCTAAC
tRNA-Phe-GAA	DjScaffold182293	8392	8527	-	AGATTTTTTGCGTATAGTTCTACGGCTTAGTAAAATGAAAAATTGAACTGTTTTCACTTGAAAATTGAAGGTCCTTTTATAGGATTTTCTGGACACCCCAACTAGGTTTAGATTTGCTGGTAT
tRNA-Asn-ATT	DjScaffold178595	1525	1675	+	TAACATGATGTTTAAACCAGAAAAATGCGCTTTTATTAATATCTCAAAAAATAATGATATTAGTGACATTAAAATTTACGGCAAAAATATTAAACAAATTTCAAACAAAGATTTTTATAACTATTTAGTAGTTCCTATT
tRNA-Tyr-ATA	DjScaffold4839	40502	40640	-	TATGCATTTGTTAAGTTGTTTTATGACGAAAAAATATAATAAATTATTTAATTATGTGCAAGATTCAGAATGTTTGATTTGCTGAATTGTCAATGTTAGATTTATTAGTTCGTAGATCTTTATTAT
tRNA-Lys-TTT	DjScaffold2945	44835	44968	+	AATATTTCAGTAAAGATTAGGTGTATGTAAATATTTTGTAAGTAAATAATTTAATGATGTAAATAAAGTGTATGTAAATTATGTTTATATAAATTATATGTACATATATTGAAGATATATA
tRNA-Leu-AAG	DjScaffold38775	934	1080	+	CCGGCATTAGAGATGGTATGACTTTTGTTAATAAGCATAAAGTTATAGCAAATCGAAACAACAAGTTTACTATACATCGACATCAACAATTTATACGGGTTGGCACTCAGTCAACCATTACCTTATGGTGACT
tRNA-Arg-TCT	DjScaffold34561	1696	1846	+	ATCTCGTTGGTGATATTTCAAACATAGTAAATTTCTGATTTTTGTCTTTTTTTAAAATAAGATTAAACGCTTTTTCCTGTGATTTAGGCTTCACCAATTCAGTCGTTCTGGTAGAGTTTCGATTATTAATCCTCTT
tRNA-Val-AAC	DjScaffold50294	7459	7592	-	CTTCTTTAAGTTTATATAAAAAGTAAATACATAACACTCCACATATTTTAGTTCCAAAATGTTTAACTTGAATTTTATATAAACTTTTACATGTTCTTCAAGTTGATCTAAAGGTTTTAAACC
tRNA-Phe-GAA	DjScaffold80544	26189	26332	+	GAATTTCGACCAAAAACAGCCAATGAAGAGACAGATCTGAACACAAATTACAATAAAAAGGGCTCAAAAATAGATAAAACTTGCCCAAATAAATCGTGTCATTCGACTTGATATCGTACATCGATCTCAGTT
tRNA-Lys-TTT	DjScaffold27209	1418	1554	-	AGTTTTTACTCCTCTTATCATATTTTAAACTCGTTTGCATTTCTACATCACACATAGTAGATCCTGCTTGACATTCTGAATCAACACGATTACCGATTTGCGGGAAACCAACTTGCAATTTTTT
tRNA-Gln-CTG	DjScaffold183348	1305	1450	+	TCCGAGTAAGTTTGAGTAGATCTGAGTTTAACTGAACAAAATGAGCATGTTCAATTACATCTGAACATGTTTGGAAATATCTAAGCATATTATGCCGGTCTTATCATGTTGGGTCACATTTGAGTAGGTTTG
tRNA-Sup-TTA	DjScaffold37704	2543	2682	+	TCATTAATTGCGGAAAACAGAAATTTTTCAAAGTTTAGGGCGAGGTCTATAATAATCATACCTATATTCTCTATTCCCTCAACCTTATCATTGTGGGCATGAAAAAATTCGTTATATATGGTAAAT
tRNA-Val-TAC	DjScaffold142343	8860	9004	-	AAATAAATTGTTTAAAAAATAATGAAATATAATTATTACGTTGAAAAAATTGCAAAATAAAGTTATTTAAAATATTTACATACATTTTAATCATTTTAATCAAAACGAATCAATGAAATCAATCGATAAGTTT
tRNA-Phe-GAA	DjScaffold151563	2512	2630	+	AGAAATTTTACCTTGGGACGATGAAACCATAAATTTTTATTTTAAAATCAAAACCGCTCTTAAACTGAAGAGAGGACGTCAGAAGCGAGTTAAATCCTTATTAAATCTC
tRNA-Trp-CCA	DjScaffold37957	12592	12726	-	TAGGGAAAATAGTGAACCCAAATCCAAAGGCCTATGGGCGCGCACCTCCCATTAAGCGAGAGGTCAACCATCATAAGCGAATACCTAACCTAGGGGCGTTAGGTTAAATTCTTTGAAAGGTTC
tRNA-Leu-TAA	DjScaffold39370	7273	7419	+	TACAATGGCAATATGAAATTAAGCAATCAATATATTTATTGATTATTTAATTTCATATTATTATAATGGTAATTATGATAATTATTGTAATATGAAATTATTATAATATAAAGTTAAAAATTTTATTTATAAT
tRNA-Lys-TTT	DjScaffold4144	26868	27011	+	ATTATTGTATTTTAAAATTTTAAAAGAGATTTTTTTGATTTGTATTTAATTATCAAATTATATTAAACCTGAAAAATATTTTAGACAAATTGAAAATTAAAAAAAAAATAGTTAAAAAAATGAGATTTAAG
tRNA-Phe-GAA	DjScaffold49273	10177	10322	-	CGTCTCGCTACAAAAGCAGCTGAAACTGCTCGAAAAGTTAATGAAGTTTGGGGTCATGGTACTGTAAATCAGTCAACAGTACGACGTTGGTATCAAAAGTTCCGCAATGAAGATTTAACCCTTGAAGATGCG
tRNA-Ile-TAT	DjScaffold21556	28827	28979	+	GTTTGAATGAAGCTAAATTAATTATTTTTGTTTGAATTAAGTGGAATTAATGATTTTTTGATTAAATGAAGCGAAATTAATGATGTTTTGTTTGAATGATGCTAAATTATTGATTTTTGTTCAAATTAAGTGAAATCAA
tRNA-Lys-TTT	DjScaffold1769	53566	53708	-	ATATTTTTAGATTACAGATGATATTAAATATTTTTTATTTTTATGTTTAAAGGTAACAAGTAATATTTTATTAGATTACAGATGATATTTTATTAGTTAATAGAAGATATTAAATATTTTTTATTTTTA
tRNA-Pro-GGG	DjScaffold10329	155	270	-	CTGAGTTGGGAAAAGTTGTGGCTGGGGAAAAACAGTCCTCAGGGAACCCTTTCAAGAATTTAATACCCTACCGTCCCTATGGTAGGTTTTCAGCTTATTGTGGTTG
tRNA-Sup-TTA	DjScaffold38140	10957	11087	-	TATGGGTTGGTTTATATTTTCACATTTTGTTGTTTAATTTTAAAGTATTGACTTTGAAATTTAGTATAATAGTTTCTAATTTAATGGCACAAGTTTATTTGTTTTTTATTGTTTTGGT
tRNA-Val-AAC	DjScaffold56945	24315	24456	+	TTGTATTTAGAGTATATTCGATTTCTGGTATTAACTCTGCCTAATTTTTATTCTTCTTATCTTTTAATGTTGTATTGATGTAATCTCTGATCGTTCTGAATTGACGTTCTACTATTCCGTTTGTATTAT
tRNA-Phe-AAA	DjScaffold4325	31464	31616	+	AAATTATTCGTTTAATTACTAGCAACATCAGATTAAATTATTGAATTATGACTTTATTTCATGATATTCATAATTATATTGTCAGAATTTAATACACACTCATATCGTAATTACAATATTATTATTTTTAATAATAAT
tRNA-Leu-AAG	DjScaffold94030	9134	9272	-	TCAATAATTGTTGGGTGGTGGGTAGGTTTAATTTTAAGATATGGGATAGCCTATTGGCCTGTAATTCCACTGCCATTTCTATTCTATGTTTGGACATGTTCCATTCTATTCGGCATGTGGTTGGTT
tRNA-Lys-TTT	DjScaffold633	66932	67077	-	TACTAAAATGAGCGTAATGCTTTTTAAAGGAAAAATAAATTACAGATATATAGATATATATGTGTGTGTGTGTGTAAATTATAAATATATTTTTATGGAAAATACGGGGTTTCTCAAATAAATTATCTATTT
tRNA-Asn-ATT	DjScaffold80440	19158	19278	-	ATAATATAATATATAATTATTATTATTATGACTAAGAATTGATCATCAATCGGAAATTCGACTTATAACATTTAATTGAAACCTGTTTGGTTATAGTTCAAGAAATATTG
tRNA-Arg-TCT	DjScaffold27990	7165	7315	+	CAAGTTATGGGGACAAATCATTCTATAAGATCTAAAAACCATGAACTTGGAATTGTTACACAAAGAAAAATTGCATTTGGCGCATATGATGATAAAAGATTATATTCTAAATATGGAACTAAATCATGGCCACCTG
tRNA-Asn-ATT	DjScaffold19474	27692	27825	-	AACATTATCATTATTATTATTATTATTATTATTATTATTATTATTATTATTATTATTATTATTATTATTATTGTTATTACAAATAAGAAACAAACTTAGAATTCAATTTTTTGATACAATC
tRNA-Pro-TGG	DjScaffold26148	3950	4097	-	TGATATGTGAATCAAAATGTCTAATTCTTTCTCTTGGACAGAGGGTTTCGTCCATTAAAATGGCTCCATTATTTGACATAATAGTGATCTCTATCAATTGTGGGTTGAAATATACATCCTTCACAGTTTTCATA
tRNA-Leu-TAA	DjScaffold36113	69110	69224	+	TTAATTATTATTTTAATTATTATTTTAATTATTATTATTTTTATTATTATTATAAGACTGCGCACACATATAGTATTGTTGGGGTGAAACACCCCATCATTGGA
tRNA-Sup-TTA	DjScaffold6355	15015	15150	-	TTATCATATAAAGAACTATTTCTTTATAAAGTACATTAAATGATATTTTTGTATCATGAATCTTTTTGAAAAGTTGTATTGCAGTTCTTTTACGCTGAAAGTGCGTTTTCTTTGCATTTGAGTTT
tRNA-Ile-TAT	DjScaffold7133	22395	22547	+	TAGAATTTAGATTAATATATTAATATTAATTATATTATATTAATATTATATTAATACGTTAATAAGTAATTAATTCGTTAAGGTATTAATTAGTCAATACGTAATAAGAATATGTTATACGGATGAATTATATGTAGA
tRNA-Phe-AAA	DjScaffold7051	740	882	+	ACAAATTTATTTAATAATTTCAAAATATAACTAAATCTTAAAACACAGTATTTAAACAAATTTTTAGTTTTTTTAAATATTCCACTTCTCCCTCTCTTTCTAAATCGATTCTTCTAAATCTGGAACCTT
tRNA-Ile-AAT	DjScaffold344	55087	55236	-	TATGAAAGGATTGTTCATAATATTAAAAAAATTACTTTTTTTAATATTAAAATATATTTCATTAAACACGACATTTTCGTATTGTATTGAAAAATAGAAAAAATACGTGAGTTAGTCCAAGTTTAACCATTCCTT
tRNA-His-ATG	DjScaffold155993	2798	2908	+	ATTGCATTTGGTAAGCAAAGGCAATGCCGTGTGGATATGAAGAAAAATAGCAGTAATATATTTTTATTTATGTAAACTTATTAATTATTAGTTTAGATCCAGTATGCAATT
tRNA-Asn-ATT	DjScaffold128341	19879	20030	-	TCTTTTATTATTAAGTTTTTATAGTATGTTTTTATTATTTTTAATGATACTAGAGTTCCCAAAATAAAGTACTTGTTTTTTCTAAATAACTTTTTATGTATAAAGTTTGTTGATTTGTAACCGTGTTATTCGTACTCATC
tRNA-His-ATG	DjScaffold84738	11296	11434	-	ATTTAATTAGATTAAAATGTAATTTATAAAAAATGTATTGATAATTCTACAAGTAAAAAAGATTTGTAATGAAACTTGCACAATTAAAAATAAATGGAATGTCACCATTGTTGTGCAATTTCGCTA
tRNA-His-ATG	DjScaffold4323	43564	43700	-	CTATGATTGGGATGGGCCCGACCGGTCCCAAGAGGTATGGCATCGCGTAGTGGAAACGGATCCAACCTCGGGTCAGGAACTCGTCCAGTGGAGAGAGGGATCTAGATTCTTTCCGGTCTCTTCA
tRNA-Gln-CTG	DjScaffold6252	4447	4599	+	AAGTCTAATGGATTAACATCTGGTGATCTTGGCGGCCACTCCACAGGTCCATTTATTCCAATACAACGTCTTTGAAAGTGCACATTCAAAGAATTTGTCACCACCTTAGCTCGGTGGGATGAACATCCATCTTGCATG
tRNA-Trp-ACC	DjScaffold90518	992	1138	+	TTTTAAAGTGTAATGTAGTACCAATCTAGGGTTGTAACGTAAAAATAAAGAAATATTTTAAGTATCCATGCTCGTTCTTCAATCAGCTCCGAGCACTCAAACCACCGATATGGCTAAATTCAATGATCAATAA
tRNA-Leu-TAG	DjScaffold77192	15394	15477	-	GGGTTTTTGGTTGATTTTTTGAATTTAGTATTTAGAATTTTTAGAGTTTTTTAAAATANNNNNNNNTAGAAAAAATGAAACTCA
tRNA-Phe-GAA	DjScaffold57369	7544	7683	-	AATGTGATACGTCATTTTGAAGCGTTCTAGCAGTTAGTTTACGAGTTATTATTTTATTTATTAGGTTATTTGATTAAGATTATTCGAAGTACCTGCTTGTTTTAATTTCTATTGTTGAGGTTAACT
tRNA-Sup-CTA	DjScaffold3704	6326	6465	-	ACAATGGTAGTTTAAAAAAATGGCACGAATCTCTAGTTAGCAACACAGAAGCACACGTATTATTTGGAAAAGTAATCAAAATAAAACCAATTAAGGAACAAAACGCACGGTGTCTGGAGGAAACGTGC
tRNA-Arg-CCT	DjScaffold4810	56645	56796	-	GTCCTAAGGGGATATTATCCTGGGGTAAATTGTCCTGGGGGAAATTTTCCTATGGGGGTAATGTCCTAAGGGGATATTATCCTGGGGTAAATTGTCCTGGGTGAAATTTTCCTAGGGGACATTGTCCTAGGGGGATA
tRNA-Leu-TAA	DjScaffold1192	672	823	-	TAATTGTTTGTTTAGTAAATTGATTGATTGATTAAATATTTCTAATTAATATTATCAATTTAATTAATTAATTTAATTAATCATTTGCACAGCCACTAGCCAAACGATTGGAAGAGTTTGTCGAGGATCCTTATCTATCA
tRNA-Glu-CTC	DjScaffold114605	1361	1507	+	ATGTAATTCGACAACTTGCTCATCCCTGAATGATATCACAATCATGCTTTAATGTGGAATCTATTTCTGAGTTTGTTCGCAATATATTTTTAGAGCATCGATAAATTGTTGGGTTTCATTCTTGATTGAGGCA
tRNA-Leu-GAG	DjScaffold3615	24684	24830	-	GAATTATTGTTGGACTTAACCATTGATGGGATTTGAGATTTCATTAAAATAAAATAAAGCTTCGATCAAAACAAAATTTATTTATAAAAAAATGTTCAAATTTTCGACAATAAGTCTTCTTCAGATATTCAAA
tRNA-Thr-AGT	DjScaffold697	111485	111636	+	TTATGTATTGCATAAGAAGGTGATATGTTATCCTACAGTGGTGAACAAATTGAGTATATACACGATGTTTCTTTAGACGATGAGGATATAAAAAACGATCAGCAACCCACTGCATCCATCTCCTCGGTGAGGGTGCA
tRNA-Lys-TTT	DjScaffold16229	4581	4714	+	TTGAAAATTGTTTAGTATTGTTAGATTTAATTATTTTACAATTAGTTATTTATTATTTATTGAAATAAAATATTTTGTTAATGTAATTTATAATTTATTTATTTTATAATAATTTTCTTCT
tRNA-Phe-AAA	DjScaffold5511	173559	173680	-	GATTGCGTTTGGAAAGATAGACGTAAAAACAGGCGTCACAGTAACGGCTAAAAAAGGATTTGTAACTACTCAAAAGTTAATTACAGTTGGATCAATATCACCAATAGACG
tRNA-Ser-AGA	DjScaffold1201	10313	10448	-	GTTTTTATTACTTAGTTTGAAAGAGTTAATTTTTAGAGCTTTCTGATAAATGTGTAAATTTCCTTAAATTATGATAAAATAACTAAAATCCTAGAACATGTGATTTTTTGTTTTTTCTCAAAG
tRNA-Asp-ATC	DjScaffold26362	25580	25732	+	GATCATTCATCGATTAATTATCGATTATTCATTGATTATTTATCGATTATTCATCGATTAATTATTGATTATTTATCATTTATTTATCGAATAATCATCAATTAATTATCGATTAATTATCGATTAATTATCGATTAT
tRNA-Thr-AGT	DjScaffold5390	22145	22281	+	AAAGCTCAAGGTCAAATGTTCAAGGTCAGTGATCTAGTATACTCGATTCTGATTGGTTGAAATAATTCAAGGTCGAATTTTCAAGGTCAGTGATCTAGTATACTGGATTTTGATTGGTTGAAAA
tRNA-Lys-CTT	DjScaffold102505	427	547	+	AAACTAATGGTGTATTCCAGGCTGATTTACATTCTTAAATAATTTCATATAGTTCCATTTATTTTTGATCGTTCATCAATCTTTTCAATCAAATGTGCAGGTTGTTTTCT
tRNA-Lys-CTT	DjScaffold94774	2557	2679	+	GATATCAAATTTGTTTGCTTATCTTAATTATTTCCAGAGCAAATAATTTATTTTAATTAATATTTGAGTAATTCTTTTAAGCAAAATAGGGTTTAAAACCTTTATTAATTA
tRNA-Gly-CCC	DjScaffold50068	8295	8431	+	ATTGCATTTTTCTTATTTAATCCCAATTGATGTCCAGCTAATACAGAAGGTTCAACGCGTACACGTCTAACCATTAATTTTGCATCTAGCAAAACCAAGGTAGGTTCATTGGCTGCAGATTCCA
tRNA-Ile-TAT	DjScaffold2548	9765	9902	-	ATTAATACTATTAATATTATTATTTGATAAACAGTAATTATTGATCAATTTCTATTATTTATAATTTATTTATAATTTCTAATTTTATTAGAAATATCTAATTGGTTAAAAGCAAATTTCATTTT
tRNA-Leu-TAG	DjScaffold103712	1094	1240	+	ATTATATTCGATTAGTATATAATTATTTTGACTAGAATTATTTTAACATACACATAAATATAAACCTATATATTAATTTATTATAAATAAATTATAAACAGATTATCTAGTAGCAAGGGTCGATTGATTCTTA
tRNA-Lys-TTT	DjScaffold52614	12084	12192	+	GATATTTAGAATTTCAAGAAAGTTTTGATTCATTTTTTCTAATTTCACAAAAATTAAGAACTGAAATTGTGTTGCGTGGTTCAAGCCTGTTTCAAAATA
tRNA-Glu-TTC	DjScaffold93629	256	371	-	TTACATCCTGTTAGTTCCCACATTTCAATTGCTTTTTCGTATTCTTGCTGATTGACTTCTAACCATTTTGGTGGCATATTTTTAGTTTCAATCAGAACCTCTAAA
tRNA-Gln-TTG	DjScaffold5053	23575	23707	+	GTTCTAGTAGAAAAGATATTTATTTACCGAAATTTGAAACACGCACGAACCAGAAACGAGCCAGTAAAATTTGTTGATGAGATAAAATGGCGCTGTACGAGACCAATGATTTGGAGGTTT
tRNA-Lys-TTT	DjScaffold27201	726	878	-	GTTTGATGGTCTTCTGTTTCTTTTATTTCTCGTCTTAGACTGAATCCGACTTCCTTTGCAATTCGACTCCTCCAATAATATCTGGAGTCATTTTTTCTACTACTGTTAATTCCGTTAGTTCTTTTTGAACTAACGACG
tRNA-Ser-ACT	DjScaffold178273	1269	1417	-	TAATTAATAATTTAACAAAGTCAATTAAAATTTACTGTTCTTTTTTGTACATTGTTTTTAATTAGATTTAGCAGTATTTGCTCAACTGTAACTATAATATAATATTAGTTTGGTAAGAAAATAATTGCGGTTNNNNNNNNNNNAATTGC
tRNA-Ile-TAT	DjScaffold42586	13640	13784	+	AAAATAATAATGAAATGCAGTATATTGTAAATACATTATGAAATATCACAGCCAAATGTATTTAATTTTTTGAAAATTAAATAAATAAATTTAAATTTATATTATTTGTACTTGAAATGTACTTGTTTTGC
tRNA-Phe-AAA	DjScaffold24522	11688	11829	-	ATTATTTTAGTTCATGCTTATCAACTTATAGTTAAAATTTATAAGTTGTTGCATTAAATTTATCTCTATACAAAAGAATCACGAACAAAGTAATTTATAGTTTATTATTTAATTATTATATAATTATA
tRNA-Met-CAT	DjScaffold48107	1140	1265	+	CCTGTGTAGGTCTAAGTGTTGAAAGGATCAATAAATCATAATGTAATGTTTTGAATATTTCTAATTTAATTGTCTTATATTCAATGATAAAACCAATATTTTCTTGTTAAAACCA
tRNA-Arg-CCT	DjScaffold51034	6373	6512	-	TCAAATTTAGTTTTGATCGGATCAGTTTTTTTATCCTGTTAGTTTGTCTGTGTGTATTTTTAAATTTTAAAATTTGTGTGTGTTTGGATTGTTAAGGTGGTTTTTAAAAAGTAGGTCAAGTTGAGTT
tRNA-Ala-TGC	DjScaffold2121	117414	117554	+	TCTTTATTTTCGTAATGATTGCATGGCTTCCGCTTGCATGACTCTTTAAGATATCTTAGATAGTATGAGTAAATTACAAAGGTCTTTATAATTATCAGTGAACTTCTGAATAACACCTTAGTACATA
tRNA-Ile-TAT	DjScaffold47768	8629	8722	-	GGTTTATTTGCTAAATATTGCAGTATCCGAATTATATATTTTTTTAAAACTTTTGGTGTTTTACCCTAGGTGGGTTGAATTCTTGCATGATTCA
tRNA-Ile-AAT	DjScaffold99781	653	789	+	TTTGTCATGGTCTACGGTCCTTAGATTTTCTTATAATAAATTTAAGCTCGGTTTGCCGGGAACACTTAACAATGCTCCTTACTGGTTTACGTTATTTTTAATTTAATAATTTTGCGGATGATAT
tRNA-Thr-TGT	DjScaffold84282	653	804	-	TTGTCATAACCAGATGCGTTGTGGAAATAAAATGGTAGAAAGAAATTTTTCTTAATTTTTTTATATTTTTTATTACAAATTTCATGTGCGGGACCGATAAATTCTCCACTGAAAAAGTTATAAACTTCTTCTAAATA
tRNA-Ile-AAT	DjScaffold49883	12470	12608	-	TCCATAATATATTAAAACCTGGTAAAACAGTTAATGCAAATTGCTATAAAGAACAATTGATGCAATTGAATAATTCATTGATGGAAAAACGGCCACAGTATGCTGATAGACATGGCAAGTTAATTT
tRNA-Sup-CTA	DjScaffold192087	2841	2992	+	TCCTAGAAAGCTTATATTGGATTGCAGCAGGATGTTCTAAAAATAAAATGAATAAAAGAGTTTGCAAAAAAGTTGAGAATTGTCTGAAATTGGGCGAGTCCTATTTAATGGATCTATTGAGTCATACTTATGGACGGT
tRNA-Asn-GTT	DjScaffold33043	9517	9666	+	TATTATTATTATTATTTTGTTATTATTATTTATATAATTCATAATATTTTTATTTTTATTATTATTATTAGTATTTTTATTATAATTAGTATTATTATTAGTATTATTATTGAGGTTGCAAACCACATTTCCATT
tRNA-Asn-ATT	DjScaffold26315	25200	25322	+	TTTAGCAAAAATTGGATTAGTGATATTGAATAATTTTCATTATATTAAAAGTGGAGAAAGAAAAGAAGTAATTGATCGAATGAATCAACTAGGGTTGATATTTGGAGAAAATT
tRNA-Leu-TAA	DjScaffold171476	8279	8410	-	CCACCAGTAGAGGAGTTGGTTGGAGTCATCAGTGTTAAATGAAGTAATTGATTATCCTTAAGGGGTCGAAAAGTGGGATGATATAGGAAAAGTTACAGAAAAAGTATACAGGTTCTTAA
tRNA-Leu-GAG	DjScaffold2948	133882	134016	+	AGTATTTTTGGGTCATTTTGAGACAATCAGTCAGTTATTTACTCACAAGGGTTAGTTTTAGGTGAATTTGAATGATAATTTTCATGGCTTGGCCGGTTGGGGCTGAACTCTTAAGGAAATTC
tRNA-Val-AAC	DjScaffold5129	14229	14337	+	ATGAAGCTTTTGATGATTCAATGTCTAACGATTATGAAGCACAAGGATCAACTACTCAGAGGGAAGTGCTAACAGAGCGTACAAGACGTTTTCCAGCGC
tRNA-Thr-GGT	DjScaffold30389	1431	1565	+	TACTTTATGGATCAACCGAAATATCTTATTCCTGGTGTTAATGTTCACATTCGATTGAAAAGAGCAACTGCTAACGTGTGTTTGGAATCTGTAGTCAATAAACCTATCTTTGTTGTGCTAGAT
tRNA-Trp-CCA	DjScaffold817	38854	39006	+	TTGAAAAATTTATGATATCCAAAAATCGATCTCAAATTGCATATTTTTCCATCTTTTTTCCGGACCGGAATCCGTCAACTATTTTGAAAAATGATTTCAATGTATAGCCAGTGCATGGGATTATTTCCCAGATTAATTT
tRNA-Phe-AAA	DjScaffold17209	13575	13723	+	ATAATTTTAATTCAAATTTAAAAATATTAAATTAAAATTATTAATAATAAAAAAAATATTCTATTTTTTCAATTTATGTGTTACGATGGTTTATCTGTGAAATCTCTTTTATGAAATTGTGTAAATTAAATCAATA
tRNA-Cys-GCA	DjScaffold4789	28795	28946	-	AGCTGTCTGTATCACCAGCAATGATGTCAATTTTGCAGTTAAATCTTGTTCTGTAAGATTCCAATTCTTCATATTGCAGCTTGTACATTCTTAATTTCGATAGATCCAGAACGGCCTGTCCAATATACGAGGGTCTA
tRNA-Gln-TTG	DjScaffold32396	4866	5016	+	GACACTTTCTTAAACTATTTGAGAAGGAAACGAAAAAATTCAAAAAATGTTTATTTGTCAAAAATGATCGCCGTAAAGTTTTCAGCCGTTTGGTATAAAAATCTTTGAAATCTGAGTTATAAACTTATTTTTTCAA
tRNA-Phe-AAA	DjScaffold1913	55228	55372	+	TTTGTTTTTGGTTTGATTTTATTTTGTTTTGAATTTAAAGATAAATATTTCGATATAATTTTATTGGGATAGCCATTATTTAAAAATTTATTTTTTATCAACTTGAGAGAGATCAATTTCATTTCTTCATTT
tRNA-Lys-TTT	DjScaffold112295	8358	8503	+	TAATAATAATAATGTTGGGTTTTTACGAATTTAAAATGATGTAATTTCTGTAGGGGCACACTCGTAAAAACCACAAGCATTTTAAGGTCGTATGTCCCTTACACGCTTTTGGTTTGGTTCCGGTGACTCCTT
tRNA-Thr-AGT	DjScaffold49273	2657	2787	-	GATTATATTGCTGATCAATATGTAGTAGGAAAAAAGTAGTTTTATCTAAATTATATTAATTAATTAATTATTATACCTTTAGATATGATTCTTGAGGTATTGGAAGAAGAATTCCCAA
tRNA-Thr-TGT	DjScaffold133376	3132	3273	+	CCTCGTTGTTGTTTCCGGTTTGTAAACTGCTCAAAATCCTGGCCTGTCAGTTTTAGGTTTTGGAAATTATCTGTTAGTATTTTTACTACGTCTTCCCATTTGTCGGGGATGGTTTCCATGCCCTTAGT
tRNA-Ile-TAT	DjScaffold17224	10905	11035	-	ATAAAAATAGTATAAGAAATATTAGTAATTGTTTTATATTTTTTAAACTGGGTAAGCGTGATAAAGATAATGTCTATCATGACTTGTTTAGTAATATTTTTCTCAACAAGGATGAATA
tRNA-Phe-AAA	DjScaffold36216	52416	52560	+	ATATAGTTCGATAAGATGTAAATGATTTCATAAATAAAAAATTTTATTATTTATATACAAGCAAAATTTATTTGTATAACTATTGTATAAATTTTGACGCCGATTATCTGTACTCAATTATATTATTATTAT
tRNA-Sup-TTA	DjScaffold113455	2477	2614	+	ATAATTATTATTATAGTTTTTATTATCATTATTATTATTTTTTTTGTTATTATTATTATTGCTATTATTATTTTTTCATTATTATTACAGTAAGCGCTATATATGAGCAACTCCTGTGAGCCAAT
tRNA-Phe-GAA	DjScaffold165923	5596	5743	-	TAATATTTTGTGCATGAAATAATTTGCATTTCTGGGAAGTTAGTGGTGATAAAAATAAAAATGATTGTCGAATATTTTTACGTCTCATAAAATTTACAAACAACTTTGTTACCACCAGAAAATATATGGTCGATTCATATA
tRNA-Phe-GAA	DjScaffold35339	647	797	-	TGACATTTTCCAATAATGAAAATCGGAATGGTTCATCGCTTTTTATAGTAAGTGTTTTAAAAACAGATTTGCACATTTTTGTGATGAAACGACCAAATTGATCCAAATTTGAAATGTAATATTCGTTTTGTAAAGA
tRNA-Ala-TGC	DjScaffold3170	72173	72290	+	GTTGGGTTTAGTCCAAGATCTTTTGCGTTTTGGATTATTGAAAACAACCCATTTCTCATCGCCGGTTATTGTTCTTTTCAAAAATGGGTCGTTTTTATTTCGTATAA
tRNA-Lys-TTT	DjScaffold1475	54310	54436	+	AATATTTCCTCGGGATTGGTAAATTTTGGATGATTGGGTCAGTTTTTGATTGGCTTTGGGTGGATTTAGTCCAATATTTCCTCAGGATTGGATGGTTTGGGTCAGTTTTGGATGA
tRNA-Lys-TTT	DjScaffold7584	15802	15928	-	AATTGTTTTGTTTATTTATTATTTAAGTGGATGACCTTTATTACGCACATGACGTCACATCAAAAATGAGTTTTTTTCATTTTCCAAAATGGGGGGTTTAACCCCCTAACCTCCC
tRNA-Asp-ATC	DjScaffold32397	57289	57436	-	GTGCGATTGGATTTTACAAATTATCATTTTATTATCGAACTATTGGATTTTACAAATAATTATAATTTTATGTAAGCATATTTATTTAAGTCTATTAAACTTTAAAAATTAATGGAAAATTCTGTTTTTTCACG
tRNA-His-GTG	DjScaffold4414	8278	8387	-	AACAACAACCTGTGGTATATTGTGGTCAAAAAGCGATAATTCAGTTTTTCCAGCATACATGCTTATTTTGCAAAGATTGTTCCATCCAATCGTCGTCTT
tRNA-Asn-GTT	DjScaffold17291	5710	5854	+	TGATGCTTTATTTGAAATTGTTATGTTTATCCAGTTATGTGGAATTTCATTATTATTATCTAAAGGAAATTCACTTGGATGTTCACAGTACCAAAAAATAATTTCTTGTGGATTTAAACTTTGAGGTAATT
tRNA-Leu-GAG	DjScaffold1759	63265	63405	+	TCTTGGGTGGGGAAGCTTCTGATGATGTTGAAGGTTGAGGGTGGAGACGATCGCTTAGTTGGCGGTTCTCGGTGCGAAGCCACTCAACTTCTGCTTCTAGCTCCCATATTCGCATTCCCTGTTCCGTGT
tRNA-Asn-GTT	DjScaffold199250	20446	20598	+	TTAGGTATAATTGATGATGTTTTGGTAGTTTGCTGTTGTTCTCTTTGGGTTTTCATTTGGATTATTATGTCTTGATTGATTACCGTGATAAACTCGAATCCATATAGGTTCTCGTTGAACCTTCCCAGGTATATTCCTTG
tRNA-Ser-ACT	DjScaffold179436	260	399	-	AAATTATTAATTATCAAAATACTAATCTAAAAGAAACTCATTGGGTTCCTTTTTCTTCTGGTCGCGAAGCTCAAGCTGAAGGCGCTATTTATTTTGATTCTTATGGATTAAAACCATTTAAAGAAA
tRNA-Val-TAC	DjScaffold191275	440	569	+	ACGCCTGTAGTTAATCAGATTTTGAAAGTCTTGATTACATCTTTCTCTTTCTCAAATGCCATACATAAACTAGCCTGAAAACTTTCAAACTTTTTAAATGTCGTTATATATTCGTCC
tRNA-Gln-TTG	DjScaffold3852	1923	2037	+	TCAATAAATCATAATGTAATGTTTTGAATATATCTAATTTAATGATAAAACCAATATTTTCATTATTAAATCCATATTTTCTTGTTAAAACCAATATTTTCATG
tRNA-Lys-TTT	DjScaffold20846	2928	3069	+	AGAAATAATTTTTTCGAAAAATTTTTATTTGTGAATAATAATCTCCATCGAATTCTGCATCGATTGAAGTAAAAATCTCGACAAAAAACTTTTCAAAATTTTCGAAATTTCAGATGTTTTCCCAGATT
tRNA-Pro-CGG	DjScaffold49499	6124	6271	-	TCAAAATTGGTTGGGACTCAAGCTAGATGAGTTTTTCGGGTTTGATAAGAAGAAAATGAAACAACTAATATCAAATATTTATTAAAACATTTTTATTTAAAAATAATATTTTAAAAATACTGAATCATNNNNNNNNNNNNNTTTTGGG
tRNA-Glu-TTC	DjScaffold30589	47977	48102	-	CAATATATTTTCCATTAGTTTATTTTCACACTCCTGATAAGACTTGATGATTTCGGTGAAGGTTTAGACTTGCAACTTCCAAACCCTCTCTTGGTTCTGGGTCGCGTCTACTTC
tRNA-Phe-AAA	DjScaffold105510	16444	16596	+	AATTAACTAGTGGGACTAACATATATAGTCGAGTAAATTATGACGCACTATTATCAGCAGACCACTTTCAGAAGGCCAAATGCGGCAAATGTGGGGACGATTTATCATATTTGGAAAAGCAATGGCAGGATTGTTGGGA
tRNA-Asn-ATT	DjScaffold15377	2619	2755	-	GTTGACATATTTTAATATCCAAGTAAGATTTTATTATTAGAAAATTAATTACTTTTGAACCTAGCGATGACAGATCCGGAAACCTAAAAATTCTACCTTGTATGTCGAGAATGGCAGTTTAAAA
tRNA-Tyr-ATA	DjScaffold4651	101390	101519	+	TATAATATGGTTATGATTATGAATTGATTTATGTGTATAAAATATGAATATATCTAGATGACACAGAATATCACGTTAGCAGGGGCAAAACAATCGTTGACAGTAGATGGATGGAGT
tRNA-Lys-TTT	DjScaffold113918	582	723	+	ATTATTATATTAGTTAATTTTAGTTGGCAAAGATTTTTTCAAGTATTTTAAGCGGCAATATTTTTACTGTGTATTTAGTTGGAAATTTATTCAATGAAATGGAATGAGGTCGATTTTTGATTGGTTCA
tRNA-Asp-GTC	DjScaffold1523	40319	40460	+	TTAATTATAATGAAAAAAATCATATTGTGTAAAATTGTCATAAGCTGTTAGAATGCATGAACTGTAATAAATTTAGTTATATATCTAGAATTTGTAAAAAAGGTCATATTTTCAGAGAGAAGCTTTNNNNNNNNNNNNNNGT
tRNA-Ile-TAT	DjScaffold4177	71789	71919	-	TCGAAACTAGTCATTCGAGAAATGATGAATGCATTATATTTATGACTTGTATAAGTATAGATGGCTCTGAGATTTTCTTGAACCATCCTCCTGTGATTATCTGGAGCGAAGTTATNNNNNNNNNNNTCGAG
tRNA-Arg-TCT	DjScaffold2207	26266	26411	+	ATTTTGTTTTCTTTTTTATTCTGTTGATCTTTGGTTTTCTGTTGTGAGTTGTTGTCTGGTTGATATTTGTAGTAATTATAATAATACCATTCTTTTTGTCCGACGTCGACTGTTCTGTTTACTTGGAATTTT
tRNA-Leu-TAA	DjScaffold1960	14359	14504	-	TGGACAATGGTTCATAAAACAAACAATATCATTAATAAATAGATAGATAGATAGATAGATAGAAAAATAGATAGATAGATAGATAGATAGATAGATAGATAGATAGATAGATAGATAGATAGATAGATAGATA
tRNA-Glu-TTC	DjScaffold52908	27463	27613	-	TCAACAGTGGCTAATTGATCCTACTGGTGAATGATTTTCGACCGAGATTCACTCTAACTAGTTTCTCAAAATATAATATTGCACAAATAATTAGTTGTGGTGAAAACACAATTTCGATTTTTTTGTAGTTTTTTTTA
tRNA-Glu-TTC	DjScaffold89615	214	365	+	ATTTACTCTGTTTAATTAATATTGGTCAATTTTTTTCATCAGTGAGGTCGAATCTGGCGAAACGTCGTCGGATTTAGGTTAATTTGGTCAAATTTTTCCTCTTGATTGGTCAGTTTGGGCAGCTTTTGGGTGATTCAG
tRNA-Ser-AGA	DjScaffold201660	3581	3696	-	AACAGAATGCAGAAATTTGGTATGATAGAATGCAAGGGAGACGTACCATTTCAGTGATGATCAAGGGTGAACAGTTTGATTGTTTGTTGGATACAGAAGCAAGAAC
tRNA-Lys-TTT	DjScaffold40021	1340	1488	+	GATGTTATTGTTTAATTGACTAGTTTTGGTATTTTAATATTTAAAAAACTCATTAAACCTCCTTGTCTTTTAGAAATTTTAAATAATATGGACTAAAAATATTAATTGTAATCATGTCCGGACTAGGCAATGAATA
tRNA-Lys-TTT	DjScaffold4162	23245	23333	-	TGATTTTTCGTTTAAATTAAGCAAAATTAATAATTTTTAAAGTAAATTAGGTGAAATTAATTATTTTTGTTTAAATTAAGGGAAATTAA
tRNA-Pro-AGG	DjScaffold25923	18916	19022	+	ATTGCATTTGGTAAGCAAAGACAGTGTCGTGTGAATAGGAAAAAAATAACGGTAATATATTATTATTTATGTAAACTTATTAATTAGTTTAGATCCAGTATGTAATG
tRNA-Thr-CGT	DjScaffold7820	21660	21799	-	TTACCATTGGAAGAGGGTCAATTTGGGCGTATCGTGGGCGAAGTCATGTTCATTTATCGATGTAGGAGAGTGGAAGCAATCTTATCGAGAGAAAAAACCTGCTATAACGAGATGGAAATCGACTAT
tRNA-Sup-CTA	DjScaffold195642	462	610	-	AAGGAAGTAGAGAAAATGACTCCGATTCTAGGTTGTCTAAAATTAGGAACAGCATTTCCCACCTACAAAAATCTTCAAATATAACCATACGATTCATTCTAAACGAGCACGGTATCTGCCTGAAAGTGGACTGTC
tRNA-Pro-TGG	DjScaffold274	83652	83780	-	TATTTTTGTTGGGTGAGCCTTGGGGCAATTTTCTGTGTTCATTAATGAATATTTTGTACCCTAAACGGGTTTACTACAATCATAAGCTAATAAAGCGTTGGTACCCTTTGCTAAATC
tRNA-Ser-ACT	DjScaffold134	137684	137814	-	CAGGAATTGACTAAGACACCTACTATGTGATGCTGTCCGTTAGGTCTTTTCATTATGCTTCAGATTTTGTTTAATGAATAAAAGGAAGGTTTTTAGGAATTCGTTTTTCTTAGAATTCA
tRNA-Asp-ATC	DjScaffold1784	17209	17356	-	TTCCTGCTGGATTAATCTCAAATTATATAGTTATCATTGACACTTCCATCTTTAAGGTTATGTCAGTGGAATTACATCATACTCTACGACGGATAAAACGCCAACGTCAGGCAACCCGGCTAAAACAATTAATAG
tRNA-Leu-TAA	DjScaffold55695	1042	1171	+	TAATAGTTATATCATTTATAAAAAGATGTACTGTTTTAAATTTTTTAAAATTAAATGATATTTTTAATCATTCATTATTGATCATTCATTTAAATCATTCATTATTAATGTTGGGGTC
tRNA-Leu-CAG	DjScaffold86749	13171	13294	+	CATGTTTTATCAATTTTTCTCAGTAAAAATTAAGTTTGGAGATTTAAGGTAATGTTTTTCTTGATCAATGAAAAATTTTCTATTGAATAATGTTTGTTTCGGTACGATCAGA
tRNA-Lys-CTT	DjScaffold48440	40392	40540	-	GGTTATTTGGTTCAAAAATATATGAATTGTTATTCCTTACTTTAGTGGTTATCGGTATTATATTTTCACTACAACGTTTGATCATTATGTTTTCATTTGCCATTACTTCATTATATTTTGTCTCAATTGATAGTG
tRNA-Sup-TCA	DjScaffold48246	7369	7508	+	TTAAAAAAATAATTTTGTCAATTCAATCAAATTGTTTATGAATTCATTATCAAGATCACAATAGAATGTTATAAAGTATAATAAAAGTTACTTCAATCATTGTTTGTTGGATCTGGATTGGACTGA
tRNA-Phe-GAA	DjScaffold198423	158	309	+	CCGGAGATTGCTAATAAATTTCAAAGGCTTTAAGAGGAAAAGAGAACCCGTTGCAGAATTCAGTTACAAAGTTATTAATAAGTAATTGTTATTGATTTTATGTTTATGTTAAACAGTAAAAACGAATAAACATTCAA
tRNA-Leu-TAA	DjScaffold163887	450	601	+	CATCAGTGTGCCGAAACAAAAGGTTTATTAATTAAAATAAAAACCATTAGCGTTTACACACTTTTCCCAACGAATTGGTAGATTTTCCATTCCTATGCGATAAAATTCGGTAGACCTGGAGGCAAGGAACTGTTCAAATT
tRNA-Lys-TTT	DjScaffold30114	14908	15054	+	CTTTTGATGCGGTGGTTTTACTTTTACCTCTATTGTTGGTGGCTTTTCCACCTGGGTGATGATCACTTCTTCCTCCTCAGATTCGGAATTTTCCGCTTCTGATATTTCCGGTGTTCCAAATATTTCTCTTTCC
tRNA-Ile-AAT	DjScaffold98088	25117	25258	+	AGTTATTTGATTTAAATTAATAATAATAATTGTTTAATGGTCATTGCAAATAAATTTTTCGGTAACCTCTTTGTTATTTTTAGAAAGCAGATATGTTGCTATAAATAGTATATCATCAAAAAATCTTTT
tRNA-Gln-TTG	DjScaffold9059	3866	4017	-	GCAAGTATGGTGAGAGATCAGTTACTTGATACTTTGAACTATGATAAAGATCATACCCTTTATAGTAACAGCATGAACTCAGTTATATGGAAATTCAAAGATGAGAATAAAGGGAAGAAGTATGAAGAATGGGTATT
tRNA-Lys-TTT	DjScaffold699	15737	15882	-	TTATAGTGGGTTTTATTGGGTTTTGGTGATTTTACAATGGTTTTATATGGTTTATTGGGGTTTATAGTGGGTTTTGGTGATGTTACAATGGTTTTATACGGTTTATTGGGGGTCCAAAACTATCTATAAACA
tRNA-Ile-AAT	DjScaffold4215	33351	33483	-	GTACGTCTAGTTTATAGACTTTCCCAATCATTTTCAAATGATGGTGTAAGTAATGTCAAANCCGCGATGATCACTTTGTTGAACCAATCATAATATCGCTTTTTAGACAGTAGGACCACGNNNNNNNNNNNTA
tRNA-Val-TAC	DjScaffold89177	1024	1155	-	TATTCTTTTGTTTAACTAATTCAACTTCATGTTTACATGATTTTAAACCATGATTAGTTCCATAAATTATTTCTTTTGTATCTAAAACTTTATATTCTATCATTCCTATTTTATTAATT
tRNA-Sup-TTA	DjScaffold51069	984	1127	+	TACTACATTTTATAGTTTGATGTTTGGTAATGAATTTAAATTTATTCTGGTTACCATTTATTAATATAAATTTCCTTTCATGTAATCGGTTTTATTTAATGTTATATTGATCAGAAGTCATAAGTGCATA
tRNA-Tyr-GTA	DjScaffold26267	11752	11893	-	TTAAAATTTGTTCATGTTTCTGTGAAGTGTAGAAATGTAGCCTGTTTCTAATGTTTTCCATGTAATATGATGATTTTCCGGTAAAACATTATGTTTGTTTTGAAAGTGTTTGAAGACTTCACTTTCTTT
tRNA-Gly-CCC	DjScaffold167062	2802	2942	-	AAAGAAGAAGATGATCTAGTAAATTATAAATTTCCCAAAAACTTTTTTTTCAAGTTTTTCTTCCAAATAAAAGATGATGTTGAACTTTTAAAAAAAGAAATTAATCCTAAACTAAACGATGATGTTA
tRNA-Asn-ATT	DjScaffold1460	60143	60294	-	TTTTAATAAGTATACTAAATGATATATAATTCAGTATTAAATTTATGTTATAATATTAACGTTATCAAAAAAGGCCAAATGTAAATCATCTTCTTTTATTTATTGGTTTCAAAAACCAGGTCAGTAAGTCTGATTGATT
tRNA-Sup-TTA	DjScaffold115452	4270	4422	+	CATATTTTAGTGTAATATTTTTAGTGTAACTTATTTTATGTGAATTATATTTTATTGAAATATTTTTAGTGTAACATATTTTAGTGAAATATTTTTAGTGCAATATTTTTAGTGCAATATTTTTAGTAAAATATTTTTA
tRNA-Glu-CTC	DjScaffold171167	582	730	-	TCAGGATTAGAAGAGTGAAGAGAGCTTAACAGAATCTCGAGAATAGCATCGTGACGATCAGTAACGATGGGACGATTAGCCAGACAATGACAGAAAACATGCCATTGTGATTCAAAATTGGAATTGCACTTCTTCT
tRNA-Pro-CGG	DjScaffold2126	95317	95467	-	ATAAAAATTGTTTAACATTTCTTCTACCTTTGGAATCGGGAAGGCTTGTCGTTCCGTAACTGTATTTAGTTTCCTGTAGTCCAAGAAAAGTCTCAAATCCTTTTTTTCTTTCTTCCAGATGCATATGAGTGGTGTGTT
tRNA-Gln-TTG	DjScaffold115462	35502	35646	-	ATTTTATTAGTGTAACATGTCCAATGTATTCCATTTTGATTTGAATTATGATAATTAAAAATATAATTCATGTTTAAGTCTAAAATATTAGCGATTTCATTTTTCATATAAATCTCTAATGGTATTTCTAAAA
tRNA-Phe-AAA	DjScaffold21536	915	1052	+	TTTCTAATAGCTGAAAATTTACAGGAACTTTTCTAAAACGAGTCAAAATTTACAGGAACTTTTCTAAAACGAGTCAAAATTTACAGGAACTTTTCTAAAACTAGTTGAAATTTACAGGAACTTTT
tRNA-Ile-AAT	DjScaffold17297	21006	21141	-	AATAAATTAAATTAACAATAATAATTAAATTAATAATAAATAAATTAATAATTAATAAATTACTAGTAATAAAATGAATAAATAATAAATTGATAATTAATTAAGTTAAAGTTAAGTTTAACTCTNNNNNNNNNNA
tRNA-Asn-ATT	DjScaffold179114	493	603	-	ATTNNNNNNNNNNNTCCATGGTTAAGAGATTACATATTATTTAATATCAATCAAAGAAATATAGCTAAACGTAATGGTGATGAATTTGGAGTTACATTCTTTAAAGATATG
tRNA-Leu-TAA	DjScaffold45942	20894	21042	+	GTACCATTTGCGCATGTTACTTTTGTCATAAATTTAAAACTTCTTACAACAAAGTGTTTTTTTAGATACACTTGGTTAATTCCTGGTTTATAACATTCAAATCAGCGCCCGTATCAAACATAGCATTTACTGGTA
tRNA-Asp-GTC	DjScaffold39233	23514	23600	-	ATTTGAGAAGAAAAAATTTCAAAAATTGTCAAAAATTCTCGGATTTATCCCATTTTCTTTAGTCCCAGACAAGAATTGGTGA
tRNA-Asn-GTT	DjScaffold2273	102328	102448	+	GGACAAGCTTATTATCAAGTTGTGTTAGACAAAGATTCACAAATGAAAACAGCCTTTAGTACTAAAATTGGACAATTCTGCTTTAACTGGTTGCCGTTCGGTTTATGTAC
tRNA-Gln-TTG	DjScaffold587	9884	10021	-	CTCAGGATTGGATGGTTTGGGTCAGTTTTGGATGATTTGGTTGAATATTTCTTCGAGATTGGTAATTTTTGGGTGATTTGGTTGAATATTTCCTCGGCTTTGGTAAATTAGGGTTGAGTTTGTTT
tRNA-Asp-ATC	DjScaffold118749	20512	20652	-	ATATGCTTTTTCCAATACAACGAGAAAAAATAATATCAATAATGGTTGATAGAGTAGCAAGAGGGAGTAAAGAGGACGATGTAAATTTTGAATCACTGTTACATGTAGATCATTTTAAAAGGGCAATG
tRNA-Lys-TTT	DjScaffold11319	172	291	-	TATTTGAACAAATTTTATTAATTTTTTTTTGTTAAAATAATATTTTCGTTTGTTAAAATAGTATTTTTATATGTTAAAATAGTTTTTGTTCAATTTAGAAACATGATA
tRNA-Ile-TAT	DjScaffold48411	1072	1209	-	ATATACTTGCCTGTAAAATAGTTATGATCCCGAACTGGATTACTTAAAGGTTCTTTGCACAGATGACATATTGTACTTTGTTTGAATTCCATTTCTTGATCCGAGTTCATAATTTGTTTCTTTTT
[truncated: 23,179 more rows]
