# Supplementary material for: Different classes of small RNAs are essential for head regeneration in the planarian Dugesia japonica
Source: BMC Genomics. 2020 Dec 7;21:876. doi: 10.1186/s12864-020-07234-1 (PMC7722302; doi:10.1186/s12864-020-07234-1)
Supplement: Supplementary file 14 — Additional file 14: Supplemental_Table_S13. The reference sequences for rRNA. [file 12864_2020_7234_MOESM14_ESM.xlsx]

## Sheet: rnammer
rRNA type	Scaffold	start	end	strand	sequence
8s	DjScaffold5331	42185	42302	-	TCCGATATGCTAAATAGAGGGTACACCCGATCTCGTTCGAGTTCATAAAATAAGCATCACTAGGTCTTGTTAGTACTTTAATCGAAAGCAGTGTGAAATGAGCCAGGCTGGTGTTTTA
8s	DjScaffold173135	8534	8640	+	ACGCTCATACTAGGTTGGATACACCGGATCTCGCTTGATCTCAGAAATTAAACAGCTCTAGGCCTCGTTAGTACTTATAACGTGAGTAGTGTCGACTGAGTTTATCT
8s	DjScaffold120261	17410	17526	+	ACGCTCATACCAGTTTGGGTACACCCGATCTCGTTCGATCTCGGCCGTTAAGCAAACTCGGGCCTCGTTAGTACTTGAATGCGTGAGCGTCTGGGAATACGAGGTGGTGTCGACTTT
8s	DjScaffold1514	41489	41607	-	ACGCTCATACTAGATTGGGTACGCCCTATCTCATTCGATCTCGGAAGTTAAAGATCCCTAGGCCTCGTTCGTACCATAATCATGAGCAATGTCAATGGAGCCTGGATCGTATTTAGTTA
8s	DjScaffold2997	21212	21326	+	ACGCTCATACTAGGTTGGGTACACACACACGATCTCATCCGATCTCGGAAGTTAAGCAATACTGGATCTCGTTAGTACTTATAACGTGAGCAGTGTCAACTAAGCCTGGCTCTTG
8s	DjScaffold4567	176039	176143	+	GTGCATACTAAGTTGGGTACACCCGATGTTGTTTGATCTCGGAAGTTAAACAGCACTAGGCCTCGTTAGTACTTATAACGTGAGCAGTGTTAACTGAGCTTGGCT
8s	DjScaffold5703	7476	7592	+	ACGCTCATACCAGTTTGGGTACACCCGATCTCGTTCGATCTCGGCCGTTAAGCAAACTCGGGCCTCGTTAGTACTTGAATGCGTGAGCGTCTGGGAATACGAGGTGGTGTCGACTTT
8s	DjScaffold5703	7181	7297	+	ACGCTCATACCAGTTTGGGTACACCCGATCTCGTTCGATCTCGGCCGTTAAGCAAACTCGGGCCTCGTTAGTACTTGAATGCGTGAGCGTCTGGGAATACGAGGTGGTGTCGACTTT
8s	DjScaffold2598	50989	51086	+	TCGACTAGGTTGGATACACACGATCTCGTTCGATCTTTGAAGTTAATCAGCAGTAGGTCTCATTAGTACTATAATCGAGAGCAGTCACTACTGAGCCT
8s	DjScaffold179877	1676	1793	+	ACGATCATATTTAGTTAGGTACAACCGATCTAGTTAGATTTCGGAAGTTAAGCAGCGCTGGGCCTCGTTAGTACTTATAACGTAAGCAGTGTCAACCGAGTCTGGCACGTGTTTGATT
8s	DjScaffold46267	87112	87221	+	ATTTCGATACAAATCGGTACACACGATCTCGTTCGATTTTGGAAGTTAAGCAGCACTATGATTCGCTAGTACTATAATCATAAGCGACTGATCCTGGCTCGTGTTTGGTT
8s	DjScaffold5703	6001	6117	+	ACGCTCATACCAGTTTGGGTACACCCGATCTCGTTCGATCTCGGCCGTTAAGCAAACTCGGGCCTCGTTAGTACTTGAATGCGTGAGCGTCTGGGAATACGAGGTGGTGTCGACTTT
8s	DjScaffold1290	83415	83521	+	TTACTCATACCTGGCTGGGTATACCCGATCCAGTTCGATCTTGGAAGTTAAGCAGCACCAGGCTTCAATAGTACTTATAACGTAAGCAGTGTTGACTGACCTAGGCT
8s	DjScaffold120261	16820	16936	+	ACGCTCATACCAGTTTGGGTACACCCGATCTCGTTCGATCTCGGCCGTTAAGCAAACTCGGGCCTCGTTAGTACTTGAATGCGTGAGCGTCTGGGAATACGAGGTGGTGTCGACTTT
8s	DjScaffold5293	25921	26023	+	ACGGTCATACTAGGTTGGGTGCACCAGATCTCATTCGATCTCGGAAGTTAAGAAGCATTAAGCCTTGTTAGAATTATAATCGAAAGCAATGTCGACTGAGCCT
8s	DjScaffold3469	3272	3390	+	ACGTGGATCCTAGGTTGGATACACTCTGTCTCGTTCGATTTCGGATGTTAAGAGGCTTAGGGCTTGTTAGTACATCAATGAATAAGTTAGTGTCATGTGAGCATGACTCGTTTTTGGTT
8s	DjScaffold35792	21928	22046	-	TTTAATATACTAATTTGGATACACCTGATCTCGTTCGATCTCGGAAGTTAAGCCATCCTAAGCCTCGTTAGTACTTATAACTGTGAGTCGTGTCGACTGAGTCTAGTTGGTGTTTGGTT
8s	DjScaffold5703	6296	6412	+	ACGCTCATACCAGTTTGGGTACACCCGATCTCGTTCGATCTCGGCCGTTAAGCAAACTCGGGCCTCGTTAGTACTTGAATGCGTGAGCGTCTGGGAATACGAGGTGGTGTCGACTTT
8s	DjScaffold24579	32578	32694	+	ATGCTCATACTAGATTGAGTACACCCGATCTCATTCGATCTCGGAGGTTAAACCGCACTGCGTCACGTTATTACTATAATTGATAGCAGTGTCAACTGAGCTTCGCTGGGGTTTGGT
8s	DjScaffold124291	4	120	-	ACGCTCATACTAGTTTGGGTACACCCGATCTCGTTCGATCTCGGAAATTAAGAAAACTCAGGCCTCGTCAGTACTTGAATGCGTGAGCGTCTGGGAATACGAGGTGGTGTCGACTTT
8s	DjScaffold5703	14930	15046	+	ACGCTCATACCAGTTTGGGTACACCCGATCTCGTTCGATCTCGGCCGTTAAGCAAACTCGGGCCTCGTTAGTACTTGAATGCGTGAGCGTCTGGGAATACGAGGTGGTGTCGACTTT
8s	DjScaffold5703	16405	16521	+	ACGCTCATACCAGTTTGGGTACACCCGATCTCGTTCGATCTCGGCCGTTAAGCAAACTCGGGCCTCGTTAGTACTTGAATGCGTGAGCGTCTGGGAATACGAGGTGGTGTCGACTTT
8s	DjScaffold3481	70162	70265	+	GCGCATACCAGGTTGGGACACCCTATCTTGTTCGATCTCAGAAATTGAGTAGAACTAGGCCTCGTTAGTACTTTTAACGTGAGTAGTGTCGACTGAGCCTGTCT
8s	DjScaffold62714	220	332	+	GAGATTATACTAGGTTGGGTACACCCGATCTCGTTCGATCTCGGAAGTTAAGCAGCACTAGGCCTCGTTAGTACTTATAACGTGAGCAGTGTCGACTGAGCTAGTGTTTGGTT
8s	DjScaffold5703	5411	5527	+	ACGCTCATACCAGTTTGGGTACACCCGATCTCGTTCGATCTCGGCCGTTAAGCAAACTCGGGCCTCGTTAGTACTTGAATGCGTGAGCGTCTGGGAATACGAGGTGGTGTCGACTTT
8s	DjScaffold49018	9151	9246	+	GGATAGATACTAGGCTGGGTACACCTGATCTCGGTCGATTTCGGAAGTTAAGCCATCCTAGGCCTCGTTAGTACTGAGCTTGGCTGGTGTTTGGTT
8s	DjScaffold5703	11390	11506	+	ACGCTCATACCAGTTTGGGTACACCCGATCTCGTTCGATCTCGGCCGTTAAGCAAACTCGGGCCTCGTTAGTACTTGAATGCGTGAGCGTCTGGGAATACGAGGTGGTGTCGACTTT
8s	DjScaffold40961	86808	86925	+	AGACTTATACTTAATCGGGTACACACGATCTCGTTCGATTTCGGAAGTGAATCAGGACTGGGTTTCATTAGTACTTATAACTTGAGCAGTGTCGACTGAGTCCGACTGGTGTTTGGCT
8s	DjScaffold578	36188	36290	+	ACGCTTATACTAGGTTTGGTACACCCGATCTCATTCCATCTCGGAAGTTAAGCCATTCTAGGCCTCGTTAGTACTGATAACGTGAGCCGTGTCGGCTGAGCCT
8s	DjScaffold16461	466	583	+	ACATTCATACTAAGTTGGGTACATCCGATCTTGTTTGATCTCGGAAGTTATGCACCATTATGCCTCGTTAGTACTTGTAATGTGTGCAGTGTTGACTGAGCCAGTCTGATGTTTGATT
8s	DjScaffold2366	14727	14840	-	ATTTTCATAGTATATTTGGTACACCCGATCTAGTACGATCTCAGAAGTTAAGCAGCATTTCACCACATTAGTACTTATCACATGAGTAGTGTTAACTTAGTCAGGTTCGTGTTT
8s	DjScaffold4445	2937	3046	-	ATGCCAACCCAGGTTGTGTACACTTGATCTCGTTCGATATCAAAAGTTAACCAGCATTGTGCCTCGTTAGTATTTATAACCTGAGCAGTGTTGAATGAGCCTGGCTGGTT
8s	DjScaffold1721	25860	25962	-	TCGCTCTTACTAGGCTGGGTGTACCTGATCTCATTCAATCTCAGTAGTTAAGCAGCACTAGACCTCGTTAGTACTTGTAACGCGAGTATTTTCTATTGAGCCT
8s	DjScaffold36217	1785	1902	-	ATGCTCATACTAGGTTGGGTACACCCGATCTCGTTCGATCTCGGAAGGTAAGCAGCACTAGGCCTCGTTAGTACTTATAACGTGAGCAGTGTCGACTGAGCCTAACTGGTGTTTGGTT
8s	DjScaffold73643	259	362	+	ACGCTCATACGAGGGTGGGTACACCTGATCTCGTTCGATCTCGGAAGTTAAACCACCCTAAGCCTAGTAAGTAACTATAACGTGAGTCGTGTCGGTGTTTGGTT
8s	DjScaffold18165	4253	4369	+	ATATTAAAGATTTTTGGGTACACCTAATCTCGTTCGATCTCGGACTTTAAGCTATGCTAGGCCTCGTTACTACTTATAACGAGAGCTGTGTTGACTGAGACTAGCTGGTGTTTGGTT
8s	DjScaffold17238	1211	1317	+	ACGCTCATACTAGGTTAGGTACACCCGATCTCGTTTGATCCTGGAAGTTAAGCAGCATTAGACCTCGTTAGTATTTATAATGTGACCAGTATCGACTGATCCTGGTT
8s	DjScaffold127227	8581	8695	+	CTCTCAATACTAGGTTGGGTACACCCGATCTCGTTCGATCTCGGAAGTTAAGCAGCACTAAGCCTCGTTAGTACTTATAACGTGATCAGTGTCAACTGAGTCTGGCTGGTGTGTG
8s	DjScaffold837	120933	121050	+	TAAACTCTACTAGGTTGGGTTCACCCGATCTCGTTCGATCTTGGAAGTTAAGCAGCACTAGGCCTCGTTAGTACTTATAACGTGAGCAGTGTCGACTGAGCCTGGCTGGTGTTTGGTT
8s	DjScaffold146049	109	224	+	CCGATTAATTAATTAAGTTCAACCGATCTCGTTCGATCTCGAAAGTTAAGCAGTACTAGGCCTCGTTAGTATTTATAACTTGAGCAGTGTCGACTGAAACTGGCTGATGTTTGGTT
8s	DjScaffold6221	15778	15896	-	ACGCTCAAATTAGTTTGGCTAAACCCGACCTCGGTCGATCTCAAAAGTTAAGCCATGCTAGGCCTCGTTAGTACTTATAACGTGAGCCGTGTTGACTGAACCTGGCTGGTGTTTAGTTA
8s	DjScaffold2481	1039	1157	+	ATACTCATACTAGGTTGGGTACATCCTATCTCGTTCATTCTCGGAACGTTAAGCAATGCTAGGCTTCTTTAGTACTTGTAACGTGAGCAGTGTCGACTGAGCCTGGCTGGTGTTTGCTT
8s	DjScaffold7404	100436	100553	-	ACGCTCATAATATTTTGGGTACACCCGATCTCGTTTGATCTCGGAAGTTAAGTCATGCTAGGCCTTGTTAGTACTTAAAACGTGAGCCATGTCGACTGAGCCTGGCTTGTGTTTGGTT
8s	DjScaffold17756	25554	25671	-	ACGCTCATACTAGGTTGGGTACACCCGATCTCGTTCGATCTCGGAAGTTAAGCAGCCCTAGGCCTCGTTAGTACCTATAACGGGAGCAGTGTCGACTGAGCCTGGCTGGTGTTTGGTT
8s	DjScaffold1895	74888	75004	-	ACGCTCATACTAGTTTGGGTACATCCGATCTCGTTCGATCTCGGAAATTAAGAAAACTCAGGCCTCGTCAGTACTTGAATGCGTGAGCGTCTGGGAATACGAGGTGGTGTCGACTTT
8s	DjScaffold79680	7744	7859	+	CCGATTAATTAATTAAGTTCAAACGATCTCGTTCGATCTCGAAAGTTAAGCAGTACTAGGTCTCGTTAGTATTTATAACGTGAGCAGTGTCGACTGAGACTGGCTGGTGTTTGGTT
8s	DjScaffold9934	76235	76328	+	CTTTTCATATTAGGTTGGATTCACCCGATCTCGGAAGTTAAGTAGTGCTATGCCTTGTTAGTACTATAATTGTGAATCTGGCCTGTTTTTAGTT
8s	DjScaffold120261	12395	12511	+	ACGCTCATACCAGTTTGGGTACACCCGATCTCGTTCGATCTCGGCCGTTAAGCAAACTCGGGCCTCGTTAGTACTTGAATGCGTGAGCGTCTGGGAATACGAGGTGGTGTCGACTTT
8s	DjScaffold37257	35783	35898	+	GCGTAGAAAAAAAATACACCCAATCTCGTTCGATCTTGGTTAATGTTAAGTAGCACTGGGCCTCGTTAGTACTTATAACGTGAGCAGTGTCGACTGAGCCTAGCTGGTGTTTGGTT
8s	DjScaffold5703	4821	4937	+	ACGCTCATACCAGTTTGGGTACACCCGATCTCGTTCGATCTCGGCCGTTAAGCAAACTCGGGCCTCGTTAGTACTTGAATGCGTGAGCGTCTGGGAATACGAGGTGGTGTCGACTTT
8s	DjScaffold82927	1025	1133	+	ACGCTCATACTAGTTTGGGTACACCCGATCTCGTTCGATCTCGGAAATTAAGAAAACTCAGGCCTCGTCAGTACTTGAATGCGTGAGCGTCTGGGAATACGAGGTGGTG
8s	DjScaffold136239	11373	11489	+	GAACCCCTANCAGTTTGGGTACACCCGATCTCGTTCGATCTCGGCCGTTAAGCAAACTCGGGCCTCGTTAGTACTTGAATGCGTGAGCGTCTGGGAATACGAGGTGGTGTCGACTTT
8s	DjScaffold120261	11805	11921	+	ACGCTCATACCAGTTTGGGTACACCCGATCTCGTTCGATCTCGGCCGTTAAGCAAACTCGGGCCTCGTTAGTACTTGAATGCGTGAGCGTCTGGGAATACGAGGTGGTGTCGACTTT
8s	DjScaffold122840	489	599	-	TTGATCATACTAGGTTTGGTACACCCGATCTCGTGCGATCTGGAAAGTTAACCAGCACTAGGTCTCGTTAGTACTTATAACGTGCACAGTGTCGACAGAGTTTGCCTTGTG
8s	DjScaffold5612	16	133	-	ACGCTCATACTAGGTTGGGTACACCCGATCTCGTTCGATCTCGGAATGTTAAGCAGCCTTAGGCCTCGTTAGTACTTGAATGCGTGAGCGTCTGGGAATACGAGGTGGTGTCGACTTT
8s	DjScaffold4773	81769	81887	+	TTTCTTATATTTTTCTTTTGTACACCCGATCTTGTTCGATCTCGGAAGTTAAGCCATGCTAGGTCTCGTTAATACTTATAACGAGAGCTGTGTCGACTGAACCTGGCTGGTGTTTGGTT
8s	DjScaffold120261	14460	14576	+	ACGCTCATACCAGTTTGGGTACACCCGATCTCGTTCGATCTCGGCCGTTAAGCAAACTCGGGCCTCGTTAGTACTTGAATGCGTGAGCGTCTGGGAATACGAGGTGGTGTCGACTTT
8s	DjScaffold650	66922	67039	-	ACGCTCATACTAGATTGGTTACACTTGATCTCGTTCGATCTTGGATGCTAAACAACACTAGTTCTCGTTAGTACTATAATTGAGAGCAGTGTCGACTGAGCCTGGTTGGTGTTTGGTT
8s	DjScaffold3392	42184	42301	-	ACGATTATACTAGGTTGGGTACACTCCATCTCGTTCAATCTCGGAAGTTAAGCAGCCCTAGGATTCGTTAGTACTTATAACACAAACAGTGTCAACTGAACCCAGCTGGTGTTTGGTT
8s	DjScaffold193553	6544	6661	-	TGGCTCACAAGAGGATGGGTACACCCAATCTCGTTCGTTCTCAGAAGTTAAGCAGTACTAGGCGTCGTTAGTACTTACAATGTGAGCAGTGTCGACTGAGTCTAGATGTTGTTTGATA
8s	DjScaffold7019	32282	32391	-	ATACCAATATTAAGTTGATACATCCGATCTCATTTGATCTCGAAAATTAAGCAACACTAGGCCTCGTTAGTACTTATAACATAAGCAGTGTCGACTAAACCTGGTTGGTA
8s	DjScaffold1863	18233	18339	+	ACGCTTATACTAGGTTTGGTTCACCCGATCTCGTTTGTTCTCGGAAATTTAGCGGCGCTAAGCTTCGTGATTACTTATAACGTGAGTAGTATCGACGTTGCCTGGCT
8s	DjScaffold15277	8093	8193	+	AAGTTAATAGTTTAAAAATACACCTGATCTCATTCGATCTCTGATGTTAAATAGCACTAGGCCTCGTTGGTATATAATCGTGAGCAGTTTCCACTGAATCT
8s	DjScaffold3717	82534	82654	-	TCCATCAATTTTATTGTATTTATTATTGCTCGTTCGATCTCGGAAGTTAAGCAGCACTAGGCCTCGTTAGTACTTATAACGTGAGCAGTACTTATAGACTGAGCCTGGCTGGTGTTTGGTT
8s	DjScaffold35333	21538	21642	-	ACGCTCATACCAAGTTGGATAGATCCGATCTCGTTCAATCTCGTAGGTTAAGCAACACTGGGCATCTTTAGTACTTATAACGTAAACAGTGTCGACTAGCTGGTT
8s	DjScaffold1604	116575	116692	-	ACGCTCATACTAGTTTGGGTACACCCGATCTTGTTCGATCTCAGAAGTTAAGCAGCACTAGACTTCGTTAGTACTTATAACATGAGCTGTGTCGACTGAGCCTGGCTGGTGTTTGGAT
8s	DjScaffold3417	36769	36886	+	ACGCAAATACTAGGTTGAGTACACCCGATCTCGTTCGATCTCGGAAGTTAAGCCATCCTACACCTCGTTAGTACTTATAACGTAAGCCATATCGACTGAGCCTGGCTGGTGTTTGGTT
8s	DjScaffold14951	3135	3240	+	CTGCTAATACTAGATTGAGAAAGACCTGATTTCATTCGATCTCGGAAGATAAGCACCTTGAGTGCTCGTTAGTCCGTTAATGAGCAAGTGTAATTTATCTTATCCT
8s	DjScaffold122000	45	157	-	ACGCTCATACTAGTTTGGGTACATGTCGTTTGATCTCGGAAGTTAAACAGCACTAAGCCTCGTTAGTACTTATAACGTGAGCAGTGTCGACTGAGCCTGGCTGGTGTTTGGTT
8s	DjScaffold1624	200749	200851	+	GTGCTCATACTAGGTTAGGTACACCCGAACTCGTTCGATCTCAGAAGTTAAGCCATGCTAGGCCTCTGTAATGCTTATAATGTGAGCTGTGTCTACTGAGGCT
8s	DjScaffold5703	3641	3757	+	ACGCTCATACCAGTTTGGGTACACCCGATCTCGTTCGATCTCGGCCGTTAAGCAAACTCGGGCCTCGTTAGTACTTGAATGCGTGAGCGTCTGGGAATACGAGGTGGTGTCGACTTT
8s	DjScaffold120795	5137	5239	+	ACGCTCATACTAAGTTAGGTGAACCCGATCTCGTTCGATCTCAAAATTCAAGCACCACTAAGCCTCGTTAGTACTTATAACGTGAGCAGCGTCCACTGAACCT
8s	DjScaffold4330	24998	25110	+	ACGCTCATACCAGGTTGGGTACACCCGATCTCGTTTGAATTGTTAAGCCTACCTAGGCCTCGTTAGTACTTATAACGAGAGCTGTTTCGACTGAGCCTGGCTGGTGTTTGGTT
8s	DjScaffold2951	49437	49609	+	ACGCTCATACTAGGTTTTGGTACACTTGATCTCATTCAATCTCGGAAGTGAAGCGCTATGGGATTTTGGCCTGTACTTCGATAGAGATAACGTTGTACATTTTCATATAAAAAAATCAATCACCTCGGTCCAGGAAGAACCACTCTACCTTAAAAATAGAGCTGCTATACCTT
8s	DjScaffold4209	48273	48390	+	GCGCTCATATTAGGTTGGGTACACCCGATCTTGTCCAATCTCGGAAGTTAAGTACCACTAAGATTCGATAGTACTTATAACGTGGGCAGAGTCGACTGAACCTGGCTGGTGTTTGGTT
8s	DjScaffold60321	1372	1475	+	ACGCTCATACTAGGTTGGGTACACCAAATCAAGTTCGATCTCGGAAGTTAAGCAGCACTAGGTCTTGCTAGTACTTATTGTATATTAATATATAGTTAGATATT
8s	DjScaffold93916	1130	1244	+	ATTTTCATACTAAGTTTGGTACAACAGATCTAATTCGATCTCGGAAGTTAAACAGCACCAGGCCTCATTAGTACTATAATCAAGAGCAGTGTCAACTCAGTTTCGCTCGTGTTTA
8s	DjScaffold943	84434	84557	-	ACGTTCATACTAGGTTGGGTACACCCGATCTCGTTCGATCTCGGAAGTACTTATTTTACTTACTTAGGCCTCGTTAGTACTTATAACGTGAGCAGTGTCGATTGAGCCTGGCTGGTGTTTGGTT
8s	DjScaffold42468	36385	36498	+	ATGTAACATGTTGGGTATACCCGGTCTCGTTCAATCTCGGAAGTTAAACAGCACTCAGTCTCGTTAGTATTGTAATTGTGAGCAGTGTCGACTGAGCCTGACTCGTGTTTGGTT
8s	DjScaffold120261	12985	13101	+	ACGCTCATACCAGTTTGGGTACACCCGATCTCGTTCGATCTCGGCCGTTAAGCAAACTCGGGCCTCGTTAGTACTTGAATGCGTGAGCGTCTGGGAATACGAGGTGGTGTCGACTTT
8s	DjScaffold31266	15659	15774	+	TTGTATGCGAGGTTAGGTACAACCGATCTCGTTCGATCTCGAAAGTTTAGCAGCACTGGGCCTTGCTAGTACTTATAACGCGAATAATATCGAGTGAATCTGGCTTGTGTTTGGTT
8s	DjScaffold1570	27180	27285	+	TAGTTCATCCTAGATTGGGTACATCCGATCTCGATCGACCTCGGAAGTTAAACAGCACTGGGCTTCGTTATTATTATAACGTGAGCGGTGTCGACTGAGCTTGTTT
8s	DjScaffold45041	51530	51646	-	ACCTCATAATAAGTTGGATACTGTCGATCTCTTTAGATCTCGGAAATTAAGCAGCACTAGGCCTCGTTAGTACTGATAACGTAAGCATGGTCGACTGAGCCTCGCGGGTGTTTGGTT
8s	DjScaffold3466	111615	111732	-	ACGCTCATACTAGGTTGGGTACACCCGATCTCGTTCGATCTCGGAATTTTAAGCAACCTTAGGCCTCGTTAGTACTTGAATGCGTGAGCGTCTGGGAATACGAGGTGGTGTCGACTTT
8s	DjScaffold32249	29348	29462	-	ACGCTCATACTAAGTTGGGTACCGATCTTATTCGATCTCGGAATTTAAGCAGCACTAGGCCTCGTTAGTACTTATAACGTGAGCAGTGTCGACTGAGCCTGGCTGGTGTTTGGTT
8s	DjScaffold10444	9225	9342	+	TTTATATTACTAGGTTAGGTACACCCTATCTCGTTCGATCTCAGAAGTTAAGGAGCACTTGGCCTTGTTAATACTAATAATGTGATCTGTTTCGACTGAGCCTGGTTCTTGTCTGATT
8s	DjScaffold1262	6638	6734	-	ACGCTCATACTGGGTTGGTCACATCCGATCCCAGAAGTTAAGCAGCACTAGGTGTCATTAGTACTATAATTGTGAACAGTGTCGACTGACCCTGGCT
8s	DjScaffold44972	39821	39938	+	ACGCTCATACAAGGTTTAATACATCCGATCTCATTCTATACTTGAAGTTAAGCAGTTCTGAGGCTCGTTAATACTTATAACGTGAGCAGAGTCGACTGAGACTGGCTGGTATTTGATT
8s	DjScaffold9306	51376	51483	+	ACGCTCATACTAGTTTGGGTACACCCGATCTCGGAAGTTAAGCAGCACTAGGCCTCGTTAGTACTTATAACGTGAGCAGTGTCGACTGAGCCTGGCTGGTGTTTGGTT
8s	DjScaffold23034	31231	31348	-	ACGCTCATACTGGGTTGGGTACACCCAATCTCGTTCAATCTCGGAAGTTAAGCACTGCTAAGCCTCGTTAATATTTATAAATTAAGCAGCATCGACTGAGTTTGTTTGGTGTTTGGTT
8s	DjScaffold45527	4497	4604	+	ACGCTCATACTAGGTTGGGTACACCCGATATCGTTCGATCTCGGAAGTTAGGCCTCGTTAGTACTTATAACGTGAGCAGTGTCGACTGAGCCTGGCTGGTGTTTGGTT
8s	DjScaffold1570	30892	31007	+	TAGTTCATCCTAGATTGGGTACATCCGATCTCGATCGACCTCGGAAGTTAAACAGCACTGGGCTTCGTTATTACTATAACGTGAGCGGTGTCGAATGAGCCTGACTGGTATTTGGT
8s	DjScaffold30592	22724	22864	+	GCGCTCAAATTAGGTTGGGTACACCTAATCTCGTTCGATCTCGGAACGTTAAGCAATGCTAGGCCTCGTTAGTACTTATAACGTAAGCAGTATCGACTGAGCTTGGCTGGTGTTTGGTTAGCGAAACCCTTACGCATTTCT
8s	DjScaffold120261	17705	17821	+	ACGCTCATACCAGTTTGGGTACACCCGATCTCGTTCGATCTCGGCCGTTAAGCAAACTCGGGCCTCGTTAGTACTTGAATGCGTGAGCGTCTGGGAATACGAGGTGGTGTCGACTTT
8s	DjScaffold2762	64776	64877	-	ACGGTCATACTAAGTTGGGTACATCTGATCTCGGAAGTTAAGCAGCACTGAGCCTCATTAGTACTTATAACGTGAGCAGTGTCGACTTAGCGTGGCTCGTGT
8s	DjScaffold34258	23586	23701	-	ATTTTCATACTAGGTTGGGTACACACGATCTCATTTGATCTCGGAAATTAAGCAGCGCTAAGCCTCGTTAGTACTTATAACATGAGTAGCCTCGACTGAGCTGGCCTGGTGTTTTG
8s	DjScaffold2511	59619	59736	-	ACTCTCATTCTAGGTTGGGTAAACTCGATCTCGTTTGATCTCGGAAGTTAAGCAGCACTAGACCTCTTTAGTACTTATAACGTGAGCAGTATCGACTAAGCTTAGCTGGTGTTTGGTT
8s	DjScaffold170189	940	1046	-	ACACTCATACTAGTTTGGGTATATCCGATCTTGTTGGATTTCAGAAGTTAAGCCATGCTTGGCTTCGTTAGTACTTATAATGTGAGCCCTGTCGACTGAGCCTGGCT
8s	DjScaffold35105	10777	10888	-	ACACTCATACTATATTAGTATACCCGATCTCATTCGATCTCGGAGTTTAAGCCAGACCAGGTCTTGTTAGTACTTAAAATGTAAGCAGTGTCAATTGAGCCTGTCTCATGTT
8s	DjScaffold7021	17499	17618	-	ATAATAATATACTAGATTGAGCACATCTGATCTCGTCCGATCTTCGAATTTTAGCAGCACTGGACTTTGTTAGTACTTATTAAGTGAGAAGTGTCGACTGAGACCGGCTCGTGTTTGATT
8s	DjScaffold199	61145	61247	-	ATGCTCATACTAGATTGGGCAGACCCGATCTCGTTCGATTTGGAAAGCTTAGCAGCACTAGGCCTAGTTGGTACTATAAATGTGAGCAATATCGGTTGAGCCT
8s	DjScaffold4565	77215	77326	-	GCGTCCTATAATCGGTTGAGTACACCCGATCTCGTTCGATCTCAGAAGTTAAGTAGCACTCGTGTGTTTGGTTAGATAGTTCCCCACTTCGTACCTGGGTTCTTGTGTATTT
8s	DjScaffold120261	13870	13986	+	ACGCTCATACCAGTTTGGGTACACCCGATCTCGTTCGATCTCGGCCGTTAAGCAAACTCGGGCCTCGTTAGTACTTGAATGCGTGAGCGTCTGGGAATACGAGGTGGTGTCGACTTT
8s	DjScaffold7404	2865	2968	+	ACGCTTATACTAGTTTGGATACACCCGATCTCGTTCGATCTCGGAAGTTAAGCAGCACTAGGCCTGAGTGAGCAGTGTCGACTGAGTCTGGCTGGTGTTTGGTT
8s	DjScaffold3176	66776	66892	+	ACGCTCATACTAGTTTAGGTACACCCGATCTCGTTCGATCTCGGAAGTTAAGCCATCCTAGGCCTCGTTAGTACTTATAACGAGAGCTGTGTCTCTGAATCTGGCTGGTGTTTGGTT
8s	DjScaffold55922	3590	3706	+	ACGCTCATACTAGTTTGGGTACATCCGATCTCGTTCGATCTCGGAAATTAAGAAAACTCAGGCCTCGTTAGTACTTGAATGCGTGAGCGTCTGGGAATACGAGGTGGTGTCGACTTT
8s	DjScaffold5703	15520	15636	+	ACGCTCATACCAGTTTGGGTACACCCGATCTCGTTCGATCTCGGCCGTTAAGCAAACTCGGGCCTCGTTAGTACTTGAATGCGTGAGCGTCTGGGAATACGAGGTGGTGTCGACTTT
8s	DjScaffold4248	8212	8322	+	TGAAACATAATTAGTTTATATTACACCCGATCTCGTTAAATCTCGGAAGTTAAGCAGCGCTAGGCCTCGTTAGTACTTATAACACGTGAGCAGTGTCGACTGAGCCTAGCT
8s	DjScaffold5703	13455	13571	+	ACGCTCATACCAGTTTGGGTACACCCGATCTCGTTCGATCTCGGCCGTTAAGCAAACTCGGGCCTCGTTAGTACTTGAATGCGTGAGCGTCTGGGAATACGAGGTGGTGTCGACTTT
8s	DjScaffold108075	3794	3909	-	ACTTCTTATTATCGGGTACACCCGATCTAGTTCGATCTCGGAAGTTAAGCAGCACTAAGCCTCGTTAGTACTTACAACGTGAGCAATGTCCACTGAAACCTGGCTGTTGTTTGGTT
8s	DjScaffold47997	10939	11054	+	ACGTTTATACTATTTTAGATATACTCAATTTCGTTCGATCTCGGAAGTTAAGCAGCACTACCTAGTTAGTACTATACTCAAGAGCAGTGTCGACTGAACTTAGCTCATGTTTGTTT
8s	DjScaffold52683	3050	3168	+	ATTTTCATACTAAGTTTGGTACACCAGATCTAATTCGATCTCGGAAGTTAAACAGCACCAGGCCTCATTAGTACTATAATCAAGAGCAGTGTCAACTGAGTTTCGCTCGTGTTTAGTCA
8s	DjScaffold22570	36942	37043	+	AGGGTCATGTCGGTTGGGAACACCAAATTTCGGTCGATGTCGGAAGTTAAGCAGCACTGGGCCTCGTTAGTACTGATAACGCGAGCCGTATCAACTGAGCCT
8s	DjScaffold38	78608	78698	-	TTATACAGGGTTGGGTACATCCAATCTCGTTCGATCTCTGCAGTTAAGCAGCACTTGACCTGGTTAGTAATATAATTGAGAGCTATAATTT
8s	DjScaffold18481	532	649	-	TGGCTCATATTAGGTTGGTTACACCCGATCTCGTTCGTTCTGGGAAGTTAAGCAGTACTAGGCCTCGTTAGTACTTACAAAGTGAGCAGTGTTGACCGAGTCTGGTGGTTGTTTGGTT
8s	DjScaffold120261	18000	18138	+	ACGCTCATACCAGTTTGGGTACACCCGATCTCGTTCGATCTCGGCCGTTAAGCAAACTCGGGCCTCGTTAGTACTTGAATGCGTNNNNNNNNNAATTCAACACATCTCTGGCATTCTCGAGCGAATGGGTGCTGACTCT
8s	DjScaffold136239	11067	11183	+	ACGCTCATACCAGTTTGGGTACACCCGATCTCGTTCGATCTCGGCCGTTAAGCAAACTCGGGCCTCGTTAGTACTTGAATGCGTGAGCGTCTGGGAATACGAGGTGGTGTCGACTTT
8s	DjScaffold4459	12581	12698	+	ACGCTCATACTAGGTTGGGTACACCCAATCTCGTTCGATCTCGGAAGTTAAGCAGCCCTAGGCCTCGTTAGTACTTATAACGTAAGCAGTGTCGATTGAGCCTGGCTGGTGTTTGGTT
8s	DjScaffold5076	42709	42823	+	ATGCTCATAGCAGGTTTGAGTACATTCGGTTTCATTTGATCTCGGAAGTTAAGCAGCACTGGGCCTCGTTAGTACTTATAATATGAGCAGTATCGAATGAGTTTAGTTAGAGATA
8s	DjScaffold104766	726	885	-	ACGCTCTAACAAGGTTGGTCACATCTGACCTCGTTTAATCTCGGAAGTTAAGCAGCCTGGGGCTTGGTTAGTGTATCAATGAGCTAGTGCTGCCTGGGGTTTGGTTACAGATAATCCTAGGCATTTCTAGAGCAAAAGAGAATCCATCACCGCGATCCCG
8s	DjScaffold14856	3683	3785	-	ACATTCATAATAGGTTGGGCAAACCCAATTTTGTTCGATCTCGGGAGTAAAGCAGCACTGGGCCTCGTTAGTACTCATAAGGTGAGCAGTGTCAACTGAGCCT
8s	DjScaffold47316	7290	7401	-	ACGCTCATACTAGGTTGGGTACACCCAATCTCGTTCGATCTCGGCAATTAAACAATGCTAGGCCTCATTAATACTTATAACGTAAGCAGTGTCGATTGAACCTGGCTTGGAT
8s	DjScaffold34869	8861	8968	-	TCACTCATACTAGGTTGGGCACACCCGATCTCGTTTGATCTCGGAATGTTAAACAGTACTAGCCCTCGTTAGTACTATGATTGAGAGTAGTGTCGACTGAGCTTGGCT
8s	DjScaffold4450	40150	40264	+	TTGAAAAAATAAAAGGTGAACCCGATCTCGTTCGATCTTTGAAATTAAGCAGCTCTTGGCCTCGTTAGTACATATAACGTGAGCAGTGTCGACTGAGCCTGGCTGGTGTTTGGTT
8s	DjScaffold45028	10275	10376	+	ATTTAATACTAGATTGGGTATTACCGATCTAATTCGATCTCGGAAGTTAAGCACACTAGGCTTCGTTAGTACTTACACTGGTAAATATTCGTTTTTTCAGCG
8s	DjScaffold4684	25875	25992	-	ACGCTCATACTAGGTTGGGTACACCCGATCTCGTTCGATCTCGGAAGTTAAGCAGCACTAGGCCCCGTTAGTACTTATAACGTGAGCAGTGTCGACTGAGCCTGGCTGGTGTTTGGTT
8s	DjScaffold120261	12100	12216	+	ACGCTCATACCAGTTTGGGTACACCCGATCTCGTTCGATCTCGGCCGTTAAGCAAACTCGGGCCTCGTTAGTACTTGAATGCGTGAGCGTCTGGGAATACGAGGTGGTGTCGACTTT
8s	DjScaffold5390	52105	52223	+	TTGTCTACGCTAGGTTTGGTACACCCGATCTCGTTCGATCTCGGAACGTTAAGCAACGCTAGGTCTCGTTAGTACTTATAACGTAAGCAGTGTCGACTGAGCCTAGCTGGTGTTTGGTT
8s	DjScaffold58717	3849	3951	-	ACGCTCATACTAAGTTAGGTGAACCCGATCTCGTTCGATCTCAAAATTCAAGCACCACTAAGCCTCGTTAGTACTTATAACGTGAGCAGCGTCCACTGAACCT
8s	DjScaffold4274	32717	32834	-	ATACTCACGCTAGGTTGGGTACATCCCATCTCGTTCGATCTTAGATGATAAGCAGCAAAGGGCGTCGTTAGTACTTATAACGTTATCACTGTCGACTGAGCCTTGTTCGTGTTAGGTT
8s	DjScaffold30362	1477	1590	-	ACGCTCATACTAGTTTGGGTACACCCGATCTCGTTTGATCTCGGAAGTTAAGCAGCACTGGGCCTCGTTAGTACTTATAACCATATCTATATCAGTTTCCACGTCTGCTTGACT
8s	DjScaffold5703	11095	11211	+	ACGCTCATACCAGTTTGGGTACACCCGATCTCGTTCGATCTCGGCCGTTAAGCAAACTCGGGCCTCGTTAGTACTTGAATGCGTGAGCGTCTGGGAATACGAGGTGGTGTCGACTTT
8s	DjScaffold13743	28516	28613	-	TTGGTTTTTGAGAATAGGTACACCAGGTTTCTTTGATCTCAGAAGTTAAGCTGCCGTGGTCTTCTTTAGTACTTTTCAAGTAAGTACGCTGTCGGCTG
8s	DjScaffold9363	14379	14493	-	ATTCAAATACTAGGTTGGGTACACTTGATATCGTTCGATCTCGGAAGTTAAGCAGCACTAGCACTTAGTACTTATAACGTGAGCAGTATTGACCGAGACTGGCTGGTGTTTGATT
8s	DjScaffold31645	4419	4526	-	ACGCTCATACTAGGTTGGGTACACTCTATCTCGTCCGATCTTGGAATGTTAATTAACACTAGGCCTCGTTAGTACTTATAACGTGAGCAGTGCCGACTGAGGCTGGCT
8s	DjScaffold120261	15050	15166	+	ACGCTCATACCAGTTTGGGTACACCCGATCTCGTTCGATCTCGGCCGTTAAGCAAACTCGGGCCTCGTTAGTACTTGAATGCGTGAGCGTCTGGGAATACGAGGTGGTGTCGACTTT
8s	DjScaffold1189	23266	23370	+	ACGCTCATAATAAGTTGGGTACACCCGAGCTGGTTTGATCTTGGAAGTTAAGCCATCCTAGGCCGCGTTAGTACATATAACATTGATCCTGGCTGGTGTTTCGTT
8s	DjScaffold2571	15879	15989	+	ACATCATACTAGTTTGGAACATCCGATCTCATTCGATCTCGGAATGTTAAGCAACGCTAGGTCTTGTTACTAGTTATAACATGAGCAGTGTTGACTGAGCCTGCTTACGTA
8s	DjScaffold5703	2461	2577	+	ACGCTCATACCAGTTTGGGTACACCCGATCTCGTTCGATCTCGGCCGTTAAGCAAACTCGGGCCTCGTTAGTACTTGAATGCGTGAGCGTCTGGGAATACGAGGTGGTGTCGACTTT
8s	DjScaffold1825	20268	20378	+	TTGATCATACTAGGTTTGGCACACCCGATCTCGTGCGATCTGGAAAGTTAACCAGCACTAGGTCTCGTTAGTACTTATAACGTGCACCGTGTCGACAGAGTTTGCCTTGTG
8s	DjScaffold8590	30166	30282	-	ACGCTCATACTGGTTGGGTACATTTGATCTCGTTGGATCTTAGAAGTTAAGCACCGCTAGGCCTCGTTAGTAAATATAACGTAAGCAACGTCGACTGACCCTAGCTGGTGTTTGGTT
8s	DjScaffold148625	673	814	-	ATGCTCATACTAGGTTTGGTACACCCGATCTCGGTCGATCTCGGAATGTCAAGCAGCACTCTGTTTCGTTAGTACTCTCTGTCGACTAACTTGGCTCGTGTTTGATTAGAGATAATCTTACGAATTTCCAGTGCAAAAGATT
8s	DjScaffold43692	8299	8406	-	ACGCTCATACTAGCTTGGGTACACCCGATCTCGTTCGATCTCGGAAGTTAAGCATTACCATGGCAAAAGAAGTCCACCACTTCGTATACGGATGTTTGCGCCAAGTCT
8s	DjScaffold1196	103053	103159	-	AAAATAATAACAGGTTGAGTACAGCCAATCTCGTTCGATCTCAGAAGTTAAGCAGCATTATGCTTCGTTAGTACTTATAACGTGAACAGTGTCGACTGAGCCTGGCT
8s	DjScaffold4654	12768	12872	-	ACGCTCATACTAGTTTGGGTACACCCGATCTCGTTCGATCTCGGAAGTTAAGCAGCACTAGGCCTCGTTAGTACTTATAACGTGAGCAGTGTCGACTGAGCCNNN
8s	DjScaffold4398	54719	54837	-	ACTCTCAAACTACTTCGAGTATACCAAATCACCTCTGATCTCGGAAGTTTAGCAGATTTGAGCCTCGTTAGTACCTTTTTAGTGAGCAAGTGTCAGCTAAGCCTGGTTCATGTTTTATT
8s	DjScaffold2873	34650	34756	-	ACATTCATTCTAGTTTGGGTACACTCGATCTCGTTTCATCTCGGAAGTTAAGCAGCACTAGGCCTTGTTAGTACTTATAACGTGAGTAGTGTTGACTGAGCCTGGTT
8s	DjScaffold49232	2005	2107	-	ATTCTAATATTAGGTTAGGTGCACTCGATCTCGTTCGATCTGAGAAGTTAAGCAACATTAGACCTCTTTAGTACTATAATCGAAAGCACTGTCGACTGAGCCT
8s	DjScaffold5703	10800	10916	+	ACGCTCATACCAGTTTGGGTACACCCGATCTCGTTCGATCTCGGCCGTTAAGCAAACTCGGGCCTCGTTAGTACTTGAATGCGTGAGCGTCTGGGAATACGAGGTGGTGTCGACTTT
8s	DjScaffold46826	9314	9431	-	ACGGTTATACTTGGTTAGGTACATCTGATCTCATTCGATCGTGGAAATTAAGCAGCACTAGGCCTGGTTAGTACTATAATCGAGAGCAGTGTCGACTGAGTCTTGCTAGTGTTTGGTT
8s	DjScaffold34429	6917	7033	+	ACGCTCATACTAGGTTGGGTACACCCGATCTCGTTCGATCTCGGAAGTTAAGAAAACTCAGGCCTCGTCAGTACTTGAATGCGTGAGCGTCTGGGAATACGAGGTGGTGTCGACTTT
8s	DjScaffold28786	11192	11312	+	ACGCCTATAATTGAGGTTTTTGAACATCTGATCCCGTGTGATCTTGGAAGTTAAGCAACACTAGGCCTCTTTAGTACTTATAACATGAGCATTATTGACTGAGATTAGCCCGTGTTTGGTT
8s	DjScaffold34402	13603	13707	+	ATGCTCATACTAGATTGGGTGCACCTGATCTCATTGAATTTCGGAAGTTAAACAGCACTAGGAATCGTTAATACTATTATTGAAAGAGGTGTTGAGTGTTTGGTT
8s	DjScaffold120261	15345	15461	+	ACGCTCATACCAGTTTGGGTACACCCGATCTCGTTCGATCTCGGCCGTTAAGCAAACTCGGGCCTCGTTAGTACTTGAATGCGTGAGCGTCTGGGAATACGAGGTGGTGTCGACTTT
8s	DjScaffold136034	31378	31483	+	TTGTTAAAAAATACACTCACACTACTTTGGATCTCGTGTGATCTCGGATGTTAAGCACCACTAGGCTTCGTTAGTACTATAATCGAGAGCAGTGTCGACTGAGCCT
8s	DjScaffold821	43490	43597	-	ACGCTCATACTAGTTTGGGTACACCCGATCTCGGAAGTTAAGCCATTCTAGGCCTCGTTAGTACTTATAACGAAAGCCGTGTCGACTGAGCCTGGTTGGTGTTTCGTT
8s	DjScaffold29429	391947	392057	-	GTGGTTATACCAAGGGTGTTCACCTCTTCCCATGCCGAACAGAGAAGTTAAGCCCCTTATGGCCAATGGTACTCGGCGAAAGCCCGGGAGAGTAGGTAGCCGCCATATTCT
8s	DjScaffold198462	2433	2549	-	ACGCTCATACCAGTTTGGGTACACCCGATCTCGTTCGATCTCGGCCGTTAAGCAAACTCGGGCCTCGTTAGTACTTGAATGCGTGAGCGTCTGGGAATACGAGGTGGTGTCGACTTT
8s	DjScaffold297	52037	52152	-	TTGAATACTAGTTTGGATACACCCGATCTCGTTTGATCTCGGAAGTTAAGCCATGCTAAGCCTCATTAGTACTTATAACGAGAGCTGTGTCGACTGAGCCTGGCTGGTGTTTGGTT
8s	DjScaffold14339	504	620	-	ACGCTCATACTAGTTTGGGTACACCCGATCTCGTTCGATCTCGGAAATTAAGAAAACTTAGGCCTCGTTAGTACTTGAATGCGTGAATGTCTGGGAATACGAGGTGGTGTCGACTTT
8s	DjScaffold16985	82227	82344	-	TTTCTCAAACTAGTTTGGGTTCACCCGATCTCTTTCGATCTTGGTAGTTAAGCAGTACTAATTCTCTTAGTACTATAATCGTGAGCAGTGCTGATTGAACCTGGCTCGTGCTCTGATT
8s	DjScaffold120261	16525	16641	+	ACGCTCATACCAGTTTGGGTACACCCGATCTCGTTCGATCTCGGCCGTTAAGCAAACTCGGGCCTCGTTAGTACTTGAATGCGTGAGCGTCTGGGAATACGAGGTGGTGTCGACTTT
8s	DjScaffold2929	108813	108920	+	ACGCTCATACTAGTTTGGGTACACCCGATCTCGGAAGTTAAGCAGCACTAGGCCTCGTTAGTACTTATAACGTGAGCAGTGTCGACTGAGCCTGGCTGGTGTTTGGTT
8s	DjScaffold191834	9741	9869	-	ACGCTCATACTAAGTTGGATACACCCAATCTCGTTCGAGTTCGGAAGTTAAGCCATCCTAAACATGTTAGTGCTTATATCGTGAGCTATGTCGACTGAGCCTGTGTGGTGTTTGGTTAGTGCTAAACTT
8s	DjScaffold5703	14340	14456	+	ACGCTCATACCAGTTTGGGTACACCCGATCTCGTTCGATCTCGGCCGTTAAGCAAACTCGGGCCTCGTTAGTACTTGAATGCGTGAGCGTCTGGGAATACGAGGTGGTGTCGACTTT
8s	DjScaffold4012	11909	12026	-	ACGCTCATACTAGTTTGGGTACACCCGATCTCGTTCGATCTCGGAAGTTAAGCAGCACTAGGCCTCGTTAGTACTTATAACGTGAGCAGTGTCGACTGAGCCTGGCTGGTGTTTGGTT
8s	DjScaffold20850	7279	7395	+	ACGCTCATACTAGGTTGGGTACACCCGATCTCGTTCGATCTCGGAATTTAAGCAACCTTAGGCCTCGTTAGTACTTGAATGCGTGAGCGTCTGGGAATACGAGGTGGTGTCGACTTT
8s	DjScaffold1742	50854	50971	+	AAAGTAATACTAGGTTGGATACGCCCAATCTCTTTCGATCTCTGTAGTTAAGCACCACTAAGCCTAGTTAGTCATTATAACGTGAGAAGCGTCGACTGAGCCCGGCTGGTGTTTGGTT
8s	DjScaffold41713	20629	20736	+	ATAATCATACTAGGTTGGATACACCCGATCTCGTTCGATCTCGGAAGTTAAGCAGCACTAGTACTTATAACGTGAGCAGTGCCGACTGAGCCTGGCTGGTGTTTGGTT
8s	DjScaffold117410	1411	1515	+	GTGCATACTAAGTTGGGTACACCCGATGTTGTTTGATCTCGGAAGTTAAACAGCACTAGGCCTCGTTAGTACTTATAACGTGAGCAGTGTTAACTGAGCTTGGCT
8s	DjScaffold55922	3295	3411	+	ACGCTCATACTAGTTTGGGTACATCCGATCTCGTTCGATCTCGGAAATTAAGAAAACTCAGGCCTCGTCAGTACTTGAATGCGTGAGCGTCTGGGAATACGAGGTGGTGTCGACTTT
8s	DjScaffold661	39605	39707	-	ATTTTCATACTAGGTTGAGTACATCTGCTCTCGTTTGATCTCGGAAGTTAAGCACCACTAGGCATTGATAATACTCATAACGTGAGCACCGTCAACTAAGTCT
8s	DjScaffold120261	12690	12806	+	ACGCTCATACCAGTTTGGGTACACCCGATCTCGTTCGATCTCGGCCGTTAAGCAAACTCGGGCCTCGTTAGTACTTGAATGCGTGAGCGTCTGGGAATACGAGGTGGTGTCGACTTT
8s	DjScaffold39673	16417	16535	-	ACGCTCATATTAGGTTTTATAGATCCGATCTCGTTTGATTTTCAGAAGTTAAACAGCACAAGGCCTCGTTAGTAGTTATAACGTGGGCAGTGTCGACTAAGCCTGGCTGGTGTTTGGTT
8s	DjScaffold168629	9991	10110	+	ATGTTGATCTAGTTGTTGGGTACACCCGGTCTCGTTCGATCTCGGAATGTTAAGCAACGCTAGACATCATTGGTACTTATAACATTAGCAGTGTTAACTGAGCCTCGGTGGTGTTTGGTT
8s	DjScaffold50577	40750	40854	+	ACGCTCATACTAGGTTGGGTACACCCGATCTCGTTCGATCTCGGAAGTTAGGCCTTATTACTTATAACGTTAGTACTTATAACGTGAGCAGTTTCAACTAAGCCT
8s	DjScaffold17164	58871	58973	-	GTGTTCATACTACAATGGGTACAACCGATCTCATTTAATCTTGGATGTTAAGTAGAGTAGGGTCTTGTTAGTACTTTTTACGTGAACAAGTCTCGACTAAGCC
8s	DjScaffold34979	9525	9643	+	AGGCTCTTACTAGGTTGGGTACATCCGATCTCGTTCGATCTTGGAACGTTAAGCAACGCTTGATATCGTTAGTACTTATAACATGAGTAGTACCAACTGAGTATGGCATGTGTTTGGTT
8s	DjScaffold120261	16230	16346	+	ACGCTCATACCAGTTTGGGTACACCCGATCTCGTTCGATCTCGGCCGTTAAGCAAACTCGGGCCTCGTTAGTACTTGAATGCGTGAGCGTCTGGGAATACGAGGTGGTGTCGACTTT
8s	DjScaffold34025	20208	20310	-	ACGCTCATACTAGTTTGGGTACACCCGATCTCGTTCGATCTCGAAAGTTAAGCCTACTTAAAACTCGTTAGTACTTATAACGAGAGCTGTGTTGACTGAGCCT
8s	DjScaffold1924	1296	1410	-	AGGCTCATACTAGATTGGGTACACCCGATCTCGTTCGATCTCAGAACGTTAAGCAACGCTAGGTCTCGTTAATATTTATAACGTGAGCAGTGTCGACTAAGCATGGTGTTTGGTT
8s	DjScaffold34075	7137	7254	+	TCATTCATACTAGGTGTAGTACACCCGATTTCGTTAGATCTCCTAAGTTAAGCAGCACTAGACTTTGTTAAGACTATAATTCTGAGAAGTGTTAATTGAACCTGGCTAGTGTTTGGTT
8s	DjScaffold29821	49568	49686	+	ACGCTTATACTAGGCTGGTTACACCCGATCTCGATCAATCTCGGAACGTTAAGCTGCACTAGATCTCGTTAGTACTTATAACGCGAGCAGTGTCGACTAAGCCTGGCTGGTGTTTTGTT
8s	DjScaffold1857	53697	53813	+	TTGCTCATATTAAGTTGGGTACACCCGATCTCATTTGATCTCAGAAGTTAAGCAGCACGAAGCCCCGTTAGTACTTATAAATGAGTAGTGTCAACTGAGCCTAGTTGGAGTTTGGTT
8s	DjScaffold35195	49399	49516	-	ACGCTCATATTAGGTTGGGTACACCGGATCTCGTTCGATCTCGGAAGTTAAGCTGCACTAGGGTTTGTTAGTACTTATAATGTGAGCACTGTCGACTGAACCTGGCTGGTGTTTGGTT
8s	DjScaffold49273	43567	43669	+	ACCCTCATACTAGGTTGAATACACCTGATCTGGTTCAATCTCGGAACTTTAGCAGCACTAGGCTTCGTTTTTACTATAATCGTGAGTATTATCGGATGAGCCA
8s	DjScaffold3392	38680	38797	-	ACGATTATACTAGGTTGGGTACACTCCATCTCGTTCAATTTCGGAAGTTAAGCAGCCCTAGGATTCGTTAGTACTTATAACACAAACAGTGTCAACTGAACCCAGCTGGTGTTTGGTT
8s	DjScaffold55922	3000	3116	+	ACGCTCATACTAGTTTGGGTACATCCGATCTCGTTCGATCTCGGAAATTAAGAAAACTCAGGCCTCGTCAGTACTTGAATGCGTGAGCGTCTGGGAATACGAGGTGGTGTCGACTTT
8s	DjScaffold5703	5116	5232	+	ACGCTCATACCAGTTTGGGTACACCCGATCTCGTTCGATCTCGGCCGTTAAGCAAACTCGGGCCTCGTTAGTACTTGAATGCGTGAGCGTCTGGGAATACGAGGTGGTGTCGACTTT
8s	DjScaffold5703	11685	11801	+	ACGCTCATACCAGTTTGGGTACACCCGATCTCGTTCGATCTCGGCCGTTAAGCAAACTCGGGCCTCGTTAGTACTTGAATGCGTGAGCGTCTGGGAATACGAGGTGGTGTCGACTTT
8s	DjScaffold198462	958	1074	-	ACGCTCATACCAGTTTGGGTACACCCGATCTCGTTCGATCTCGGCCGTTAAGCAAACTCGGGCCTCGTTAGTACTTGAATGCGTGAGCGTCTGGGAATACGAGGTGGTGTCGACTTT
8s	DjScaffold5703	16700	16816	+	ACGCTCATACCAGTTTGGGTACACCCGATCTCGTTCGATCTCGGCCGTTAAGCAAACTCGGGCCTCGTTAGTACTTGAATGCGTGAGCGTCTGGGAATACGAGGTGGTGTCGACTTT
8s	DjScaffold207	116215	116332	-	ACGCTCATACTAGGTTGGGTACACCCGATCTCGTTCGATCTCGGAAGATAAGCAGCACTGGGCTTCGTTAGTACTTATAACGTGAGCAGTGTCGACTGAGCCTGGCTAGTGTTTGGTT
8s	DjScaffold198462	663	779	-	ACGCTCATACCAGTTTGGGTACACCCGATCTCGTTCGATCTCGGCCGTTAAGCAAACTCGGGCCTCGTTAGTACTTGAATGCGTGAGCGTCTGGGAATACGAGGTGGTGTCGACTTT
8s	DjScaffold5703	14045	14161	+	ACGCTCATACCAGTTTGGGTACACCCGATCTCGTTCGATCTCGGCCGTTAAGCAAACTCGGGCCTCGTTAGTACTTGAATGCGTGAGCGTCTGGGAATACGAGGTGGTGTCGACTTT
8s	DjScaffold73951	2406	2523	+	ACGCTCATACTAGTTTGGGTACACCCGATCTAGTTTTATCTCCGAAGTTAATCCATGCTAGGCCTCGTTAGTAATTATAACGAGAGCTGTGTCGACTGAGCCTGGCTGGTGTTTGGTT
8s	DjScaffold71267	7057	7163	-	ACGCTCCTACTAGTTTAGATACACCCTGTTTCGTTCGATCTCAGACGTTAAGCCATGGTATGCCTCGGTAGTACTTATTACGTGAGGCATGTCCACTCTGCCTGGCT
8s	DjScaffold45116	9675	9791	+	ATAGCTACTTCTAGCTGGGTACACCTGATCTCCTTCTATCTCGTAAGTTTAACAGCACTGGGCCTCGTTAGTACTTAAAACATGAGCAGTGTCGACTGAACCTGGCCCGTGTATGGT
8s	DjScaffold43069	9955	10105	-	CTGCATTCTAGGTTGAGTACACCCGATCTCGTTCGATCTTGGAACATTAAGCAACGATAAGCCTTTTTAGTACTTATAACATGAGCCTGACTGGTGTTTGGATAGGGATAACCCTACGTATTTCCAGGGAAAAAAGGAGTCCACCATTTCG
8s	DjScaffold16636	16464	16581	-	GAGCTCATACTAGGTTGGGTACACCCGATCTCGTTCGATCTCGGAAGTTAAACAGCACTAGGCCTCGTTAGTACTTATAACGTGAGCAGTGTCGACTGAGCCTGGCTGGTGTTTGGTT
8s	DjScaffold120261	13575	13691	+	ACGCTCATACCAGTTTGGGTACACCCGATCTCGTTCGATCTCGGCCGTTAAGCAAACTCGGGCCTCGTTAGTACTTGAATGCGTGAGCGTCTGGGAATACGAGGTGGTGTCGACTTT
8s	DjScaffold787	131506	131622	+	TCGCTCATACTAGGTTGGGTACACCTGATCTCGTTTGATCACGAAGTGAAACAGCCTTAGGTTTCGTTAGTACTAAAATCGAGAGCAGTGCCGACTGAGTCTGGCTGGTGTTTGGTT
8s	DjScaffold4283	59276	59381	+	ATTTCATACTAGTTTGGGTACATCCGATCTCGTTCGATCTCGGAAGCTAAGCAGCACTAGACCTCGTTAGTACTTATAATGTGAGCATTGTCGACTGAGCCTGGTA
8s	DjScaffold98733	6967	7068	+	ATTTAATACTAGATTGGGTATTACCGATCTAATTCGATCTCGGAAGTTAAGCACACTAGGCTTCGTTAGTACTTACACTGGTAAATATTCGTTTTTTCAGCG
8s	DjScaffold152977	1778	1880	+	ACATTCATAATAGGTTGGGCAAACCCAATTTTGTTCGATCTCGGGAGTAAAGCAGCACTGGGCCTCGTTAGTACTCATAAGGTGAGCAGTGTCAACTGAGCCT
8s	DjScaffold45824	35650	35766	+	ACGCTCATACTAGGTTGGGTACACCCGATCTCGTTCGATCTCGGAATTTAAGCAACCTGAGGCCTCGTTAGTACTTGAATGCGTGAGCGTCTGGGAATACGAGGTGGTGTCGACTTT
8s	DjScaffold120261	11510	11626	+	ACGCTCATACCAGTTTGGGTACACCCGATCTCGTTCGATCTCGGCCGTTAAGCAAACTCGGGCCTCGTTAGTACTTGAATGCGTGAGCGTCTGGGAATACGAGGTGGTGTCGACTTT
8s	DjScaffold5094	14956	15073	-	ACCATTATGCTGCAGGTTGTGTACACTCGATCTCTTTCGATCTCGGAAGTTAAGCAATACTAGGTCTCGTTAGAACTTATAGGAGTAGTGTCGACTGAGCCTGGCTCGTGTTTAGTGC
8s	DjScaffold23884	12553	12655	-	ACGCACATACTAGTTTGGGTACACCCGATCTCGATCGATCTAAGAAGTTAAGCAATGTTAGGCCTCGTTAGTATTTATAACGGGATTTATGTCGACTGAGCCT
8s	DjScaffold20783	12676	12778	+	ACGCTCATACTATGTTGGGTACGTTCAATCTCGTTCGATCTCGGAAGTTAAGCAGCACTAGGTAAGGTTAGTACTTGTAACGTGAGCAGTGTCAACTGAGTCT
8s	DjScaffold3771	82564	82682	-	CTCCTCATACTAAGTTGGGTACACCCGATCTCGTTCGATCTTGGAACGTTAAGCAACGCTAGGCCTCGTTAGTATTTAAAACGTGAGCAGTGTCGACTGAGCCTGGCTGGTGTTTGGTT
8s	DjScaffold40803	732	838	+	ACGCTCATACTAGTTTGGGTACACCCGATATCGTTCAATCTCGGAAGTTAAGTCATGCTAGGCCTCGTTAGTACTTATAATGAGAGCTGTATCGACTGATCCTGGCT
8s	DjScaffold16582	20407	20518	+	GTTTTCATGCTAGATTGGGTACACTCGATCTCGTTTGATTTCGGAAGTTAAGCAGCTCTAGGTCTCGTTATTACTTTTAACATGAGTAGTGTCAATTTAGCCTGGCTACTGT
8s	DjScaffold181437	784	882	+	ACACTCATATTAGATTGGGCACACCTGATCTCGTTCAATCACGGAAGTTGAGCAGCACTCGGCCTCATTAGTACATTTAACGTTAGCAGTGTCGAATGA
8s	DjScaffold29662	4622	4738	+	ACGCTCGTACTAGGTTGGGTATACTCGATCTCGTTAGATCTCTAATGTTAAGCAACTCTAGACCTCGTTCGTACTTATTATGTGAGCAGTGTCGACAGAGCCTGGCTGGTGTTTGAT
8s	DjScaffold2841	15454	15571	+	ACGCTTACACTAGGTTGGGTTCACTCGATCTCGTTCGTTCTCAGAAGTTAAGCAACACTTGGCCTCGTTAGTACTTATAATGTGAGCAGCGTCGACTGAGCCTGGATCGTGCTTGATT
8s	DjScaffold34193	9546	9647	+	ACGCTCATACTAGGTTGGGCACACCTGATCTCGTTCGATCTTATAAGTTAAGCAGCACTAGGCTTCACTAGTAATATAATCGTGAGTAGTGTTGACTAAGCC
8s	DjScaffold3091	69948	70064	+	GTCTCATACTAGGTTGGGTACACCCGATCTCGTTCGATCTCGGAAGTAAAGCAGCACTAAGCCTCGTTAGTACTTATAACTTGAGCAGTGTCAACTGAGCCTGGCTGGTGTTTGGTT
8s	DjScaffold97355	1873	1990	+	GCTTTCATACTAGGTTTAGTACACCCGATCTCGTTCGATTTCAGAAGTTAAGCAGCTAAAGTACTTATTAGTACTTTAAACGTGTGTAGTGTCAACTGAGCTTGGTTGGTGTTTGATT
8s	DjScaffold47814	20919	21031	+	ATGTACTAGGTTGGGTATACCCGAACTCGTTCAATCTCGAAATTTAAGCCATCCTAAGCTCCGTTAGTACTTATAACATAAGCCGTGTCGACTGTGTTTGGCTGGTGTTTGGT
8s	DjScaffold2390	8232	8349	+	ATGCTCACACTAAGTTGGGTACACCCAATCTCGTTCGATTTCGGAAGTTAATCCCTCCTAAGCCTCGTTAGTATTTATAATGAGAGCTGTGTTGACTGAGCCTGACCAGTGTTTGGTT
8s	DjScaffold172158	8656	8771	-	ATGCTCATTCCAGGTCAAGTACACCTGATTTCATTCGATCTCAGAAGTTAAGCAGCACTGGGTCTCATTAGTACTTATAACGCGAGCAGTGTCGACTAAGCCTGACTGGTGTTTTT
8s	DjScaffold32661	271	388	-	ACGCTCATACTAGGTTGGGTACACCCGATCTCGTTCGATCTCGGAAGTTAAGCAGCGCTAGGCCTCGTTAGTACATATAACGTGAGCAGTGTCGACTGAGCCTGGCTGGTGTTTGGTT
8s	DjScaffold5508	102909	103001	-	ACGCTCATACTAGGTTTGGTACATCCGATCTCGGAAGTTAAGCAGTACTAGGTCTCGTTAGTACTATAATCGAGAGCAATATCGACTGAACCT
8s	DjScaffold45824	34482	34598	+	ACGCTCATACTAGGTTGGGTACACCCGATCTCGTTCGATCTCGGAATTTAAGCAACCTTAGGCCTCGTTAGTACTTGAATGCGTGAGCGTCTGGGAATACGAGGTGGTGTCGACCTT
8s	DjScaffold78304	7	109	+	ACGCTCATACTTGGTTGGGTACAAGTACACCTGATCTCGGAAGTTAAGCAGCTCTAGGCCTTGTTAGTACTTTTAACGTGAGCACCGTCGACTGAGCCTGGTT
8s	DjScaffold1344	54408	54524	+	ACGCTCATACTAGGTTGGGTACACCCGATCTTGTTCGATCTCGGAAGTTAAGCCATCCTAGGACTCGTTAGTCCTATAACGTGAGCCGTGTCGACTGAGAATGGCTGATGTTTGGTT
8s	DjScaffold5703	4231	4347	+	ACGCTCATACCAGTTTGGGTACACCCGATCTCGTTCGATCTCGGCCGTTAAGCAAACTCGGGCCTCGTTAGTACTTGAATGCGTGAGCGTCTGGGAATACGAGGTGGTGTCGACTTT
8s	DjScaffold37768	14866	14983	+	ACGCTCATACTAGGTTGGGTACACCCGATCTCGTTCGATCTCGCAAGTTAAGCAGCCCTAGGCCTCGTTAGTACTTATAACGTGAGCAGTGTCGACTGAGCCTGGCTGGTGTTTGGTT
8s	DjScaffold27577	29516	29628	+	TTGATAATGCCATAATTAATGTAGGCCATTCGATCTCGGAAGTTAAGCAGCACTGGGCTTCGTTAGTACTTATAACGTGAGCAGTGTCGACTGAGCCTGGCTGGTGTTTGGTT
8s	DjScaffold198462	1548	1664	-	ACGCTCATACCAGTTTGGGTACACCCGATCTCGTTCGATCTCGGCCGTTAAGCAAACTCGGGCCTCGTTAGTACTTGAATGCGTGAGCGTCTGGGAATACGAGGTGGTGTCGACTTT
8s	DjScaffold88033	3910	4021	+	ACTCATTTACTAGGTTGGGTACACCCGATCTCGTTCGAACTTAGAAGTTAAGAAGCATTATGACTCGTTAGTACTTATAACGTAAGCAGTGTCAACTGAGCCTGGCTAGTGT
8s	DjScaffold198462	3023	3139	-	ACGCTCATACCAGTTTGGGTACACCCGATCTCGTTCGATCTCGGCCGTTAAGCAAACTCGGGCCTCGTTAGTACTTGAATGCGTGAGCGTCTGGGAATACGAGGTGGTGTCGACTTT
8s	DjScaffold3466	110694	110811	-	ACGCTCATACTAGGTTGGGTACACCCGATCTCGTTCGATCTCGGAATTTTAAGCAACCTTAGGCCTCGTTAGTACTTGAATGCGTGAGCGTCTGGGAATACGAGGTGGTGTCGACTTT
8s	DjScaffold5229	89146	89263	+	AGGATCATACTAGGTTGAGTACACCCGATCTCATTCGATCTCCGAAGTTATTTTTCTCGTTAGGCCTCGTTAGTACTTAGTGTTACTGAGCTTGACTGTTGTTTCGTTAGAGAAACCT
8s	DjScaffold139216	2816	2933	+	ATGCTGATACTAGATTGGGTACATTCTATTTCGTTCGATCTCAGAAGTTAAACAGCACTAGACTGAATTAGTACTATATTTTTGAACAGTGTCGACTGAGACTGGCTCGTGTTTGGTT
8s	DjScaffold80207	308	414	-	ACGCTCATACTCGGTTGGGTACATCAGATCTTGTTCGATCTGTGAAGATTCGCAGCACTGGGCTTCGTTAGTACTTATAACGTGAGCAGTATTGACTGATCCTAACT
8s	DjScaffold24160	46952	47069	+	ACGCTCATACCAGTTTGGGTACACCCGATCTCGTTCGATCTCGGAAGTTAAGCAGCACTGGGCCTCGTTAGTACTTATAACGTGAGCAGTGTCGACTGAGCCTGGCTGGTGTTTGGTT
8s	DjScaffold28845	84516	84624	-	NNAGCTATGTAACATGTTGGGTATACCCGGTCTCGTTCAATCTCGGAAGTTAAACAGCACTCAGTCTCGTTAGTATTGTAATTGTGAGCAGTGTCGACTGAGCCTGACT
8s	DjScaffold24403	27178	27278	+	AGGCTTATTAGTTGGATACATCTGATCTCATTCGATCTCGAAGGTTAAGTGGCACTAGGTCCCATTATTACTTATAACATGAGCAATGCTCGTGTTTGCTT
8s	DjScaffold184018	5041	5140	+	ATACTCATACTACTGTGGATATTTCCGATCTCGTTTGATACTGGAAGTCAAGCTACTTAGAGCTCGTAAGTACATAAATGAGTTTGTGTCGCCAGAGTCT
8s	DjScaffold20480	8862	9003	+	TTGCTCACGGTAGGTTGGATACACACGATTTCTTTCGATCTCAGAAGTTAAGCTCCTTTTGGCCTCGTTAGTACTTATAAAATGAGTAGTATCGACTCAGCCTGGATATGCTTTTCCCATGGAAAAAAATTCAACCATCTCT
8s	DjScaffold5703	12570	12686	+	ACGCTCATACCAGTTTGGGTACACCCGATCTCGTTCGATCTCGGCCGTTAAGCAAACTCGGGCCTCGTTAGTACTTGAATGCGTGAGCGTCTGGGAATACGAGGTGGTGTCGACTTT
8s	DjScaffold164248	561	677	-	GCATAATACTAGCTTGGGTACACGTTATCTGGTTTGATCTCGGAAGTTAAACCATCCTAGGGCTCGTTAGTATTTATAACGTGAGCCGTGTTGACTGAGCCTGGCTGGTGTTTGGTT
8s	DjScaffold96075	3796	3913	+	ATGTACATACCAAATTAGGAACATCCAATCTCGTTTGATCTCGGAAGTTAAGCAGCACTGGGCTTCATTGGTACTTATAACATTAGTCGTGTCGATTGAGCCTAGCTTGTGTTTGGTT
8s	DjScaffold1880	62452	62569	+	AAGTTTTTAAAAAAATTAATACACCCGATCTCGTTCGATCTCGGAAGTTAAGCAGCACTAGGCCTTGTTAGTACTTATAACGTGAGCAGTGTCGACTGAGCCTGGCTGGTGTTTGGTT
8s	DjScaffold2685	128368	128478	-	ATATATATATCTTTGGGTACACCCGATCTCCTTCGATCTCCTGAAAGTTAAGCAGCACTGAATCGGGTTAGTACTTTTACCAGGTTAGTAACCTTTAGTACCTGGTTAGCA
8s	DjScaffold3955	67248	67364	-	TAGTCTTTATTTGTTGTGGGTATATCTGGTCCCGTTCGATCTCGGAAGCCAAAGTGTTTAAGGCTAGTTAGTACATCAATGAGTCAGTGGGGTCTGAACCATGCTGGTGTTTCGGTA
8s	DjScaffold135804	10519	10621	-	ACGCTCATACTAGGTTGGTTACAACGGATCTCATTTGATCTCGGATGTTAAGCAGCACTAGACCTCTTTAGTTATATAATCGAGATCAGTGTTGACTGAGCTT
8s	DjScaffold198462	2728	2844	-	ACGCTCATACCAGTTTGGGTACACCCGATCTCGTTCGATCTCGGCCGTTAAGCAAACTCGGGCCTCGTTAGTACTTGAATGCGTGAGCGTCTGGGAATACGAGGTGGTGTCGACTTT
8s	DjScaffold5703	2166	2282	+	ACGCTCATACCAGTTTGGGTACACCCGATCTCGTTCGATCTCGGCCGTTAAGCAAACTCGGGCCTCGTTAGTACTTGAATGCGTGAGCGTCTGGGAATACGAGGTGGTGTCGACTTT
8s	DjScaffold1166	22587	22694	+	ACGCTCATACCAAGATGGGTACACCCGATCTCGGAAGTTAAGCAGGCCTGGGCTTCGTTAGTACTTATAGTATGAGCAGTGTTGACTGTGCCTGGCTAGTGTTTGGTT
8s	DjScaffold73708	16554	16655	+	ACACTCATACTAGGTTGGGTACACCCGATCTTGTTTGATCTCGGAAGTTAAGGAGCACTAGGCCTTGTTATTAATTATAACGTGAGCAGTATCAACTAGGCA
8s	DjScaffold850	18278	18384	+	ACGCTAATACTATCTGGGGTACACCCGATCTCATTCGATTTCGGAAGTTAAGCAGTGCTAGGCTTCGTTAGTACTTCTAACTTGAGAAGTGTTAACTGAGCTTGGCT
8s	DjScaffold196147	994	1111	+	ACGCTCATACTAGGTTGTGTACACACGATCTCGTTCGATCTCGGAACGTTGAGCAACGCTAGGCCTCGTTAGTATTTATAACTAGAGCAGTGTCAACTGAGTCTGGCTGATGTTTGGT
8s	DjScaffold36724	20172	20271	-	ATATAAATACTAAATTGGATATATCCGATTTTGTTCGATCTTGGAAGTTAATCATCACTAGGTCTAGTTAGTACTTTAATCGAAAGCAGTGTCGACTGTA
8s	DjScaffold21433	20634	20751	+	ACGCTCATACTAAATTTGGTACACCGAATCTCTTTTTATCTAGAAAGTTAAGCAGCACCAGGTCTCGTTAGTGCTATAATTATGAGCTGTGTCGATTGAGCCTGGCTCGTGATTGTTT
8s	DjScaffold5703	10505	10621	+	NNNNNNATACCAGTTTGGGTACACCCGATCTCGTTCGATCTCGGCCGTTAAGCAAACTCGGGCCTCGTTAGTACTTGAATGCGTGAGCGTCTGGGAATACGAGGTGGTGTCGACTTT
8s	DjScaffold2847	22748	22854	-	TGATTAATATCAGGTTGGGTACACCCGATCTCTTTAGATCTCGGAAGTTTAGCAGCACTAGGCTTTGTAAGTACTTATGACATGTCTAGGCTCGTGGTTGGTTAGTG
8s	DjScaffold5703	13160	13276	+	ACGCTCATACCAGTTTGGGTACACCCGATCTCGTTCGATCTCGGCCGTTAAGCAAACTCGGGCCTCGTTAGTACTTGAATGCGTGAGCGTCTGGGAATACGAGGTGGTGTCGACTTT
8s	DjScaffold198462	2138	2254	-	ACGCTCATACCAGTTTGGGTACACCCGATCTCGTTCGATCTCGGCCGTTAAGCAAACTCGGGCCTCGTTAGTACTTGAATGCGTGAGCGTCTGGGAATACGAGGTGGTGTCGACTTT
8s	DjScaffold1528	57840	57957	+	AGAGCATTACTAGTTTGGTTACACCAGATCTCGTCTGATCTCGGAAGTTAAGCAGCTCTAGGTTTCGCTAGTACTTATAACATGGACAATGTCTACTGAGCCTGGCTTGTGTTTGGTT
8s	DjScaffold3466	115299	115416	-	ACGCTCATACTAGGTTGGGTACACCCGATCTCGTTCGATCTCGGAATTTTAAGCAACCTTAGGCCTCGTTAGTACTTGAATGCGTGAGCGTCTGGGAATACGAGGTGGTGTCGACTTT
8s	DjScaffold883	46649	46755	-	TTGTATTAGGTTGGGCACACACAATCTCGTTAGATTACTTAAGTTAAGCAGCATTGGGCTTCGTTAGTACTTATAACTTGAGCAATGCCGACTGAACCTGGCTTGTA
8s	DjScaffold27318	9975	10085	+	ACGCTCATAATAGGTTTGGTACATCCGATCTCGTTCGATATCGAAAGTTAAGCATCACTAAACCTCGTTAGTACTTATAACGCGATCAATGTCAACTGATCCTGGCTGGTG
8s	DjScaffold165251	450	561	+	TCGAATAGGTTTGGTACACCCGAACTTGTCCGATCTCAGAAATTAAGCCATCCTAGGTCTTTTTAGTACTTATAACGTGAGCTGTGTAGACAGAGCATAGCTGGTGTTTGGT
8s	DjScaffold4283	63740	63851	-	ACACTCATTCTAAGTTGGGTACACCCGATCTCGTTCGATCTCGGAAGTTAAGCCTACCTAGGCCTCGTTAGTAGTTATAACGAGAGCTGTGTCAACTGAGCCTGGCTAGTGT
8s	DjScaffold5703	16995	17126	+	ACGCTCATACCAGTTTGGGTACACCCGATCTCGTTCGATCTCGGCCGTTAAGCAAACTCGGGCCTCGTTAGTACTTGAAGAGGTGGTGTCGACTTTTTGTTCATTTTTGAAAATCAATAAATACCAAAAATA
8s	DjScaffold198462	1843	1959	-	ACGCTCATACCAGTTTGGGTACACCCGATCTCGTTCGATCTCGGCCGTTAAGCAAACTCGGGCCTCGTTAGTACTTGAATGCGTGAGCGTCTGGGAATACGAGGTGGTGTCGACTTT
8s	DjScaffold159699	437	553	-	ACCTCATAATAAGTTGGATACTGTCGATCTCTTTAGATCTCGGAAATTAAGCAGCACTAGGCCTCGGTAATACTGATAACGTAAGCATGGCCAACTGAGCCTGGCTGGTGTTTGGTT
8s	DjScaffold20850	6373	6489	+	ACGCTCATACTAGGTTGGGTACACCCGATCTCGTTCGATCTCGGAATTTAAGCAACCTTAGGCCTCGTTAGTACTTGAATGCGTGAGCGTCTGGGAATACGAGGTGGTGTCGACTTT
8s	DjScaffold3466	112536	112653	-	ACGCTCATACTAGGTTGGGTACACCCGATCTCGTTCGATCTCGGAATTTTAAGCAACCTTAGGCCTCGTTAGTACTTGAATGCGTGAGCGTCTGGGAATACGAGGTGGTGTCGACTTT
8s	DjScaffold41789	61072	61177	-	ACGTTCATATCAGGTTGGCTACAACCGATCTCATTTAATCTCAGAAGTTAAGCAGCACTGGAACACATTAGTACTATAATCGTGAACATTGGTGTCGACTGAGCCT
8s	DjScaffold3466	116220	116337	-	ACGCTCATACTAGGTTGGGTACACCCGATCTCGTTCGATCTCGGAATTTTAAGCAACCTTAGGCCTCGTTAGTACTTGAATGCGTGAGCGTCTGGGAATACGAGGTGGTGTCGACTTT
8s	DjScaffold49701	40695	40797	-	ATGTTGTGATTTATTGGTACATTTGATCTCGTTTGAACTCGAAAGTTAAGCAGCATTAGACCTCGTTAGTACTATAATTGTGAGTAGTGTCAACTTTTTCTCT
8s	DjScaffold5703	15225	15341	+	ACGCTCATACCAGTTTGGGTACACCCGATCTCGTTCGATCTCGGCCGTTAAGCAAACTCGGGCCTCGTTAGTACTTGAATGCGTGAGCGTCTGGGAATACGAGGTGGTGTCGACTTT
8s	DjScaffold34256	2926	3037	-	ACGCTCATACCAGGTTAAGTACACTCGATCGGGTTCGATCTCGGCAGTTAAGTAGCACTGGATTTGTTAGTACTTATAACGTGAGCAGTGTCGATTTAGCCTGCTGGTGCTT
8s	DjScaffold68819	377	488	+	ACGCTCATACCTAGTTGGATAGATCCGATCTCGTTCAATCTCGTAGGTTAAGCAGCACTGGGCATCTTTAGTACTTATAACGTAAACAGTGTCGACTACCTGGTGTTTGGTT
8s	DjScaffold41386	84382	84481	-	ACGCTCCTATTAGGTTGAACACACTCGAGCTCGTTTTATCTCAGAAGTTTAGCGTCATGGAGCTTTTTAGTACTATTAATGAGCCACTGTCGTCTAAGCG
8s	DjScaffold141418	3941	4058	+	ACGCTTATACTAAGCTGGGTACACCTGATCTCGTTCGATCTCGGAAGTTAAGCCATCCTAGGCTTCGTTAGTACTTATAACGTGAGGCGTATCGACTGGGCCTGGCTGGTGTTTGGTT
8s	DjScaffold5703	3346	3462	+	ACGCTCATACCAGTTTGGGTACACCCGATCTCGTTCGATCTCGGCCGTTAAGCAAACTCGGGCCTCGTTAGTACTTGAATGCGTGAGCGTCTGGGAATACGAGGTGGTGTCGACTTT
8s	DjScaffold37679	27996	28118	+	ACGCTCGTACTAGTTTGGGTACACCCGATCTCGTTCGATCTCGGAAGTTAAGTTAAGCCTACCTAGGCCTCGTTAGTACTTATAACGAGAGCTGTGTCGACTGAGCCTGGCTGGTGTTTGGTT
8s	DjScaffold198462	1253	1369	-	ACGCTCATACCAGTTTGGGTACACCCGATCTCGTTCGATCTCGGCCGTTAAGCAAACTCGGGCCTCGTTAGTACTTGAATGCGTGAGCGTCTGGGAATACGAGGTGGTGTCGACTTT
8s	DjScaffold1783	222886	223003	-	ACGCTCTTACAAGTTTGAGTGCACCCGATCTCGTTAATTCTCGGAAGTTAAGCCATGCTAGGCCTCTTTAGTACTTATAACGTGAGCAGTGTCGACTGAGCCTGGCTGGTGTTTGGTT
8s	DjScaffold1904	61452	61559	+	ACTCTTATACTAGGTTGGGTACACCCGATCTCGGAAGTTAAGCAGCTCTAGGCCTCGTTAGTACTTATAACGTGAGCAGTGTCGACTGAGCCTGGCTGGTGTTTGGTT
8s	DjScaffold48325	16769	16886	-	ACGGTCATACTAGTTTGGGTACACCCGATCTCGTTCGATCTCGGAAGTTAAGCAGCTAAGTATAACGTTAGTACTTAAGACGTGAGCAGTGTCGACTGAGCCTGGCTGGTGTTTGGTT
8s	DjScaffold5703	13750	13866	+	ACGCTCATACCAGTTTGGGTACACCCGATCTCGTTCGATCTCGGCCGTTAAGCAAACTCGGGCCTCGTTAGTACTTGAATGCGTGAGCGTCTGGGAATACGAGGTGGTGTCGACTTT
8s	DjScaffold879	25227	25341	-	ACGCTCATAGTAGGTTGGTAACACCAGATTTCGTTCGATCTCAAAAGTTAAGATTCTTATGGCTCTTTAATACTATTATGTTTAATCAAGGATAACCTTTATTATGTGATAAATT
8s	DjScaffold2278	60205	60330	-	ACTCTCATACTAGGCTGGGTACACCCGATCTCGTTCGATCTCAGAATGTTAAGCAACGCTAGGCCTCGTTAGTTAACATGAGCAATGTCGACTGAGCGTGGTTGGTGTATACTTAGTGATAACTTT
8s	DjScaffold9374	17328	17446	-	GAGCACATACTATGTTGGATTCACCTGATCTCGTTCGATCTCGGAATGTTAAGCAACGCTAGGCCTCGTTAGTACTTACAACATGAGCAGTGTCGACTGAGCCTGGCTGGTGTTTTATT
8s	DjScaffold17473	5214	5331	+	ACGCTCATACTAGTTTGGGTACACCCGATCTAGTTTTATCTCGGAAGTTAATCCATGCTAGGCCTCGTTAGTAATTATAACGAGAGCTGTGTCGACTGAGCCTGGCTGGTGTTTGGTT
8s	DjScaffold5703	12275	12391	+	ACGCTCATACCAGTTTGGGTACACCCGATCTCGTTCGATCTCGGCCGTTAAGCAAACTCGGGCCTCGTTAGTACTTGAATGCGTGAGCGTCTGGGAATACGAGGTGGTGTCGACTTT
8s	DjScaffold3376	29229	29330	-	ACGCACACTAGGTTGGGTACACCCGATCTCGTTTGATCACGGAAGTTAAGCAGCTTGGGGCTCGTTAATATATGAATGAGCAAGTGTCATCTGAGCCTGTCT
8s	DjScaffold216	61693	61794	-	AAGCTCATTCTAGGTTGGGTACACTGATCTCGTTCGATTACGGAAGTTAAGCAGTACTAGGCCTCGTTAGTACATATAACGTGAGCAGTGTCCACTAAGCTT
8s	DjScaffold5703	1576	1692	+	ACGCTCATACCAGTTTGGGTACACCCGATCTCGTTCGATCTCGGCCGTTAAGCAAACTCGGGCCTCGTTAGTACTTGAATGCGTGAGCGTCTGGGAATACGAGGTGGTGTCGACTTT
8s	DjScaffold11683	6721	6836	-	ATTATTATGCTAGTTGGTACACCCCATCTCGTTCGATCTCGGAAGTTAAGCAGCACTAGGCCTTGTTACTACTATAATTGAGAGCAATGTCGACTGAACCTGGCTGGTGTTTGATT
8s	DjScaffold160583	4503	4620	-	TAGCTCATACTAAGTTGAGTACAACCGATATCGTTCGATCTTGGAAGTTAAGCTATCCTAGGCCTCGCTAGTACTTATAACGTGAGTCGTGTCGACTGAGCCTGGCTTGTGTTTGGTT
8s	DjScaffold538	162101	162218	+	ACGCTCATACTAGGTTGGGTACACCCGATCTCAGTCGATCTCAGAAGTTAAGCAGCACTAGGCCTCGTTAGTACTTATAACGTGAGCAGTGTCGACTGAGCCTGGCTGGTGTTTGGTT
8s	DjScaffold758	8145	8305	+	ATGCTCATACTTGGTTGCGTACACCCGATCTCGTTCGATCTCGTAATTGTTAAGCAGCACTGGACAATTTTAGTACTTATAATGTGAGCAGCGTCGACTGAGCCTTGTTGGGGTTTGGTTACGTATTTCCAGTGCAAAATGAAGTCCATCCCGTCGTGTTT
8s	DjScaffold32150	7412	7511	+	ATATAAATACTAAATTGGATATATCCGATTTTGTTCGATCTTGGAAGTTAATCATCACTAGGTCTAGTTAGTACTTTAATCGAAAGCAGTGTCGACTGTA
8s	DjScaffold13132	365	466	+	ACACTCATACTAGGCTAGGTACACCCGATTTTGTTCAATCTTGGAAGTTAAGCAACACTAGGCTTCGTTAGTACTTATAACGTGAGCAGTGTTGACTAAGTC
8s	DjScaffold120261	14755	14871	+	ACGCTCATACCAGTTTGGGTACACCCGATCTCGTTCGATCTCGGCCGTTAAGCAAACTCGGGCCTCGTTAGTACTTGAATGCGTGAGCGTCTGGGAATACGAGGTGGTGTCGACTTT
8s	DjScaffold4720	23968	24082	-	TTAGTGGTACTAGGTTGGGTACACCCGATCGCGTTTGATCTCGGAACGTTAACCAGCGATAGACGACGTTAGTACTTATAATGTGAGCAGTGTCGACTTAATCTTGCTGATGTTT
8s	DjScaffold3880	99692	99810	+	ATGCTCATACTAGATTGAGTTCACCCGATCTCGTTTGATCTCGGAAGTTAAGCAGCACTAGACCTCGTTAGTACTTATAAGTGTGAGCAGTGTCGATTGAGTTTGGCTGGTGTTTCATT
8s	DjScaffold9920	1858	1965	-	ACGCTGATACTAGTTTGAGTACAACCGACCTCGTTCGATCTAGGAAGTTAAGCCATGCTAGGCCTCGTTAGTACTTATAACTTGTGTCGTTTGATGTTTGATTAGTCA
8s	DjScaffold4446	111626	111741	+	TTTAAAATATCATTGATAGTTTACCATATTTCGTTCGATCTCGGAAGTTAAGCTGCACTAGGCCTCGTTAGTACTTAACTCGAGTAGTGTTGAATGAGTCTAGTTCATGATTGGTT
8s	DjScaffold49701	40854	40954	-	ATGTTGTGATTTATTGGTACATTCGATCTCGTTTGAACTCGAAAGTTAAGCAGCATTAGACCTCGTTAGTACTATAATTGTGAGTAGTGTCAACTAAGCTT
8s	DjScaffold2891	6574	6688	-	ACTCTCATACTAGGTTGGGTACACCCGATCTCGTTCGATCTCAGAAGTTAAGAAGTACTAGGCTTCGATAGCACTTATAACGTGATCAATGTCAACAGCCTGGCTGGTGTTTGGT
8s	DjScaffold4870	19576	19690	+	ACGCACATACTAGTTTGGGTACACCCAATCTCGTTCGATATTGGAAGTTAAGTAGCGCTCGACTTCGTTAGTACTTATAACGTGAGCAGTGTCGACTTAGCTTGGCTGGTGTTTG
8s	DjScaffold90827	1503	1610	+	ACGCTCATACTTGGTTGGGTACACCCGATCTCGGAAGTTAAGCAGCTCTAGGCCTTGTTAGTACTTTTAAAGTGAGCAGCGTCGACTGAACCTGGTTGGTGTTTGGTT
8s	DjScaffold3466	113457	113574	-	ACGCTCATACTAGGTTGGGTACACCCGATCTCGTTCGATCTCGGAATTTTAAGCAACCTTAGGCCTCGTTAGTACTTGAATGCGTGAGCGTCTGGGAATACGAGGTGGTGTCGACTTT
8s	DjScaffold45824	34139	34253	+	ACGCTCATACTAGGTTGGGTACACCCGATCTCGTTCGATCTCGGAATTTAAGCAACCTTAGGCCTCGTTAGTACTTGAATGCGTGAGCGTCTGGGAATACGAGGTGNAAAAATCG
8s	DjScaffold39876	2430	2530	-	ATCTCATACAAGTTTGGGTACACCGATTTCGTTCGATCTAGGAAGTTAAGCAATACTAGGCCTCGTCAGTACTTATAACGTGATCCGTGTCTACTGAGCCT
8s	DjScaffold3392	35465	35582	-	ACGATTATACTAGGTTGGGTACACTCCATCTCGTTCAATTTCGGAAGTTAAGCAGCCCTAGGATTCGTTAGTACTTATAACACAAACAGTGTCAACTGAACCCAGCTGGTGTTTGGTT
8s	DjScaffold453	8995	9101	+	ACGCTCATACTAGGTTATGTACACCCGATCTCGTTCGATTTCCGAAGTTAAGCAGCGCTGGGCCTCGTTAGCACTTATAACGTGATAAGTGTCGACTGAGTTTGGTT
8s	DjScaffold120261	15935	16051	+	ACGCTCATACCAGTTTGGGTACACCCGATCTCGTTCGATCTCGGCCGTTAAGCAAACTCGGGCCTCGTTAGTACTTGAATGCGTGAGCGTCTGGGAATACGAGGTGGTGTCGACTTT
8s	DjScaffold5703	4526	4642	+	ACGCTCATACCAGTTTGGGTACACCCGATCTCGTTCGATCTCGGCCGTTAAGCAAACTCGGGCCTCGTTAGTACTTGAATGCGTGAGCGTCTGGGAATACGAGGTGGTGTCGACTTT
8s	DjScaffold30235	47890	48006	-	TTAACTATACTAGGTTGAGTACATTCGATCTCGTTTGATCTCTGAAGTTAAACAGTACTAGGTCTCATTAGTATTAAATTGTGCGCAGTGTTGACTGAGCCTGACTTGTGTTTGCTT
8s	DjScaffold1557	24813	24931	+	ACGCTCATACTAGGTTGGGTACACTCGATCTCGTTCGATCTCGGAACGTTAAGCAACGCTAGGCCTCGTTATTATTTAAAACATGAGCAGTGTTGACTGAGTCTGGCTGGTGTTTGGTT
8s	DjScaffold5510	133611	133722	-	GCTCCTGGTTGGGTATACCCGATCTCGTTTGATCTCGGAAGTTAAGTAACAGTAGGTCTTTTTAGTACTTCTAACGTTCACAGTCTCGATTGAGCTTGGCTGGTGTTACTTT
8s	DjScaffold158287	1096	1188	+	ACGCTCATACTAGGTTGGGTACACCCGATCTCGGAAGTTAAGCAGCACAAGGCCTCGTTAGTACTTATAACGTGAGCAGTGTCTACTGAGCCT
8s	DjScaffold5703	3936	4052	+	ACGCTCATACCAGTTTGGGTACACCCGATCTCGTTCGATCTCGGCCGTTAAGCAAACTCGGGCCTCGTTAGTACTTGAATGCGTGAGCGTCTGGGAATACGAGGTGGTGTCGACTTT
8s	DjScaffold3939	75513	75630	-	ACGCTCATACTAGGTTGGGTACACCCGATCTCGTTCGATCTCGGAAGTTAAGCAGCACTGGGCCTCGTTATTACTTATAACGTGAGCAGTGTCGACTGAGCCTGGCTGGTGTTTGGTT
8s	DjScaffold14459	47531	47645	+	ATTCTCATACTAGTTTGGGCACACCCAATCTCGTTCGATCTCGAAAGTTAAGCCATCCTAGGCCTCGTTAGTACATATAATATGAGCCTGGCTGGTTTCGGTTAGTGATAACCTT
8s	DjScaffold17599	3406	3531	+	ACTCTCATACTAGGCTGGGTACACCCGATCTCGTTCGATCTCAGAATGTTAAGCAACGCTAGGCCTCGTTAGTTAACATGAGCAATGTCGACTGAGCGTGGTTGGTGTATACTTAGTGATAACTTT
8s	DjScaffold102172	72	182	+	TCAGTAATGGGTTAGGGTACACCTGATTTTGTTCAATCTCGGAGGTTAAGCCATCCTAGGCCTCTTTAGTACTTATAACGTGAGCCGTGTTGACTTATCCTGGCTGATGTT
8s	DjScaffold5703	2756	2872	+	ACGCTCATACCAGTTTGGGTACACCCGATCTCGTTCGATCTCGGCCGTTAAGCAAACTCGGGCCTCGTTAGTACTTGAATGCGTGAGCGTCTGGGAATACGAGGTGGTGTCGACTTT
8s	DjScaffold120261	17115	17231	+	ACGCTCATACCAGTTTGGGTACACCCGATCTCGTTCGATCTCGGCCGTTAAGCAAACTCGGGCCTCGTTAGTACTTGAATGCGTGAGCGTCTGGGAATACGAGGTGGTGTCGACTTT
8s	DjScaffold1256	8514	8607	-	ATTCTCATTCTAAATTGGGTACACCTGATCTCGTTTGATCTCAGAAGTTTGGCGACATGGGCCTTGTTAGTAAATCAATGAATTGATGTCGTCT
8s	DjScaffold5703	6591	6707	+	ACGCTCATACCAGTTTGGGTACACCCGATCTCGTTCGATCTCGGCCGTTAAGCAAACTCGGGCCTCGTTAGTACTTGAATGCGTGAGCGTCTGGGAATACGAGGTGGTGTCGACTTT
8s	DjScaffold5703	15815	15931	+	ACGCTCATACCAGTTTGGGTACACCCGATCTCGTTCGATCTCGGCCGTTAAGCAAACTCGGGCCTCGTTAGTACTTGAATGCGTGAGCGTCTGGGAATACGAGGTGGTGTCGACTTT
8s	DjScaffold52099	26428	26545	+	ACGCTCATACTAGGTTGGGTACACCCGATTTCGTTCGATCTCCGAAGTTAAGCAGCGCTAGGCCTCGTTAGTACATATAACGTGAGCAGTGTCGACTGAGCCTGGCTGGTGTTTGGTT
8s	DjScaffold39028	18122	18239	+	ACGCTCATACTAGGTTGGGTACACCCAATCTCGTTTGATCTTGGAAGTTAGGTAACGCTAGGCCTCGTTAGTACTTCTAACGTGTGCAGTGTCGGCTGAGACTGGCTGGTGTTCGGTT
8s	DjScaffold3176	33394	33495	-	GCGCTTATACTAGATGTGGTATACATGATCTCTTTCGATCTCAGAAGTTAAGCAGCACTAGGCCTCATTAGTACTATAATTGAAACCAGAGTCGACTAAGCC
8s	DjScaffold45371	11854	11966	-	TTGGTCATACTAGGTTGAGTATACTCGATCTCGTTCGATCTAGGAATTGTTAAGCCATCCTAGGCTTCGTTAGTACTTATAACATGATATAACCGGAATCTAACGTTTAAATC
8s	DjScaffold135498	773	890	-	ACGCTCATACTAGGTTGGGTACACCCGATCTCGTTCGATCTCGGAAGTTAAGCAGCACTAGGCCTTGTTAGTACTTATAACGTGAGCAGTGTCGACTGAGCCTGGCTGGTGTTTGGTT
8s	DjScaffold16703	6210	6327	-	ACGCTCATACTAGTTTCGGTACACCCGATCTCGTTCGATCTCGGCAGTTAAGCAGCACTAGGCCTCGTTAGTACTTATAACGTGAACAGTGTCGACTGAGCCTGGCTGGTGTTTGGTT
8s	DjScaffold629	54591	54700	+	ACGCTCATATTAGGTTGAGTACACCTGATCTCGTTCGATCTCGGAAATTAAGCAGCACTAAGCATCGTTAGCACTTATAACGTGAGCAGTGTCAACTCAGCCTGGCTGGG
8s	DjScaffold19373	8645	8761	+	ACGCTCATACTAGGTTGGGTACACCCGATCTCGTTTGATCTCGGAATTTAAGCAACCTTAGGCCTCGTTAGTACTTGAATGCGTGAGCGTCTGGGAATACGAGGTGGTGTCGACTTT
8s	DjScaffold4508	46890	47006	-	CCGAAAACTAAGTTGAGTACACCCAATCTCTTTCGATCTCTGAAATTAAGCAGAATTAAGCCTCGTTAGTACTATAATTGTGGGCAGCGTCGATTGAGTCTGGTTCGTGTTTTTGTT
8s	DjScaffold5283	49662	49780	-	ACGTGGATCCTAGGTTGGATACACTCTGTCTCGTTCGATTTCGGATGTTAAGAGGCTTAGGGCTTGTTAGTAAATCAATGAATAAGTTAGTGTCATGTGAGCATGACTCGTTTTTGGTT
8s	DjScaffold51608	1825	1932	+	ATGCTCATACTAGGTTGGATACACCCGATCTCGTTTGATCTCGGAAGTTAGGCCTCGTTAGTACTTATTATGTGAGCAGGGTCGACTGAGCCTGGCTGGTGTTTGGTT
8s	DjScaffold1467	24051	24168	+	ACCCTCATACTAGGTTGGGTACACCCGATCTCGTTCGATCTCGGAAGTTAAGCAGCCCTAAGCCTCGTTTGTACTTATAACGTGAGCAGTGTCGACTGAGTCTGGCTGGTGTTTGGTT
8s	DjScaffold184629	17348	17448	+	TTAGTTATACTAGTACACCCGATCTAGTTCGATCTCGTAGGTTAAGCATCACTATGCCTTGTTAGTACTTATAACGTGAGCACTGTCGACTGAGCCTGGCG
8s	DjScaffold19373	9606	9722	+	ACGCTCATACTAGGTTGGGTACACCCGATCTCGTTTGATCTCGGAATTTAAGCAACCTTAGGCCTCGTTAGTACTTGAATGCGTGAGCGTCTGGGAATACGAGGTGGTGTCGACTTT
8s	DjScaffold30019	19222	19339	+	ACACTCATACTAGGTTGGATACACCCGATCTCATTCGATCTCGTAAGATAAGCCATCCTAGGCCTCATTAGTACCTATAACGTGAGCCGTGTCGACTGAGCCTGGCTGGTGTTTGATT
8s	DjScaffold39341	28608	28712	+	ACGCTCATACTAAGTTGGGTACACCAGATCTCGTTCAATCTCAGAAGTTAAGCAGCACTAGGCCTCGTTAATATTGTGAGCAGTGTAAACTGAGCCTGGCTGGTG
8s	DjScaffold5445	142585	142702	-	ACGCTCATACTAGTTTGGGTACACCTGATTTCGTTCGATCTCGGAAGTTAAGCAGGAATAGGCCTTGCTAGTACTTATAATGTGAGCAGTGCCGACTGAGCCTGGTTGGTGTTTGGTT
8s	DjScaffold4565	77816	77933	-	GCGTCCTATAATCGGTTAGTTACACCCGATCTCGTTCGATCTCGGAAATTAAGTAGTTCTAGGCCTCGTGTGTTTGGTTAGATAGTTCCCCACTTCGTACCTGGGTTCTTGTGTATTT
8s	DjScaffold37555	7837	7938	+	ACGGTCATACTAAGTTGGGTACATCTGATCTCGGAAGTTAAGCAGCACTGAGCCTCATTAGTACTTATAACGTGAGCAGTGTCGACTTAGCGTGGCTCGTGT
8s	DjScaffold5510	152913	153015	+	ACCTTCAAACTAGGTTGGATACACCCAATTTCATTCGATCTCGTAATTTAAGCAGTAATTGGTCTCGTTAGTACTTATATTGTGAGTACTTACTTGGTTCTCA
8s	DjScaffold4227	105348	105461	+	TTGTTTATGGTTGGATATATCTGATATTGTTCGATCTAGGAAGTTAAGCAGCACTAGGCTTTGTTAGTATTATAATCGAGATCTGTGTCGACTGAGCCTGGTTGGTGTTTGGTT
8s	DjScaffold1832	66155	66272	+	CTCACATTACTAGTTTGGGTACACCCGATCTCGTTCGATCTCGGAAGTTAAGCCTACCTAGGCCTCGTTAGTACTTGTAACGAGAGCTGTGTCGACTGAGCCTGGCTAGTGTTTGGTT
8s	DjScaffold120261	15640	15756	+	ACGCTCATACCAGTTTGGGTACACCCGATCTCGTTCGATCTCGGCCGTTAAGCAAACTCGGGCCTCGTTAGTACTTGAATGCGTGAGCGTCTGGGAATACGAGGTGGTGTCGACTTT
8s	DjScaffold45824	34713	34829	+	TTAGTTTTNCTAGGTTGGGTACACCCGATCTCGTTCGATCTCGGAATTTAAGCAACCTTAGGCCTCGTTAGTACTTGAATGCGTGAGCGTCTGGGAATACGAGGTGGTGTCGACTTT
8s	DjScaffold11093	6628	6799	+	ACGTACATACTAGATTAAAGACACCCAATCTCGTTTGATCTTTGAAGTTAAAAATCACTGTGCCTCATTAGTAGGTAGATAGTGGCATCTGGGCATAATTTTTTTAGCACAATTTCGGGGACGACCCACCTTCTCCCCAGGGGGGGCTCGGAAACACATTACGACTGTGCTA
8s	DjScaffold5703	14635	14751	+	ACGCTCATACCAGTTTGGGTACACCCGATCTCGTTCGATCTCGGCCGTTAAGCAAACTCGGGCCTCGTTAGTACTTGAATGCGTGAGCGTCTGGGAATACGAGGTGGTGTCGACTTT
8s	DjScaffold57280	820	955	+	ATGCTTATACTAGATTAGTTTACAACCGATCTCGTTCGATCTCGGAAGTTAGTACTGGGCCTGGTTAGTACTATAATCGAGAGAAGTGTCGACTCAAATCAGCAAACAGATTCTAAATTTGGTTGTTGGCTAGTTC
8s	DjScaffold42630	36538	36634	+	ACGCTTATACTAGGTTGCGTACATTCGATCTCATTCTTTCTCGGAAGTTAAGCAGCATTAAGCCTCGTTACTAGGATAATTGTGATCTGTGTTGACT
8s	DjScaffold52911	10906	11023	+	CTGCTCATACTAGGTTGTGTACACCCGATCTCGTTCGATCTCGGAAGTTAAGCAGCACTAGACCTTGTTAGTACTTATAACGTGAGCAGTATCGACTGAGCCTGGCTGGTGTTTGGTT
8s	DjScaffold3466	117141	117258	-	ACGCTCATACTAGGTTGGGTACACCCGATCTCGTTCGATCTCGGAATTTTAAGCAACCTTAGGCCTCGTTAGTACTTGAATGCGTGAGCGTCTGGGAATACGAGGTGGTGTCGACTTT
8s	DjScaffold21433	18820	18937	+	ACGCTCATACTAAATTTGGTACACCGAATCTCTTTTTATCTCGAAAGTTAAGCAGCACCAGGTCTCGTTAGTGCTATAATTATGAGCTGTGTCGATTGAGCCTGGCTCGTGATTGTTT
8s	DjScaffold5703	6886	7002	+	ACGCTCATACCAGTTTGGGTACACCCGATCTCGTTCGATCTCGGCCGTTAAGCAAACTCGGGCCTCGTTAGTACTTGAATGCGTGAGCGTCTGGGAATACGAGGTGGTGTCGACTTT
8s	DjScaffold1054	2354	2470	-	ACCTCCTTTCAGGTTGGGTACACCAGGTCTCGTTAGATCTCGGAAGTTAAGCAGTATAGGGTCTCGTTAGTACTTGTAACGTGAGCAGTGTCGACTGAGCCTGACTTGTGTTTGGTT
8s	DjScaffold8120	10841	10936	-	ACACTCTTACTAGGTTGGTTACACCCGATCTCATTTGATTTTGGAAGTTAAGCGTTTTGGGGCTCGTTAGTTCATCAATAAATTAGTGTCTTCACA
8s	DjScaffold365	80681	80798	+	ATGCTCATACTAGTTTGTGTATACCAGATCTCGTTCGATATCGGAAGTTAAGCCATGCTAGGCCTCGTTAGTACTTATAACGAGAGCTGTGTCGACTGAGCCTGGCTGGTGTTTGGTT
8s	DjScaffold25920	4286	4392	-	ACGCTTATTCTAGGTTGGGTACACCAGATCTCGTTCGATCCCTAAAGTTAATCATCGCTAGGCTTCGCCAGTATTTATAACGTGAGCAGCGTCGACTGACTGAGCCT
8s	DjScaffold5703	16110	16226	+	ACGCTCATACCAGTTTGGGTACACCCGATCTCGTTCGATCTCGGCCGTTAAGCAAACTCGGGCCTCGTTAGTACTTGAATGCGTGAGCGTCTGGGAATACGAGGTGGTGTCGACTTT
8s	DjScaffold122050	7904	8021	+	ACGCTCATACCAGTTTGGGTACACCCGATCTCGTTCGATCTCGGAAGTTAAGCAGCACTGGGCCTCGTTAGTACATATAACGTGAGCAGTGTCGACTGAGCCTGGCTGGTGTTTGGTT
8s	DjScaffold39341	37896	38000	+	ACGCTCATACTAAGTTGGGTACACCAGATCTCGTTCAATCTCAGAAGTTAAGCAGCACTAGGCCTCGTTAATATTGTGAGCAGTGTAAACTGAGCCTGGCTGGTG
8s	DjScaffold18725	914	1031	+	ACGCTCATACTTGGTTGGGTACACCCAATCTCGTTCGATCTCAGAAGTTAAGAATTACTGGGCCTCATTAATACTTATAACGCGAGTAGTGTCGACTGAGCCTGGTTCGTGTTTGGTT
8s	DjScaffold36143	21444	21561	-	ACGCTTATACTAGCTTGGGTACACCCGATCTCATTCGATCTCAGAAGTTACTCAGCACTAGGCCCCGTTAGTACTCAAAACGTGAGCAGTGTCGACTGAGTCTGGATCATGTTTGGCT
8s	DjScaffold2724	33434	33552	-	ACTCCCGAGTAAGTTGGGCACACCTGATTTCGTTAAATCTCAGAAGGTAAGCAGTGCTAGGCCTCGTTAGTACTTATAACACGTGAGCAGTGTTAACTGAGCCTGGCTGGTGTTTGGTT
8s	DjScaffold29432	52401	52515	-	ACGCTCATACTAGGTTGGTTAGACCCGAACTCGTTCGATCTTGGAAGTTAAGCAGCTCTAAGCTTCGTTACTACTTATAAGGTGAGCAGCGTCAACTGAGTCTGGGTGGGGTTTA
8s	DjScaffold1837	18193	18303	-	TTCCTCATACTAGGTTGGGTACAGCTGATCTCGTTCGATCTCGGAAATTAAGCCATGCTAGGCCTCGTTAGTACTTATAACGCGAGCTGTGTCAACTAAGCCTGCCTGGTG
8s	DjScaffold1114	63405	63523	-	ACGATCATACTAGGTTTGGTACACCCGATCCTGTTAAATCTCGGAAGTTAAACATCACTAGGCCTGATCAGTACTATAATCGTGTGCAGTATCGGCTGAGCTTCACTTGTGTTTAGTTA
8s	DjScaffold198462	3318	3434	-	NNNNNCATACCAGTTTGGGTACACCCGATCTCGTTCGATCTCGGCCGTTAAGCAAACTCGGGCCTCGTTAGTACTTGAATGCGTGAGCGTCTGGGAATACGAGGTGGTGTCGACTTT
8s	DjScaffold830	53133	53250	-	ACGCTCAAACCAGGTTGGTTACACCCGATCTCATTTGATCTAGGAAGATAAGCAGCACTAAGCCTCGTTAGTACTTATAACGTAAGCAGTGTCGATTGAGTCTAGCTGGTGTTTGGTT
8s	DjScaffold1345	16001	16114	+	CTATTCTTCTTTTTATTGTCGCACGCTTTCTCGTTCGATCTCGGTAGTTAAGCAGCACTGGGTCTCGTTAGTACTTATAACGTGAGCAATTTTGAAACGCAGTCAACACAATCA
8s	DjScaffold25144	10231	10333	+	ACGTTCTTAGTAGGTTGGGTATACCCGATATCGTTCGATCTCGGAAGCTGGGCAGCACTAGTCCTCGTTAGTACTTCTGACGTGAGCACTTTCGACTGATTCT
8s	DjScaffold33755	818	936	+	ACGCTCATACTAGTTTGGGTACACCTGATCTCGTTCGATCTCGGAATTGTTAAGCAAACTCAGGCCTCTTTAGTACTTGAATGCGTGAGCGTCTGGGAATACGAGGTGGTGTCGACTTT
8s	DjScaffold120261	14165	14281	+	ACGCTCATACCAGTTTGGGTACACCCGATCTCGTTCGATCTCGGCCGTTAAGCAAACTCGGGCCTCGTTAGTACTTGAATGCGTGAGCGTCTGGGAATACGAGGTGGTGTCGACTTT
8s	DjScaffold78027	1008	1125	-	ATGCTCATACTAGTTTGTGTATACCAGATCTCGTTCGATATCGGAAGTTAAGCCATGCTAGGCCTCGTTAGTACTTATAACGAGAGCTGTGTCGACTGAGCCTGGCTGGTGTTTGGTT
8s	DjScaffold51192	1424	1516	-	ACGCTCATACTAGGTTTGGTACATCCGATCTCGGAAGTTAAGCAGTACTAGGTCTCGTTAGTACTATAATCGAGAGCAATATCGACTGAACCT
8s	DjScaffold136239	10748	10876	+	ACGCTCATACCAGTTTGGGTACACCCGATCTCGTTCGATCTCGGCCGTTAAGCAAACTCGGGCCTCGTTNNNNNNNNNNNNNNNNNNNNNTAGGGGCGATCCTGCATGGGACCCCGCCATATTCAATTA
8s	DjScaffold4200	140532	140649	-	ACGCTCATACTAGGTTGGGTACTCCCGATTTCGTTCGATCTCGGAAGTTAAGCAGCACTAGATATCGTTAGTACTTATAACGTGATCAGTATCGTCTGAGCCTGGCTGATGTTTGGTT
8s	DjScaffold8075	21264	21381	-	GCGCTCATACTAGGTTGAGTACACTCGATCTCGTTCGATCTCGGAAGTTAAGCAGCACTAGGCCTCGTTGGTGCGTATAACGTAAGCAGTATCGACCGAACCTGGCTTGTGTTTGGTT
8s	DjScaffold26424	8436	8560	-	TTGGTTATATTTCTGGTTGTCGACGCTCATACTAGGTTCGTTCGATCTCGGAAGTTAAGAAGCACTAGGCTTCGTTAGTACTTATAACGTGAGCAGTGTCGACTGAGCCTGGCTGGTGTTTGGTT
8s	DjScaffold1122	21364	21481	-	TAGCTTATACTAGGTTGGGTACATCCGATCTCGTTCGATCTCGGAGATTAAGTAACACTGGGTCTCATTAGTACTTATAACATGAGAAATATTGACTGAACCTGACTCGTGTTTGGTT
8s	DjScaffold4663	44363	44465	+	ACGCTCATACTAGGTTGGTTACAACGGATCTCATTTGATCTCGGATGTTAAGCAGCACTAGACCTCTTTAGTTATATAATCGAGATCAGTGTTGACTGAGCTT
8s	DjScaffold4642	17202	17319	-	ACGGTCATACCAGGTTGTGCACACCCGATATCGTTCTATCTCGGAAGTTAAGTAGCGTTTGGCCTCCTTAGTACTTATAGCGTGGGCAGTGTTGACTAAGCCTAGCTGGTGTTTCGTT
8s	DjScaffold5703	1871	1987	+	ACGCTCATACCAGTTTGGGTACACCCGATCTCGTTCGATCTCGGCCGTTAAGCAAACTCGGGCCTCGTTAGTACTTGAATGCGTGAGCGTCTGGGAATACGAGGTGGTGTCGACTTT
8s	DjScaffold55922	107	223	+	ACGCTCATACTAGTTTGGGTACATCCGATCTCGTTCGATCTCGGAAATTAAGAAAACTCAGCCCTCGTCAGTTCTTGAATGCGTGAGCGTCTGGGAATACGAGGTGGTGTCGACTTT
8s	DjScaffold51335	1320	1438	-	AGGCTCATATTAGGCTGGGTATACCCGATCTGGTTCAATCTCGGAAGTTAAGCAGCGCTAGGCTTCGTTAGTACAACTAACATGAACAGTGTCGACTGAACCTTTGCTGGTGTTTGGTT
8s	DjScaffold33797	23269	23370	+	ACACTCAAACTAGGTTGGGTACACCTGATCTCGTTCAACTTCAAAAGTTAAGCATCACTTAGCCTCGTTAGTACTTATAACGTGAGCTATGTCGATAACCTT
8s	DjScaffold4502	67759	67877	-	GAGCACATACTATGTTGGATTCACCTGATCTCGTTCGATCTCGGAATGTTAAGCAACGCTAGGCCTCGTTAGTACTTACAACATGAGCAGTGTCGACTGAGCCTGGCTGGTGTTTTATT
8s	DjScaffold11683	2672	2787	-	ATTATTATGCTAGTTGGTACACCCCATCTCGTTCGATCTCGGAAGTTAAGCAGCACTAGGCCTTGTTACTACTATAATTGAGAGCAATGTCGACTGAACCTGGCTGGTGTTTGATT
8s	DjScaffold154950	1017	1135	-	ACGCTCATACTAGGTTTGGTACACCCGATCTCGTTCGATCTCGGAACGTTAAGCAACGCTAGGCTTCGTTAGTACTTATAACGTGAGAAGTGTAAACTGAGCCTGGGTGGTGTCTGGTT
8s	DjScaffold5209	284414	284515	+	ACGCTAATACTAGTTTTGGTACACCCGATCTCATTCGATCTCAGAGGTTAAGCAGTACTAGACGTCTTTTGTACTATAACCGAAATCAGTGTCGACTAAGTC
8s	DjScaffold3014	83541	83660	-	ACGCTCATACTAAGTTAGGTACACCCGATATCGTTTTAATCTCGGAAGTTAAGCCATCCTAGACCTCGTTAGTACTTATAACGTGAGCCGTGTCGATTGAGCTTCGATGGTGTTTAGCTA
8s	DjScaffold30493	8119	8236	-	ACGCTCATACTAGGTTGGGTACACCCGATCTCGTTCGATCTCGGAATTTTAAGCAACCTTAGGCCTCGTTAGTACTTGAATGCGTGAGCGTCTGGGAATACGAGGTGGTGTCGACTTT
8s	DjScaffold35333	33636	33739	-	ACGCTCATAACCAGTTGGACACATCCAATCTCGTTAGATCTTTGTAGTTAAGCAGCACAATGGATCGTTAGTACTTATAACGTGAGCTGTGTTGTTACTTTTCA
8s	DjScaffold4569	75827	75937	-	TAAGTCATACCAGGTTGGGTACACCCTATCTCGTTAGATCTCGGAAGTTAAGCAGCATTAAACCGCATTAGTACTTATATAGTGAGCAGTGTCGACTGAGCCTGGCTCGTT
8s	DjScaffold1433	45412	45521	+	ACGCTCATACTAGTTTGGGTACACCCTATCTCGTTCGATCTCGGAAGTTAAGCAGCACTAGGCTTCGTTATTACTAAAACGTAAGCAGTGTCAACTGAGCCTGACTGGTA
8s	DjScaffold1007	2177	2287	+	ATTTTATACTAGGTTGGGTACATCCGATCTCGTTAGAACTCGGAAGTTAAGCAGCACTGGCCTTGTTAGTACTTATAACTTAAGAGATTGCAAATAACGAGAGATTAGTGT
8s	DjScaffold43790	7859	7975	+	ACGCTCATACTAGGTTGGGTACACCCGATCTCGTTCGATCTCGGTTATAAGCAGCACTAGGCCTCGTTAGTACTTATAACGTGAGCAGTGTCGACTGAGCCTGGCTGGTGTTTGGTT
8s	DjScaffold4453	10404	10523	-	ACGCTCATACTAGTTTGGGTACACCCGATCTCGGAAGTTAAGCAGCACTAGGTCTCGTTAGTACTTATAACGTGAGCAGTGTCGACTGAGCCTGGCTGGTATTTGGTTAGTGATAACCTT
8s	DjScaffold5703	11980	12096	+	ACGCTCATACCAGTTTGGGTACACCCGATCTCGTTCGATCTCGGCCGTTAAGCAAACTCGGGCCTCGTTAGTACTTGAATGCGTGAGCGTCTGGGAATACGAGGTGGTGTCGACTTT
8s	DjScaffold10230	125615	125732	-	ACGCTCATACTAAGTTGGGTACACCCGATCTCGTCGGATCTCGGAAGTTAAACAGCACTAGGCTTCATTAAAGCTAGTATCGAGAGCAGTGTCGACTGAATCTGACTAGTGTTTGGTT
8s	DjScaffold3466	114378	114495	-	ACGCTCATACTAGGTTGGGTACACCCGATCTCGTTCGATCTCGGAATTTTAAGCAACCTTAGGCCTCGTTAGTACTTGAATGCGTGAGCGTCTGGGAATACGAGGTGGTGTCGACTTT
8s	DjScaffold150358	14785	14898	-	GTTGTCGTACTAAATTGGGTACACCCGATCTCGTTCTATCTTGGAGGTTAAGCAGCATTAGGACTCGTTAGTACTTATAACGTAAACAGTGTCGACTTAGTTGGCCTCGTATTT
8s	DjScaffold196803	272	385	-	GCAATTATACTAGGTTGGGTACACCCGATCTCGTTCGATCTCGTTAAGCAGCGCTAGGCCTCGTTAGTACATATAACGTGAGCAGTGTCGACTGAGCCTGGCTGGTGTTTGGTT
8s	DjScaffold2911	57611	57713	-	ATTTTCATACTAGGTTGGGTACACCCGATCTTGTTCGCTCTCGGAAGTTAAGCAGCACTAGGCCTCGTTAGAACTTATAACGTGAAAAGCGCCGAGTTAGCTT
8s	DjScaffold14494	20709	20811	+	ACGTTTATACTAGGTTGAATACATTCGATCTTGTTCAATCTCAGAAGTTAAGCAGCAGGAAACCTCGTTAGTACTATAATTGTGAACAGTGACAGCTGATTTC
8s	DjScaffold747	121490	121593	-	ACTCTCATACTAGGTTGAATTACACTAGATCTTGTTCGATCTCGGAAGTTAAGTAGCACTAAGCCTCGTTAATAATATGATTGTGAGCAGTGTCGGCTGAGCCT
8s	DjScaffold120261	13280	13396	+	ACGCTCATACCAGTTTGGGTACACCCGATCTCGTTCGATCTCGGCCGTTAAGCAAACTCGGGCCTCGTTAGTACTTGAATGCGTGAGCGTCTGGGAATACGAGGTGGTGTCGACTTT
8s	DjScaffold21272	4162	4279	+	ACGCTCATACTAGTTTGGGTACACCCGACCTCGTTCGATCTCGGAAGTTAAGCAGCACTAGTCCTCGTTAGTTCTTATAACGTAAGCAGTATCGACTGAGCCTGTCTCGTGTTTGGGT
8s	DjScaffold10727	12463	12580	+	ACGCTCATACTAGGTTGGGTACACCCAATCTCGTTTGATCTTGGAAGTTAGGTAACGCTAGGCCTCGTTAGTACTTCTAACGTGTGCAGTGTCGGCTGAGACTAGCTGGTGTTCGGTT
8s	DjScaffold1232	17074	17191	-	ACGCTCATACTAGGTTGGGTACACCCGATCTCGTTTGATCTCGGAAGTTAAGCAGCACTAGGCCTCGTTAGTACTTATAACGTGAGCAGTATCGACTGAGCCTGGCTGGTGTTTGGTT
8s	DjScaffold2587	57197	57300	-	ACGCTCTTAGCAGGTTGGGTACATCCAATCTGGTTAGATCTCTGTAGTTAGGCAGCACAAAGCCTCGTTAGTATTTAAATTGTGAGCAGTGTTGATGCTTTTCA
8s	DjScaffold41647	26902	27009	+	ACGCTCATACTAGGTTGGGTACACTCTATCTCGTCCGATCTTGGAATGTTAATTAACACTAGGCCTCGTTTGTACTTATAACGTGAGCAGTGCCGACTGAGGCTGGCT
8s	DjScaffold28309	28108	28224	-	ACGCTCATACTAGTTTGGGTACACCCGATCTCGTTCGATCTCGGAAGTTAATCAAACTAAGGCCTCGTTAGTACTTGAAGGCGTGAGCATCTGGGAATACGAGGTGGTGTCGACTTT
8s	DjScaffold33755	333	450	+	ACGCTCATATTAGGTTGGGTACACCCGATCTCGTTCGATCTCGGAAGTTAAGCAGCACTAGGCCTCGTTAGTACTTATAACGTGAGCAGTGTCGACTGAGCCTGGCTCGTGTTTGGTT
8s	DjScaffold9993	23893	24010	-	ACGCTCATAATAGTTGGGGTACACCCGATCTCGTTCAATCTCGGAATTTAAGCCTACCTAGGCCTCGTTAGTACTTATAACGAGAACTGTGTCGACTGAGCCTGGCTAGTGTTTGGTT
8s	DjScaffold34429	7212	7329	+	ACGCTCATACTAGTTTGGGTACACCCGATCTCGTTCGATCTCGGAAGTTAAGCAGCACTGGGCCTCGTTAGTACATATAACGTGAGCAGTGTCGACTGAGCCTGGCTGGTGTTTGGTT
8s	DjScaffold51184	3684	3801	-	ACGCTCATACTAGGTTGGGTATACCCTATCTCGTTCGATCTCGGAAGTTAAGCAGTCCAAGGCCTCGTTAGTACTTATAACGTGAGCAGTGTCGACTGAGCCTAGCTGGTGTTTGGTT
8s	DjScaffold43381	8952	9058	-	ACGCTTATTCTAGGTTGGGTACACCAGATCTCGTTCGATCCCTAAAGTTAATCATCGCTAGGCTTCGCCAGTATTTATAACGTGAGCAGCGTCGACTGACTGAGCCT
8s	DjScaffold5703	12865	12981	+	ACGCTCATACCAGTTTGGGTACACCCGATCTCGTTCGATCTCGGCCGTTAAGCAAACTCGGGCCTCGTTAGTACTTGAATGCGTGAGCGTCTGGGAATACGAGGTGGTGTCGACTTT
8s	DjScaffold165303	1582	1699	-	ACGCTCATACTAGGTTGGGTACACCCGATTTCGTTCGATCTCCGAAGTTAAGCAGCGCTAGGCCTCGTTAGTACATATAACGTGAGCAGTGTCGACTGAGCCTGGCTGGTGTTTGGTT
8s	DjScaffold49745	3649	3766	-	ACGCTCATACTGGGTTGGGTACACCCAATCTCGTTCAATCTCCGAAGTTAAGCACTGCTAAGCCTCGTTAATATTTATAAATTAAGCAGCATCGACTGAGTTTGTTTGGTGTTTGGTT
8s	DjScaffold133173	1512	1631	+	ATGAATTTATCTAGGTTGGGTACAACCCAATCTCGTTCGATCTTTGAAGTTAAACAGCACTGGGTCTTTTTAGTACTTATAACGCGAGCAGTGTCGACTGAGTCTAGCTGGTGTTTGATT
8s	DjScaffold5703	3051	3167	+	ACGCTCATACCAGTTTGGGTACACCCGATCTCGTTCGATCTCGGCCGTTAAGCAAACTCGGGCCTCGTTAGTACTTGAATGCGTGAGCGTCTGGGAATACGAGGTGGTGTCGACTTT
8s	DjScaffold1231	74225	74366	-	ATGCTCATACTAGGTTTGGTACACCCGATCTCGGTCGATCTCGGAATGTCAAGCAGCACTCTGTTTCGTTAGTACTCTCTGTCGACTAACTTGGCTCGTGTTTGATTAGAGATAATCTTACGAATTTCCAGTGCAAAAGATT
8s	DjScaffold5703	5706	5822	+	ACGCTCATACCAGTTTGGGTACACCCGATCTCGTTCGATCTCGGCCGTTAAGCAAACTCGGGCCTCGTTAGTACTTGAATGCGTGAGCGTCTGGGAATACGAGGTGGTGTCGACTTT
8s	DjScaffold20118	59080	59193	-	ACGTTCATATTAAATTGGGTACACCCGATCTCTTTCGATCTCGGAAATTAAGTAGAACTAGGACTCCTGAGTACTTATAAATGTAGTGTCAAATAAGTTTTTGAGTCATAAAAT
8s	DjScaffold182914	4322	4423	+	ACGGTCATACTAAGTTGGGTACATCTGATCTCGGAAGTTAAGCAGCACTGAGCCTCATTAGTACTTATAACGTGAGCAGTGTCGACTTAGCGTGGCTCGTGT
8s	DjScaffold27692	10414	10526	-	ACGCTGATATTAGTTTGAGTACAACCGACCTCGTTCGATCTAGGAAGTTAAGCCATGCTAGGCCTCGTTAGTACTTATAACTTGTGTCGTGTTGACTCAGCCTGGCTGATGTT
8s	DjScaffold183	57500	57601	-	GCACTCATATTAGATTGGGTACACCCGATCTCGTTTGATCTTAGAAGTTAAGCAGCACTCGGTCTCGTTAGTACTTATAACGTGATTGGCTGGTGTTTGGTT
8s	DjScaffold31086	3237	3338	-	ACGCTCATACTAGTTTGAGTACACCCGATCTCGTTCGATCTCGGAAGTTAAGCAATCCTAGACCTCGTTAGTACTTTTAACGTCGACTGAACCTGGCTGGTT
18s	DjScaffold166218	5597	7361	+	ATCTGGTTGATCCTGCCAGTAGTCATATGCTTATCTCAAAGATTAAGCCATGCATGTCTAAGTACACAGTTTTATAAACTGAAACCGCGGATGGCTCATTATAACAGCCATGATTTAAGAGATATAATCTATTTGCCACAAGATAACTGTGGTAATTCTAGAGCTAATATTTTAAAGAATGCCGTGACTAACGAAGCGGTGGATTTATTAGATCAAAACTAACCTGTCGCAAGACAGAACTTTGATGACTCTGGATAACTTTACTGATCGTACGACATTATGTCGACGACGAATCTCTTGAAATGGCTGACCTATCAACTTTCGATGGTAAGATCAAAGCTTACCATGGTTGTAACGGGTAACGGGGAATCAGTGTTCGATTCCGGAGAGGGAGCCTGA…
18s	DjScaffold8946	8667	10462	+	ATCTGGTTGATCCTGCCAGTAGTCATATGCTTATCTCAAAGATTAAGCCATGCATGTCTAAGTACACAGTTTTATAAACTGAAACCGCGGATGGCTCATTATAACAGCCATGATTTAAGAGATATAATCTATTTGCCACAAGATAACTGTGGTAATTCTAGAGCTAATATTTTAAAGAATGCCGTGACTAACGAAGCGGTGGATTTATTAGATCAAAACTAACCTGTCGCAAGACAGAACTTTGATGACTCTGGATAACTTTACTGATCGTACGACATTATGTCGACGACGAATCTCTTGAAATGGCTGACCTATCAACTTTCGATGGTAAGATCAAAGCTTACCATGGTTGTAACGGGTAACGGGGAATCAGTGTTCGATTCCGGAGAGGGAGCCTGA…
18s	DjScaffold19541	29169	30965	+	ATCTGGTTGATCCTGCCAGTAGTCATATGCTTATCTCAAAGATTAAGCCATGCATGTCTAAGTACACAGTTTTATAAACTGAAACCGCGGATGGCTCATTATAACAGCCATGATTTAAGAGATATAATCTATTTGCCACAAGATAACTGTGGTAATTCTAGAGCTAATATTTTAAAGAATGCCGTGACTAACGAAGCGGTGGATTTATTAGATCAAAACTAACCTGTCGCAAGACAGAACTTTGATGACTCTGGATAACTTTACTGATCGTACGACATTATGTCGACGACGAATCTCTTGAAATGGCTGACCTATCAACTTTCGATGGTAAGATCAAAGCTTACCATGGTTGTAACGGGTAACGGGGAATCAGTGTTCGATTCCGGAGAGGGAGCCTGA…
18s	DjScaffold21684	3464	5220	+	ATCTGGTTGATCCTGCCAGTAGTCATATGCTTATCTCAAAGATTAAGCCATGCATGTCTAAGTACACAGTTTTATAAACTGAAACCGCGGATGGCTCATTATAACAGCCATGATTTAAGAGATATAATCTATTTGCCACAAGATAACTGTGGTAATTCTAGAGCTAATATTTTAAAGAATGCCGTGACTAACGAAGCGGTGGATTTATTAGATCAAAACTAACCTGTCGCAAGACAGAACTTTGATGACTCTGGATAACTTTACTGATCGTACGACATTATGTCGACGACGAATCTCTTGAAATGGCTGACCTATCAACTTTCGATGGTAAGATCAAAGCTTACCATGGTTGTAACGGGTAACGGGGAATCAGTGTTCGATTCCGGAGAGGGAGCCTGA…
18s	DjScaffold26947	16503	18266	+	ATCTGGTTGATCCTGCCAGTAGTCATATGCTTATCTCAAAGATTAAGCCATGCATGTCTAAGTACACAGTTTTATAAACTGAAACCGCGGATGGCTCATTATAACAGCCATGATTTAAGAGATATAATCTATTTGCCACAAGATAACTGTGGTAATTCTAGAGCTAATATTTTAAAGAATGCCGTGACTAACGAAGCGGTGGATTTATTAGATCAAAACTAACCTGTCGCAAGACAGAACTTTGATGACTCTGGATAACTTTACTGATCGTACGACATTATGTCGACGACGAATCTCTTGAAATGGCTGACCTATCAACTTTCGATGGTAAGATCAAAGCTTACCATGGTTGTAACGGGTAACGGGGAATCAGTGTTCGATTCCGGAGAGGGAGCCTGA…
18s	DjScaffold29429	396169	397684	-	GAGAGTTTGATCCTGGCTCAGGATGAACGCTAGCGGCAGGCCTAATACATGCAAGTCGAGGGAGTCGTGTTGTAGCAATACAGCATAGGCGACCGGCAAACGGGTGCGGAACGCGTACATAACCTACCTTTAACTGGGGCATAACTTATAGAAATGTTTGCTAATTCCCCATAGCATCTTTTCAAGGCATCTTGGAAAGATTAAAGTTTTTCGGTTAAAGATGGATGTGCGTTTGATTATGGTAGTTGGTAAGGTAACGGCTTACCAAGCCTACGATCAATAACTGGTGTGAGAGCACGACCAGTCACACGGGCACTGAGACACGGGCCCGACTCCTACGGGAGGCAGCAGTAAGGAATATTATGCAATGGACGAAAGTCTGACATAGCCATGCCGCGT…
18s	DjScaffold52854	18057	19821	+	ATCTGGTTGATCCTGCCAGTAGTCATATGCTTATCTCAAAGATTAAGCCATGCATGTCTAAGTACACAGTTTTATAAACTGAAACCGCGGATGGCTCATTATAACAGCCATGATTTAAGAGATATAATCTATTTGCCACAAGATAACTGTGGTAATTCTAGAGCTAATATTTTAAAGAATGCCGTGACTAACGAAGCGGTGGATTTATTAGATCAAAACTAACCTGTCGCAAGACAGAACTTTGATGACTCTGGATAACTTTACTGATCGTACGACATTATGTCGACGACGAATCTCTTGAAATGGCTGACCTATCAACTTTCGATGGTAAGATCAAAGCTTACCATGGTTGTAACGGGTAACGGGGAATCAGTGTTCGATTCCGGAGAGGGAGCCTGA…
18s	DjScaffold22425	30988	32499	-	ATTTGGTTGATCCTACCTGTAGTCATATGCTTATTTCAAAGATTAAGCATGCATGTTTAAGTATACAGTTTTATAAACTAAACCGCCGATGGCTCATTATAACAGCCATGATTTAAGAGATATAATCTATTTGACACAAAATAACTGTGATAATTCTAGAGATAATATTTTGAAAAATAGCGTGACTAACAAAGTGGTGGATTTATTAGATCAAAACTGATCTGTCGCAAGATAGAACTTTAATGACTTTACTGATCGTACGATATTGCGTTGACGACGAATCTCTTGAAATGGCTGACCTATCAACTTTTGATGGTAAGATCAAAACTTACCATGGTTTTAATCGGTAAAAGAGAACCAGTGTTTGATTCTGGAGAGGGAGCCTGAGAAACGGCTACC…
18s	DjScaffold127550	6449	8221	-	ATCTGGTTGATCCTGCCAGTAGTCATATGCTTATCTCAAAGATTAAGCCATGCATGTCTAAGTACACAGTTTTATAAACTGAAACCGCGGATGGCTCATTATAACAGCCATGATTTAAGAGATATAATCTATTTGCCACAAGATAACTGTGGTAATTCTAGAGCTAATATTTTAAAGAATGCCGTGACTAACGAAGCGGTGGATTTATTAGATCAAAACTAACCTGTCGCAAGACAGAACTTTGATGACTCTGGATAACTTTACTGATCGTACGACATTATGTCGACGACGAATCTCTTGAAATGGCTGACCTATCAACTTTCGATGGTAAGATCAAAGCTTACCATGGTTGTAACGGGTAACGGGGAATCAGTGTTCGATTCCGGAGAGGGAGCCTGA…
18s	DjScaffold36352	15276	17065	+	ATCTGGTTGATCCTGCCAGTAGTCATATGCTTATCTCAAAGATTAAGCCATGCATGTCTAAGTACACAGTTTTATAAACTGAAACCGCGGATGGCTCATTATAACAGCCATGATTTAAGAGATATAATCTATTTGCCACAAGATAACTGTGGTAATTCTAGAGCTAATATTTTAAAGAATGCCGTGACTAACGAAGCGGTGGATTTATTAGATCAAAACTAACCTGTCGCAAGACAGAACTTTGATGACTCTGGATAACTTTACTGATCGTACGACATTATGTCGACGACGAATCTCTTGAAATGGCTGACCTATCAACTTTCGATGGTAAGATCAAAGCTTACCATGGTTGTAACGGGTAACGGGGAATCAGTGTTCGATTCCGGAGAGGGAGCCTGA…
18s	DjScaffold3652	24013	25808	-	ATCTGGTTGATCCTGCCAGTAGTCATATGCTTATCTCAAAGATTAAGCCATGCATGTCTAAGTACACAGTTTTATAAACTGAAACCGCGGATGGCTCATTATAACAGCCATGATTTAAGAGATATAATCTATTTGCCACAAGATAACTGTGGTAATTCTAGAGCTAATATTTTAAAGAATGCCGTGACTAACGAAGCGGTGGATTTATTAGATCAAAACTAACCTGTCGCAAGACAGAACTTTGATGACTCTGGATAACTTTACTGATCGTACGACATTATGTCGACGACGAATCTCTTGAAATGGCTGACCTATCAACTTTCGATGGTAAGATCAAAGCTTACCATGGTTGTAACGGGTAACGGGGAATCAGTGTTCGATTCCGGAGAGGGAGCCTGA…
18s	DjScaffold1164	30585	32380	-	ATCTGGTTGATCCTGCCAGTAGTCATATGCTTATCTCAAAGATTAAGCCATGCATGTCTAAGTACACAGTTTTATAAACTGAAACCGCGGATGGCTCATTATAACAGCCATGATTTAAGAGATATAATCTATTTGCCACAAGATAACTGTGGTAATTCTAGAGCTAATATTTTAAAGAATGCCGTGACTAACGAAGCGGTGGATTTATTAGATCAAAACTAACCTGTCGCAAGACAGAACTTTGATGACTCTGGATAACTTTACTGATCGTACGACATTATGTCGACGACGAATCTCTTGAAATGGCTGACCTATCAACTTTCGATGGTAAGATCAAAGCTTACCATGGTTGTAACGGGTAACGGGGAATCAGTGTTCGATTCCGGAGAGGGAGCCTGA…
18s	DjScaffold1405	61042	62792	+	ATCTGGTTGATCCTGCCAGTAGTCATATGCTTATCTCAAAGATTAAGCCATGCATGTCTAAGTACACAGTTTTATAAACTGAAACCGCGGATGGCTCATTATAACAGCCATGATTTAAGAGATATAATCTATTTGCCACAAGATAACTGTGGTAATTCTAGAGCTAATATTTTAAAGAATGCCGTGACTAACGAAGCGGTGGATTTATTAGATCAAAACTAACCTGTCGCAAGACAGAACTTTGATGACTCTGGATAACTTTACTGATCGTACGACATTATGTCGACGACGAATCTCTTGAAATGGCTGACCTATCAACTTTCGATGGTAAGATCAAAGCTTACCATGGTTGTAACGGGTAACGGGGAATCAGTGTTCGATTCCGGAGAGGGAGCCTGA…
18s	DjScaffold38459	5690	7449	+	ATCTGGTTGATCCTGCCAGTAGTCATATGCTTATCTCAAAGATTAAGCCATGCATGTCTAAGTACACAGTTTTATAAACTGAAACCGCGGATGGCTCATTATAACAGCCATGATTTAAGAGATATAATCTATTTGCCACAAGATAACTGTGGTAATTCTAGAGCTAATATTTTAAAGAATGCCGTGACTAACGAAGCGGTGGATTTATTAGATCAAAACTAACCTGTCGCAAGACAGAACTTTGATGACTCTGGATAACTTTACTGATCGTACGACATTATGTCGACGACGAATCTCTTGAAATGGCTGACCTATCAACTTTCGATGGTAAGATCAAAGCTTACCATGGTTGTAACGGGTAACGGGGAATCAGTGTTCGATTCCGGAGAGGGAGCCTGA…
18s	DjScaffold14013	8602	10369	+	ATCTGGTTGATCCTGCCAGTAGTCATATGCTTATCTCAAAGATTAAGCCATGCATGTCTAAGTACACAGTTTTATAAACTGAAACCGCGGATGGCTCATTATAACAGCCATGATTTAAGAGATATAATCTATTTGCCACAAGATAACTGTGGTAATTCTAGAGCTAATATTTTAAAGAATGCCGTGACTAACGAAGCGGTGGATTTATTAGATCAAAACTAACCTGTCGCAAGACAGAACTTTGATGACTCTGGATAACTTTACTGATCGTACGACATTATGTCGACGACGAATCTCTTGAAATGGCTGACCTATCAACTTTCGATGGTAAGATCAAAGCTTACCATGGTTGTAACGGGTAACGGGGAATCAGTGTTCGATTCCGGAGAGGGAGCCTGA…
18s	DjScaffold17221	20609	23179	+	ATCTGGTTGATCCTGCCAGTAGTCATATGCTTATCTCAAAGATTAAGCCATGCATGTCTTAGTACAAAGTCTCGTATACTTAAACCGCGGATGGCTCATTATAACAGCTATGATTTGAGAGATTCTATCATTTTGCCATGGGATAACTGTGGTAATTCTAGAGCTAATATCTAACAGAATGCCGTGACTCACGAAGCGGCGGATTTATTAGATCAAAATCAACCTGGTGCAAACCGGTTTTTTGATGACTCTGGATAATTTTACTGATCGTACGACCTTTGTGTTGACGACATATCTCTTGAAGTGGCTGACCTATCAACTTTCGATGGTAAGATCAAAGCTTACCATGGTTGTAACGGGTAACGGGGAATCAGTGTTCGATTCCGGAGAGGGAGCCTG…
18s	DjScaffold16069	11801	14038	+	ATCTGGTTGATCCTGCCAGTAGTCATATGCTTATCTCAAAGATTAAGCCATGCATGTCTAAGTACACAGTTTTATAAACTGAAACCGCGGATGGCTCATTATAACAGCCATGATTTAAGAGATATAATCTATTTGCCACAAGATAACTGTGGTAATTCTAGAGCTAATATTTTAAAGAATGCCGTGACTAACGAAGCGGTGGATTTATTAGATCAAAACTAACCTGTCGCAAGACAGAACTTTGATGACTCTGGATAACTTTACTGATCGTACGACATTATGTCGACGACGAATCTCTTGAAATGGCTGACCTATAAACTTTCGATGGTAAGATCAAAGCTTACCATGGTTGTAACGGGTAACAGGGAATCGGTGTTCGATTCCGGAGAGGGAGCCTAA…
18s	DjScaffold15876	34462	36228	+	ATCTGGTTGATCCTGCCAGTAGTCATATGCTTATCTCAAAGATTAAGCCATGCATGTCTAAGTACACAGTTTTATAAACTGAAACCGCGGATGGCTCATTATAACAGCCATGATTTAAGAGATATAATCTATTTGCCACAAGATAACTGTGGTAATTCTAGAGCTAATATTTTAAAGAATGCCGTGACTAACGAAGCGGTGGATTTATTAGATCAAAACTAACCTGTCGCAAGACAGAACTTTGATGACTCTGGATAACTTTACTGATCGTACGACATTATGTCGACGACGAATCTCTTGAAATGGCTGACCTATCAACTTTCGATGGTAAGATCAAAGCTTACCATGGTTGTAACGGGTAACGGGGAATCAGTGTTCGATTCCGGAGAGGGAGCCTGA…
18s	DjScaffold3346	23381	25324	-	ATCTGGTTGATCCTGCCAGTAGTCATATGCTTATCTCAAAGATTAAGCCATGCATATCTAAGTACACAGTTTTATAAACTGAAACCACGGATAACTCATTATAACAGCCATGATTTAAGAGACATAATCTATTTACCACAAGATAACTGTGGTAATTCTAGAGCTAATATTTTAAAGAATGCCGTGACTAACGAAGCGGTGGATTTATTAGATCAAAACTAACCTGTCGCAAGACAGAACTTTGATGACTCTGGATAACTTTAATTATCGTATGACATTATGTCGACGACGAATCTCTTGAAATGGCTAACCTATCAACTTTCGATGGTAAGATCAAAACTTACCATGGTTGTAACGGATAACGGGGAATCAGTGTTCGATTCCGGAGAGGGAGCCTGA…
18s	DjScaffold5293	126961	128759	+	ATCTGGTTGATCCTGCCAGTAGTCATATGCTTATCTCAAAGATTAAGCCATGCATGTCTAAGTACACAGTTTTATAAACTGAAACCGCGGATGGCTCATTATAACAGCCATGATTTAAGAGATATAATCTATTTGCCACAAGATAACTGTGGTAATTCTAGAGCTAATATTTTAAAGAATGCCGTGACTAACGAAGCGGTGGATTTATTAGATCAAAACTAACCTGTCGCAAGACAGAACTTTGATGACTCTGGATAACTTTACTGATCGTACGACATTATGTCGACGACGAATCTCTTGAAATGGCTGACCTATCAACTTTCGATGGTAAGATCAAAGCTTACCATGGTTGTAACGGGTAACGGGGAATCAGTGTTCGATTCCGGAGAGGGAGCCTGA…
18s	DjScaffold40374	8370	10103	+	ATCTGGTTGATCCTGCCAGTAGTCATATGCTTATCTCAAAGATTAAGCCATGCATGTCTAAGTACACAGTTTTATAAACTGAAACCGCGGATGGCTCATTATAACAGCCATGATTTAAGAGATATAATCTATTTGCCACAAGATAACTGTGGTAATTCTAGAGCTAATATTTTAAAGAATGCCGTGACTAACGAAGCGGTGGATTTATTAGATCAAAACTAACCTGTCGCAAGACAGAACTTTGATGACTCTGGATAACTTTACTGATCGTACGACATTATGTCGACGACGAATCTCTTGAAATGGCTGACCTATCAACTTTCGATGGTAAGATCAAAGCTTACCATGGTTGTAACGGGTAACGGGGAATCAGTGTTCGATTCCGGAGAGGGAGCCTGA…
18s	DjScaffold17221	10015	11810	+	ATCTGGTTGATCCTGCCAGTAGTCATATGCTTATCTCAAAGATTAAGCCATGCATGTCTAAGTACACAGTTTTATAAACTGAAACCGCGGATGGCTCATTATAACAGCCATGATTTAAGAGATATAATCTATTTGCCACAAGATAACTGTGGTAATTCTAGAGCTAATATTTTAAAGAATGCCGTGACTAACGAAGCGGTGGATTTATTAGATCAAAACTAACCTGTCGCAAGACAGAACTTTGATGACTCTGGATAACTTTACTGATCGTACGACATTATGTCGACGACGAATCTCTTGAAATGGCTGACCTATCAACTTTCGATGGTAAGATCAAAGCTTACCATGGTTGTAACGGGTAACGGGGAATCAGTGTTCGATTCCGGAGAGGGAGCCTGA…
18s	DjScaffold105207	11706	13501	-	ATCTGGTTGATCCTGCCAGTAGTCATATGCTTATCTCAAAGATTAAGCCATGCATGTCTAAGTACACAGTTTTATAAACTGAAACCGCGGATGGCTCATTATAACAGCCATGATTTAAGAGATATAATCTATTTGCCACAAGATAACTGTGGTAATTCTAGAGCTAATATTTTAAAGAATGCCGTGACTAACGAAGCGGTGGATTTATTAGATCAAAACTAACCTGTCGCAAGACAGAACTTTGATGACTCTGGATAACTTTACTGATCGTACGACATTATGTCGACGACGAATCTCTTGAAATGGCTGACCTATCAACTTTCGATGGTAAGATCAAAGCTTACCATGGTTGTAACGGGTAACGGGGAATCAGTGTTCGATTCCGGAGAGGGAGCCTGA…
18s	DjScaffold48896	16469	18219	+	ATCTGGTTGATCCTGCCAGTAGTCATATGCTTATCTCAAAGATTAAGCCATGCATGTCTAAGTACACAGTTTTATAAACTGAAACCGCGGATGGCTCATTATAACAGCCATGATTTAAGAGATATAATCTATTTGCCACAAGATAACTGTGGTAATTCTAGAGCTAATATTTTAAAGAATGCCGTGACTAACGAAGCGGTGGATTTATTAGATCAAAACTAACCTGTCGCAAGACAGAACTTTGATGACTCTGGATAACTTTACTGATCGTACGACATTATGTCGACGACGAATCTCTTGAAATGGCTGACCTATCAACTTTCGATGGTAAGATCAAAGCTTACCATGGTTGTAACGGGTAACGGGGAATCAGTGTTCGATTCCGGAGAGGGAGCCTGA…
18s	DjScaffold4882	6581	8346	+	ATCTGGTTGATCCTGCCAGTAGTCATATGCTTATCTCAAAGATTAAGCCATGCATGTCTAAGTACACAGTTTTATAAACTGAAACCGCGGATGGCTCATTATAACAGCCATGATTTAAGAGATATAATCTATTTGCCACAAGATAACTGTGGTAATTCTAGAGCTAATATTTTAAAGAATGCCGTGACTAACGAAGCGGTGGATTTATTAGATCAAAACTAACCTGTCGCAAGACAGAACTTTGATGACTCTGGATAACTTTACTGATCGTACGACATTATGTCGACGACGAATCTCTTGAAATGGCTGACCTATCAACTTTCGATGGTAAGATCAAAGCTTACCATGGTTGTAACGGGTAACGGGGAATCAGTGTTCGATTCCGGAGAGGGAGCCTGA…
18s	DjScaffold3959	90431	92226	+	ATCTGGTTGATCCTGCCAGTAGTCATATGCTTATCTCAAAGATTAAGCCATGCATGTCTAAGTACACAGTTTTATAAACTGAAACCGCGGATGGCTCATTATAACAGCCATGATTTAAGAGATATAATCTATTTGCCACAAGATAACTGTGGTAATTCTAGAGCTAATATTTTAAAGAATGCCGTGACTAACGAAGCGGTGGATTTATTAGATCAAAACTAACCTGTCGCAAGACAGAACTTTGATGACTCTGGATAACTTTACTGATCGTACGACATTATGTCGACGACGAATCTCTTGAAATGGCTGACCTATCAACTTTCGATGGTAAGATCAAAGCTTACCATGGTTGTAACGGGTAACGGGGAATCAGTGTTCGATTCCGGAGAGGGAGCCTGA…
18s	DjScaffold17586	7505	9300	-	ATCTGGTTGATCCTGCCAGTAGTCATATGCTTATCTCAAAGATTAAGCCATGCATGTCTAAGTACACAGTTTTATAAACTGAAACCGCGGATGGCTCATTATAACAGCCATGATTTAAGAGATATAATCTATTTGCCACAAGATAACTGTGGTAATTCTAGAGCTAATATTTTAAAGAATGCCGTGACTAACGAAGCGGTGGATTTATTAGATCAAAACTAACCTGTCGCAAGACAGAACTTTGATGACTCTGGATAACTTTACTGATCGTACGACATTATGTCGACGACGAATCTCTTGAAATGGCTGACCTATCAACTTTCGATGGTAAGATCAAAGCTTACCATGGTTGTAACGGGTAACGGGGAATCAGTGTTCGATTCCGGAGAGGGAGCCTGA…
18s	DjScaffold18478	92985	94780	+	ATCTGGTTGATCCTGCCAGTAGTCATATGCTTATCTCAAAGATTAAGCCATGCATGTCTAAGTACACAGTTTTATAAACTGAAACCGCGGATGGCTCATTATAACAGCCATGATTTAAGAGATATAATCTATTTGCCACAAGATAACTGTGGTAATTCTAGAGCTAATATTTTAAAGAATGCCGTGACTAACGAAGCGGTGGATTTATTAGATCAAAACTAACCTGTCGCAAGACAGAACTTTGATGACTCTGGATAACTTTACTGATCGTACGACATTATGTCGACGACGAATCTCTTGAAATGGCTGACCTATCAACTTTCGATGGTAAGATCAAAGCTTACCATGGTTGTAACGGGTAACGGGGAATCAGTGTTCGATTCCGGAGAGGGAGCCTGA…
18s	DjScaffold17515	4171	5931	+	ATCTGGTTGATCCTGCCAGTAGTCATATGCTTATCTCAAAGATTAAGCCATGCATGTCTAAGTACACAGTTTTATAAACTGAAACCGCGGATGGCTCATTATAACAGCCATGATTTAAGAGATATAATCTATTTGCCACAAGATAACTGTGGTAATTCTAGAGCTAATATTTTAAAGAATGCCGTGACTAACGAAGCGGTGGATTTATTAGATCAAAACTAACCTGTCGCAAGACAGAACTTTGATGACTCTGGATAACTTTACTGATCGTACGACATTATGTCGACGACGAATCTCTTGAAATGGCTGACCTATCAACTTTCGATGGTAAGATCAAAGCTTACCATGGTTGTAACGGGTAACGGGGAATCAGTGTTCGATTCCGGAGAGGGAGCCTGA…
18s	DjScaffold27967	13591	15371	+	ATCTGGTTGATCCTGCCAGTAGTCATATGCTTATCTCAAAGATTAAGCCATGCATGTCTAAGTACACAGTTTTATAAACTGAAACCGCGGATGGCTCATTATAACAGCCATGATTTAAGAGATATAATCTATTTGCCACAAGATAACTGTGGTAATTCTAGAGCTAATATTTTAAAGAATGCCGTGACTAACGAAGCGGTGGATTTATTAGATCAAAACTAACCTGTCGCAAGACAGAACTTTGATGACTCTGGATAACTTTACTGATCGTACGACATTATGTCGACGACGAATCTCTTGAAATGGCTGACCTATCAACTTTCGATGGTAAGATCAAAGCTTACCATGGTTGTAACGGGTAACGGGGAATCAGTGTTCGATTCCGGAGAGGGAGCCTGA…
18s	DjScaffold104073	7521	9304	+	ATCTGGTTGATCCTGCCAGTAGTCATATGCTTATCTCAAAGATTAAGCCATGCATGTCTAAGTACACAGTTTTATAAACTGAAACCGCGGATGGCTCATTATAACAGCCATGATTTAAGAGATATAATCTATTTGCCACAAGATAACTGTGGTAATTCTAGAGCTAATATTTTAAAGAATGCCGTGACTAACGAAGCGGTGGATTTATTAGATCAAAACTAACCTGTCGCAAGACAGAACTTTGATGACTCTGGATAACTTTACTGATCGTACGACATTATGTCGACGACGAATCTCTTGAAATGGCTGACCTATCAACTTTCGATGGTAAGATCAAAGCTTACCATGGTTGTAACGGGTAACGGGGAATCAGTGTTCGATTCCGGAGAGGGAGCCTGA…
18s	DjScaffold19794	6347	8736	-	ATCTGGTTGATCCTGTCAGTAGTCATATGTTTATCTCAAAGATTAAGCCATGCATGTCTTAGTAAAAAGTCTCGTATACTTAAACCGCGGATGGCTCATTATAACAGCTAGAATTTGAGAGATTCTATCCTTTTGGCATGATATAACTGTGGTAATTCTAGAGCTGAAATCTAACAGAATGCCGTGACTCACGAAGCGGCGGATTTATTATATCAAAATCAACCTAGTGAAAACCGGTTTTTTGATGACTCTGGATAATTTTGCTGATCGTACGACCTTAGTGACAACATATTTCTTGAAGTGGCTGACCTATCAACTTTTGATGGTAAGATCAAAGCTTACCATGGTTGTAATGGGTAACGGGGAATCAGTGTTCGATTCCGGAGAGGGAGCCTGTGA…
18s	DjScaffold37519	5956	7724	+	ATCTGGTTGATCCTGCCAGTAGTCATATGCTTATCTCAAAGATTAAGCCATGCATGTCTAAGTACACAGTTTTATAAACTGAAACCGCGGATGGCTCATTATAACAGCCATGATTTAAGAGATATAATCTATTTGCCACAAGATAACTGTGGTAATTCTAGAGCTAATATTTTAAAGAATGCCGTGACTAACGAAGCGGTGGATTTATTAGATCAAAACTAACCTGTCGCAAGACAGAACTTTGATGACTCTGGATAACTTTACTGATCGTACGACATTATGTCGACGACGAATCTCTTGAAATGGCTGACCTATCAACTTTCGATGGTAAGATCAAAGCTTACCATGGTTGTAACGGGTAACGGGGAATCAGTGTTCGATTCCGGAGAGGGAGCCTGA…
18s	DjScaffold2597	28741	30489	-	ATCTGGTTGATCCTGCCAGTAGTCATATGCTTATCTCAAAGATTAAGCCATGCATGTCTAAGTACACAGTTTTATAAACTGAAACCGCGGATGGCTCATTATAACAGCCATGATTTAAGAGATATAATCTATTTGCCACAAGATAACTGTGGTAATTCTAGAGCTAATATTTTAAAGAATGCCGTGACTAACGAAGCGGTGGATTTATTAGATCAAAACTAACCTGTCGCAAGACAGAACTTTGATGACTCTGGATAACTTTACTGATCGTACGACATTATGTCGACGACGAATCTCTTGAAATGGCTGACCTATCAACTTTCGATGGTAAGATCAAAGCTTACCATGGTTGTAACGGGTAACGGGGAATCAGTGTTCGATTCCGGAGAGGGAGCCTGA…
18s	DjScaffold16778	12867	15744	+	ATCTGGTTGATTTTGCCAGTAGTCATATGCTTATCTCAAAGATTAAGCTATGGATGTCTAAGTACACAGTTTTATAAACTGAAACTGCGGATGGCTCATTATAACAGCCATGATTTAAGAGATATAATCTATTTGCCACAAGATAACTGTGGTAATTCTAGAGCTAATATTTTAAAGAATGCCGTGACTAACGAAGCGGTGGATTTATTAGATCAAAACTAACCTGTCGCAAGACAGAACTTTGATGACTCTGGATAACTTTACTGATCGTACGACATTATGTCGACGACGAATCTCTTGAAATGGCTGACCTATCAACTTTCGATGGTAAGATCAAAGCTTACCATGGTTGTAACGGGTAACGGGGAATCAGTGTTCGATTCCGGAGAGGGAGCCTGA…
18s	DjScaffold139194	1851	3595	-	ATCTGGTTGATCCTGCCAGTAGTCATATGCTTATCTCAAAGATTAAGCCATGCATGTCTAAGTACACAGTTTTATAAACTGAAACCGCGGATGGCTCATTATAACAGCCATGATTTAAGAGATATAATCTATTTGCCACAAGATAACTGTGGTAATTCTAGAGCTAATATTTTAAAGAATGCCGTGACTAACGAAGCGGTGGATTTATTAGATCAAAACTAACCTGTCGCAAGACAGAACTTTGATGACTCTGGATAACTTTACTGATCGTACGACATTATGTCGACGACGAATCTCTTGAAATGGCTGACCTATCAACTTTCGATGGTAAGATCAAAGCTTACCATGGTTGTAACGGGTAACGGGGAATCAGTGTTCGATTCCGGAGAGGGAGCCTGA…
18s	DjScaffold49976	27565	29373	+	ATCTGGTTGATCCTGCCAGTAGTCATATGCTTATCTCAAAGATTAAGCCATGCATGTCTAAGTACACAGTTTTATAAACTGAAACCGCGGATGGCTCATTATAACAGCCATGATTTAAGAGATATAATCTATTTGCCACAAGATAACTGTGGTAATTCTAGAGCTAATATTTTAAAGAATGCCGTGACTAACGAAGCGGTGGATTTATTAGATCAAAACTAACCTGTCGCAAGACAGAACTTTGATGACTCTGGATAACTTTACTGATCGTACGACATTATGTCGACGACGAATCTCTTGAAATGGCTGACCTATCAACTTTCGATGGTAAGATCAAAGCTTACCATGGTTGTAACGGGTAACGGGGAATCAGTGTTCGATTCCGGAGAGGGAGCCTGA…
18s	DjScaffold10914	9957	11502	-	ATCTGGTTGATCCTGCCAGTAGTCATATGCTTATCTCAAAGATTAAGCCATGCATGTCTAAGTACACAGTTTTATAAACTGAAACCGCGGATGGCTCATTATAACAGCCATGATTTAAGAGATATAATCTATTTGCCACAAGATAACTGTGGTAATTCTAGAGCTAATATTTTAAAGAATGCCGTGACTAACGAAGCGGTGGATTTATTAGATCAAAACTAACCTGTCGCAAGACAGAACTTTGATGACTCTGGATAACTTTACTGATCGTACGACATTATGTCGACGACGAATCTCTTGAAATGGCTGACCTATCAACTTTCGATGGTAAGATCAAAGCTTACCATGGTTGTAACGGGTAACGGGGAATCAGTGTTCGATTCCGGAGAGGGAGCCTGA…
18s	DjScaffold40310	10407	12202	+	ATCTGGTTGATCCTGCCAGTAGTCATATGCTTATCTCAAAGATTAAGCCATGCATGTCTAAGTACACAGTTTTATAAACTGAAACCGCGGATGGCTCATTATAACAGCCATGATTTAAGAGATATAATCTATTTGCCACAAGATAACTGTGGTAATTCTAGAGCTAATATTTTAAAGAATGCCGTGACTAACGAAGCGGTGGATTTATTAGATCAAAACTAACCTGTCGCAAGACAGAACTTTGATGACTCTGGATAACTTTACTGATCGTACGACATTATGTCGACGACGAATCTCTTGAAATGGCTGACCTATCAACTTTCGATGGTAAGATCAAAGCTTACCATGGTTGTAACGGGTAACGGGGAATCAGTGTTCGATTCCGGAGAGGGAGCCTGA…
18s	DjScaffold5329	44682	46484	+	ATCTGGTTGATCCTGCCAGTAGTCATATGCTTATCTCAAAGATTAAGCCATGCATGTCTAAGTACACAGTTTTATAAACTGAAACCGCGGATGGCTCATTATAACAGCCATGATTTAAGAGATATAATCTATTTGCCACAAGATAACTGTGGTAATTCTAGAGCTAATATTTTAAAGAATGCCGTGACTAACGAAGCGGTGGATTTATTAGATCAAAACTAACCTGTCGCAAGACAGAACTTTGATGACTCTGGATAACTTTACTGATCGTACGACATTATGTCGACGACGAATCTCTTGAAATGGCTGACCTATCAACTTTCGATGGTAAGATCAAAGCTTACCATGGTTGTAACGGGTAACGGGGAATCAGTGTTCGATTCCGGAGAGGGAGCCTGA…
18s	DjScaffold4238	12344	14098	-	ATCTGGTTGATCCTGCCAGTAGTCATATGCTTATCTCAAAGATTAAGCCATGCATGTCTAAGTACACAGTTTTATAAACTGAAACCGCGGATGGCTCATTATAACAGCCATGATTTAAGAGATATAATCTATTTGCCACAAGATAACTGTGGTAATTCTAGAGCTAATATTTTAAAGAATGCCGTGACTAACGAAGCGGTGGATTTATTAGATCAAAACTAACCTGTCGCAAGACAGAACTTTGATGACTCTGGATAACTTTACTGATCGTACGACATTATGTCGACGACGAATCTCTTGAAATGGCTGACCTATCAACTTTCGATGGTAAGATCAAAGCTTACCATGGTTGTAACGGGTAACGGGGAATCAGTGTTCGATTCCGGAGAGGGAGCCTGA…
28s	DjScaffold32160	10352	16962	+	ACTTTAAGCGATGGATCACTCGGCTCACACGTCGATGAAGAACGTAGCAAAATACGTGAATTAATGTAAAATGCACAACGCTCTGATCATTGACAATTTGAACGCAAATGGCGGCTATTGGTAAACCTTTAGCCACGGCTGTCTGAGGGTCGGCATTATATTTATCATTACGTTCAATAGTAATGTTTTGAGGGGTTCACTTTTGGTGTTTACTTAAATTGAAAGTGCCCTTTTAAGGTGATAGTGTATTTAGGTACACCTCTATGGAAACATAGAGCTTAAGTTGAATTCGTTATTTATAACGTTTTTGACTAATCGAGTATGTGGAATGTTCTGGATCATTAAAATGACTTTCGGTTTTATTTGTCTGGAGCCACAGCTTAATGAGTTGTGCTCTGG…
28s	DjScaffold8640	50080	54968	+	ACTTTAAGCGATGGATCACTCGGCTCACACGTCGATGAAGAACGTAGCAAAATACGTGAATTAATGTAAAATGCACAACGCTCTGATCATTGACAATTTGAACGCAAATGGCGGCTATTGGTAAACCTTTAGCCACGGCTGTCTGAGGGTCGGCATTATATTTATCATTACGTTCAATAGTAATGTTTTGAGGGGTTCACTTTTGGTGTTTACTTAAATTGAAAGTGCCCTTTTAAGGTGATAGTGTATTTAGGTACACCTCTATGGAAACATAGAGCTTAAGTTGAATTCGTTATTTATAACGTTTTTGACTAATCGAGTATGTGGAATGTTCTGGATCATTAAAATGACTTTCGGTTTTATTTGTCTGGAGCCACAGCTTAATGAGTTGTGCTCTGG…
28s	DjScaffold4929	98684	102927	-	ACTTTAAGCGATGGATCACTCGGCTCACACGTCGATGAAGAACGTAGCAAAATACGTGAATTAATGTAAAATGCACAACGCTCTGATCATTGACAATTTGAACGCAAATGGCGGCTATTGGTAAACCTTTAGCCACGGCTGTCTGAGGGTCGGCATTATATTTATCATTACGTTCAATAGTAATGTTTTGAGGGGTTCACTTTTGGTGTTTACTTAAATTGAAAGTGCCCTTTTAAGGTGATAGTGTATTTAGGTACACCTCTATGGAAACATAGAGCTTAAGTTGAATTCGTTATTTATAACGTTTTTGACTAATCGAGTATGTGGAATGTTCTGGATCATTAAAATGACTTTCGGTTTTATTTGTCTGGAGCCACAGCTTAATGAGTTGTGCTCTGG…
28s	DjScaffold29741	19401	24802	+	NNNNNNNNNNNNNNNNNNNNNNNNNNNNNNNNNNNTAAATAAATTAATTTAATTAAATTTAATTATATTAAAAAGATTTCCCCGGTTTAAATAAAAAATTTTAAATTAAAAAATATTATTTTTGAATTTTCCACCACCCAAACCATCAAAAAAAATATTAATTACCAAAAAAAATTTCTAGTATTAATTAAAACAAACCATTTTCATTAATTAAAACAAACCATTTTCAATTATTAAAACAAAAAAAAACTTCATTAATTAAAACAAACCATTTTCATTAATTTAAACAAAAAAAACTTCATTAATGAAAACAAACCAGTTTCATTAATTAAAACAAAAAAAAACTTCATTAATTAAAACATTAATTAAAAGAAGGGGTCCGATAAGAGGAAACGAGTA…
28s	DjScaffold4200	80474	84717	+	ACTTTAAGCGATGGATCACTCGGCTCACACGTCGATGAAGAACGTAGCAAAATACGTGAATTAATGTAAAATGCACAACGCTCTGATCATTGACAATTTGAACGCAAATGGCGGCTATTGGTAAACCTTTAGCCACGGCTGTCTGAGGGTCGGCATTATATTTATCATTACGTTCAATAGTAATGTTTTGAGGGGTTCACTTTTGGTGTTTACTTAAATTGAAAGTGCCCTTTTAAGGTGATAGTGTATTTAGGTACACCTCTATGGAAACATAGAGCTTAAGTTGAATTCGTTATTTATAACGTTTTTGACTAATCGAGTATGTGGAATGTTCTGGATCATTAAAATGACTTTCGGTTTTATTTGTCTGGAGCCACAGCTTAATGAGTTGTGCTCTGG…
28s	DjScaffold17586	2881	6938	-	ACTTTAAGCGATGGATCACTCGGCTCACACGTCGATGAAGAACGTAGCAAAATACGTGAATTAATGTAAAATGCACAACGCTCTGATCATTGACAATTTGAACGCAAATGGCGGCTATTGGTAAACCTTTAGCCACGGCTGTCTGAGGGTCGGCATTATATTTATCATTACGTTCAATAGTAATGTTTTGAGGGGTTCACTTTTGGTGTTTACTTAAATTGAAAGTGCCCTTTTAAGGTGATAGTGTATTTAGGTACACCTCTATGGAAACATAGAGCTTAAGTTGAATTCGTTATTTATAACGTTTTTGACTAATCGAGTATGTGGAATGTTCTGGATCATTAAAATGACTTTCGGTTTTATTTGTCTGGAGCCACAGCTTAATGAGTTGTGCTCTGG…
28s	DjScaffold14020	2393	6636	-	ACTTTAAGCGATGGATCACTCGGCTCACACGTCGATGAAGAACGTAGCAAAATACGTGAATTAATGTAAAATGCACAACGCTCTGATCATTGACAATTTGAACGCAAATGGCGGCTATTGGTAAACCTTTAGCCACGGCTGTCTGAGGGTCGGCATTATATTTATCATTACGTTCAATAGTAATGTTTTGAGGGGTTCACTTTTGGTGTTTACTTAAATTGAAAGTGCCCTTTTAAGGTGATAGTGTATTTAGGTACACCTCTATGGAAACATAGAGCTTAAGTTGAATTCGTTATTTATAACGTTTTTGACTAATCGAGTATGTGGAATGTTCTGGATCATTAAAATGACTTTCGGTTTTATTTGTCTGGAGCCACAGCTTAATGAGTTGTGCTCTGG…
28s	DjScaffold29429	391363	395034	-	AGGGCGCATGGCGGATGCCTTGGTTCTGAGAGGCGAAGAAGGACGTGGTAAACTGCGAAAAGCTGTGCTAAGCTGAAAACAAGCGTTATAAGCACAGGTATCCGAATGGGGCAACCCACTTGGTTGAAGACCAAGTATATGTAGCAATACATAAGTCAACCTGGAGAACTGAAACATCTAAGTACCCAGAGGAAAAGAAAACAATACAGTGATTCCCTAAGTAGTGGCGAGCGAACGGGGAACAGCCCAAATTGCCGCAGCGTGCTGTGGCAAGGTTATAGGGTCGCATTTAGCAAATTGCATCAAGCCGAATTTTCTGGAAAGAAAAACGACACAAGGTGATAGTCCTGTAAGCGTAAATTGCAAGGCGTGAGCGATACCCTGAGTAGTGCGATACCG…
28s	DjScaffold4604	17698	22558	+	ACTTTAAGCGATGGATCACTCGGCTCACACGTCGATGAAGAACGTAGCAAAATACGTGAATTAATGTAAAATGCACAACGCTCTGATCATTGACAATTTGAACGCAAATGGCGGCTATTGGTAAACCTTTAGCCACGGCTGTCTGAGGGTCGGCATTATATTTATCATTACGTTCAATAGTAATGTTTTGAGGGGTTCACTTTTGGTGTTTACTTAAATTGAAAGTGCCCTTTTAAGGTGATAGTGTATTTAGGTACACCTCTATGGAAACATAGAGCTTAAGTTGAATTCGTTATTTATAACGTTTTTGACTAATCGAGTATGTGGAATGTTCTGGATCATTAAAATGACTTTCGGTTTTATTTGTCTGGAGCCACAGCTTAATGAGTTGTGCTCTGG…
28s	DjScaffold40496	38704	44358	+	AAACCATCAATTGCATAGCTTTATGGGACTAAAATAGCATTGACGAGCAATGATGACAAGAGAGTTTGTATAGTTAAAAACACTACCGTTCTATACGGTCATCATACTTTGACCATCAATAAATAAGACTTACATTTATTAGAACTTATTAGAAATTTATTTTATTAGCCAGTAATCAGACAAAGAAATCAATCAAACTACTTGTAATAAAAATGAATTTATTGAACTAAACTGACTTTATCAATTTATTGAAAATTTTATTGATAAATTAATATTATAATTAATAAATTTATAAAAATGATAAATTAATATTCTAATTAATAAATTTATAAAAATGATAAATTAATATTCTAATTAATAAATTTATAAAAATGATAAATTAATATTATAATATTATTG…
28s	DjScaffold39938	11073	16892	+	ACTTTAAGCGATGGATCACTCGGCTCACACGTCGATGAAGAACGTAGCAAAATACGTGAATTAATGTAAAATGCACAACGCTCTGATCATTGACAATTTGAACGCAAATGGCGGCTATTGGTAAACCTTTAGCCACGGCTGTCTGAGGGTCGGCATTATATTTATCATTACGTTCAATAGTAATGTTTTGAGGGGTTCACTTTTGGTGTTTACTTAAATTGAAAGTGCCCTTTTAAGGTGATAGTGTATTTAGGTACACCTCTATGGAAACATAGAGCTTAAGTTGAATTCGTTATTTATAACGTTTTTGACTAATCGAGTATGTGGAATGTTCTGGATCATTAAAATGACTTTCGGTTTTATTTGTCTGGAGCCACAGCTTAATGAGTTGTGCTCTGG…
28s	DjScaffold4177	62590	66833	+	ACTTTAAGCGATGGATCACTCGGCTCACACGTCGATGAAGAACGTAGCAAAATACGTGAATTAATGTAAAATGCACAACGCTCTGATCATTGACAATTTGAACGCAAATGGCGGCTATTGGTAAACCTTTAGCCACGGCTGTCTGAGGGTCGGCATTATATTTATCATTACGTTCAATAGTAATGTTTTGAGGGGTTCACTTTTGGTGTTTACTTAAATTGAAAGTGCCCTTTTAAGGTGATAGTGTATTTAGGTACACCTCTATGGAAACATAGAGCTTAAGTTGAATTCGTTATTTATAACGTTTTTGACTAATCGAGTATGTGGAATGTTCTGGATCATTAAAATGACTTTCGGTTTTATTTGTCTGGAGCCACAGCTTAATGAGTTGTGCTCTGG…
28s	DjScaffold38448	2700	6748	-	ACTTTAAGCGATGGATCACTCGGCTCACACGTCGATGAAGAACGTAGCAAAATACGTGAATTAATGTAAAATGCACAACGCTCTGATCATTGACAATTTGAACGCAAATGGCGGCTATTGGTAAACCTTTAGCCACGGCTGTCTGAGGGTCGGCATTATATTTATCATTACGTTCAATAGTAATGTTTTGAGGGGTTCACTTTTGGTGTTTACTTAAATTGAAAGTGCCCTTTTAAGGTGATAGTGTATTTAGGTACACCTCTATGGAAACATAGAGCTTAAGTTGAATTCGTTATTTATAACGTTTTTGACTAATCGAGTATGTGGAATGTTCTGGATCATTAAAATGACTTTCGGTTTTATTTGTCTGGAGCCACAGCTTAATGAGTTGTGCTCTGG…
28s	DjScaffold1382	116310	118461	+	TTTCAGTTGCGTGATTTACATAAAAAATAATTGTTTCAGTGAATAAATAATAATTCAAATATTCTTTTAAAAAAAAACTCTGAATTAAAGTTTGAATTATTTTTATGAAATATATCTGTAGAATAATATTTTTTTAAAATCTTTTAAACATCAGTATTTTTTTATATTTTTTTTAATAATTTATATTGATTAATAGTAATCAACATAATTGTCTTATAAAAAAAATTTACTATAATTATTTGTACGTAATTTCAATTAAAAAAAATTATTTATAAGTATTTTTAAAAAATGTATTATTTAGTCAATTTAAAGAAACAATAGAAGTAGATAGATAGTGGAGCTCAGGGCCAACCCTCTAGGATTATATTTAAAGCTCAGAATTTGATTGGTCGAAAATTT…
28s	DjScaffold36170	2300	6983	+	ATTTATAATAATATTAGTATAAATTAATTAAATGAAAAAAGTAATGAAAATAATATTCATAATAAATCAATAATAATTGTCAAATTTTGAATAAAATTAATAATTTCAATGATATTAATAATAATCCACTAATAATAAATAATAATAAATCAAATATTAATAAAACATCTTAAATTATAATAAAATAAGTAATGATTAGTTCATAATTTACATTTAATTCCGCTATTTAATATTTCCCCGACATGATTAATATTACTGATATTACAGATAACTGTTAATATTTCAAAGAAAATCAATGTTACATTTATATAGTTTATTAATAATAATAGTATTATTATCGCATCAAAATAATCAAATAATAATAATACAATAATAATAATAAACGGCTAAAAAGAAAGA…
28s	DjScaffold42904	18464	21128	+	NNNNNNNNNNNNNAATTAGTTTATTTACGTAGTCTTGCACACTTAATATAAGTACTGTATTGATAATGTTGATTTCTAATTTATTGTATTGTATTTGTCAATGATTAAGTGTAATGATTAACTTTAATTTTAAATAATAAAATAGTTAATATCATAAGCATTCAAGTTAACTTCTTTAACAAAATCACAAAGAAAATTTTCAACTTAGCTACTTATTATGTTTAAAATTTTTGTTTTTTAAAAGAAATTTTCTTAATCATTATAAGCTGAGTGTTACCTATCGCTAAATTATTAATTTCGTCATCCAACGACGCATTCCCTAACGTTTCCAGTGAACTATTATTTGCGCAGCGTAATCTCAAATCACTCTTATTCATGCGTTTTTGTCCCAACTTTTTT…
28s	DjScaffold1507	20736	24979	+	ACTTTAAGCGATGGATCACTCGGCTCACACGTCGATGAAGAACGTAGCAAAATACGTGAATTAATGTAAAATGCACAACGCTCTGATCATTGACAATTTGAACGCAAATGGCGGCTATTGGTAAACCTTTAGCCACGGCTGTCTGAGGGTCGGCATTATATTTATCATTACGTTCAATAGTAATGTTTTGAGGGGTTCACTTTTGGTGTTTACTTAAATTGAAAGTGCCCTTTTAAGGTGATAGTGTATTTAGGTACACCTCTATGGAAACATAGAGCTTAAGTTGAATTCGTTATTTATAACGTTTTTGACTAATCGAGTATGTGGAATGTTCTGGATCATTAAAATGACTTTCGGTTTTATTTGTCTGGAGCCACAGCTTAATGAGTTGTGCTCTGG…
28s	DjScaffold184765	31356	35582	-	CTTTCTCTCGTATTAACTTTTCCTTTACACCTTCTATTAACGACACTGAGCCTCAGTAGGTATCTTCGCTTAAATATTTTTTCCTCCGACAGGCACTTAAGGTAAACAACAGCTTAAATTTGTTTTGTTGTTTTATAAAAATTACAACTGATTTAATAATTCAAAATATACCTACAATTATCAACTCCAGAAATTCCTCAAAAACTAGTATGTTTTCAAAATTCACAAATTTAATAAAACAATTTTGTTAGGGTTGAGTAAAATTATGATTTTAAAATAAATAATAACTTGTAAATAATTAGAAATTCGAATTTAATTAATATAAATATGGAATATAATTATATGTATGTTGATTATAAAAAAGGTTTGTATTATATGCTTGTGATTATTTTTATTCCA…
28s	DjScaffold4267	2680	6923	+	ACTTTAAGCGATGGATCACTCGGCTCACACGTCGATGAAGAACGTAGCAAAATACGTGAATTAATGTAAAATGCACAACGCTCTGATCATTGACAATTTGAACGCAAATGGCGGCTATTGGTAAACCTTTAGCCACGGCTGTCTGAGGGTCGGCATTATATTTATCATTACGTTCAATAGTAATGTTTTGAGGGGTTCACTTTTGGTGTTTACTTAAATTGAAAGTGCCCTTTTAAGGTGATAGTGTATTTAGGTACACCTCTATGGAAACATAGAGCTTAAGTTGAATTCGTTATTTATAACGTTTTTGACTAATCGAGTATGTGGAATGTTCTGGATCATTAAAATGACTTTCGGTTTTATTTGTCTGGAGCCACAGCTTAATGAGTTGTGCTCTGG…
28s	DjScaffold5236	38693	46208	-	ACTTTAAGCGATGGATCACTCGGCTCACACGTCGATGAAGAACGTAGCAAAATACGTGAATTAATGTAAAATGCACAACGCTCTGATCATTGACAATTTGAACGCAAATGGCGGCTATTGGTAAACCTTTAGCCACGGCTGTCTGAGGGTCGGCATTATATTTATCATTACGTTCAATAGTAATGTTTTGAGGGGTTCACTTTTGGTGTTTACTTAAATTGAAAGTGCCCTTTTAAGGTGATAGTGTATTTAGGTACACCTCTATGGAAACATAGAGCTTAAGTTGAATTCGTTATTTATAACGTTTTTGACTAATCGAGTATGTGGAATGTTCTGGATCATTAAAATGACTTTCGGTTTTATTTGTCTGGAGCCACAGCTTAATGAGTTGTGCTCTGG…
28s	DjScaffold49786	17	4636	-	ACTTTAAGCGATGGATCACTCGGCTCACACGTCGATGAAGAACGTAGCAAAATACGTGAATTAATGTAAAATGCACAACGCTCTGATCATTGACAATTTGAACGCAAATGGCGGCTATTGGTAAACCTTTAGCCACGGCTGTCTGAGGGTCGGCATTATATTTATCATTACGTTCAATAGTAATGTTTTGAGGGGTTCACTTTTGGTGTTTACTTAAATTGAAAGTGCCCTTTTAAGGTGATAGTGTATTTAGGTACACCTCTATGGAAACATAGAGCTTAAGTTGAATTCGTTATTTATAACGTTTTTGACTAATCGAGTATGTGGAATGTTCTGGATCATTAAAATGACTTTCGGTTTTATTTGTCTGGAGCCACAGCTTAATGAGTTGTGCTCTGG…
28s	DjScaffold32955	4437	8509	-	ACTTTAAGCGATGGATCACTCGGCTCACACGTCGATGAAGAACGTAGCAAAATACGTGAATTAATGTAAAATGCACAACGCTCTGATCATTGACAATTTGAACGCAAATGGCGGCTATTGGTAAACCTTTAGCCACGGCTGTCTGAGGGTCGGCATTATATTTATCATTACGTTCAATAGTAATGTTTTGAGGGGTTCACTTTTGGTGTTTACTTAAATTGAAAGTGCCCTTTTAAGGTGATAGTGTATTTAGGTACACCTCTATGGAAACATAGAGCTTAAGTTGAATTCGTTATTTATAACGTTTTTGACTAATCGAGTATGTGGAATGTTCTGGATCATTAAAATGACTTTCGGTTTTATTTGTCTGGAGCCACAGCTTAATGAGTTGTGCTCTGG…
28s	DjScaffold30063	15881	21944	-	ACTTTAAGCGATGGATCACTCGGCTCACACGTCGATGAAGAACGTAGCAAAATACGTGAATTAATGTAAAATGCACAACGCTCTGATCATTGACAATTTGAACGCAAATGGCGGCTATTGGTAAACCTTTAGCCACGGCTGTCTGAGGGTCGGCATTATATTTATCATTACGTTCAATAGTAATGTTTTGAGGGGTTCACTTTTGGTGTTTACTTAAATTGAAAGTGCCCTTTTAAGGTGATAGTGTATTTAGGTACACCTCTATGGAAACATAGAGCTTAAGTTGAATTCGTTATTTATAACGTTTTTGACTAATCGAGTATGTGGAATGTTCTGGATCATTAAAATGACTTTCGGTTTTATTTGTCTGGAGCCACAGCTTAATGAGTTGTGCTCTGG…
28s	DjScaffold4456	56	5457	-	ACTTTAAGCGATGGATCACTCGGCTCACACGTCGATGAAGAACGTAGCAAAATACGTGAATTAATGTAAAATGCACAACGCTCTGATCATTGACAATTTGAACGCAAATGGCGGCTATTGGTAAACCTTTAGCCACGGCTGTCTGAGGGTCGGCATTATATTTATCATTACGTTCAATAGTAATGTTTTGAGGGGTTCACTTTTGGTGTTTACTTAAATTGAAAGTGCCCTTTTAAGGTGATAGTGTATTTAGGTACACCTCTATGGAAACATAGAGCTTAAGTTGAATTCGTTATTTATAACGTTTTTGACTAATCGAGTATGTGGAATGTTCTGGATCATTAAAATGACTTTCGGTTTTATTTGTCTGGAGCCACAGCTTAATGAGTTGTGCTCTGG…
28s	DjScaffold8825	15730	19807	+	GATCTAAATAGAGTATCTGTATTATTATGTATCACGTCGATGAAAAACGTAGCAGAATACGTGAATTAATGTAAAATGCACAACGCTCTGATCATTGACAATTTGAACGCAAATGGCGGCTATTGGTAAACCTTTAGCCACGGCTGTCTGAGGGTCGGCATTATATTTATCATTACGTTCAATAGTAATGTTTTGAGGGGTTCACTTTTGGTGTTTACTTAAATTGAAAGTGCCCTTTTAAGGTGATAGTGTATTTAGGTACACCTCTATGGAAACATAGAGCTTAAGTTGAATTCGTTATTTATAACGTTTTTGACTAATCGAGTATGTGGAATGTTCTGGATCATTAAAATGACTTTCGGTTTTATTTGTCTGGAGCCACAGCTTAATGAGTTGTGC…
28s	DjScaffold3946	10552	17359	-	ACTTTAAGCGATGGATCACTCGGCTCACACGTCGATGAAGAACGTAGCAAAATACGTGAATTAATGTAAAATGCACAACGCTCTGATCATTGACAATTTGAACGCAAATGGCGGCTATTGGTAAACCTTTAGCCACGGCTGTCTGAGGGTCGGCATTATATTTATCATTACGTTCAATAGTAATGTTTTGAGGGGTTCACTTTTGGTGTTTACTTAAATTGAAAGTGCCCTTTTAAGGTGATAGTGTATTTAGGTACACCTCTATGGAAACATAGAGCTTAAGTTGAATTCGTTATTTATAACGTTTTTGACTAATCGAGTATGTGGAATGTTCTGGATCATTAAAATGACTTTCGGTTTTATTTGTCTGGAGCCACAGCTTAATGAGTTGTGCTCTGG…
28s	DjScaffold11080	3399	7642	-	ACTTTAAGCGATGGATCACTCGGCTCACACGTCGATGAAGAACGTAGCAAAATACGTGAATTAATGTAAAATGCACAACGCTCTGATCATTGACAATTTGAACGCAAATGGCGGCTATTGGTAAACCTTTAGCCACGGCTGTCTGAGGGTCGGCATTATATTTATCATTACGTTCAATAGTAATGTTTTGAGGGGTTCACTTTTGGTGTTTACTTAAATTGAAAGTGCCCTTTTAAGGTGATAGTGTATTTAGGTACACCTCTATGGAAACATAGAGCTTAAGTTGAATTCGTTATTTATAACGTTTTTGACTAATCGAGTATGTGGAATGTTCTGGATCATTAAAATGACTTTCGGTTTTATTTGTCTGGAGCCACAGCTTAATGAGTTGTGCTCTGG…
28s	DjScaffold38673	31023	37478	+	ACTTTAAGCGATGGATCACTCGGCTCACACGTCGATGAAGAACGTAGCAAAATACGTGAATTAATGTAAAATGCACAACGCTCTGATCATTGACAATTTGAACGCAAATGGCGGCTATTGGTAAACCTTTAGCCACGGCTGTCTGAGGGTCGGCATTATATTTATCATTACGTTCAATAGTAATGTTTTGAGGGGTTCACTTTTGGTGTTTACTTAAATTGAAAGTGCCCTTTTAAGGTGATAGTGTATTTAGGTACACCTCTATGGAAACATAGAGCTTAAGTTGAATTCGTTATTTATAACGTTTTTGACTAATCGAGTATGTGGAATGTTCTGGATCATTAAAATGACTTTCGGTTTTATTTGTCTGGAGCCACAGCTTAATGAGTTGTGCTCTGG…
28s	DjScaffold187304	12935	16692	-	ACAATTTCTATTGGATTCATTTAAAGATGCAACAGTAATGCCACATGGATATATTTTTCTGGATTTTACACCGCAATTTCCTAATGATCTTAGAGTTCGAACTGACGTTGTCAATCCAAATGGTGTTACAGTTTGTAAACAATAAAAGTAAGCTGATTATTTCTTACAAAATGTCTAAATTTTCGTAAGTTTTAGTAGATCCTCATACAATTAAACCGGTTATCAATTACATGACTTATCAATATGAATATAAAGATAATATTATTCCAAACGATATCAAGTCGATAAAGAATGCTATAAAAAAATCGATAAAGAGAACCATAAAGAAATCCATAAAGAAGTCGATAAAATGACTATCAAGGAAGCAATCAAGGAAGCATTCAAAAAATTTGATCAAGG…
28s	DjScaffold82489	26592	34587	+	AATCCAGATGATGATTCCAATAGGCCTTTCAACATATCAAGAGGAAATTTAAATACAGAATCTTTGCTAATTATTAATAAAAATGATAAAAATTGGGAATATTCTAGAAATTCAAATATTGAAAATGAACAAAATTATGAAAAGCTTTTAAACTTATATACGAAAGCTTCCAGAAATTTTGATTCTAAAAACTTCCAAAATACGCAATTTGCTAAAATTTTGATTTTTTCAAATAATTATTATTCTAAATTCTATCAACAAGAGTAAATCCAATAAAATTAATTAATTAATTAAAATTAATTAATCCTGATCCAATCGGAGATTTGTCTGCTCTAAATCACCGAGACTGTAACCTATTGATATTTGCTCGGTTACTTCCGATACTGAGGAATTTTGTAT…
28s	DjScaffold20266	12354	16362	+	ACTTTAAGCGATGGATCACTCGGCTCACACGTCGATGAAGAACGTAGCAAAATACGTGAATTAATGTAAAATGCACAACGCTCTGATCATTGACAATTTGAACGCAAATGGCGGCTATTGGTAAACCTTTAGCCACGGCTGTCTGAGGGTCGGCATTATATTTATCATTACGTTCAATAGTAATGTTTTGAGGGGTTCACTTTTGGTGTTTACTTAAATTGAAAGTGCCCTTTTAAGGTGATAGTGTATTTAGGTACACCTCTATGGAAACATAGAGCTTAAGTTGAATTCGTTATTTATAACGTTTTTGACTAATCGAGTATGTGGAATGTTCTGGATCATTAAAATGACTTTCGGTTTTATTTGTCTGGAGCCACAGCTTAATGAGTTGTGCTCTGG…
28s	DjScaffold12668	11859	14614	-	AATTAAAAGAAGGAAAAACTACAATCCTGATTGACAATGAAAAGCTTGTCAATCTGAAAATTGATGAGAATGACAGATAAAAATATCTTGGTATTCAAAGAAGGCACCAGATCGCTCACAATCCACATGACTTCTATGATAAAATTACAGATCTTATGAAAAAATTAAACGAAACCAGTCTATATCCTTGGCAAAAAATAGATGCTTACAAGGTCTTTATTCACAGCAAAATTAGTCTTCTTTTTCAGAATTTACAAAACAGCGATCTCATATTTGCACTGTTCTCTTAAAGAAACTGTTAAAGAAGGCATCAGAAGAGGCTTAGATTTTACAATCAGAAGGCATCTCAGAACATGGACTGCATTATCCGATTCTTGCTCACTTCATTATCTCTACTCA…
28s	DjScaffold4943	9335	15428	-	ACTTTAAGCGATGGATCACTCGGCTCACACGTCGATGAAGAACGTAGCAAAATACGTGAATTAATGTAAAATGCACAACGCTCTGATCATTGACAATTTGAACGCAAATGGCGGCTATTGGTAAACCTTTAGCCACGGCTGTCTGAGGGTCGGCATTATATTTATCATTACGTTCAATAGTAATGTTTTGAGGGGTTCACTTTTGGTGTTTACTTAAATTGAAAGTGCCCTTTTAAGGTGATAGTGTATTTAGGTACACCTCTATGGAAACATAGAGCTTAAGTTGAATTCGTTATTTATAACGTTTTTGACTAATCGAGTATGTGGAATGTTCTGGATCATTAAAATGACTTTCGGTTTTATTTGTCTGGAGCCACAGCTTAATGAGTTGTGCTCTGG…
28s	DjScaffold17221	12377	16934	+	ACTTTAAGCGATGGATCACTCGGCTCACACGTCGATGAAGAACGTAGCAAAATACGTGAATTAATGTAAAATGCACAACGCTCTGATCATTGACAATTTGAACGCAAATGGCGGCTATTGGTAAACCTTTAGCCACGGCTGTCTGAGGGTCGGCATTATATTTATCATTACGTTCAATAGTAATGTTTTGAGGGGTTCACTTTTGGTGTTTACTTAAATTGAAAGTGCCCTTTTAAGGTGATAGTGTATTTAGGTACACCTCTATGGAAACATAGAGCTTAAGTTGAATTCGTTATTTATAACGTTTTTGACTAATCGAGTATGTGGAATGTTCTGGATCATTAAAATGACTTTCGGTTTTATTTGTCTGGAGCCACAGCTTAATGAGTTGTGCTCTGG…
28s	DjScaffold39136	33688	37551	-	AGGATACAGCAGTAATGCCTCATGGTTATATTTTCCTTGATTTTACACAGCAATGTCTTGATGATGTTAGAGTTTAAACTGATATTTTCAATCCAAATGGTGTTACAGTCTATAAACAATAAAAAGTAACTAAATAAACAAATTTATTTAAAATAAAATGTTTTAAAAGCAAAAGATCAGAATTGTTGTTCTTCTTTTCTTCGTTTTCAGAAAAAGGAAAAAAAGAAGAAAAGAAAAACAACAATTCTGATCTTTTGGTTTTAAAAACAGATCAGTGGGTAAATGGTTTAAATTTTCTTTGTAAATAAAATAATTTAATAAAAAGTAAATTGATTATTTCTTACAAAATGTCTAAATTTTCTAACGTTTTAGTAGATCCTCAAACAATTAAACAGGTTA…
28s	DjScaffold1164	22665	30018	-	ACTTTAAGCGATGGATCACTCGGCTCACACGTCGATGAAGAACGTAGCAAAATACGTGAATTAATGTAAAATGCACAACGCTCTGATCATTGACAATTTGAACGCAAATGGCGGCTATTGGTAAACCTTTAGCCACGGCTGTCTGAGGGTCGGCATTATATTTATCATTACGTTCAATAGTAATGTTTTGAGGGGTTCACTTTTGGTGTTTACTTAAATTGAAAGTGCCCTTTTAAGGTGATAGTGTATTTAGGTACACCTCTATGGAAACATAGAGCTTAAGTTGAATTCGTTATTTATAACGTTTTTGACTAATCGAGTATGTGGAATGTTCTGGATCATTAAAATGACTTTCGGTTTTATTTGTCTGGAGCCACAGCTTAATGAGTTGTGCTCTGG…
