# Supplementary material for: Different classes of small RNAs are essential for head regeneration in the planarian Dugesia japonica
Source: BMC Genomics. 2020 Dec 7;21:876. doi: 10.1186/s12864-020-07234-1 (PMC7722302; doi:10.1186/s12864-020-07234-1)
Supplement: Supplementary file 15 — Additional file 15: Supplemental_Table_S14. RepeatMasker as well as WindowMasker for the annotation of repetitive DNA. [file 12864_2020_7234_MOESM15_ESM.xlsx]

## Sheet: RepeatMasker + WindowMasker
Repeat Class	Masked [bp]	Masked [% of genome]		Family	%
ARTEFACT	212	2.10729e-05		LTR	5.21773
DNA	13096.5	0.0013018		DNA	4.7159
DNA/CMC-Chapaev-3	53616	0.00532945		LINE	1.10605
DNA/MULE-MuDR	985182	0.0979274		simple/low	4.29031
DNA/Maverick	2.77567e+07	2.75903		other	0.0707546
DNA/Merlin	458484	0.0455735		unclassified	25.6139
DNA/PiggyBac	911505	0.0906039		no repeat	58.9854
DNA/TcMar-Fot1	171	1.69975e-05
DNA/TcMar-ISRm11	260031	0.0258472
DNA/TcMar-Mariner	7.50663e+06	0.746161
DNA/TcMar-Pogo	455250	0.045252
DNA/TcMar-Stowaway	176848	0.0175787
DNA/TcMar-Tc1	377924	0.0375658
DNA/TcMar-Tc2	907975	0.090253
DNA/TcMar-Tigger	1883273	0.187198
DNA/Zator	45864	0.0045589
DNA/hAT	11682.5	0.00116124
DNA/hAT-Blackjack	18833.5	0.00187206
DNA/hAT-Charlie	2.92554e+06	0.2908
DNA/hAT-Tag1	73641	0.00731994
DNA/hAT-Tip100	709208	0.0704955
DNA/hAT-hAT19	37144	0.00369213
DNA/hAT-hATm	2968	0.00029502
DNA/hAT-hATx	1.8719e+06	0.186068
LINE/Penelope	6.15874e+06	0.612181
LINE/R2	1.49417e+06	0.148521
LINE/R2-NeSL	3.47433e+06	0.34535
LTR	547535	0.0544252
LTR/Gypsy	5.1829e+07	5.15182
LTR/Pao	115478	0.0114786
Low_complexity	7.45451e+06	0.740981
Other/DNA_virus	67360.1	0.00669562
Satellite	1621	0.000161128
Simple_repeat	3.57074e+07	3.54933
Unknown	468	4.65194e-05
WindowMasker (unclassified)	2.57683e+08	25.6138
rRNA	642833	0.0638978
total	4.1262e+08	41.0146
